# Supplementary material for: Activation of plant immunity through conversion of a helper NLR homodimer into a resistosome
Source: PLoS Biol. 2024 Oct 18;22(10):e3002868. doi: 10.1371/journal.pbio.3002868 (PMC11524475; doi:10.1371/journal.pbio.3002868)
Supplement: S1 Data — (FASTA) [file pbio.3002868.s016.fasta]

>NbNRC2
----MANVAVEFLVQNLMQLLRDNAELIVGVKDSAESLLQDLNDFNAFLKQTAKSRTENDVHKELVKKIKTVVNSAEDAI
DKFVIEAKLHKDKG-VGRFVDVKHYKRVYDVAGEIKTIRDKVKEIRLNNALDLQALQDEDQSAKGVQE----RKPPVVEE
DDVVGFEEEADKVINRLLGGSSGLEVVPVVGMPGLGKTTLANKIYKHPDIGYQFFTRIWVYVSQSYRRRELFLNIISKFT
RNTKQYHDMCEEDLADEIEDFLGKGGKYLIVLDDVWSPDA--WERIRIAFPNNNKSNRILLTTRDSKVAKQCKQCIGIPH
DLKFLTEDESWILLEKKVFHKDKCP---PELELSGKSIAKKCNGLPLAIVVIAGALIGKGKTSREWKQVDESVGEHLINK
DQPENCNKLVQLSYDRLSYDLKACFLYCGAFPGGFEIPAWKLIRLWIAEGFIQYKGHLSLECKAEDNLNDLINRNLVMVM
QRTSDGQIKTCRLHDMLHEFCRQEAMKEENLFQEIKLGAEQYFPGKRELATYRRLCIH-SSVLEFISTKPSGEHVRSFLS
FSLKKIE---MPSVDIPTIPKGFPLLRVFDVESINFSRFSKEFFQLYHLRYIAFSSD-TIKIIPKHIGELWNIQTLII--
NTQQRSLDIQANIWNMERLRHLHTNSSAKLPVPVTPRSSKVPL-VNQSLQTLSTIAPESCTEEVFARTPNLKKLGIRGKI
AVLLEPNKS-----LLKNVKKLESLE-NLKLINDSSQTGKGLRLPPSYI-FPTKLRKLSLVDTWLEWNDMSILGQMEHLE
VLKLKENGFMGECWESV-GGFCSLLVLWIERTDLV-SWKASADHFPRLKHLVLICCDKLKEIPIGLADIRSFQVMELQNS
TKTAAISARGIRDKKDKQTQEGTNNNGFKLSIFPPDL------
>NbNRC3
MADVAADVAVKFLVENLMQLLIDNADLIIGIKGEVENLLQDLNDFNAFLKQAAKSRRDNEVLKSLVKKIRKVVNDAEDSI
DKFVIEAKRHDDKNKFAQWFHLTHVARAKGVADEIKTIRERVKEIRQNDAYGLQAITSYDNFNQGAQE----RKVPVVEE
DDVVGFDDEAKTVIDRLIGGSD--YVVPVVGMPGLGKTTLAYKIFKDSTVEYEFFNRIWVYVSQSFNRREIFLNIISKFT
RNTKQYHDTPEEELANEIKELLGKGGKYLVVLDDVWTREA--WDRIKIAFPNNNKRNRVLMTTRQNNVAKSCND---KPH
DLKFLTENESWELLEKRVFHKEKCP---FELELPGKSIAKKCRGLPLAIVVIAGALIGKGKTTREWELVADSVGEHLINR
D-PENCKKLVQMSYDRLPYDLKACFLYCGAFPGGSEISAQKLICLWIAEGFIQYQGPLTLEDIAEDHLNDLVNRNLVMVM
KRSSSGQIKTCRVHDMLHEFCRHEAMMEENLFQEIKRGQEHSFPEKQELASYRRLCIH-SSVSEFLSTKPFAEHVRSFLC
FASKKFE---MPLGEIPAIPRAFPLLRVLDAESIKFSRFSREFFKLFHLRYIAFSTD-SIMTIPTNIGNLWNVQTLII--
ETQQGTLDIKADIWNMTRLRHVCINASATLPSPKRPKSSKDNL-VNRCLQTLSTIAPECCTAEVFTRTPNLKKLGVRGKI
DALLETSKDGSSSGLFSNIGKLDCLE-KLKLVNDTRQSRKQLHLPPAYI-FPQKLKKLTLIDTWFEWKDMSILGLLEYLE
VLKLKENAFRGQSWEPEDSGFPRLQVLWIERTDLS-SWKASSGNFPRLKCLVLIACDNLKELPAELADVENLQLMELQST
SVSAAKSARAILKKKQQKV-----GSGFKLSVFPPDLG----L
>NbNRC4
----MADAVVNFLVENLLQLLTDNVKLIGSAKGELENLLKEVQHLKGFLDDAAKLPSDSEQWKVLVEEIQKTVHTAEDAV
DKFVVQAKLHKEKNKMARILDVGHLATVRNLAAEVKGIHDQVKELRLNNQA-LQARPTLELPKKGSSE--TTQQGPALED
DEVVGFDEEANKVINRLVKESKDLDIIPVVGMPGLGKTTLARKIYKDPKLSYEFFGVHWVYVGQSYKIKDVFLNILKFFT
RRTEDYQHEDVDALAKVIAGFINKGGRCLICLDDVWETKV--IDYVKTIFPENEKGHRVMMTTRNKVLATYANS---DPH
DLKFLTPKESFELLVKRVFGKKPCP---KDLVGHGESIAGKCGGVPLAVVVIAGALRGRPNTS-DWIRVERNVVQHLYTN
S-EESCLKFVEMSYDHLPQEVQTCFLYCGVFPRGFDIPSWKVIRLWIAEGLIKPQESYTLEEIAEFYLNDLVNRNLVILQ
QKRSDGQIKTCRLHDMLHQFCKKEA-SNKWLFQEVSLTPDQAIPIEDPN-KSRRLCIQPSNLKDFLSKKPSAEHVRSFYC
FSSKEKQIRGLTPNDIKLIHKAFPLVRVLDVESLKF-LFSKDFNQLFHLRYIAISGD--FNAIPLTFGKFWNLQTLILNT
STSESTLDVKADIWNMLQLRHLHTNIPAKLQPPTATTSGKAS-----CLQTLCMVAPESCEKEVLAKACHLKKLSIRGQM
AAFLGAYKG-----GINNLVELKCLE-QLKLLNDVLYMNKAPHLPQTFSQLVRTVKKLTLTNTRFAWSEADKLGQLESLE
ILKFKENAFAGDSWKPK-MGFSALRVLWIERAEFE-TWEASEINFPVLRNLVLMSCDKLETVPFELANLSDLYEMRLENT
SK-AVKSAKAILESKTDK------NIKFNLTIFPPEAGSKATQ
>NbZAR1
----MVDAVVTVFLEKLLHVLTEESRFLTKYRQQFEKLKNELLFMQSFLKDAERLKRKNNTLKGVMSCLRDLIFEAEEIL
EDCQNQS---ADSDRATTCFHPKRLSLRHQTGKCLAKINDRISEIKQNISTYLGVPLLEEGSMEAHNNLMSRWTSSLYDH
TQVVGLEGDTEKIKDWLFEARDGLLTIAFVGMGGLGKTTLAQKVFNDKRVEDHLERRIWVSVSQTFTEEQVMRSILRSL-
--GDACVGDDQCELLRKINQYL-LGKRFLIVMDDVWSWDNAWWQKIYTGLPKGN-GSTVIVTTRNELVARKMGVTEARIH
WPKFLNEHYSWLLFRKIAFAGSAGECHFPELEDVGKEIVEKCKGLPLAIKAVGGVMLCKPSYYHEWRRISNHFRDELKEN
D--DSVMASLQLSYDELPPYLKSCFLCFSLFPEDCVIPKDQLIRWWIGEGFIPLRSGRLSTEVGEDCFSQLSNRCLIEVV
DKAYNGVIHTCKMHDMVRDLVIKLA-EDDAFFTPADATCRH-LGIKSEM-NWKQLLSN-QKLRALLTTTKSGEVNKIHSD
IAKKLCKSRHLQVLDLSKSIFDVPLSSLL--EGIGS---------AKQLTYLSLSNTHPMIGVPASISKLEKLQILDF--
SYCQNMKMLPSCVLTFEELAVLDVNNCGSLEYLPKGLSRLSNLQVLLGFKPAKLSQPGGCRIAELRSLTRLRTLSLRLTE
NEEIGDDEG----NALVDLQELQFLTISCFGSQDNGLATKLGRLYPPRQ-LHELILKFYPSKTSPEWLNPNLSPMLRYLS
IISGDITQMHENFWGDGSTAWKIEGLMLESLSDLRLEWSAMHQVMPSLRILKVSWCPELESFPIEDAGFRG---------
---------GLWKKEEHR------N------------------
