# Supplementary material for: Activation of plant immunity through conversion of a helper NLR homodimer into a resistosome
Source: PLoS Biol. 2024 Oct 18;22(10):e3002868. doi: 10.1371/journal.pbio.3002868 (PMC11524475; doi:10.1371/journal.pbio.3002868)
Supplement: S3 Data — (FASTA) [file pbio.3002868.s018.fasta]

>Capang03g004066
MADVALQFAVEILVPIIKETWKYIDSGKEDSANELLGELNRLKAFLQDAAKYRQSNSEQWKNFVKEVQVMVYEAEGLIDK
LMVEMKLHQKKNKFEQIVDIKYHKTVKDLVEDIKAILGKVKNIREANLQAFQAKPILDYQPEIVAPGTQDTLLEENKVVG
FDEEAKVVIKRLVKGTKDLDVIPVVGLPGLGKTTLAIKISKDPQVSYDFFLTIWVNVGPQSKLKGVFLSILKAFKKQTTE
YQDMDVKELPKIICEFIDKGGKCLIVLDDVWTTDVVDAVMNVFPEKSKGHRIMITTRDGRIGRYANANPHMLKFLKMEES
FQLLVNRVFGSNIRRCPVELIEHGESIAKQCFGVPLAVVVIAGALRGRTSKSDWKMVEDNVKHLINKDDDPKSCLKFVEM
SYVYLPEEMKACFLYCGAFPQGFEIPAWKLIRLWISEGLINSNLTGSPEDIAEYYLNDLINRNLVIVVQKRANGQVKTCR
IHDMLHQFCKIEANNEGLFHEVCEKTDQAGLSIPDLDSSRRLCIPLSLLKAFISTEPSAEHVRSFLCFSTKQKESEKLSN
IQQLHKAFPLVRVLDVESLEFSFSKYFRELYHLRYISISVESSVLPMFFGKFWNLQTLIIYTKASTIEIKAEIWNMLRLR
HVHTNVPAKLPSSTTHTVDESSRIQTLSKVAPESCREDVLARACNLRKLTIQGKMADFLEINMGGFNNFQKLKCLEQLKL
LNDNVDRSMSGVLHLPPAFPKFLCKLKKLTLSNTRFAWSEASRLGQLECLEVLKLKENAFSGTIWDSEIGGFNQLKVLWI
ERADLKAWKVANLQFRRLQCLVVKSCDELEAVPIELADVRTLQEMTLEHTKKAIKSANAIKCRKQEMHREHMQKAAESKS
GTEIEGKKKVSEDMESFKFELTIFPPETADCNPKH
>Capang11g002162
MTEVAVNSLLENLLELARENVDLIVGVQDDVKDLTAELQILKAFLQDVSKINRDTQSWKQTMKDIRNVVYKAEDSINKFL
GRAKQHRDTNLAAKWMDVPYWTSVKNVAKEIKSIRIDLNDLRVKYTPLLEEATQLSTLSRTTPQPIQVNLSDEDEVVGFE
EEAYTVIGKLIDGSNNLEVVPIVGMSGLGKSTLARKVYKDSRISFEFFSSIWVHVSRSYNKTEVLLSILKRLRKQLDDES
DEQMVDEIRTRLGYGGKCLIVLDDVWSTDIIDVIIDVFPDNNKGHRIMLTTQLEEVASCFNRDFHKLTFLSDENSWRLFK
LKIFRKECCPPELEEIGRNIAKKCSGLPLAVVVIAGVLLGRTTKRDWQFVYENLGAHLINRDQPNSCFRFIKMTYDLLSY
YQQACFLYCASFPRGFDIPAWKLIRLWIAEGLIPIQNHLTLEEQAEEYLNDLTKKNLLMVMEQSLDGQIKTCRIHDIFYE
FCKTEAMAEDIVWEIKNAPSQEFLEMKDLGTCRRLCIDSSTLNNFLKKLRNEPPMENVKSFLCFSSKPIDNQTPDMIKSL
HKGFPLIKVLDVEPIRFPFSKDFYQLLHLKYISLSGYFKVLPSIFVKFWNLETLIIHITHPDITFEVKADIWSMMRLRHL
HVNAPTKLPPPSASARKERECNIQTLSVIAPQSCTSEVFTRARHLKKLAIRGQVFSLFDNNASGLSELAMLKRLEKLKIV
NDDQDVSRVLTLPVMVFILPNTLRKLTLSNTQLKWKDMTKLGQLESLEVLKLRQNAFSGEFWEPEIGSFARLQVLWIEKT
DLQIWRASSHNFPRLKRLFLISCEDLEEVPSGLADIANLQEMRLECTYKAVKSASIIAKKKLEDHASSSTSGFRLSVFPP
HFDADDSS
>Capang00g000878
MTEVAVNSLLEKLLELGRENTELIVGVQDDVNDLVADLQILKAFLKDASKIDGDNQGWKQSLKEIRSVVYKADDSVDKFL
VEAKEHQDTHPAAKWIDVPYWINVKNVAKEIQAIKNKVKDLQVKYKPLLETDTQLSTLSMTTPQPIQINLSDEDDVVGLE
EEANTVIDRLIHGSEKLEVVPIVSIAGLGKSTLARKVYRDSRITFEFVSCIWVNVSRSYNKTKVLLNILKHLRKQLDMNK
SDEQMIKEIRTFLGHGRRCLIVVDDVWSTDIIEFIKHVFPSNKKGHRIMMTSRFEEVGSCFNHDCHKLTFLTDEESWFLL
NLKVFGKRYCPSELEETGRNIAKKCNGLPLSVLVTAGVLAGRTTKREWQLVYENMGDCLIYSNDPRTYVGLIKMSYDLLS
YYQQACFLYCASFPQSFNIPAWKLIHLWIAEGFIPIQKQFTLEEQAEECLNDLTKKNLLMVIEQSLDGKIKTCRLNDMFY
EFCEKEAIEEDIVWAIKNAPDQESLETKDLGTCRRLCIDSSTLSNFLKELRKKPPMENVKSFFCFSSKPIDNQTPDMNKS
LHKGFPLIKVLDVEPIRSLFSKDFYRLLHLKYISLSGEFKSLPLMFVKFWNLETLIIHTTHKVRTFEVKADIWSMMRLRH
LHVNVPTKLPPSSASISKERECNIHTLSVIAPQSCTSEVFTRARNLRKLAIRGQVFSLFDNNASGLSELDMLKRLEKLKI
VNDDQNLEKLKMVNDDQDLEKSKIVYDDQDDSQVMTPPVMVFMLPNTLRKLTLYNTRLNWRDMTKLGPLESLEVLKLREN
AFSGEFWEPEIGSFARLEVLWIEKTDLQIWRASSHNFPRLKRLFLISCEDLEEVPSGLADIANLQEMRLECTYKAVKSAS
IIAKKKLEDHASSS
>Capang11g002063
MADRVVNFFVENLLQLLSDNVELIKGVDDDFKLLLEEVKRLKAFLDDAAKFHSDSNQWEQLVQDIQRMVFKAEDVIDKFL
VQAKLHRDKNKVGRFFDVSHLATVRALAAEIKAIHEKVKKLREDNKDAFQPKPVLELPKKGHELTQGPSLEDDEVVGFDE
EANKVIKRLFEGPAESLDIVPVVGMPGLGKTTLARKIYNDSKLSYEFFSIIWVYIGQSYKIKDIFLNILKFFTKRIEDHL
NDDVDTLANVISVYMSKGGRCFIVLDDVWEAIVIDYVKKVFPENKKGHRIMMTTRDVYLATYANPDPHDLKFLTPQESFE
LLVKRVFGNGSCPDELVGLGEKIAGSCDGVPLAVVVIAGALRGRPNKSDWQRVQKNVAEHLYKNSQESCLKFVQMSYDRL
PQEVQTCFLYCGIFPRGFDIASWKLIRMWIAEGLIKPQQTYTLEEIAELHLNDLVNRNLLILMQKRSDGQIKACRLHDML
HEFCRKEATNKWLFHEICKTPDNVIPSIQDQDTSRRLCSEPSVLYDFLSTRPFAEHVRSFYCFSSKQKQIELSPNDIKLI
HKAFPLIRVLDVESLKFLFSKDFNQLFHLRYIAISGDFKSLPPTFGKFWNLQTLILNTSTSEPTIDVKAEIWNMLQLRHL
HTNIPAKLPSPTTTTGKASCLQTLSMVSPESCKKDVLAKACNLKKLGIRGQMAVFLETRGGISNLEELKCLEHLKLLNDA
LYMNKSLHLPPAFFRLVRTVKKLTLANTKFPWSEADRLGQLESLEVLKLKENAFMGDTWRPEVGGFSQLQVLWIERAELE
TWEASNLCFPILSHLVLVSCDKLNAVPLELADIPNLHEMKLDNTSKAVKSAKEILERKTSKNIKFKFSMFPPETES
>Capang08g000438
MVDVAVSFLLENLTQLLRDNAELIVGVKGEAENLLEDLSEFNAFLKQAAIVRSENPVLKELVKSIRKVVNRAEDAIDKFV
IEAKLHKDRGVTRLWENIGHYKKVKDVAEEIKGIRDRVREIRQNNAHGLQALQDHDDLVNRGGEERQPPVVEEDDVVGFD
EEAQKVIDRLLEGSDDLEVVPVVGMPGLGKTTLANKIFKHPKIEYEFFTRLWLYVSQSYKVKELYLNIISKFTGKTKQYH
DMSEKDLADVVRGILEEGGKYLIVLDDVWSREAWDRIKIAFPKNNKRNRVLLSTRHHTIAKYCNERPHNLKFLTDEESWI
LLEKKAFHKAKCPPELETHGQSIARKCKGLPLAIVVIAGALIGKGKTTMEWEQVDQSVGEHLISRDHANNCNKLVRMSYD
DLPYDLKACFLYFGAFPRGFLIPAWKLIRLWTAEGFIQYKGNLSLECKAEHYLNDLVNRNLVMVMRRTSDGQIKTCRVHD
MLYEFCWQEATTEENLFHEVKVGVEQSISEMSTYRRLCIHSTVLEFISKKPSGEHVRSFLCFPSEKVEIPPTAIANIPKG
FPLLRVLDTESIKISRFCKEFFQLYHLRYIAFSFDLIKVLPKHVGELWNVQTLIVNTQQTNLDIQADIWNMPRLRHLHTN
TSAKLPTPTTPKTSKFTLVNQSLQTLCTIAPESCTEDVLSRAPNLKKLGIRGKIAKLLEPSKTALFSNVKKLQCLENLKL
INVGQTDQKELRLPPAYIFPSKLRKLTLSDTWLEWDDMSVLGQLEYLQVLKLKDNAFQGEYWETKVGGFRSLLVLCIVRT
TLASWHASGDHFPRLKHLLLISCDKLAEIPIGLADIRSLQVMELRNATKPAAKSARCIQAKKSKLQTVKSQRFELSIFPP
DV
>Capang00g002891
MADCVVNFLVENLLQLLSDNVELIKGVDDDFKLLLEEVKRLKAFLDDAAKFHSDSSQWEQLVQDIQKMVFKAEDVIDKFL
VQAKLHRNKNKVGRFFDVSHLTTVRALAAEIKGIHEKVKKLREDNKDAFQPKPVLELPKKGVEPTQGPSLEDDEVVGFDE
EANKVITRLFEGPTESLDIVPVVGMPGLGKTTLARKIYNDSKLSYEFFSIIWVYVGQSYKIKDIFLNILKFFTKRIEDHL
NDDVDTLANLISDYMSKGGRCLIVLDDVWEATVIDHVKKVFPENKKGHRIMMTTRDGYLATYANPDPHNLKFLNPKESFE
LLVKRVFGKGSCPDDLVKLGEKIAGSCGGVPLAVVVIAGALRGRPNKSDWQRVQKNVAEHLYKNSQESCLKFVQMSYDRL
PQEVQTCFLYCGVFPRGFDIPSWKLIRMWIAEGLIKPQQTYTLEEIAELHLNDLVKRNLLILMQKRSDGQIKACRLHDML
HEFCRKEATHKWLFHEICKTTDNVIPSIQDQDTRRRLCIEPSILYDFLSTRPFAEHVRSFYCFSSKQKQIELSPNDIKLI
HKAFPLIRVLDVESLKFLFSKDFNQLFHLRYIAISGDFKALPPTFGTFWNLQTLILNTSTSEPTIDVKAEIWNMLQLRHL
HTNIPAKLPSPTTTTGKASCLQTLSMVSPESCKKDVLAKACNLKKLSIRGQMAAFLETRGGISNLEELKCLEHLKLLNDA
LYMNKLLHLPPAFFRLVRTVKKLTLANTKFPWSEADRLGQLESLEVLKLKENAFTGDTWKPEVGGFSQLQVLWIERAELE
TWEASNLCFPILRHLVLVSCDKLNAVPLELADIPNLHEMKLDNTSKAVKSAKDILERKTSKNIKFKFSMFPPETES
>Capang11g002156
MADVAVKFLVENLMQLLIDNADLILGIKGEVEDLLRDLSDFNAFLKQAAKSRRDNEVLKEMVKKIRKVVNAAEDSIDKFV
IEAKRHDDKNKFAQWFHLTHVARAKGVADEIKSIRERVKEIRENDSYGLQAIALDDNYNRGDEERKAPVVEEDDVVGFDE
EAKTVIDRLIGGSDDVEVVPVVGMPGLGKTTLAYKIYKDPKVEYEFFTRVWVYVSQRFKRREIFLNIISKFTRNTKQYHD
TTEEDLANEVKELLGKGGKYLIVLDDVWTMEAWERIKVAFPNNGKRNRVLMTTRQTNVAKRCNDEPHNLKFLTKDESWEL
LEKKVFHKEKCPPELEWPGKSIAEKCMGLPLAIVVIAGALIGKGKTTREWEFVADSVGEHLINRDPENCKKLVQMSYDRL
PYDLKACFLYCGAFLGGSQIPARKLIRLWIAEGFIQYQGPLTLEDIAEDHLNDLVNRNLVMVMQRSYSGHIKICRVHDML
HEFCRHEAMTEENLFQEIKRGQGRSFPDKQELATYRRLCIHSLVPEFLSTKPSGEHVRSFLCFGSKKIEMPSNEIPVIPK
AFPLLRVLDAESIKFNRFSREFFKLFHLRYIAISTDKIKTIPADLGNLWNVQTLIVETQQGTLDIKADVWNMTRLRHVCT
NASTTLPSTKRPKSSKDNLANRCLQTLSTIAPECCTAEVFTRTPNLKKLGVRGNIDALLETSKDGSGTVLFSNIGKLAYL
ENLKLVNDTRLSSKQQRLPPAYIFPQKLKKLTLVDTWFEWKDMSILGLLEYLEVLKLKENAFRGQSWEQEDGGFPRLQVL
VIERTDLTSWKASSGNFPRLKHLVLISCDKLEALPAELADVKNLQLMELQSTSESAARSARAILKKKQEKEQDGSKSSGF
KLSVFPHDLGL
>Capang11g002158
MTEVAVNYLVEKLLELGRENVELITGVQDDVNNLVADLQILKAFLKDASKIDRDTQGWKQSLKEIRNVLYKAEDSVDKFL
DEAKQHQDTHKAVKWIDIPYWSKVRNVAKEIQSIRNKVKDLQDKYKALLDAIQLDNLSSTTPQPRQVYMSYEDDVVGFEE
EANTVIDRLINGSKSLESVPIVGMPGLGKSTLARKVYKDSRINFEFFSCIWVNVSRSYNKTEVLLSILKNFTKPLDNKSD
EKITEEICSFLEKGGRCLIVLDDVWDGEVMNFIEKIFPKGDKGHRIMMTSRQNNVASAFNKNIHRLNLLSDDNSWLLLKK
KVFRKESCSSDLEEPGFSIAKKCNGLPLAIVVIAGALLGKTKREWEFVNRNIGEHLINPDSEDSCSRFVRMSYDLLSYDE
KACFLYCATFPRGFDIPTWKLIRLWISEGFIPFDKNLTPEEKAEEYLNDLTKKNLVMVMNWTADDQIKTCRIHDMLYEFC
KKEASEDDLFQEITEEPSQCAGILRQLESDFCRRLCINSSILTYFLSSFSKKPPMELVRSFLCFTSEPTGKTDGHLKTIH
KVFPLIKVLNLESVKFSFTNDFYRLVHLRYIAFSGDFKFLPERFGKFWNLETLIINTITPESTFEIKADIWNMLRLRHLH
TNAPAKLPLPGAPTGRESCIQTLSTIAPQSCTKKIFSRARALRKLGIRGKVVADLLGSKAGGLGDLAELKRLENLKLIND
GQYIGRVITLPNLVFIFPKTLRKLTFSGTSFEWSDMSKLGQLESLEVLKLKENAFKGEFWETELGGFSGLLVLWIERTDL
KTWQASNRSFPCLKRIFLISCENLQQIPEELADIPELQEMKLENTNKVAVKAAREIESKRKKNKLESSIGFKLTVFPPDS
DADPQPSH
>PHT61187.1
MADAVVEFLLLNLKQLLLYHVDLLSGVKDQVESLHRELSLMKAFLKDSREKRSEYEYVRELVSQITVVAYEAEDIIDTFV
TNAAMQKARSTVRRAFHVFDHSSMLRNVAKEIESIKVKVKEIYDKKMFGIQNLHDGESSRRSPPLKRVPIVEEENVVGFD
EEAKTMRSLLTNGSEELQIISIVGMGGLGKTTLAKKVYTDPSIEYHFYNRAWIYVSQQYSRKEVFLGILDSLSLITDEMY
KMNDEKLAIELSSHLRSKRYLVVIDDVWTMEAWDDLKMAFPNTASGSRILLTTRNRDVASYANPEGSPHHLRFLTNEESW
ELLSKKVFRKGSCPLELEDIGLQIAKKCYGLPLAIVVVSGLLLKKEKTRDWWKKVANDVSSYVARDPKQCMDVLALSYKH
LPDHLKVCFIYFGIFPEDFEIPVWKLLRLWTGEGFIQQMGQECLEDTAEEYLEDLVDRNLVLVAKKRANGRIKTCRIHDI
LRDLSVKMGSEEKFLEVIKGSSQSHSSLSLISKYHRRLCVHSHFLDFMTSSPSGPSVRSFLVFASEEMELPREHTSFLHE
AFRLVRVLDLKYINFPKFPNEIVQLVHLRYIALSGNFRVLPASISKLWNLETLIVGTKARELDIQVDIWKMSQFKHLYTS
GLSCLRGPPAKTRKDNEDPFVRRNIQTISTVLPDCCKENILARTPGLRKLGIRGKLATLVATNGDSSLFDNLAKLDNLET
LKLLNDTFPIHPSQCQIPGLPQSYKFPSNLKKLTLSDTFLDWSHISTLGMLPNLEVLKLKDYAFKGTQWEPLDGGFRLLR
VLHIGRTNLEHWNASGHHFPRLQQVFLKHCSCLNEIPFGLVEVPSLQNMELFWPTPAAAASARTIQQKKQGDIKDNVFKL
VIYPPDI
>PHT61391.1
MADCVVNFLVENLLQLLSDNVELIKGVDDDFKLLLEEVKRLKAFLDDAAKFHSDSSQWEQLVQDIQKMVFKAEDVIDKFL
VQAKLHRNKNKVGRFFDVSHLTTVRALAAEIKGIHEKVKKLREDNKDAFQPKPVLELPKKGVEPTQGPSLEDDEVVGFDE
EANKVITRLFEGPAESLDIVPVVGMPGLGKTTLARKIYNDSKLSYEFFSIIWVYVGQSYKIKDIFLNILKFFTKRIEDHL
NDDVDTLANLISDYMSKGGRCLIVLDDVWEATVIDHVKKVFPENKKGHRIMMTTRDGYLATYANPDPHNLKFLNPKESFE
LLVKRVFGKGSCPDDLVKLGEKIAGSCGGVPLAVVVIAGALRGRPNKSDWQRVQKNVAEHLYKNSQESCLKFVQMSYDRL
PQEVQTCFLYCGVFPRGFDIPSWKLIRMWIAEGLIKPQQTYTLEEIAELHLNDLVKRNLLILMQKRSDGQIKACRLHDML
HEFCRKEATNKWLFHEICKTPDNVIPSIQDQDTRRRLCIEPSILYDFLSTRPFAEHVRSFYCFSSKQKQIELSPNDIKLI
HKAFPLIRVLDVESLKFLFSKDFNQLFHLRYIAISGDFKALPPTFGTFWNLQTLVLNTSTSEPTIDVKAEIWNMLQLRHL
HTNIPAKLPSPTTTAGKASCLQTLSMVSPESCKKDVLAKACNLKKLSIRGQMAAFLETRGGISNLEELKCLEHLKLLNDA
LYMNKLLHLPPAFFRLVRTVKKLTLANTKFPWSEADRLGQLESLEVLKLKENAFTGDTWKPEVGGFSQLQVLWIERAELE
TWEASNLCFPILRHLVLVSCDKLNAVPLELADIPNLHEMKLDNTSKAVKSAKDILERKTSKNIKFKFSMFPPETESKATQ
>PHT67369.1
MADVAVKFLVENLMQLLIDNADLILGIKGEVEDLLRDLSDFNAFLKQAAKSRRDNEVLKEMVKKIRKVVNAAEDSIDKFV
IEAKRHDDKNKFAQWFHLTHVARAKGVADEIKSIRERVKEIRENDSYGLQAIALDDNYNRGDEERKAPVVEEDDVVGFDE
EAKTVIDRLIGGSDDVEVVPVVGMPGLGKTTLAYKIYKDPKVEYEFFTRVWVYVSQRFKRREIFLNIISKFTRNTKQYHD
TTEEDLANEVKELLGKGGKYLIVLDDVWTMEAWERIKVAFPNNGKRNRVLMTTRQTNVAKRCNDEPHNLKFLTKDESWEL
LEKKVFHKEKCPPELEWPGKSIAEKCMGLPLAIVVIAGALIGKGKTTREWEFVADSVGEHLINRDPENCKKLVQMSYDRL
PYDLKACFLYCGAFLGGSQIPARKLIRLWIAEGFIQYQGPLTLEDIAEDHLNDLVNRNLVMVMQRSYSGHIKICRVHDML
HEFCRHEAMTEENLFQEIKRGQGRSFPDKQELATYRRLCIHSLVPEFLSTKPSGEHVRSFLCFGSKKIEMPSNEIPVIPK
AFPLLRVLDAESIKFNRFSREFFKLFHLRYIAISTDKIKTIPADFGNLWNVQTLIVETQQGTLDIKADVWNMTRLRHVCT
NASTTLPSTKRPKSSKDNLANRCLQTLSTIAPECCTAEVFTRTPNLKKLGVRGNIDALLETSKDGSGTVLFSNIGKLAYL
ENLKLVNDTRLSSKQQRLPPAYIFPQKLKKLTLVDTWFEWKDMSILGLLEYLEVLKLKENAFRGQSWEQEDGGFPRLQVL
VIERTDLTSWKASSGNFPRLKHLVLISCDKLEALPAELADVKNLQLMELQSTSESAARSARAILKKKQEKEQDGSKSSGF
KLSVFPHDLGL
>PHT67370.1
MTEVAVNYLVEKLLELGRENVELITGVQDDVNNLVADLQILKAFLKDASKIDRDTQGWKQSLKEIRNVLYKAEDSVDKFL
DEAKQHQDTHKAVKWIDIPYWSKVRNVAKEIQSIRNKVKDLQDKYKALLDAIQLDNLSSTTPQPRQLTLSDEDDVVGFEE
EANTVIDRLINGSKSLESVPIVGMPGLGKSTLARKVYKDSRINFEFFSCIWVNVSRSYNKTEVLLSILKNFTKPLDNKSD
EKITEEICSFLEKGGRCLIVLDDVWDGEVMNFIEKIFPKGDKGHRIMMTSRQNNVASAFNKNIHRLNLLSDDNSWLLLKK
KVFRKESCSSDLEEPGFSIAKKCNGLPLAIVVIAGALLGKTKREWEFVNRNIGEHLINPDSEDSCSRFVRMSYDLLSYDE
KACFLYCATFPRGFDIPTWKLIRLWISEGFIPFDKNLTPEEKAEEYLNDLTKKNLVMVMNWTADDQIKTCRIHDMLYEFC
KKEASEDDLFQEITEEPSQCAGILRQLESDFCRRLCINSSILTYFLSSFSKKPPMELVRSFLCFTSEPTGKTDGHLKTIH
KVFPLIKVLNLESVKFSFTNDFYRLVHLRYIAFSGDFKFLPERFGKFWNLETLIINTITPESTFEIKADIWNMLRLRHLH
TNAPAKLPLPGAPTGRESCIQTLSTIAPQSCTKKIFSRARALRKLGIRGKVVADLLGSKAGGLGDLAELKRLENLKLIND
GQYIGRVITLPNLVFIFPKTLRKLTFSGTSFEWSDMSKLGQLESLEVLKLKENAFKGEFWETELGGFSGLLVLWIERTDL
KTWQASNRSFPCLKRIFLISCENLQQIPEELADIPELQEMKLENTNKVAVKAAREIESKRKKNKLESSIGFKLTVFPPDS
DADPQPSH
>PHT67374.1
MTEVEVSNLVEKLIELGREIELNNEEAKHVFDLMKSFQKWKVNLENASQLDKSTQDWEEKMKDIRSVVYKAQDTIDQILV
EANQQQLKHQATTIRAAGFCPCFNDSTNGTTVSRSTNRGTSAYRLSSNESRVIKSIRDSVVELKPTKKIIVPATQVSRSP
PKTTHQPEKKNPSSEEDDSFGFEEEASTVINRLIGGPKNIETVPIIGMLGIGKSTLARKVSKDPRIVNEFPNCIWVDVSQ
TYNTKEILLKILGDLKKELDSTKTEGQLANEIRMSLDNGRCLIILDDVWNQNIVSFFFESIVPRNYNSHRIMITTRDEDV
ATHRNVHKLNILDKDRSWLLLEKKVIKKGSCPRPDFEEPGRAIAEKCGGLPFSIEVIAEDLAKKKAKWEWDKVIQDNIGE
SLIKREDLLKSVKKSYDMLSCRAKACFLYCATFPKDHDISAWKLIRLWIAEGFVEHDKNLTPEKQAENYLNDLTKKNLVM
IKARTCDGRIKKCRIHNLLYEFCKKEASKEDLFHEFTKAHPDNSAEAIQGSNISRRLSIGSSSLYSILSSFSKEQRMENV
RSFLCFGPKPIEMPGQIPKAIQEALPLVKVLDVESIPFNFPVDFHQLLHLRYVSFSGNIKAPPQHYGMFWYLETLIINTS
TSHDYTTSPLEVDIWSMLRLRHLHTKVPAKLPSPSDKTSNTCHIQTLSAIAPQCCTKEVLARAVNLGKLGIRGDVVSLLS
TNTSRLSELEMLEQLESLKIVSEFQYAGNTILRSVLPKTLRKLTFSGTQLDWSHMSILAKLEFLRVLKLKENAFKGQHWE
AETNISFTSLQVLWIQKTDLKIWTALESNFPVLKRLVLISCEELVELPDSLAAIDDLQFIKLKDTPNAVASAKQIVENKR
QDIKLTVIPPDPDNLVD
>PHT67375.1
MTEVAVNSLLENLLELARENVDLIVGVQDDVKDLTAELQILKAFLQEVSKINRDTQSWKQTMKDIRNVVYKAEDSINKFL
GRAKQHRDSNLAAKWMDVTYWTSVRNVAKEIKSIRIDLNDLQVKYTPLLEEATQLSTLSRTTPQPIQVNLSDEDEVVGFE
EEAYTVIGKLIDGSNNLEVVPIVGMSGLGKSTLARKVYKDSRISFEFFSSIWVNVSRSYNKTEVLLSILKRLRKQLDDES
DEQMVDEIRTRLGYGGKCLIVLDDVWSTDIIDVIIDVFPDNNKGHRIMLTTQLEEVASCFNRDFHKLTFLSEENSWRLFK
LKIFRKECCPPELEEIGRNIAKKCSGLPLAVVVIAGVLLGRTTKRDWQFVYENMGAHLINRDQPNSCFRFIKMTYDLLSY
YQQACFLYCASFPRGFDIPAWKLIRLWIAEGLIPIQNHLTLEEQAEEYLNDLTKKNLLMVMEQSLDGQIKTCRIHDIFYE
FCKTEAMVEDIVWEIKNAPSQEFLEMKDLGTCRRLCIDSSTLNNFLKKLRNKPPMENVKSFLCFSSKPIDNQTPDMIQSL
HKGFPLIKVLDVEPIRFLFTKDFYQLLHLKYISLSGYFKVLPSIFVKFWNLETLIIHITHPDSTFEVKADIWSMMRLRHL
HVNAPTKLPPPSASARKERECNIQTLSVIAPQSCTSEVFTRARHLKKLAIRGQVFSLFDKNASRLRKLAMLKRLEKLKIV
NDDQDVSRVLTLPVMVFILPNTLRKLTLSNTQLKWKDMTKLGQLESLEVLKLRQNAFSGEFWEPEIGSFTRLQVLWIEKT
DLQIWRASSHNFPRLKRLFLISCEDLEEVPSGLADIANLQEMRLECTYKAVKSASIIAKKKLEDHASSSTSGFRLSVFPP
HFDADDSS
>PHT67420.1
MADRVVNFFVENLLQLLSDNVELIKGVDDDFKLLLEEVKRLKAFLDDAAKFHSDSNQWEQLVQDIQRMVFKAEDVIDKFL
IQAKLHRDKNKVGRFFDVTHLATVRALAAEIKAIHEKVKKLREDNKDAFQPKPVLELPKKGHELTQDDEVVGFDEEANKV
IKRLFGGPAESLDIVPVVGMPGLGKTTLARKIYNDYKLSYEFFSIIWVYIGQSYKIKDIFLNILKVFTKHIEDHLNDDVD
TLANVISVYMSKGGRCLIVLDDVWEAIVIDYVKKVFPENKKGHRIMMTTRDGYLATYANPDPHNLKFLTPQESFELLVKR
VFGNGSCPDELVGLGEKIAGSCDGVPLAVVVIAGALRGRPNKSDWQRVQKNVAQHLYKNSQESCLKFVQMSYDRLPQEVQ
TCFLYCGIFPRGFDIASWKLIRMWIAEGLIKPQQTYTLEEIAELHLNDLVNRNLLILMQKRSDGQIKACRLHDMLHEFCR
KEATNKWLFHEICKTPDNVIPSIQDQDTSRRLCSEPSVLYDFLSTRPFAEHVRSFYCFSSKQKQIELSPNDIKLIHKAFP
LIRVLDVESLKFLFSKDFNQLFHLRYIAISGDFKSLPPTFGKFWNLQTLILNTSTSEPTIDVKAEIWNMLQLRHLHTNIP
AKLPSPTTTTGKASCLQTLSMVSPECCKKDVLAKACNLKKLGIRGQMAVFLETRGGISNLEELKCLEHLKLLNDALYMNK
SLHLPPAFFRLVRTVKKLTLANTKFPWSEADRLGQLESLEVLKLKENAFMGDTWRPEVGGFSQLQVLWIERAELESWEAS
NLCFPILSHLVLVSCDKLNAVPLELADIPNLHEMKLDNTSKAVKSAKEILERKTSKNIKFKFSMFPPETESKATQ
>PHT67537.1
MTEIAVNSLLEKLLELGRENTELIVGVQDDVNDLVADLQILKAFLKDASKIDGDNQGWKQSLKEIRSVVYKADDSVDKFL
VEAKEHQDTHPAAKWIDVPYWINVKNVAKEIQAIKNKVKDLQVKYKPLLETDTQLSTLSMTTPQPIQINLSDEDDVVGLE
EEANTVIDRLIHGSEKLEVVPIVSIAGLGKSTLARKVYRDSRITFEFVSCIWVNVSRSYNKTKVLLNILKHLRKQLDMNK
SDEQMIKEIRTFLGHGRRCLIVVDDVWSTDIIEFIKHVFPSNKKGHRIMMTSRFEEVGSCFNHDCHKLTFLTDEESWFLL
NLKVFGKRYCPSELEETGRNIAKKCNGLPLSVLVTAGVLAGRTTKREWQLVYENMGDCLIYSNDPRTYVGLIKMSYDLLS
YYQQACFLYCASFPQSFNIPAWKLIHLWIAEGFIPIQKQFTLEEQAEECLNDLTKKNLLMVIEQSLDGKIKTCRLNDMFY
EFCEKEAIEEDIVWAIKNAPDQESLETKDLGTCRRLCIDSSTLSNFLKELRKKPPMENVKSFFCFSSKPIDNQTPDMNKS
LHKGFPLIKVLDVEPIRSLFSKDFYRLLHLKYISLSGEFKSLPLMFVKFWNLETLIIHTTHKVRTFEVKADIWSMMRLRH
LHVNVPTKLPPSSASISKERECNIHTLSVIAPQSCTSEVFTRARNLRKLAIRGQVFSLCDNNASGLSELDMLKRLEKLKI
VNDDQNLEKLKMVNDDQDLEKSKIVYDDQDDSQVMTPPVMVFMLPNTLRKLTLYNTRLNWRDMTKLGPLESLEVLKLREN
AFSGEFWEPEIGSFARLEVLWIEKTDLQIWKASSHNFPRLKQLVLILCEELEEVPQGLADIPNLQEIRLECTYKAFKSAS
IIAKKKLEDHASSSVSRFRLSVFPPHLDADDSS
>PHT85183.1
MADVALQFAVEILVPIIKETWKYIDSGKEDSANELLGELNRLKAFLQDAAKYRQSNSEQWKNFVKEVQVMVYEAEGLIDK
LMVEMKLHQKKNKFEQIVDIKYHKTLKDLVEDIKAILGKVKNIREANLQAFQAKPILDYQPEIVAPGTQDTLLEENKVVG
FDEEAKVVIKRLVKGTKDLDVIPVVGLPGLGKTTLAIKISKDPQVSYDFFLTIWVNVGPQSKLKGVFLSILKAFKKQTTE
YQDMDVKELPKIICEFIDKGGKCLIVLDDVWTTDVVDAVMNVFPEKSKGHRIMITTRDGRIGRYANANPHMLKFLKMEES
FQLLVNRVFGSNIRRCPVELIEHGESIAKQCFGVPLAVVVIAGALRGRTSKSDWKMVEDNVKHLINKDDDPKSCLKFVEM
SYVYLPEEMKACFLYCGAFPQGFEIPAWKLIRLWISEGLINSNLTGSPEDIAEYYLNDLINRNLVIVVQKRANGQVKTCR
IHDMLHQFCKIEANNEGLFHEVCEKTDQAGLSIPDLDSSRRLCIPLSLLKAFISTEPSAEHVRSFLCFSTKQKESEKLSN
IQQLHKAFPLVRVLDVESLEFSFSKYFRELYHLRYISISVESSVLPMFFGKFWNLQTLIIYTKASTIEIKAEIWNMLRLR
HVHTNVPAKLPSSTTHTVDESSRIQTLSKVAPESCREDVLARACNLRKLTIQGKMADFLEINMGGFNNFQKLKCLEQLKL
LNDNVDRSMSGVLHLPPAFPKFLCKLKKLTLSNTRFAWSEASRLGQLECLEVLKLKENAFSGTIWDSEIGGFNQLKVLWI
ERADLKAWKVANLQFQRLQCLVVKSCDELEAVPIELADVRTLQEMTLEHTKKAIKSVNAIKCRKQEMHREHMQKAAESKS
GTEIEGKKKVSEDMESFKFELTIFPPETADCNPKH
>PHT92299.1
MADAVVEYLLLNLKQLLLYHVDLLSGVKDQVESLHRELSLMKAFLKDSREKRSEYEYVRELVSQITVVAYEAEDIIDTFV
TNAAMQKARSTVRRAFHVFDHSSMLRNVAKEIESIKVKVKEIYDKKMFGIQNLHDGESSRRSPPLKRVPIVEEENVVGFD
EEAKTMRSLLTNGSEELQIISIVGMGGLGKTTLAKKVYTDPSIEYHFYNRAWIYVSQQYSRKEVFLGILDSLSLITDEMY
KMNDEKLAIELSSHLRSKRYLVVIDDVWTMEAWDDLKMAFPNTASGSRILLTTRNRDVASYANPEGSPHHLRFLTNEESW
ELLSKKVFRKGSCPLELEDIGLQIAKKFYGLLLAIVVVSGLLLKKEKTRDWWKKVANDVSSYVARDPKQCMDVLALSYKH
LPDHLKVCFIYFGIFPEDFEIPVWKLLRLWTGEGFIQQMGQECLEDTAEEYLEDLVDRNLVLVAKKRANGRINTCRIHDI
LRDLSVKMDSEEKFLEVIKGSSQSHSSLSLISKYHRRLCVHSHFLDFMTSSPSGPSVRSFLVFASEEMELPREHTSFLHE
AFRLVRVLDLKYINFPKFPNEIVQLVHLRYIALSGNFRVLPASISKLWNLETLIVGTKARELDIQVDIWKMSQFKHLYTS
GLSCLRGPPAKTRKDNEDPFVIRNIQTIFTVLPDCCKENILARTPGLRKLGIRGKLATLVATNGDSSLFDNLAKLDNLET
LKLLNDTFPIHPSQCQIPGLPQSYKFPSNLKKLTLSDTFLDWSHISTLGMLPNLEVLKLKDYAFKGTQWEPLDGGFRLIQ
VLHIGRTNLEHWNASGHHFPRLQQVFLKHCSCLNEIPFGLVEVPSLQNMELFWPTPAAAASARTIQQKKQGDIKDNVFKL
VIYPPDI
>PHT93678.1
MVDVAVSFLLENLTQLLRDNAELIVGVKGEAENLLEDLSEFNAFLKQAAIVRSENPVLKELVKSIRKVVNRAEDAIDKFV
IEAKLHKDRGVTRLWENIGHYKKVKDVAEEIKGIRDRVREIRQNNAHGLQALQDHDDLVNRGGEERQPPVVEEDDVVGFD
EEAQKVIDRLLEGSDDLEVVPVVGMPGLGKTTLANKIFKHPKIEYEFFTRLWLYVSQSYKVKELYLNIISKFTGKTKQYH
DMSEKDLADVVRGILEEGGKYLIVLDDVWSREAWDRIKIAFPKNNKRNRVLLSTRHHTIAKYCNERPHNLKFLTDEESWI
LLEKKAFHKAKCPPELETHGQSIARKCKGLPLAIVVIAGALIGKGKTTMEWEQVDQSVGEHLISRDHANNCNKLVRMSYD
DLPYDLKACFLYFGAFPRGFLIPAWKLIRLWTAEGFIQYKGNLSLECKAEHYLNDLVNRNLVMVMRRTSDGQIKTCRVHD
MLYEFCWQEATTEENLFHEVKVGVEQSISEMSTYRRLCIHSTVLEFISKKPSAEHVRSFLCFPSEKVEIPPTAIANIPKG
FPLLRVLDTESIKISRFCKEFFQLYHLRYIAFSFDLIKVLPKHVGELWNVQTLIVNTQQTNLDIQADIWNMPRLRHLHTN
TSAKLPTPTTPKTSKFTLVNQSLQTLCTIAPESCTEDVLSRAPNLKKLGIRGKIAKLLEPSKTALFSNVKKLQCLENLKL
INVGQTDQKQLRLPPAYIFPSKLRKLTLSDTWLEWDDMSVLGQLEYLQVLKLKDNAFQGEYWETKVGGFRSLLVLCIVRT
TLASWHASGDHFPRLKHLLLISCDKLAEVPIGLADIRSLQVMELRNATKPAAKSARCIQAKKSKLQTVKSQRFELSIFPP
DV
>PHT95609.1
MANVAVEFLVENLMQLLRDNAELILGVKEAAESLLQDLNDFNAFLKQAAKCRNENDVLKELVKKIRTVVNSAEDAIDKFV
IEAKLHKDKGVTRVLDLPHYKRVREVAGEIKAIRNKVREIRQNNAIGLQALQDEDLSARSVEERKQKAKKLEILTFSFSL
ICAFFGLNALKGSLLSASYDTKPNILVPSPPVVEEDDVVGFDEEADNVIKRLLGGSDRLEVVPVVGMPGLGKTTLANKIF
KHPTIGYEFFTRIWVYVSQSYRRRELFLNIISKFTRNTKQYHVLCEEDLADVIQEFLGKGGKYLIVLDDVWSDEAWERIK
IAFPNNNKCNRILLTTRDTKVAKQCTPVPHDLKFLTEDESWILLEKKVFHKDKCPPELELSGQSIAKKCNGLPLAIVVIA
GALIGKGKTSREWKQVDESVGEHLINRDQPENCNKLVQMSYDRLPYDLKACFLYCGAFPGGFQIPAWKLIRLWIAEGFIQ
YKGHLSLECKGEDNLNDLVNRNLVMVMERTSDGQIKTCRLHDMLHEFCRQEAMKEENLFQEIKLGSEQYFPGKRELSTYR
RLCIHSSVLDFISTKPSGEHVRSFLSFSSKKVEMPSADIPTIPKGFPLLRVLDVESINFSRFSKDFYQLYHLRYVAFSSD
SIKMLPKLMGELWNIQTLIINTQQRTLDIQANIWNMERLRHLHTNSSARLPVPVAPKSSSVTLVNQSLQTLSTIAPESCT
EEVFARTPNLKKLGIRGKIAVLLDNKSAASLKNVKRLEYIENLKLMNDSNQTGKLRLPPAYIFPTKLRKLTLLDTWLEWK
DMSILGQLEHLEVLKLKENGFTGECWESAGGFCSLLVLWIERTNLASWKASADDFPRLKHLVLICCDKLKEIPIGLADIR
SFQVMELQNSTKTAAVSARQIQDKKYKQAQEGNKNIAFKVSIFPPDL
>PHT26453.1
MADAVVEFLLLNLKQLLLYHVDLLSGVKDQVESLHRELSLMKAFLKDSREKRSEYEYVRELVSQITVVAYEAEDIIDTFV
TNAAMQKARSTVRRAFHVFDHSSMLRNVAKEIESIKVKVKEIYDKKMFGIQNLHDGESSRRSPPLKRVPIVEEENVVGFD
EEAMTMRSLLTSGSEELQIISIVGMGGLGKTTLAKKVYTDPSIEYHFYNRAWIYVSQQYSRKEVFLGILDSLSLITDEMY
KMNDEKLATELSSHLRSKRYLVVIDDVWTVGAWDDLKMAFPNTASGSRILLTTRNRDVASYANPEGSPHHLRFLTNEESW
ELLSKKVFRKGSCPLELEDIGLQIAKKCYGLPLAIVVVSGLLLKKEKTRDWWKKVANDVSSYVARDPKQCMDVLALSYKH
LPDHLKVCFIYFGIFPEDFEIPVWKLLRLWTGEGFIQQMGQECLEDTAEEYLEDLVDRNLVLVAKKRANGRIKTCRIHDI
LRDLSVKMGSEEKFLEVIKGSSQSHSSLSLISKYHRRLCVHSHFLDFMTSSPSGPSVRSFLVFASEEMELPREHTSFFHE
AFRLVRVLDLKYINFPKFPNEIVQLVHLRYIALSGNFRVLPASISKLWNLETLIVGTKARELDIQVDIWKMSQFKHLYTS
GLSCLRGPPAKTRKDNEDPFVRRNIQTISTVLPDCCKENILARTPGLRKLGIRGKLATLVATNGDSSLFDNLAKLDNLET
LKLLNDTFPIHPSQCQIPGLPQSYKFPSNLKKLTLSDTFLDWSHISTLGMLPNLEVLKLKDYAFKGTQWEPLDGGFRLLR
VLHIGRTNLEHWNASGHHFPRLQQVFLKHCSCLNEIPFGLVEVPSLQNMELFWPTPAAAASARTIQQKKQGDIKDNVFKL
VIYPPDI
>PHT26520.1
MADAVVEFLLLNLKQLLLYHVDLLSGVKDQVESLHRELSLMKAFLKDSREKRSEYEYVRELVSQITVVAYEAEDIIDTFV
TNAAMQKARSSVRRAFHVFDHSSMLRNVAKEIESIKVKVKEIYDKKMFGIQNLHDGESSRRSPPLKRVPIVEEENVVGFD
EEAKTMRSLLTNGSEELQIISIVGMGGLGKTTLAKKVYTDPSIEYHFYNRAWIYVSQQYSRKEVFLGILDSLSLITDEMY
KMNDEKLAIELSSHLRSKRYLVVIDDVWTMEAWDDLKMAFPNTASGSRILLTTRNRDVASYANPEGSPHHLRFLTNEESW
ELLSKKVFRKGSCPLELEDIGLQIAKKCYGLPLAIVVVSGLLLKKEKTRDWWKKVANDVSSYVARDPKQCMDVLALSYKH
LPDHLKVCFIYFGIFPEDFEIPVWKLLRLWTGEGFIQQMGQECLEDTAEEYLEDLVDRNLVLVAKKRANGRIKTCRIHDI
LRDLSVKMGSEEKFLEVIKGSSQSHSSLSLISKYHRRLCVHSHFLDFMTSSPSGPSVRSFLVFASEEMELPREHTSFLHE
AFRLVRVLDLKYINFPKFPNEIVQLVHLRYIALSGNFRVLPASISKLWNLETLIVGTKARELDIQVDIWKMSQFKHLYTS
GLSCLRGPPAKTRKDNEDPFVRRNIQTISTVLPDCCKENILARTPGLRKLGIRGKLATLVATNGDSSLFDNLAKLDNLET
LKLLNDTFPIHPSQCQIPGLPQSYKFPSNLKKLTLSDTFLDWSHISTLGMLPNLEVLKLKDYAFKGTQWEPLVGGFRLLQ
VLHIGRTNLEHWNASGHHFPRLQQVFLKHCSCLNEIPFGLVEVPSLQNMELFWPTPAAAASARTIQQKKQGDIKDNVFKL
VIYPPDI
>PHT29760.1
MTEVAVNYLVEKLLELGRENVELITGVQDDVNNLVADLQILKAFLKDASKIDRDAQGWKQSLKEIRNVLYKAEDSVDKFL
DEAKQHQDTHKAVKWIDIPYWSKVRNVAKEIQSIRNKVKDLQVKYKHLLEATQLDNLSSTTPQPRQLTLSDEDDVVGFEE
EANIVIDRLINGSKNLESVPIVGMPGLGKSTLARKVYKDSRITFEFFSCIWVNVSRSYNKTEVLLSILKNFTKPLDNKSD
EKITEEIYSFLGKGGRCLIVLDDVWDVEVMNFIEKIFPKGDKGHRIMMTSRQDNVASAFNKNIHRLNLLSHDNSWLLLKK
KVFRKESCSSDLEEPGLSISKKCNGLPLAIVVIAGALLGCKTKREWEFVNRNIGEHLINPDSEDSCSRFVRMSYDLLSYD
EKACFLYCATFPRGFDIPTWKLIRLWISEGFIPFDKNLTPEEKAEEYLNDLTKKNLVMVMNRTADDQIKTCRIHDMLYEF
CKKEASEDDLFQEITEEPSQCAGILRQLESDFCRRLCINSSILTYFLSSFSRKPPMELVRSFLCFTSEPTGKTDGHLRTI
HKVFPLIKVLNLESVKFSFTNDFYRLVHLRYIAFSGDFKLLPERFGKFWNLETLIINTSTPESTFEIKADIWNMLRLRHL
HTNAPAKLPLPGAPTGRESCIQTLSTIAPQSCTKKIFSRARALRKLGIRGTVVADLLGSKAGGLGDLAELKRLENLKLIN
DGQYIGRVITLPNLVFIFPKTLRKLTFSGTSLEWSDMSKLGQLESLEVLKLKENAFKGEFWETELGGFSGLLVLWIERTD
LKTWQASNRSFPCLKRIFLISCENLQQIPEELADIPELQEMKLENTNKVAVKAAREIESKRKKNKLGSSIGFKLTVFPPD
SDADPQPSH
>PHT29761.1
MADVAVKFLVENLMQLLIDNADLILGIKGEVEDLLRDLSDFNAFLKQAAKSRRDNEVLKEMVKKIRKVVNDAEDSIDKFV
IEAKRHDDKNKFAQWFHLTHVARAKGVADEIKSIRERVKEIRENDSYGLQAIALDDNFNRGDEERKAPVVEEDDVVGFDE
EAKTVIDRLIGGSDDVEVVPVVGMPGLGKTTLAYKIYKDPKVEYEFFTRVWVYVSQRFKRREIFLNIISKFTRNTKQYHD
ATEEDLANEVKELLGKGGKYLIVLDDVWTMEAWERIKVAFPNNGKRNRVLMTTRQTNVAKRCNDEPHNLKFLTKDESWEL
LEKKVFHKEKCPPELEWPGKSIAEKCMGLPLAIVVIAGALIGKGKTTREWELVADSLGEHLINRDPENCKKLVQMSYDRL
PYDLKACFLYCGAFLGGSQIPARKLIRLWIAEGFIQYQGPLTLEDIAEDHLNDLVNRNLVMVMQRSYSGQIKICRVHDML
HEFCRHEAMTEENLFQEIKRGQGRSFPDKQELATYRRLCIHSLVPEFLSTKPSGEHVRSFLCFGSKKIEMPSNEIPVIPK
AFPLLRVLDAESIKFNRFSREFFKLFHLRYIAISTDKIKTIPADLGNLWNVQTLIVETQQGTLDIKADVWNMTRLRHVCT
NASTTLPSTKRPKSSKDNLANRCLQTLSTIAPECCTAEVFTRTPNLKKLGVRGNIDALLETSKDGSGTVLFSNIGKLAYL
ENLKLVNDTRLSSKQQRLPPAYIFPQKLKKLTLVDTWFEWKDMSILGLLEYLEVLKLKENAFRGQSWEQEDGGFPRLQVL
VIERTDLTSWKASSGNFPRLKHLVLISCDKLEALPAELVDVKNLQLMELQSTSESAARSARAILKKKQEKEQDGSKGSGF
KLSVFPHDLGL
>PHT30354.1
MANVAVEFLVENLMQLLRDNAELILGVKEAAESLLQDLNDFNAFLKQAAKCRNENDVLKELVKKIRTVVNSAEDAIDKFV
IEAKLHKDKGVTRVLDLPHYKRVREVAGEIKAIRNKVREIRQNNAIGLQALQDEDLSARSVEERKPPVVEEDDVVGFDEE
ADTVIKRLLGGSDRLEVVPVVGMPGLGKTTLANKIFKHPTIGYEFFTRIWVYVSQSYRRRELFLNIISKFTRNTKQYHVF
CEEDLADVIQEFLGKGGKYLIVLDDVWSDEAWERIKIAFPNNNKCNRILLTTRDTKVAKQCTPVPHDLKFLTEDESWILL
EKKVFHKDKCPPELELSGQSIAKKCNGLPLAIVVIAGALIGKGKTSREWKQVDESVGEHLINRDQPENCNKLVQMSYDRL
PYDLKACFLYCGAFPGGFQIPAWKLIRLWIAEGFIQYKGHLSLECKGEDNLNDLVNRNLVMVMERTSDGQIKTCRLHDML
HEFCRQEAMKEENLFQEIKLGSEQYFPGKRELSTYRRLCIHSSVLDFISTKPSGEHVRSFLSFSSKKVEMPSADIPTIPK
GFPLLRVLDVESINFSRFSKDFYQLYHLRYVAFSSDSIKMLPKLMGELWNIQTLIINTQQRTLDIQANIWNMERLRHLHT
NSSARLPVPVAPKSSSVTLVNQSLQTLSTIAPESCTEEVFARTPNLKKLGIRGKIAVLLDNKSAASLKNVKRLEYIENLK
LMNDSNQTGNLRLPPAYIFPTKLRKLTLLDTWLEWKDMSILGQLEHLEVLKLKENGFTGECWESAGGFCSLLVLWIERTN
LASWKASADDFPRLKHLVLICCDKLKEIPIGLADIRSFQVMELQNSTKTAAVSAREIQDKKYKQAQEGNKNIAFKVSIFP
PDL
>PHT33328.1
MTEVEVSNLVEKLIELGREIELNNEEAKHVFDMMKSFQKWKVNLENASQLDKSTQDWEEKMKDIRSVVYKAQDAIDQILV
EANQQQHKHQATTIRAAGFCPCFNDSTNGTTVSRSTNGGTSAYRLSSNESRVIKSIRDSVVELKPTKKIIVPATQVSRSP
PKTTHQPEKKNPSSEEDDSFGFEEEASTVINRLIGGPKNLETVPIIGMLGIGKSTLARKVFKDPRIVNEFPNCIWVDVSQ
TYNTKEILLKILGDLKKELDSTKTEGQLANEIRMSLDNGRCLIVLDDVWNQNIVSFFESIVPRKYNSHRIMITTRDEDVA
THRNVHKLNILDKDRSWLLLEKKVIKKGSCPRPDFEEPGRAIAEKCGGLPFSIEVIAEDLAKKKAKWEWDKVIQDNIGES
LIKREDMLKSVKKSYDMLSCGAKACFLYCATFPKDHDISAWKLIRLWIAEGFVEHDKNLTPEKKAENYLNDLTKKNLVMI
KARTCDGRIKKCRIHNLLYEFCKKEASKEDLFHEFTKAHPDNSAEAIQGSNISRRLSIGSSSLYSILSSFSKEKRMENVR
SFLCFGPKPIEMPGQIPKAIQEALPLVKVLDVESIPFNFPVDFHQLLHLRYVSFSGNIKAPPQHYGMFWYLETLIINTST
SHDYTTSPLEVDIWSMLRLRHLHTKVPAKLPSPSDKTSNTCHIQTLSAIAPQCCTKEVLARAVNLGKLGIRGDVVSLLST
NTSGLSELEMLEQLESLKIVSEFQYAGNTILRSVLPKTLRKLTFSGTQLDWSHMSILAKLEFLRVLKLKENAFKGQHWEA
ETNISFTSLQVLWIQKTDLKIWTALESNFPVLKRLVLISCEELVELPDSLAAIDDLQFIKLKDTPNAVASAKQIVENKRQ
DIKLTVIPPDPDNLID
>PHT33329.1
MTEVAVNSLLENLLELARENVDLIVGVQDDVKDLTAELQILKAFLQKVSKINRDTQRWKQTMKDIRNVVYKAEDSINKFL
GRAKQHRDTNPAAKWMDVSYWPSVRNVAKEIKSIRIDLNDLQVKYTPLLEEATQLSTLSRTTPQPIQVTLSDEDEVVGFE
EEAYTVIGKLIDGSNNLEVVPIVGMSGLGKSTLARKVYKDSRISFEFFSSIWVNVSRSYNKTEVLLSILKHLSKKLDDES
DEQMVDEIRTRLGYGGKCLIVLDDVWSTDIIDVIKDVFPDNNIGHRIMLTTQLEEVASSFSRDFHKLTFLSEENSWRLFK
LKVFRKECCPPELEEIGRSIAKKCSGLPLAVVVIAGALLGRTTKRDWQFVYENMGAHLINRDQPNSCFRFIKMTYDLLSC
YQQACFLYCASFPRGFDIPAWKLILLWIAEGLIPIQNHLTLEEQAEEYLNDLTKKNLLMVMEQSLDGQIKTCRIHDIFYE
FCKTEAMVEDIVWEIKNAPSQEFLEMKDLGTCRRLCIDSSTLSNFLKKLCNEPPMENVKSFLCFSSKLIDNQTPDIRSLH
KGFPLIKVLDVEPIRFHLTKDFYQLLHLKYISLSGYFKALPSIFVKFWNLETLIIHITHPYSTFEVKADIWSMMRLRHLH
VNAPTKLPPPSASARKERECNIQTLSVIAPQSCTREVFTRARHLKKLAIRGQVFSLFDNNASGLSELAMLKRLEKLKIVN
DDQDVSRVLTLPVMVFILPNTLRKLTLSNTQLKWKDMTKLGQLESLEVLKLRQNAFSGEFWEPEIGGFTNLLVLWIEKTD
LQIWRASSHNFPRLKRLFLISCEDLEEVPSGLADIPNLQEMRLEFTHKAVKSASIIAKKKMEDHASSSTYGFRLSVFPPL
FDADDSS
>PHT33489.1
MADRVVNFFVENLLQLLSDNVELIKGVDDDFKLLLEEVKRLKAFLDDAAKFHSDSNQWEQLVQDIQRMVFKAEDVIDKFL
VQAKLHRDKNKVGRFFDVSHLATVRALAAEIKAIHEKVKKLREDNKDAFQPKPVLELPKKGNELTQGPSLEDDEVVGFDE
EANKVIKRLFEGPAESLDIVPVVGMPGLGKTTLARKIYNDFKLSYEFFSIIWVYIGQSYKIKDIFLNILKFFTKRIEDHL
NDDVDTLANVISVYMSKGGRCLIVLDDVWEAIVIDYVKKVFPENKKGHRIMMTTRDGYLATYANPDPHNLKFLTPQESFE
LLVKRVFGNGSCPDELVGLGEKIAGSCDGVPLAVVVIAGALRGRPNKSDWQRVQKNVAQHLYKNSQESCLKFVQMSYDRL
PQEVQTCFLYCGIFPRGFDIASWKLIRMWIAEGLIKPQQTYTLEEIAELHLNDLVNRNLLILMQKRSDGQIKACRLHDML
HEFCRKEATNKWLFHEICKTPDNVIPSIQDQDTSRRLCSEPSVLYDFLSTKPFAEHVRSFYCFSSKQKQIELSPNDIKLI
HKAFPLIRVLDVESLKFLFSKDFNQLFHLRYIAISGDFKSLPPTFGKFWNLQTLILNTSTSEPTIDVKEEIWNMLELRHL
HTNIPAKLPSPTTTTGKASCLQTLSMVSPESCKKDVLAKACNLKKLGIRGQMAVFLETRGGISNLEELKCLEHLKLLNDA
LYMNKSLHLPPAFFRLVRTVKKLTLANTKFPWSEADRLGQLESLEVLKLKENAFMGDTWRPEVGGFSQLQVLWIERAELE
TWEASNLCFPILSHLVLVSCDKLNAVPLGLADIPNLHEMKLDNTSKAVKSAKEILERKTSKNIKFKFSMFPPETESKATQ
>PHT33538.1
MADCVVNFLVENLLQLLSDNVELIKGVDDDFKLLLEEVKRLKAFLDDAAKFHSDSSQWEQLVQDIQKMVFKAEDVIDKFL
VQAKLHRNKNKVGRFFDVSHLTTVRALAAEIKGIHEKVKKLREDNKDAFQPKPVLELPKKGVEPTQGPSLEDDEVVGFDE
EANKVITRLFEGPAESLDIVPVVGMPGLGKTTLARKIYNDSKLSYEFFSIIWVYVGQSYKIKDIFLNILKFFTKRIEDHL
NDDVDTLANLISDYMSKGGRCLIVLDDVWEATVIDHVKKVFPENKKGHRIMMTTRDGYLATYANPDPHNLKFLIPKESFE
LLVKRVFGKGSCPDDLVKLGEKIAGSCGGVPLAVVVIAGALRGRPNKSDWQRVEKNVAEHLYKNSQESCLKFVQMSYDRL
PQEVQTCFLYCGIFPRGFDIPSWKLIRMWIAEGLIKPQQTYTLEEIAELHLNDLVKRNLLILMQKRSDGQIKACRLHDML
HEFCRKEATNKWLFHEICKTPDNVIPSIQDQDTRRRLCIEPSILYDFLSTRPFAEHARSFYCFSSKQKQIELSPNDIKLI
HKAFPLIRVLDVESLKFLFSKDFNQLFHLRYIAISGDFKALPPTFGTFWNLQTLILNTSTSEPTIDVKAEIWNMLQLRHL
HTNIPAKLPSPTTTTGKASCLQTLSMVSPESCKKDVLAKACNLKKLSIRGQMAAFLETRGGISNLEELKCLEHLKLLNDA
LYMNKLLHLPPAFFRLVRTVKKLTLANTKFPWSEADRLGQLESLEVLKLKENAFTGDTWKPEVGGFSQLQVLWIERAELE
TWEASNLCFPILRHLVLVSCDKLNAVPLELADIPNLHEMKLDNTSKAVKSAKDILERKTSKNIKFKFSMFPPETESKGTQ
>PHT33682.1
MTEVAVNSLLEKLLELGRENTELIVGVKDDVNDLVADLQILKAFLKDASKIDGDNQGWKQSLKEIRNVVYKADDSVDKFL
VEAKEHQDTYPAAKWIDVPYWINVKNVAKEIQAIKNKVKDLQVKYKPLLETDTQLSTLSMTSPQPIQINLSDEDDVVGLE
KEANTVIDRLIHGSEKLEVVPIVSMAGLGKSTLARKVYRDSRITFEFVSCIWVNVSRSYNKTKVLLNILKHLRKQLDMNK
SDDQMIREIRTFLGHGRRCLIVVDDVWSTDIIEFIKHVFPNNKKGHRIMMTSRFEEVGSCFNHDCHKLTFLTDEESWFLL
NLKVFGKRYCPSELEETGRNIAKKCNGLPLSVLVTAGVLAGRTTKREWQLVYENMGDCLIYSNDPRTYVGLIKMSYDLLS
YYQQACFLYCASFPQSFNIPAWKLIHLWIAEGFIPIQKQFTLEEQAEECLNDLTKKNLLMVIEQSLDGKIKTCRLNDMFY
EFCEKEAIEEDIVCAIKNAPDQESLETKDLGTCRRLCIDSSTLSNFLKELRKKPPMENVKSFLCFSSKPIDNQTPNMNKS
LHKGFPLIKVLDVEPIRSLFSKDFYRLLHLKYISLSGEFKALPLMFVKFWNLETLIIHTTHKVRTFEVKADIWSMMRLRH
LHVNVPTKLPPSSASISKERECNIHTLSVIAPQSCTSEVFTRARNLRKLAIRGQVFSLFDNNASGLSGLDMLKRLEKLKI
VNDDPNLEKLKMVNDDQDLEKSKIVYDDQDDSQVMIPPVMVFMLPNTLRKLTLYNTRLNWRDMTKLGPLESLEVLKLRQN
AFSGEFWEPEIGSFARLEVLWIEKTDLQIWKASSHNFPRLKQLVLILCEELEEVPQGLADIPNLQEIRLECTYKAVKSAS
IIAKKKMEDHASSSVSRFRLSVFPPHLDADDSS
>PHT37486.1
MADAVVEFLLLNLKQLLLYHVDLLSGVKDQVESLHRELSLMKAFLKDSREKRSEYEYVRELVSQITVVAYEAEDIIDTFV
TNAAMQKARSTVRRAFHVFDHSSMLRNVAKEIESIKVKVKEIYDKKMFGIQNLHDGESSRRSPPLKRVPIVEEENVVGFD
EEAKTMRSLLTNGSEELQIISIVGMGGLGKTTLAKKVYTDPSIEYHFYNRAWIYVSQQYSRKESHLRSKRYLVVIDDVWT
METWDDLKMAFPNTASGSRILLTTRNRDVASYANPEGSPHHLRFLTNEESWELLSKKVFRKGSCPLELEDIGLQIAKKCY
GLPFAIVVVSGLLLKKEKTRDWWKKVANDVSSYVARDPKQCMDVLALSYKHLPDHLKVCFIYFGIFPEDFEIPVWKLLRL
WTGEGFIQQMGQECLEDTAEEYLEDLVDRNLVLVAKKRANGRIKTCRIHDILRDLSVKMGSEEKFLEVIKGSSQSHSSLS
LISKYHRRLCVHSHFLDFMTSSPSGPSVRSFLVFASEEMELPREHTSFLHEAFRLVRVLDLKYINFPKFPNEIVQLVHLR
YIALSGNFRVLPASISKLWNLETLIVGTKARELDIQVDIWKMSQFKHLYTSGLSCLRGPPAKTRKDNEDPFVRRNIQTIS
TVLPDCCKENILARTPGLRKLGIRGKLATLVATNGDSSLFDNLAKLDNLETLKLLNDTFPIHPSQCQIPGLPQSYKFPSN
LKKLTLSDTFLDWSHISTLGMLPNLEVLKLKDYAFKGTQWEPLDGGFRLLRVLHIGRTNLEHWNASGHHFPRLQQVFLKH
CSCLNEIPFGLVEVPSLQNMELFWPTPAAAASARTIQQKKQGDIKDNVFKLVIYPPDI
>PHT37825.1
MADAVVEFLLLNLKQLLLYHVDLLSGVKDQVESLHRELSLMKAFLKDSREKRSEYEYVRELVSQITVVAYEAEDIIDTFV
TNAAMQKARSTVRRAFHVFHHSSMLRNVAKEIESIKVKVKEIYDKKLFGIQNLHDGESSRRSPPLKRVPIVEEENVVGFD
EEAKTMRSLLTNGSEELQIISIVGMGGLGKTTLAKKVYTDPSIEYHFYNRAWIYVSQQYSRKEVFLGILDSLSLITDEMY
KMNDEKLALELSSHLRSKRYLLVIDDVWTMEAWDDLKMAFPNTASGSRILLTARNRDVASYANPEVSGLLLKKEKTRDWW
KKVANDVSSYVARDPKQCMDVLALSYKHLPDHLKVCFIYFGIFPEDFEIPVWKLLRLWTGEGFIQQMGQECLEDTAEEYL
EDLVDRNLVLVVKKRANGRIKTCRIHDILRDLSVKMGSEEKFLEMIKGSSQSHSSLSLISKYHRRLCVHSHFLDFMTSSP
SGPSVRSFLVFASEEMELPREHTSFLHEAFRLARELDIQVDIWKTSQFKHLYTSGLSCLRGPPAKTRKDNEDPFVRRNIQ
TISTVLPDCCKENILARTPGLRKLGIRGKLATLVATNGDSSLFDNLAKLDNLETLKLLNDTFPIHPSQCQIPGLPQSYKF
PSNLKKLTLSDTFLDWSHISTLGMLPNLEVLKLKDYAFKGTKWEPLDGGFCLLRVLHIGRTNLEHWNASGHHFHRLQQVF
LEHCSCLNEIPFGLVEVPSLQNMELFWPIPAAAASTRTIQQNKQGDIKDNVFKLVIYPPDI
>PHT39462.1
MADVALQLAVEILVPIIKETWKLIDSGKEDSANELLGELNRLKAFLQDAAKYRQSNSEQWKNFVKEVQVMVYEAEGLIDK
LMVEMKLHQKKNKFEQIVDLKYHKTLKDLVEDIKAILGKVKKIREANLQAFQAKPILDYQPEIVAPGTQDTLLEENKVVG
FDEEAKVVIKRLVKGTKDLDVIPVVGLPGLGKTTLAIKISKDPQVSYDFFLTIWVSVGPQSKLKGVFLSILKAFKKQTTE
YQDMDVKELPKIICEFIDKGGKCLIVLDDVWTTDVVDAVMNVFPEKSKGHRIMITTRDGRIGRYANANPHMLKFLEMEES
FQLLVNRVFGSNIRRCPEELIEHGESIAKQCFGVPLAVVVIAGALRGRTSKSDWKMVEDNVKHLINKDDDPKSCLKFVEM
SYVYLPEEMKACFLYCGAFPQGFEIPAWKLIRLWISEGLINSNLTGSPEDIAEYYLNDLINRNLVIVVQKRANGQVKTCR
IHDMLHQFCKIEANNEGLFHEVCEKTDQAGLSIPDLDSSRHLCIPLSLLKAFISTEPYAEHVRSFLCFSTKQKESEKLSN
IQQLHKAFPLVRVLDVESLEFSFSKYFRELYHLRYISISVESSVLPTFFGKFWNLQTLIIYTKASTIEIKAEIWNMLRLR
HVHTNVPAKLPSSTTHTVDESSRLQTLSKVAPESCREDALARACNLRKLTIQGKMADFLEINMGGFNNFQKLKCLEQLKL
LNDNVDRSMSGVLHLPPAFPKFLCKLKKLTLSNTRFAWSEASRLGQLECLEVLKLKENAFSGTTWDSEIGGFNQLKVLWI
ERADLKTWKVANLQFQRLQCLVVKSCDELEAVPIELADVRTLQEMTLEHTKKAIKSANAIKCRKQEMHREHMQKAAESKS
GTEIEGKKKVSEDMESFKFELTIFPPETADCNPKH
>PHT58798.1
MVDVAVSFLLENLTQLLRDNAELIVGVKGEAENLLEDLREFNAFLKQAAIVRSENPVLKELVKSIRKVVNRAEDAIDKFV
IEAKLHKDRGVTRLWENIGHYKKVKDVAEEIKGIRDRVREIRQNNAHGLQALQDHDDLVNRGGEERQPPVVEEDDVVGFD
EEAQKVIDRLLEGSDDLEVVPVVGMPGLGKTTLANKIFKHPKIEYEFFTRLWLYVSQSYKVKELYLNIISKFTGKTKQYH
DMSEKDLADVVRGILEEGGKYLIVLDDVWSREAWDRIKIAFPKNNKRNRVLLSTRHHTIAKYCNERPHNLKFLTDEESWI
LLEKKAFHKAKCPPELETHGQSIARKCKGLPLAIVVIAGALIGKGKTTMEWEQVDQSVGEHLISRDHPNNCNKLVRMSYD
DLSYDLKACFLYFGAFPRGFLIPAWKLIRLWTAEGFIPYKGNLSLECKAEQHLNDLVNRNLVMVMRRTSDGQIKTCRVHD
MLYEFCWQEATTEENLFHEVKVGVEQSFSEMSTYRRLCIHSTVLEFISKKPSGEHVRSFLCFPSEKVEIPPTAIANIPKG
FPLLRVLDTESIKISRFCKEFFQLYHLRYIAFSFDLIKVLPKHVGELWNVQTLIVNTQQTNLDIQADIWNMPRLRHLHTN
TSAKLPTPTTPKTSKFTLVNQSLQTLCTIAPESCTEDVLSRAPNLKKLGIRGKIAKLLEPSKTALFSNVKKLQCLENLKL
INVGQTDQKQLRLPPAYIFPSKLRKLTLSDTWLEWDDMSVLGQLEYLQVLKLKDNAFQGEYWETKVGGFRSLLVLCIVRT
TLASWHASGDHFPRLKHLLLISCDKLAEIPIGLADIRSLQVMELRNATKPAAKSARCIQAKKSKLQTVKSQRFELSIFPP
DV
>PHT59972.1
MADCVVNFLVENLLQLLSDNVELIKGVDDDFKLLLEEVKRLKAFLDDAAKFQSDSSQWELLVQNIQKTVFKVEDVIDKFL
VQAKLHRNKNTMGRFFDVSHLTTVRALAAEIKGIHEKAKKLREDDKASFQPKPVLELPKKGVEPTQGPSLEVDEVVGFDE
EANKVITQLFEGPAESLDIVPVVGMPGLGKTTLARKIYNDSKLSYEFFSIIWVYVGQSYKIKDIFLNILKFFTKRIEDHL
NDDVDTLANLISDYMSKGGRCLIVLDDVWEATVIDYVKKVFPENKMGHRIMMTTRDGYLATFANPDPHNLKFLNPKESFE
LLVKIVFGKGSCPDDLVKLGEKIARSCGGVPLAVMVIAGALRGRPNKSDWQRVERNVAGNLFKNSHESYLKFVQMSYDRL
PQEVQTCFLYCGVFPRGFDIPSWKLIRMWIAEGLIKSQQTYTLEEIAELHLNDLVKRNLLILMQKRSDGQIKASRLHDML
HEFCRKEVTNKWLFHEICKTPDNVIPSIQEQDTHRRLSVEPSILYDFLSTRPFAEHVRSFYCFSSKQEQIELSPNDIKLF
HKAFPFIRVLDVESLKFLFSKDFNQLFHLRYIAISGDFKALPPTFGTFWNLQTLILNTSTSEPTIDVKAEIWNLLQLRHL
HTNIPAKLPSPTTTTGKVSCLQTLSMVSPESCKKDVLAKACNLKKLSIRGQMAAFLETRGGISNLEELKCLEHLKLLNDA
LYMNKLLHLPPVFFILVRTVKKLTLANTKFPWSEADRLGKLESLEVLKLKENAFTGDTWKPEVGGFSQLQVLWIERAELE
TWEASNLCFPILRHLVLISCDKLNAVPLELADIPNLHEMKLENTSKAVKSAKDILERKTSKNIKFKFSMFPPETESKATQ
>PHU02043.1
MTEVAVNSLLENLLELARENVDLIVGVQDDVKALTVELQILKAFLQDVSKINRDTQSWKLTMKDIRNVVYKAEDSINKFL
GRAKQHRDTNLAAKWMDVPYWTSVKNVAKEIKSIRIDLNDLQVKYTPLLEEATQLSTLSRTTPQPIQVNLSDEDEVVGFE
EEAYTVIGKLIDGSNNLEVVPIVGMSGLGKSTLARKVYKDSRISFEFFSSIWVNVSRSYNKTEVLLSILKRLRKRLDNES
DEQMVDEIRTRLGYGGKCLIVLDDVWSTDIIDVIIDVFPDNNKGHRIMLTTQLEEVASCFNRDFHKLTFLSEENSWRLFK
LKIFRKECCPPELEEIGRNIAKKCSGLPLAVVVIAGVLLGRTTKRDWQFVYENMGAHLINRDQPNSCFRFIKMTYDLLSY
YQQACFLYCASFPRGFDIPAWKLIRLWIAEGLIPIQNHLTLEEQAEEYLNDLTKKNLLMVMEQSLDGQIKTCRIHDICYE
FCKTEAMVEDIVWEIKNAPSQEFLEMKDLGTCRRLCIDSSTLNNFLKKLWNKPPMENVKSFLCFSSKPIDNQTPDMIKSL
HKGFPLIKVLDVEPIRFLFTKDFYQLLHLKYISLSGYFKVLPSIFVKFWNLETLIIHITHPHSTFEVKADIWSMMRLRHL
HVNAPTKLPPPSASARKERECNIQTLSVIAPQSCTSEVFTRARHLKKLAIRGQVFSLFDNNASGLSELAMLKRLEKLKIV
NDDQDVSRVLTLPVMVFILPNTLRKLTLSNTQLKWKDMTKLGQLESLEVLKLRQNAFSGEFWEPEIGSFTRLQVLWIEKT
DLQIWRASSHNFPRLKRLFLISCEDLEEVPSGLADIPNLQEMRLECTYKAVKSASIIAKKKLEDHASSSTSGFRLSVFPP
HFDADDSS
>PHU02047.1
MTEVAVNYLVEKLLELGRENVELITGVQDDVNNLVADLQILKAFLKDASKIDRDTQGWKQSLKEIRNVLYKAEDSVDKFL
DEAKQHQDTHKAVKWIDIPYWSKVRNVAKEIQSIRNKVKDLQVKYKPLLEATQLDNLSSTTPQPRQLTLSDEDDVVGFEE
EANTVIDRLINGSKSLESVPIVGMPGLGKSTLARKVYKDSRINFEFFSCIWVNVSRSYNKTEVLLSILKNFTKPLDNKSD
EKITEEICSFLEKGGRCLIVLDDVWDGEVMNFIEKIFPKGDKGHRIMMTSRQNNVASAFNKNIHRLNLLSHDNSWLLLKK
KVFRKESCSSDLEEPGLSIAKKCNGLPLAIVVIAGALLGCKTKREWEFVNRNIGEHLINPDSEDSCSRFVRMSYDLLSYD
EKACFLYCATFPRGFDIPTWKLIRLWISEGFIPFDKNLTPEEKAEEYLNDLTKKNLVMVMNWTADDQIKTCRIHDMLYEF
CKKEASEDDLFQEITEEPSQCAGILRQLESDFCRRLCINSSILTYFLSSFSKKPPMELVRSFLCFTSEPTGKTDGHLKTI
HKVFPLIKVLNLESVKFSFTNDFYRLVHLRYIAFSGDFKFLPERFGKFWNLETLIINTITPESTFEIKADIWNMLRLRHL
HTNAPAKLPLPGAPTGRESCIQTLSTIAPQSCTKKIFSRARALRKLGIRGKVVADLLGSKAGGLGDLAELKRLENLKLIN
DGQYIGRVITLPNLVFIFPKTLRKLTFSGTSFEWSDMSKLGQLESLEVLKLKENAFKGEFWETELGGFSGLLVLWIERTD
LKTWQASNRSFPCLKRIFLISCENLQQIPEELADIPELQEMKLENTNKVAVKAAREIESKRKKNKLESSIGFKLTVFPPD
SDADPQPSH
>PHU02049.1
MADVAVKFLVENLMQLLIDNADLILGIKGEVEDLLRDLSDFNAFLKQAAKSRRDNEVLKEMVKKIRKVVNAAEDSIDKFV
IEAKRHDDKNKFAQWFHLTHVARAKGVADEIKSIRERVKEIRENDSYGLQAIALDDNYNRGDEERKAPVVEEDDVVGFDE
EAKTVIDRLIGGSDDVEVVPVVGMPGLGKTTLAYKIYKDPKVEYEFFTRVWVYVSQRFKRREIFLNIISKFTRNTKQYHD
TTEEDLANEVKELLGKGGKYLIVLDDVWTMEAWERIKVAFPNNGKRNRVLMTTRQTNVAKRCNDEPHNLKFLTKDESWEL
LEKKVFHKEKCPPELEWPGKSIAEKCMGLPLAIVVIAGALIGKGKTTREWEFVADSVGEHLINRDPENCKKLVQMSYDRL
PYDLKACFLYCGAFLGGSQIPARKLIRLWIAEGFIQYQGPLTLEDIAEDHLNDLVNRNLVMVMQRSYSGHIKICRVHDML
HEFCRHEAMTEENLFQEIKRGQGRSFPDKQELATYRRLCIHSLVPEFLSTKPSGEHVRSFLCFGSKKIEMPSNEIPVIPK
AFPLLRVLDAESIKFNRFSREFFKLFHLRYIAISTDKIKTIPADLGNLWNVQTLIVETQQGTLDIKADVWNMTRLRHVCS
NASTTLPSTKRPKSSKDNLANRCLQTLSTIAPECCTAEVFTRTPNLKKLGVRGNIDALLETSKDGSGTVLFSNIGKLAYL
ENLKLVNDTRLSSKQQRLPPAYIFPQKLKKLTLVDTWFEWKDMSILGLLEYLEVLKLKENAFRGQSWEQEDGGFPRLQVL
VIERTDLTSWKASSGNFPRLKHLVLISCDKLEALPAELADVKNLQLMELQSTSESAARSARAILKKKQEKEQDGSKSSGF
KLSVFPHDLGL
>PHU02073.1
MADRVVNFFVENLLQLLSDNVELIKGVDDDFKLLLEEVKRLKAFLDDAAKFHSDSNQWEQLVQDIQRMVFKAEDVIDKFL
VQAKLHRDKNKVGRFFDVSHLATVRALAAEIKAIHEKVKKLREDNKDAFQPKPVLELPKKGHELTQGPSLEDDEVVGFDE
EANKVIKRLFEGPAESLDIVPVVGMPGLGKTTLARKIYNDYKLAYEFFSIIWVYIGQSYKIKDIFLNILKFFTERIEDHL
NDDVDTLANAISVYMSKGGRCLIVLDDVWEAIVIDYVKKVFPENKKGHRIMMTTRDGYLATYANPDPHNLKFLTPQESFE
LLVKRVFGNGSCPDELVGLGEKIAGSCDGVPLAVVVIAGALRGRPNKSDWQRVQKNVAQHLYKNSQESCLKFVQMSYDRL
PQEVQTCFLYCGIFPRGFDIASWKLIRMWIAEGLIKPQQTYTLEEIAELHLNDLVNRNLLILMQKRSDGQIKACRLHDML
HEFCRKEATNKWLFHEICKTPDNVIPSIQDQDTSRRLCSEPSVLYDFLSTRPFAEHVRSFYCFSSKQKQIELSPNDIKLI
HKAFPLIRVLDVESLKFLFSKDFNQLFHLRYIAISGDFKSLPPTFGKFWNLQTLILNTSTSEPTIDVKAEIWNMLQLRHL
HTNIPAKLPSPTTTTGKTSCLQTLSMVSPESCKKDVLAKACNLKKLGIRGQMAVFLETRGGISNLEELKCLEHLKLLNDA
LYMNKSLHLPPAFFRLVRTVKKLTLANTKFPWSEADRLGQLESLEVLKLKENAFMGDTWRPEVGGFSQLQVLWIERAELE
TWEASNLCFPILSHLVLVSCDKLNAVPLELADIPNLHEMKLDNTSKAVKSAKEILERKTSKNIKFKFSMFPPETESKATQ
>PHU02078.1
MADCVVNFLVENLLQLLSDNVELIKGVDDDFKLLLEEVKRLKAFLDDAAKFHSDSSQWEQLVQDIQKMVFKAEDVIDKFL
VQAKLHRNKNKVGRFFDVSHLTTVRALAAEIKGIHEKVKKLREDNKDAFQPKPVLELPKKGVEPTQEPFLEDDEVVGFDE
EANKVITRLFEGPAESLDIVPVVGMPGLGKTTLARKIYNDSKLSYEFFSIIWIYVGQSYKIKDIFLNILKFFTKRIEDHL
NDDVDTLANLISDYMSKGGRCLIVLDDVWEATVIDHVKKVFPENKKSHRIMMTTRDGYLATYANPDPHNLKFLIPKESFE
LLVKRVFGKGSCPDDLVKLGEKIAGSCGGVPLAVVVIAGALRGRPNKSDWQRVEKNVAQHLYKNSQESCLKFVQMSYDRL
PQEVQTCFLYCGVFPRGFDIPSWKLIRMWIAEGLIKPQQTYTLEEIAELHLNDLVKRNLLILMQKRSDGQIKACRLHDML
HEFCRKEATNKWLFHEICKTPDNVIPSIQDQDTRRRLCIEPSILYDFLSTKPFAEHARSFYCFSSKQKQIELSPNDIKLI
HKAFPLIRVLDVESLKFLFSKDFNQLFHLRYIAISGDFKALPPTFGTFWNLQTLILNTSTSEPTIDVKAEIWNMLQLRHL
HTNIPAKLPSPTTTTGKASCLQTLSMVSPESCKKDVLAKACNLKKLSIRGQMAAFLETRGGISNLEELMCLEHLKLLNDA
LYMNKLLHLPPAFFRLVRTVKKLTLANTKFPWSEADRLGQLESLEVLKLKENAFTGDTWKPEVGGFSQLQVLWIERAELE
TWEASNLCFPILRHLVLVSCDKLNAVPLELADIPNLREMKLDNTSKAVKSAKDILERKTSKNIKFKFSMFPPETESKATQ
>PHU02189.1
MTEVAVNSLLEKLLELGRENTELIVGVQDDVNDLVADLQILKAFLKDASKIDGDNQGWKQSLKEIRSVVYKADDSVDKFL
VEAKEHQDTHPAAKWIDVPYWINVKNVAKEIQAIKNKVKDLQVKYKPLLETDTQLSTLSMTTPQPIQINLSDEDDVVGLE
EEANTVIDRLIHGSEKLEVVPIVSMGGLGKSTLARKVYRDSRITFEFVSCIWVNVSRSYNKTKVLLNILKHLRKQLDMNK
SDEQMIKEIRTFLGHGRRCLIVVDDVWSTDIIEFIKHVFPSNKKGHRIMMTSRFEEVGSCFNHDCHKLTFLTDEESWFLL
NLKVFGKRYCPSELEETGRNIAKKCNGLPLSVLVTAGVLAGRTTKREWQLVYENMGDCLIYSNDPRTYVGLIKMSYDLLS
YYQQACFLYCASFPQSFNIPAWKLIHLWIAEGFIPIQKQFTLEEQAEECLNDLTKKNLLMVIEQSLDGKIKTCRLNDMFY
EFCEKEAIEEDIVWAIKNAPDQESLETKDLGTCRRLCIDSSTLGNFLKELRKKPPMENVKSFFCFSSKPIDNQTPDMNKS
LHKGFPLIKVLDVEPIRSLFSKDFYRLLHLKYISLSGEFKSLPLMFVKFWNLETLIIHTTHKVRTFEVKADIWSMMRLRH
LHVNVPTKLPPSSASISKERECNIHTLSVIAPQSCTSEVFTRARNLRKLSIRGQVFSLFDNNASGLSELDMLKRLEKLKI
VNDDQNLEKLKMVNDDQDLEKSKIVYDDQDDSQVMTPPVMVFMLPNTLRKLTLYNTRLNWRDMTKLGPLESLEVLKLREN
AFSGEFWEPEIGSFARLEVLWIEKTNLQIWKASSHNFPRLKQLVLILCEELEEVPQGLADIPNLQEIRLECTYKAVKSAS
IIAKKKLEDHASSSVSRFRLSVFPPHLDADDSS
>PHU06281.1
MADAVVEFLLLNLKQLLLYHVDLLSGVKDQVESLHRELSLMKAFLKDSREKRSEYEYVRELVSQITVVAYEAEDIIDTFV
TNAAMQKARSTVRRAFHVFDHSSMLRNVAKEIESIKVKVKEIYDKKMFGIQNLHDGESSRRSPPLKRVPIVEEENVVGFD
EEAKTMRSLLTNGSEELQIISIVGMGGLGKTTLAKKVYTDPSIEYHFYNRAWIYVSQQYSRKEVFLGILDSLSLITDEMY
KMNDEKLAIELSSHLRSKRYLVVIDDVWTMEAWDDLKMAFPNTASGSRILLTTRNRDVASYANPEGSPHHLRFLTNEESW
ELLSKKVFRKGSCPLELEDIGLQIAKKCYGLPLAIVVVSGLLLKKEKTRDWWKKVANDVSSYVARDPKQCMDVLALSYKH
LPDHLKVCFIYFGIFPEDFEIPVWKLLRLWTGEGFIQQMGQECLEDTAEEYLEDLVDRNLVLVAKKRANGRIKSCRIHDI
LRDLSVKMGSEEKFLEVIKGSSQSHSSLSLISKYHRRLCVHSHFLDFMTSSPSGPSVRSFLVFASEEMELPREHASFLHE
AFRLVRVLDLKYINFPKFPNEIVQLVHLRYIALSGNFRVLPASISKLWNLETLIVGTKARELDIQVDIWKMSQFKHLYTG
LSCLRGPPAKTRKDNEDPFVRRNIQTISTVLPDCCKENILARTPGLRKLGIRGKLATLVATNGDSSLFDNLATLDNLETL
KLLNDTFPIHPSQCQIPGLPQSYKFPSNLKKLTLSDTFLDWSHISTLGMLPNLEVLKLKDYAFKGTQWEPLDGGFRLLRV
LHIGRTNLEHWNASGHHFPRLQQVFLKHCSCLNEIPFGLVEVPSLQNMELFWPTPAAAASARTIQQKKQGDIKDNVFKLV
IYPPDI
>PHU08974.1
MANVAVEFLVENLMQLLRDNAELILGVKEAAESLLQDLNDFNAFLKQAAKCRNENDVLKELVKKIRTVVNSAEDAIDKFV
IEAKLHKDKGVTRVLDLPHYKRVREVAGEIKAIRNKVREIRQNNAIGLQALQDEDLSARSVEERKPPVVEEDDVVGFDEE
AENVIKRLLGGSDRLEVVPVVGMPGLGKTTLANKIFKHPTIGYEFFTRIWVYVSQSYRRRELFLNIISKFTRNTKQYHVL
CEEDLADVIQEFLGKGGKYLIVLDDVWSDEAWERIKIAFPNNNKCNRILLTTRDTKVAKQCTPVPHDLKFLTEDESWILL
EKKVFHKDKCPPELELSGQSIAKKCNGLPLAIVVIAGALIGKGKTSREWKQVDESVGEHLINRDQPENCNKLVQLSYDRL
PYDLKACFLYCGAFPGGFQIPAWKLIRLWIAEGFIQYKGHLSLECKGEDNLNDLVNRNLVMVMERTSDGQIKTCRLHDML
HEFCRQEAMKEENLFQEIKLGSEQYFPGKRELSTYRRLCIHSSVLDFISTKPSGEHVRSFLSFSSKKVEMPSADIPTIPK
GFPLLRVLDVESINFSRFSKDFYQLYHLRYVAFSSDSIKMLPKLMGELWNIQTLIINTQQRTLDIQANIWNMERLRHLHT
NSSARLPVPVAPKSSSVTLVNQSLQTLSTIAPESCTEEVFARTPNLKKLGIRGKIAVLLDNKSAASLKNVKRLEYIENLK
LMNDSNQTGKLRLPPAYIFPTKLRKLTLLDTWLEWKDMSILGQLEHLEVLKLKENGFTGECWESAGGFCSLLVLWIERTN
LASWKASADDFPRLKHLVLICCDKLKEIPIGLADIRSFQVMELQNSTKTAAVSARQIQDKKYKQAQEGNKNIAFKVSIFP
PDL
>PHU21239.1
MADVALQFAVEILVPIIKEAWKYIDSGKEDSANELLGELNRLKAFLQDAAKYRQSNSEQWKNFVKEVQVMVYEAEGLIDK
LMVEMKLHQKKNKFEQIVDIKYHKTLKDLVEDIKAILGKVKTIREANLQAFQAKPILDYQPEIVAPGTQDTLLEENKVVG
FDEEAKVVIKRLVKGTKDLDVIPVVGLPGLGKTTLAIKISKDPQVSYDFFLTIWVNVGPQSKLKGVFLSILKAFKKQTTE
YQDMDVKELPKIICEFIDKGGKCLIVLDDVWTTDVVDAVMNVFPEKSKGHRIMITTRDGRIGRYANANPHMLKFLKMEES
FQLLVNRVFGSNIRRCPVELIEHGESIAKQCFGVPLAVVVIAGALRGRTSKSDWKMVEDNVKHLINKDDDPKSCLKFVEM
SYVYLPEEMKACFLYCGAFPQGFEIPAWKLIRLWISEGLINSNLTGSPEDIAEYYLNDLINRNLVIVVQKRANGQVKTCR
IHDMLHQFCKIEANNEGLFHEVCEKTDQAGLSIPDLDSSRRLCIPLSLLKAFISTEPSAEHVRSFLCFSTKQKESEKLSN
IQQLHKAFPLVRVLDVESLEFSFSKYFRELYHLRYISISVESSVLPMFFGKFWNLQTLIIYTKASTIEIKAEIWNMLRLR
HVHTNVPAKLPSSTTHTVDESSRIQTLSKVAPESCREDVLARACNLRKLTIQGKMADFLEINMGGFNNFQKLKCLEQLKL
LNDNVDRSMSGVLHLPPAFPKFLCKLKKLTLSNTRFAWSEASRLGQLECLEVLKLKENAFSGTIWDSEIGGFNQLKVLWI
ERADLKAWKVANLQFQRLQCLVVKSCDELEAVPIELADVRTLQEMTLEHTKKAIKSANAIKCRKQEMHREHMQKAAESKS
GTEIEGKKKVSEDMESFKFELTIFPPETADCNPKH
>KAF3613433.1
MADCVVNFLVENLLQLLSDNVELIKGVDDDFKLLLEEVKRLKAFLDDAAKFHSDSSQWEQLVQDIQKMVFKAEDVIDKFL
VQAKLHRNKNKVERFFDVSHLTTVRALAAEIKGIHEKVKKLREDNKDAFQPKPVLELPKKGVEPTQGPSLEDDEVVGFDE
EANKVITRLFEGPAESLDIVPVVGMPGLGKTTLARKIYNDSKLSYEFFSIIWVYVGQSYKIKDIFLNILKFFTKRIEDHL
NDDVDTLANLISDYMSKGGRCLIVLDDVWEATVIDHVKKVFPENKKGHRIMMTTRDGYLATYANPDPHNLKFLNPKESFE
LLVKRVFGKGSCPDDLVKLGEKIAGSCGGVPLAVVVIAGALRGRPNKSDWQRVQKNVAEHLYKNSQESCLKFVQMSYDRL
PQEVQTCFLYCGVFPRGFDIPSWKLIRMWIAEGLIKPQQTYTLEEIAELHLNDLVKRNLLILMQKRSDGQIKACRLHDML
HEFCRKEATNKWLFHEICKTPDNVIPSIQDQDTRRRLCIEPSILYDFLSTRPFAEHVRSFYCFSSKQKQIELSPNDIKLI
HKAFPLIRVLDVESLKFLFSKDFNQLFHLRYIAISGDFKALPPTFGTFWNLQTLILNTSTSEPTIDVKAEIWNMLQLRHL
HTNIPAKLPSPTTTTGKASCLQTLSMVSPESCKKDVLAKVCNLKKLSIRGQMAAFLETRGGISNLEELKCLEHLKLLNDA
LYMNKLLHLPPAFFRLVRTVKKLTLANTKFPWSEADRLGQLESLEVLKLKENAFTGDTWKPEVGGFSQLQVLWIERAELE
TWEASNLCFPILRHLVLVSCDKLNAVPLELADIPNLHEMKLDNTSKAVKSAKDILERKTSKNIKFKFSMFPPETESKATQ
>KAF3613699.1
MADRVVNFFVENLLQLLSDNVELIKGVDDDFKLLLEEVKRLKAFLDDAAKFHSDSNQWEQLVQDIQRMVFKAEDVIDKFL
VQAKLHRDKNKVGRFFDVSHLATVRALAAEIKAIHEKVKKLREDNKDAFQPKPVLELPKKGHELTQGPSLEDDEVVGFDE
EANKVIKRLFEGPAESLDIVPVVGMPGLGKTTLARKIYNDSKLSYEFFSIIWVYIGQSYKIKDIFLNILKFFTKRIEDHL
NDDVDTLANVISVYMSKGGRCFIVLDDVWEAIVIDYVKKVFPENKKGHRIMMTTRDVYLATYANPDPHDLKFLTPQESFE
LLVKRVFGNGSCPDELVGLGEKIAGSCDGVPLAVVVIAGALRGRPNKSDWQRVQKNVAQHLYKNSQESCLKFVQMSYDRL
PQEVQTCFLYCGIFPRGFDIASWKLIRMWIAEGLIKPQQTYTLEEIAELHLNDLVNRNLLILMQKRSDGQIKACRLHDML
HEFCRKEATNKWLFHEICKTPDNVIPSIQDQDTSRRLCSEPSVLYDFLSTRPFAEHVRSFYCFSSKQKQIELSPNDIKLI
HKAFPLIRVLDVESLKFLFSKDFNQLFHLRYIAISGDFKSLPPTFGKFWNLQTLILNTSTSEPTIDVKAEIWNMLQLRHL
HTNIPAKLPSPTTTTGKASCLQTLSMVSPESCKKDVLAKACNLKKLGIRGQMAVFLETRGGISNLEELKCLEHLKLLNDA
LYMNKSLHLPPAFFRLVRTVKKLTLANTKFPWSEADRLGQLESLEVLKLKENAFMGDTWRPEVGGFSQLQVLWIERAELE
TWEASNLCFPILSHLVLVSCDKLNAVPLELADIPNLHEMKLDNTSKAVKSAKEILERKTSKNIKFKFSMFPPETESKATQ
>KAF3653796.1
MTEVAVNYLVEKLLELGRENVELITGVQDDVNNLVADLQILKAFLKDASKIDRDTQGWKQSLKEIRNVLYKAEDSVDKFL
DEAKQHQDTHKAVKWIDIPYWSKVRNVAKEIQSIRNKVKDLQDKYKALLDAIQLDNLSSTTPQPRQLILSDEDDVVGFEE
EANTVIDRLINGSKSLESVPIVGMPGLGKSTLARKVYKDSRINFEFFSCIWVNVSRSYNKTEVLLSILKNFTKPLDNKSD
EKITEEICSFLEKGGRCLIVLDDVWDGEVMNFIEKIFPKGDKGHRIMMTSRQNNVASAFNKNIHRLNLLSDDNSWLLLKK
KVFRKESCSSDLEEPGFSIAKKCNGLPLAIVVIAGALLGKTKREWEFVNRNIGEHLINPDSEDSCSRFVRMSYDLLSYDE
KACFLYCATFPRGFDIPTWKLIRLWISEGFIPFDKNLTPEEKAEEYLNDLTKKNLVMVMNWTADDQIKTCRIHDMLYEFC
KKEASEDDLFQEITEEPSQCAGILRQLESDFCRRLCINSSILTYFLSSFSKKPPMELVRSFLCFTSEPTGKTDGHLKTIH
KVFPLIKVLNLESVKFSFTNDFYRLVHLRYIAFSGDFKFLPERFGKFWNLETLIINTITPESTFEIKADIWNMLRLRHLH
TNAPAKLPLPGAPTGRESCIQTLSTIAPQSCTKKIFSRARALRKLGIRGKVVADLLGSKAGGLGDLAELKRLENLKLIND
GQYIGRVITLPNLVFIFPKTLRKLTFSGTSFEWSDMSKLGQLESLEVLKLKENAFKGEFWETELGGFSGLLVLWIERTDL
KTWQASNRSFPCLKRIFLISCENLQQIPEELADIPELQEMKLENTNKVAVKAAREIESKRKKNKLESSIGFKLTVFPPDS
DADPQPSH
>KAF3653798.1
MADVAVKFLVENLMQLLIDNADLILGIKGEVEDLLRDLSDFNAFLKQAAKSRRDNEVLKEMVKKIRKVVNAAEDSIDKFV
IEAKRHDDKNKFAQWFHLTHVARAKGVADEIKSIRERVKEIRENDSYGLQAIALDDNYNRGDEERKAPVVEEDDVVGFDE
EAKTVIDRLIGGSDDVEVVPVVGMPGLGKTTLAYKIYKDPKVEYEFFTRVWVYVSQRFKRREIFLNIISKFTRNTKQYHD
TTEEDLANEVKELLGKGGKYLIVLDDVWTMEAWERIKVAFPNNGKRNRVLMTTRQTNVAKRCNDEPHNLKFLTKDESWEL
LEKKVFHKEKCPPELEWPGKSIAEKCMGLPLAIVVIAGALIGKGKTTREWEFVADSVGEHLINRDPENCKKLVQMSYDRL
PYDLKACFLYCGAFLGGSQIPARKLIRLWIAEGFIQYQGPLTLEDIAEDHLNDLVNRNLVMVMQRSYSGHIKICRVHDML
HEFCRHEAMTEENLFQEIKRGQGRSFPDKQELATYRRLCIHSLVPEFLSTKPSGEHVRSFLCFGSKKIEMPSNEIPVIPK
AFPLLRVLDAESIKFNRFSREFFKLFHLRYIAISTDKIKTIPADFGNLWNVQTLIVETQQGTLDIKADVWNMTRLRHVCT
NASTTLPSTKRPKSSKDNLANRCLQTLSTIAPECCTAEVFTRTPNLKKLGVRGNIDALLETSKDGSVTVLFSNIGKLAYL
ENLKLVNDTRLSSKQQRLPPAYIFPQKLKKLTLVDTWFEWKDMSILGLLEYLEVLKLKENAFRGQSWEQEDGGFPRLQVL
VIERTDLTSWKASSGNFPRLKHLVLISCDKLEALPAELADVKNLQLMELQSTSESAARSARAILKKKQEKEQDGSKSSGF
KLSVFPHDLGL
>KAF3681068.1
MANVAVEFLVENLMQLLRDNAELILGVKEAAESLLQDLNDFNAFLKQAAKCRNENDVLKELVKKIRTVVNSAEDAIDKFV
IEAKLHKDKGVTRVLDLPHYKRVREVAGEIKAIRNKVREIRQNNAIGLQALQDEDLSARSVEERKPPVVEEDDVVGFDEE
ADNVIKRLLGGSDRLEVVPVVGMPGLGKTTLANKIFKHPTIGYEFFTRIWVYVSQSYRRRELFLNIISKFTRNTKQYHVL
CEEDLADVIQEFLGKGGKYLIVLDDVWSDEAWERIKIAFPNNNKCNRILLTTRDTKVAKQCTPVPHDLKFLTEDESWILL
EKKVFHKDKCPPELELSGQSIAKKCNGLPLAIVVIAGALIGKGKTSREWKQVDESVGEHLINRDQPENCNKLVQMSYDRL
PYDLKACFLYCGAFPGGFQIPAWKLIRLWIAEGFIQYKGHLSLECKGEDNLNDLVNRNLVMVMERTSDGQIKTCRLHDML
HEFCRQEAMKEENLFQEIKLGSEQYFPGKRELSTYRRLCIHSSVLDFISTKPSGEHVRSFLSFSSKKVEMPSADIPTIPK
GFPLLRVLDVESINFSRFSKDFYQLYHLRYVAFSSDSIKMLPKLMGELWNIQTLIINTQQRTLDIQANIWNMERLRHLHT
NSSARLPVPVAPKSSSVTLVNQSLQTLSTIAPESCTEEVFARTPNLKKLGIRGKIAVLLDNKSAASLKNVKRLEYIENLK
LMNDSNQTGKLRLPPAYIFPTKLRKLTLLDTWLEWKDMSILGQLEHLEVLKLKENGFTGECWESAGGFCSLLVLWIERTN
LASWKASADDFPRLKHLVLICCDKLKEIPIGLADIRSFQVMELQNSTKTAAVSARQIQDKKYKQAQEGNKNIAFKVSIFP
PDL
>KAF3613956.1
MADCVVNFLVENLLQLLSDNVELIKGVDDDFKLLLEEVKRLKAFLDDAAKFHSDSSQWEQLVQDIQKMVFKAEDVIDKFL
VQAKLHRNKNKVGRFFDVSHLTTVRALAAEIKGIHEKVKKLREDNKDAFQPKPVLELPKKGVEPTQGPSLEDDEVVGFDE
EANKVIMRLFEGPAESLDIVPVVGMPGLGKTTLARKIYNDSKLSYEFFSIIWVYVGQSYKIKDIFLNILKFFTKRIEDHL
NDDVDTLANLISDYMSKGGRCLIVLDDVWEATVIDHVKKVFPENKKGHRIMMTTRDGYLATYANPDPHNLKFLNPKESFE
LLVKRVFGKGSCPDDLVKLGEKIAGSCGGVPLAVVVIAGALRGRPNKSDWQRVEKNVAEHLYKNSQESCLKFVQMSYDRL
PQEVQTCFLYCGVFPRGFDIPSWKLIRMWIAEGLIKPQQTYTLEEIAELHLNDLVKRNLLILMQKRSDGQIKACRLHDML
HEFCRKEATNKWLFHEICKTPDNVIPSIQDQDTRRRLCIEPSILYDFLSTRPFAEHVRSFYCFSSKQKQIELSPNDIKLI
HKAFPLIRVLDVESLKFLFSKDFNQLFHLRYIAISGDFKALPPTFGTFWNLQTLILNTSTSEPTIDVKAEIWNMLQLRHL
HTNIPAKLPSPTTTTGKASCLQTLSMVSPESCKKDVLAKVCNLKKLSIRGQMAAFLETRGGISNLEELKCLEHLKLLNDA
LYMNKLLHLPPAFFRLVRTVKKLTLANTKFPWSEADRLGQLESLEVLKLKENAFTGDTWKPEVGGFSQLQVLWIERAELE
TWEASNLCFPILRHLVLVSCDKLNAVPLELADIPNLHEMKLDNTSKAVKSAKDILKRKTSKNIKFKFSMFPPETESKATQ
>KAF3643406.1
MTEVEVRNLVEKLIELGREIELNNEEAKHVFDMMKSFQKWKVNLENASQLDKSTQDWEEKMKDIRSVVYKAQDTIDQILV
EANQQQHKHQATTIRAAGFCPCFNDSTNGTTVSRSTNGGTSAYRLSSNESRVIKSIRDSVVELKPTKKIIVPATQVSRSP
PKTTHQPEKKNPSSEEDDSFGFEEEASTVINRLIGGPKNLETVPIIGMLGIGKSTLARKVFKDPRIVNEFPNCIWVDVSQ
TYNTKEILLKILGDLKKELDSTKTEGQLASEIRMSLDNGRCLIVLDDVWNQNIVSFLESIVSLNYNSHRIMITTRDEDVA
THRNVHKLNILDKDRSWLLLEKKVIEKGSCPRPDFEEPGRAIAEKCGGLPFSIEVIAEDLAKKKAKWEWDKVIQDNIGES
LIKREDLLKSVKKSYDMLSCGAKACFLYCATFPKDHDISAWKLIRLWIAEGFVEHDKNLTPEKQAENYLNDLTKKNLVMI
KARTCDGRIKKCRIHNLLYEFCKKEASKEDLFHEFTKAHPDNSAEAIQGSNISRRLSIGSSSLYSILSSFSKEQRMENVR
SFLCFGPKPIEMPGQIPKAIQEALPLVKVLDVESIPFNFPVDFHQLLHLRYVSFSGNIKAPPQHYGMFWYLETLIINTST
SHDYTTSPLEVDIWSMLRLRHLHTKVPAKLPSPSDKTSNTCHIQTLSAIVPQCCTKEVLARAVNLGKLGIRGDVVSLLST
NTSGLSELEMLEQLESLKIVSEFQYAGNTILRSVLPKTLRKLTFSGTQLDWSHMSILAKLAFLRILKLKENAFKGQHWEA
ETNISFTSLQVLWIQKTDLKIWTALESNFPVLKRLVLISCEELVELPDSLAAIDDLQFIKLKDTPNAVASAKQIVENKRQ
DIKLTVIPPDPDNLID
>KAF3643408.1
MTEVAVNSLLENLLELARENVDLIVGVQDDVKDLTAELQILKAFLQDVSKINRDTQSWKQTMKDIRNVVYKAEDSINKFL
GRAKQHRDTNLAAKWMDVPYWTSVKNVAKEIKSIRTDLNDLRFKYAPLLEEATQLSTLSRTTPQPIQVNLSDEDEVVGFE
EEAYRVIGRLIDGSNNLEVVPIVGMSGLGKSTLARKVYKDSRISFEFFSSIWVHVSRSYNKTEVLLSILKRLRKQLDDES
DEQMVDEIRTRLGYGGKCLIVLDDVWSTDIIDVIIDVFPDNNKGHRIMLTTQLEEVASCFNRDFHKLTFLSDENSWRLFK
LKIFRKECCPPELEEIGRNIAKKCSGLPLAVVVIAGVLLGRTTKRDWQFVYENMGAHLINRDQPNSCFRFIKMTYDLLSY
YQQACFLYCASFPRGFDIPAWKLIRLWIAEGLIPIQNHLTLEEQAEEYLNDLTKKNLLMVMEQSLDGQIKTCRIHDIFYE
FCKTEAMAEDIVWEIKNAPSQEFLEMKDLGTCRRLCIDSSTLNNFLKKLRNEPPMENVKSFLCFSSKPIDNQTPDMIKSL
HKGFPLIKVLDVEPIRFPFSKDFYQLLHLKYISLSGYFKVLPSIFVKFWNLETLIIHITHPDITFEVKADIWSMMRLRHL
HVNAPTKLPPPSASARKERECNIQTLSVIAPQSCTSEVFTRARHLKKLAIRGQVFSLFDNNASGLSELAMLKRLEKLKIV
NDDQDVSRVLTLPVMVFILPNTLRKLTLSNTQLKWKDMTKLGQLESLEVLKLRQNAFSGEFWEPEIGSFARLQVLWIEKT
DLQIWRASSHNFPRLKRLFLISCEDLEEVPSGLADIANLQEMRLECTYKAVKSASIIAKKKLEDHASSSTSGFRLSVFPP
HFDADDSS
>KAF3643992.1
MTEIAVNSLLEKLLELGRENTELIVGVQDDVNDLVADLQILKAFLKDASKIDGDNQGWKQSLKEIRSVVYKADDSVDKFL
VEAKEHQDTHPAAKWIDVPYWINVKNVAKEIQAIKNKVKDLQVKYKPLLETDTQLSTLSMTTPQPIQINLSDEDDVVGLE
EEANTVIDRLIHGSEKLEVVPIVSIAGLGKSTLARKVYRNSRITFEFVSCIWVNVSRSYNKTKVLLNILKHLRKQLDMNK
SNEQMIKEIRTFLGHGRRCLIVVDDVWSTDIIEFIKHVFPSNKKGHRIMMTSRFEEVGSCFNHDCHKLTFLTDEESWFLL
NLKVFGKRYCPSELEETGRNIAKKCNGLPLSVLVTAGVLAGRTTKREWQLVYENMGDCLIYSNDPRTYVGLIKMSYDLLS
YYQQACFLYCASFPQSFNIPAWKLIHLWIAEGFIPIQKQFTLEEQAEECLNDLTKKNLLMVIEQSLDGKIKTCRLNDMFY
EFCEKEAIEEDIVWAIKNAPDQESLETKDLGTCRRLCIDSSTLSNFLKELRKKPPMENVKSFFCFSSKPIDNQTPDMNKS
LHKGFPLIKVLDVEPIRSLFSKDFYRLLHLKYISLSGEFKSLPLMFVKFWNLETLIIHTTHKVRTFEVKADIWSMMRLRH
LHVNVPTKLPPSSASISKERECNIHTLSVIAPQSCTSEVFTRARNLRKLAIRGQVFSLCDNNASGLSELDMLKRLEKLKI
VNDDQNLEKLKMVNDDQDLEKSKIVYDDQDDSQVMTPPVMVFMLPNTLRKLTLYNTRLNWRDMTKLGPLESLEVLKLREN
AFSGEFWEPEIGSFARLEVLWIEKTDLQIWKASSHNFPRLKQLVLILCEELEEVPQGLADIPNLQEIRLECTYKAFKSAS
IIAKKKLEDHASSSVSRFRLSVFPPHLDADDSS
>KAF3673475.1
MADVALQFAVEILVPIIKETWKYIDSGKEDSANELLGELNRLKAFLQDAAKYRQSNSEQWKNFVKEVQVMVYEAEGLIDK
LMVEMKLHQKKNKFEQIVDIKYHKTLKDLVEDIKAILGKVKKIREANLQAFQAKPILDYQPEIVAPGTQDTLLEENKVVG
FDEEAKVVIKRLVKGTKDLDVIPVVGLPGLGKTTLAIKISKDPQVSYDFFLTIWVNVGPQSKLKGVFLSILKAFKKQTTE
YQDMDVKELPKIICEFIDKGGKCLIVLDDVWTTDVVDAVMNVFPEKSKGHRIMITTRDGRIGRYANANPHMLKFLKMEES
FQLLVNRVFGSNIRRCPVELIEHGESIAKQCFGVPLAVVVIAGALRGRTSKSDWKMVEDNVKHLINKDDDPKSCLKFVEM
SYVYLPEEMKACFLYCGAFPQGFEIPAWKLIRLWISEGLINSNLTGSPEDIAEYYLNDLINRNLVIVVQKRANGQVKTCR
IHDMLHQFCKIEANNEGLFHEVCEKTDQAGLSIPDLDSSRRLCIPLSLLKAFISTEPSAEHVRSFLCFSTKQKESEKLSN
IQQLHKAFPLVRVLDVESLEFSFSKYFRELYHLRYISISVESSVLPMFFGKFWNLQTLIIYTKASTIEIKAEIWNMLRLR
HVHTNVPAKLPSSTTHTVDESSRIQTLSKVAPESCREDVLARACNLRKLTIQGKMADFLEINMGGFNNFQKLKCLEQLKL
LNDNVDRSMSGVLHLPPAFPKFLCKLKKLTLSNTRFAWSEASRLGQLECLEVLKLKENAFSGTTWDSEIGGFNQLKVLWI
ERADLKTWKVANLQFQRLQCLVVKSCDELEAVPIELADVRTLQEMTLEHTKKAIKSANAIKCRKQEMHREHMQKAAESKS
GTEIEGKKKVSEDMESFKFELTIFPPETADCNPKH
>KAF3673688.1
MADRVVNFFVESLLQLLSDNVELIKGVDDDFKLLLEEVKRLKAFLDDAAKFHSDSNQWEQLVQDIQRMVFKDEDVIDKFL
VQAKLHRDKNKVGRFFDVSHLATVRALAAEIKAIHEKVKKLREDNKDAFRPKPVLELPKKGHELTQGLSLEDDEVVSFDE
EANKLIKRLFEGPAESLDIVPIVGMPGLGKTTLARKIYNDSRLSYEFFSIIWVYIGQSYKIKDIFLNILKFLTNRIEDHL
NDDVDTLANVISVYMSKGGRCFIVLDDVWEAIVIDYVKKVFPENKKGHRIMMTTRDLYLATYANPDRHDLKFLTGPESFE
LLVKRVFGNGSCPDELVELGEKIARSCDGVPLAVVLVAGALRGHPNKSDWQRVQKNVAQHLHMYRLESCLKFVQMGYDCL
PQEVQTCFLYCGIFPRGFDIASWKLIRMWIAEGLIKPQQTYTLEEIAELHLNDLVNRNLLILMQRRSDGRIKACRLHDML
HEFCRKEATNKWLFHEICKTPDNVIPSIQDQDTSRRLCIEPSVLYDFLSTRPFAEHVRSFYCFSSKQKQIELSPNDIKLI
HKAFPLIRVLDVESLNFLFSKDFNQLFHLRYIAISGDFKSLPPTFGKFWNLQTLILNTSTSEPTIDVKAEIWNMLQLRHL
HTNIPAKLPSPTTTTGKASCLQTLSMVSSESCKKDVLAKACNLKKLGIQGQMAVFLETRGGISNLEELKCLEHLKLLNDA
LYMNKSLHLPPAFFRLVRTVKKLTLANTKFPWSEADRLGQLESLEVLKLKENAFMGDTWRPEVGGFSQLQVLWIEKAELE
TWEASNLCFPILSHLVLVSCDKLNAVPLELADIPNLHEMKLDNTSKAVKSAREILQRKSSKNIKFKFSMFPPETESKATQ
>St_A6-26_C01T002839.1
MVDVVVDVVVEILLENLKKLVMDNVELIGGVKNEIENLCDDLSEFNAFLKQAAKVRSENPVLKELVKSIRKVVNRAEDAI
DKFVIEAKIHKDKGFKGVFNKPVHYKRVRDVAVEIKGIRDKMREIRQNKAHGLQALQDHDDSINRGVEERQPPVVEEDDV
VGFDNAAQTVIDRLLERSGDLEVIPVVGMPGLGKTTLATKIFKHPKIEYEFFTRLWLYVSQSYKTRELYLNIISKFTGNT
KHCRDMSEMDLALEVREILEEGGKYLIVLDDVWSTDAWDRIKIAFPKNDKGNRVLLTTRDHNVARYCNRSPYDLKFLTDE
ESWILLEKRALHKAKCPPELETNGKSIARKCKGLPLAIVVIAGALIGKGKTIQEWEQVDQSVGEHFINRDQPNKLVRMSY
DVLPDDWKACFLYFGIFPRGYLIPARKLIRLWIAEGFIQYRGNLSLECKAENYLNELVNRNLVMVMQRTLDGQIKTCRVH
DMLYEFCWQKATTEENLFHEVKFDGEQSVREVSTHRRLSIHSSVVEFISKKPSGEHVRSFLCFSPEKIDTPPTVSANISK
AFPLLRVFDTESIKINRFCKEFFQLYHLRYIAFSVDLIKALPKHVGELWNVQTLIVNTQQINLDIEADILNMPRLRHLHT
NTSAKLPTPANPKTSKTTLVNQSLQTLSTIAPESCTEYVLSRAPNLKKLGIRGKIAKLMEPSQSILFNNVKGLQFLENLK
LINVGQTDQTQLRLPPASLFPTKLRKLTLSDTWLEWDDMSVLKQLEYLQVLKLKDNAFKGEHWELNDGGFPFLQVLCIER
ANLVSWNASGDHFPRLKHLHISCDKLEKIPIGLSDIRSLQVMDLQNSTKSAAKSAREIQAKKNKLQTAKSQKFKLSVFPP
DSDVQTAS
>St_A6-26_C04T000125.1
MTDAVVNFLVGNLLDLLSGNIDLIRGVDDEFKNLLEEVQRLKAFLDDASKFHGESSLWDQLEKDIQKIIHKAEDVIDKFL
VQAKLHREKNKVGRFFDVNHLTFVRALAAEIKETHDKVKKLRQDHTDSFRPKPLLDIPKKAHQVTQGPLEDDEVVGFDED
ANEVMNRLVEGVSESVDIIPVVGMAGLGKTTLARKICNDSKLSFEFFRIIWVNVGLEYKIKDIYLTILNFFTKHIEDHFN
EDVDALAKTICGFMSEEGGRCLIVLDDVWVAEVVDAVKKVFPRNKKGHRIMLTTRDGYLATYANPDPHNLKLLTPSNSFE
LLEKRAFGNGNFPVELVELGKNIAQRCWGVPLATVLIAGLLRGLRNKSDWVRVENNVSKCLHNKDYDFALFIEMSYNRLP
QEMQTCFLYCGIFPRGFDIPAWKLIRLWIAEGLIKPQQPYTLEDIAELHLNDLVHRNLVILLQKTADGRIKTCRLHDLLH
EFCRTKAANKWLFQEIYTTADNSLPSIQNKDTCRRLCIQPSNLSDFLSTTPYAEHARSFCCFSSKQKPIDLSPNEIKLIH
KAFPLMRVLDVESLKFLFSKDFNQLFHLRYIAISGEFKVLPPTFGKFWNLQTLILNTSTLEPTLEVKAEIWNLLQLRHLH
SNIPAKLPSPTITTGKPSCLQTLSLVAPESCKKDVFAKACFLKKLSIRGQMAAFFESRGGISNLEELKCLEHLKLLNDVF
YMNKTIHLPATFFRLVRTVNKLTLANTRFSWNEADKLGQLESLEVLKLKHNAFVGNSWKPEIGGFRQLQVLWIERSAELE
SWKASDYNFPMLSHLVLISCDKLNAVPLGLADLPNFQEMRLEKTSKAIESAKAIEERKTSKSIKFKLTISC
>St_A6-26_C04T000128.1
MADTVVNFLVENLLQLLSENVALIKGADDEFNNLLEEVQRLKAFLDDASKYHSDSKQWDQLVKDIQKTVHKAEDVIDKFL
VQLKLHREKGKVGRFLDKVNHIGIVKDLATEIKGIHDKVKKLRENNQQAFQPRPEASKVIKRLVEGPVESLDIIPVVGMP
GLGKTTLARKIYNDPKLSYEFFSIPWVYVGQEYKIKDIYLRILKCFKKSIEDHLNDDVDTLAKVISDFINKGGRCLIVLD
DVWVAEVIDDVKKVFAENKKGHRIMMTTRDRYLATYANTEPHDLKFLNGKESFELLEKRVFGKGSCPDELVELGKKIAGN
CGGVPLAVVVIAGALRGRPNTNDWLRVQKNVAEHLYKNTQAGCLKFVEMSYNRLPQEVQTCFLYCGVFPRGFDIPSWKLI
RLWIAEGLIKPQQTYTPEEIAEFYLNDLVNRNLVILMRKKSDGQIKICRLHDMLHEFCRTEASNKWLFQQMHLTSDQAIP
SIQDKDTCRRLCIQPSILNQFLLDKPIAEHVRSFYCFSSEQKQIDLPPNDIKHIHKAFTLIRVLDVEPVKFLFSKDFNQL
YHLRHFHTNIPAKLPAPATTTGKTSCLQTLSMVAPESCKKDVLAKACLLKKLSIRGQMASFLEPKGGISNLEELKCLEHL
KLLNDVLHINKEIHLPPAFFRLVRTVKKLTLVSTRFSWSDANKLAQLEHLEVLKLKENAFIGDSWKPEIGGFSALQVLWI
ERSDLESWKASSLNFPILRHLVLISCDKLKAVPLGLADIHNFQEMRLDNSKEAVKSAKEIESKIPKRGSRHRPCWDPGFM
YMECVFFQLYNCLCVYCVFAVFALFHFCFKCCFHVSLLYNSLHLYGSCVERLLFYVAQTLQSC
>St_A6-26_C04T000129.1
MADAVVDFLVENLLQLLTENVKLIGSAKGELDNLLKVAQQLKAFLDDAAKLGYTNSEQWKVLVIEIHKTVHRAEDAIDKF
LVQAKLHQERNTMGRIFDWPRNLIKVRNLAAEIKGINDQVKELRSSNQALQATPVIELPKRGEVTQGPSLENDAVVGFDD
EANKVIKRLVEGPMDSVDIIPVVGMPGLGKTTLARKIYNDSKLTYEFYSIVWVYVGQECKAKDIYLRILKFFKKNIEDHL
NDDVDTLAKAIGGYIKKGGRCLIVLDDVWEDEVIDHARKVFAENKKGHRIMMTTRDLRLAKFANREPHELKFLEKEESFE
LLVMRVFGKGSCPNELVVIGKKIAKKCGGVPLVVVVIAGALRGRLDKKDWERVDRNVVQHLGEHTEDSCLKFVKMSYDHL
PREVQMCFLYCGVFPRGFDIPCWKLIRLWIAEGLIKPQPESTLEEIAEFYLTDLLNRNLVIIMQKRSDGQIKTCRLHDML
YQFCKKEASNKWLFQEPDQSKLDPDTCRRLCIQPSNLSDFLSTVPVAEHVRSFYCFSSKQKPIDLSANEIKLIHKAFPLM
RVLDVESLKFIFSKDFNQLYHLRYIAISGDFKALPPTFGKFWNLQTLILNTSTLEPTLEVKAEIWNLLQLRHLHTNIPAK
LPSPTTTTGKPSCLQTLSMVAPESCEKDVLAKACNVRKLSIRGQMAAFLGAYKGGINNLEELQCLEHLKLLNDVLFINKT
LHLPLAFSKLVRTVKKLTLTNTRFSWSEADKLGKLESLEVLKFKENAFTGDFWKPKSGFSALQVLWIERSELESWEASVI
NFPVLRQLVLISCDKLDDVPLELADIPSCTVKLEGENLDIELAGSQGSSDK
>St_A6-26_C04T000132.1
MADALVNFLLESLLQLIHENVKLIGGAKGELENLHKIALQLKGFLDDAAKLGYTNSEQWKVLVIEIHKTVHRAEDAIDRF
LVEAKLYQDKNTMEKVFDWPRHKAKVRNLAAEIKGINDQVKELRSSNQALQATPAIEHQKKEEVTQGPSLENDAVVGFDD
EANKVIKRLVEGPMDSVNIIPVVGMPGLGKTTLARKICNDSKLTYEFYSIVWVYVGKECKAKDIYLRILKFFRKNIEDHL
NDDVDTLAKAIGGYIKKGGRCLIVLDDVWEDEVIDHVMKVFAENKKGHRIMMTTRDLRLAKFANPEPHALKFLETEESFK
LLVMRVFGKGSCPNELVVIGKEIAEKCGGVPLVVVVIAGALRGRLDKKDWERVDRNVVQHFGDHTEDSCLKYVKMSYDHL
PGEVQMCFLYCGVFPRGFDIPCWKLIRLWIAEGLIKPQPNFTLEEIAEFCLTDLLNRNLVIIMQKRSDGQIKTCRLHDML
YQFCKKEASNRCFFQEPDQSTLDPDTCRRLCIQPSNLSDFLSTTPFAEHVRSFYCFSSKQKPIDLSANDIKLIHKAFPLM
RVLDVESLKFIFSKDFNQLFHLRYIAISGDFKALPPTFGKFWNLQTLILNTSTLEPTLEVKAEIWNLLQLRHLHTNIPAK
LPSPTTTTGKPSCLQTLSMVAPESCEKDVLAKACNVRKLSIRGQMAAFLGAYKGGINNLEELQCLEHLKLLNDVLFINKT
LHLPLAFSKLVRTVKKLTLTNTRFSWSEADKLGKLESLEVLKFKENAFTGDFWKPKSGFSALQVLWIERSELESWEASVI
NFPVLRQLVLISCDKLDAVPLELADIPSLQEMRLDNTSKAIKSAKNVWDSKTSKSMKLKLSIFPPENESKEKTWTLSLLE
ARAHQTNNWSSVILK
>St_A6-26_C04T000136.1
MANEAVNFFVENLLRLLSENAVLIKGVEDEFKDLFDQVQRLKAFVDDAAKFHSDSSLWDELVKDIQKMIHKDEDVIDKFL
VQAKLHREEKKVGRFFDVSHLETIRSLADEIKGICEKVKKLQENNQQEFQPRPVLELPKRGHEITQGPSLEEDEVVGFDE
EAYNLIKRLVEGPEESLDIIPVVGMPGLGKTVLARKIYNDPKLSYEFLSILWVYVGQEYKIKDIYLRILKFFTKRVEDHL
NDDEDTLAKVISDFMSKRGRCLIVLDDVWDAEVVDYVKKVFAENKRGHRIVITTRDGYLAYYINPDPHSLKFLTKAESFE
LLVRRVFGKETCPDELLQFGKRIAERCCGVPIVVMVIAGALRGRSTTNDWLRVERNMAQHLYSNYNRDSGVFLEMSYDCL
PQEVQTCFSYCGIFPRDFDIPAWKLIRMWIAEGLIKPQQSYTLEEIAEHHLNDLVNRNLVILLQKRSDGQIKTCRLHGML
HEFCRRKAANKWLFQEICTAADNSLPSIQDSDICRRLCIQPSTLCDFLSTKPNAEHVRSFYCFSSKQKQTELSRNEIKLL
HKAFPLMRVLDVESLKFIFSKDFNQLFHLRYIAISGDIKALPPPFGNFWNLQTLILNTSTSEPTLDVKADIWNMLQLRHL
HTNIPAKLPSPTTTTGKPSCLQTLSMVAPESCEKDVLAKVCNVRKLSIRGQMAAFLGAYKGGINNLEELQCLEHLKLLND
ALFINKRLRLPLAFSQLVRTVKKLTLTNTRFAWSEADKLGMLESLEVLKFKENAFTGDLWKPKSGFSALQVLWIERSELE
SWEASVINFPVLRQLVLISCDKLDDVPLELADIPSLQEMRLDNTSKAVKSAKNVRDSKTSKSMKLKLSIFPPENESKVAQ
>St_A6-26_C04T000137.1
MADTVVNFLVENLLQLLSENVALIKGADDEFNNLLEEVQRLKAFLDDASKYHSDSKQWDQLVKDIQKTVHKAEDVIDKFL
VQSKQHREKGKVGRFFDKVSHIGIVKDLATEIKGIHDKVKKLRENNQQAFQPRPVLELPKKGVQEQGPSLENDEVVGFDD
EASKVIKRLVEGPAESLDIIPVVGMPGLGKTTLARKIYNDPKLSYEFFSIPWVYVGQEYKIKDIYLRILKCFKKSIEDHL
NDDVDTLAKVISDFINKGRRCLIVLDDVWVAEVIDDVKKVFAENKKGHRIMMTTRDRYLATYANTEPHDLKFLNGKESFE
LLEKSVFGKGGCPDELVELGKKIAGNCGGVPLAVVVIAGALRGRPNTNDWLRVQKNVAEHFYKSTQKGCLKFVEMSYNRL
PQEVQTCFLYCGVFPRGFDIPSWKLIRLWIAEGLIKPQQTYTPEEIAEFYLKDLVDRNLVILMRKKSDGQIKICRLHDML
HEFCRTEASNKWLFQQMHLTSDQAIPSIQDKDTCRRLCIHPSILNQFLLDKPIAEHVRSFYCFSSEQKQIDLPPNDIKHI
HKAFTLIRVLDVESVKFRFSKDFNQLYHLRYVAISGEFKSLPPSFGKVWNLQTLVINTSTSESTLEVKADIWNLLQLRHF
HTNIPAKLPAPATMTGKTSCLQTLSMVTPESCKKDVLAKACLLKKLSIRGQMASFLEPKGGISNLEELKCLEHLKLLNDV
LHINKAIHLPPALFRLVRTVKKLTLVTLGSRRLEVLALSRCCGLKGQT
>St_A6-26_C04T000138.1
MADAVVNFLVENLLQLLTENVKLIGSAKGELDNLLKVAQQLKAFLDDAAKYGYTNSEQWKVLVIEIHKTVHRAEDAIDKF
LVQAKLHQDKNTMGRIFDWPRNLIKVRNLAAEIKGINDQVKELRSSNQALQATPVIEHHKKEEVTQGPSLENDAVVGFDD
EAKKVIKRLVEGPMDSVDIIPVVGMPGLGKTTLARKIYNDSKLTYEFYSIVWVYVGQECKAKDIYLRILKFFKKNIEDHL
NDDVDTLAKAIGGYIKKGGRCLIVLDDVWEDEVIDHVKKVFAENKKGHRIMMTTRDLRLAKFANEEPHELKFLEKDESFE
LLVMRVFGKGSCPNELVVIGKKIAKKCGGVPLVVVVIAGALRGRSDKKDWERVDRNVVQHFGEHTEDSCLKFVKMSYDHL
PQEVQMCFLYCGVFPRGFDIPCWKLIRLWIAEGLIKPQPEFTLEEIAEFYLTDLLNRNLVIIMQKRSDGQIKTCRLHDML
YQFCKKEASNKWLFQEPDQSKLDPDTCRRLCIQPSNLSDFLSTAPVAEHVRSFYCFSSKQKPIDLSANEIKLIHKAFPLM
RVLDVESLKFIFSKDFNQLFHLRYIAISGDFKALPPTFGKFWNLQTLILNTSTLEPTLEVKADIWNLLQLRHLHTNIPAK
LPSPTTTTGKPSCLQTLSMVAPESCEKDVLAKACNVRKLSIRGQMAAFLGAYEGGINNLEELQCLEHLKLLNDVLFINKT
LHLPRAFSKLVRTVKKLTLTNTRFAWNEADKLGMLESLEVLKFKENAFTGHIWKPKSGFSALQVLWIERSELESWEASVI
NFPVLRQLVLISCDKLDDVPLELADIPSLQEMRLDNTSKAVKSAKNVRDSKTSKSMKLKLSIFPPENESKERTWTLSLLE
ARGHQTNSWSIVILK
>St_A6-26_C04T000146.1
MAVVNFLVENLLQLLTENVKLIGSAKGGLDNLLKVAQQLKGFLDDAAKYGYTNSEQWKVLVIEIHKTVHRAEDAIDKFLV
QAKLHQNKNTMERIFHWPSLLIKGPSLENDAVVGFDKEANTVIQRLVEGPMDSVDIIPVVGMLGLGKTTLARKIYNDSKL
TYEFYSIVWVYVGKECKAKDIYLRILKFFKKNIEDYLNDDVDTLAKAIGGYIKKGGRCLIVLDDVWEDEVIDHVMKVFAE
NKKGHRIMMTTRDSCVAKFANPEPHELKFLKKEETFELLVMRVFGKGSCPNDLVRTGKKIAEKCGGVPLVVVVIAGALRG
RSDKKEWERVDKNVVQHYGEHTEDSCLKFVKMSYDHLPREVQMCFLFCGVFPRGFDIPCWKLIRLWIAEGLIKPQPESTL
EVEEIAEFYLTDLLNRNLVIIMQKRSDGQIKTCRLHDMLYQFCKKEASNKWLFQEPDQSKLDPDTCRRLCIQPSNLSDFL
STTPFAEHVRSFYCFCSKQKPIDLSPNDIKLIHKAFPLMRVLDVESLKFIFSKEFNQLYHLRYIAISGDFKALPLTFGKF
WNLQTLILNTSTLEPTLEVKAEIWNLLQLRHLHTNIPAKLPSLTTTTGKPSCLQTLSMVAPESCEKDVLAKACNVKKLSI
RGQMAAFLGAYKGGINNLEELQCLEHLKLLNDVLVINKTLHLPPAFSNLVSTVKKLTLTNTRFAWSEADKLGTLESLEVL
KFKENAFTGHLWKPKSGFSTLQVLWIERSELESWEASVINFPVLRQLVLISCDKLDDVPLELADIPSLQEMRLDNTSKAV
KSAKNVRDSKTSKSMKLKLSIFPPENESKERTWTLSLLEARGHQTNSWSIVILK
>St_A6-26_C04T000169.1
MKVWPAAVLCCYYYRIVIIRNVKSSFGRCRIRTSDVGDEFNILLEEVQHLKGFLDDAAKFQSDSKQWDELLKKIQKMVYK
AEDVTDKFLVHSKQHRDKNTLERIFDVAHLSTVRALAAEIKGIHEKVKKLREDNKESFRPKPILDIPKNVHPVTQGPPLG
NDEVVGFDKEANIVIKRLVEGPADSLDIIPVMGMPGLGKTTLARKVCNDSKVSYGFFKTVWVYVGQEYKIKDIHLRILQL
FTTRIEEYLNEDEARLAEVIRGYMSKGGRCLIVLDDVWEKNVIDHVKKVFPENKKGHRIMMTTRDEYVAAYANPEPHKLK
FLTEEESFELLVRRVFGKGSCPDELKENGQKIAGSCGGLPLAVVVIAGALGGRSTTNDWERIERNVAQHLFKNNQESCLK
FVEMSYDRLPQEVQMCFLYSGIFPRGFDIPAWKLIRLWIAEGLIKPEQSSTLEQIAELYLNDLVHRNLVILLQKRSDGQI
KTCRLHDMLHEFCRTKAASKWLFQEICTTADNPVPSIQDPDTCRRLCIQPSTLNDFLSTKPSAELVRSFYCFSSKQKQTD
LSPNDIKLFHKAFPLMRVLDVESLKFIFSREFNKLFHLRYIAISGDFKALPATFGKFWNLQTLILNTSTSEPTLDVKADI
WNMLQLRHLHTNIPAKLPSPTVTTGKPSSLQTLSTVAPESCKKDVLAKACRLRKLSIRGQMAAFLESRGGISNLEELKCL
EHLKLLNDVLYMNKTLQLPAAFFRLVRTVKKLILANTRFGWSEAEKLAQLESLEVLKLKENAFMGDTWKPKVGGFSKLRV
LWIERAELETWGASNLNYPILRNLVLVSCDKLNTVPVELADIPNLREINSAYSLLNLNPRPHSKVERRESGLRSGVMCMI
PRHFIFSVVQSSDKVVPMK
>St_A6-26_C04T000323.1
MDPFTAAALTTAVTATVSLLVENLSHLISYNWKLYTGLKKSCEDLFDEVKRLNAFLVDNANQRSNSTQWEVLVDKIRRTV
YKAEDVVDKLLIQAKIDQESSIAKKLIHKTYKNRNFTEEINEILEEVRKILDENQHLFEANPMIDHHAEKVVQEEQGSSL
ENHEVVGFDEEVTKVINRLVEGAECLDVIPVVGMPGLGKTTLARKIYNDPKISREFFSYIWVFIGQSTCVKRDILFNILK
KFTNSVDEFKNRNEADITQEIRKRVANGGKCLIVLDDVWDPNVVDFVKTVFPDNKKAHRIMMTTRHEDIARSVNKYPHNL
KFLDGDESFQLLEKRAFGISRCPVELVEHGEAIVAKCSGVPLTIVVIAGALRGRTSEIDWKVVRENVGKHLLEDKRQRCL
NVVRLSYNHLPQEKKACFLYFGAFPQGFDIPAWKLIRLWIAEGLIMSKLSGIEIEDISEYYLNDFANRNLVMVTGKRSNG
RIKTFRVHDMLHEFCVEEGTRLTLFKQVCLTSDQDIQNSITCRRVSIQSSVPQNFISKKTVEEHVKSLLCFSSKQKQVDF
SNIDVKLIPNAFPLMRVLDIESLKFSIPREFYQLLHLRYIAISGDFKELPKLFTSFCNAQTLILNTSKPTLDIKADIWNM
PRLRHLRTNKPAILPPPTSGSSTNSCLLQTLSLVTPESCNGNVLSKAGNVKKMSIEGNLTPFLETSKGEFFSNFQVLKLL
ESLTLLNDDKSNKALHLPSAFSECLPNLKKLTLSKTRFDWNQAYRLGQVKNLQVLKLKENAFTGPSWKMEPGGFKKLQVL
WIEMADFVSWEASNCPFPRLRSLVLISCLNLEAVPLELVDLDNLQEMTLDNTSKAMPKSEVSIRRISRHDDAYAVSVHLI
TSSNKEKNISLGGFGDVLN
>St_A6-26_C04T000333.1
MDPFTAAALTTAVTATVSLLVENLSHLISYNWKLYTGLKKSCEDLFDEVKRLNAFLVDNANQRSNSTQWEVLVDKIRRTV
YKAEDVVDKLLIQAKIDQESSIAKKLIHKTYKNRNFTEEINEILEEVRKILDENQHLFEANPMIDHHAEKGSSLENHEVV
GFDEEVTKVINRLVEGAECLDVIPVVGMPGLGKTTLARKIYNDPKISREFFSYIWVFIGQSTCVKRDILFNILKKFTNSV
DEFKNRNEADITQEIRKRVANGGKCLIVLDDVWDPNVVDFVKTVFPDNKKAHRIMMTTRHEDIARSVNKYPHNLKFLDGD
ESFQLLEKRAFGISRCPVELVEHGEAIVAKCSGVPLTIVVIAGALRGRTSEIDWKVVRENVGKHLLEDKRQRCLNVVRLS
YNHLPQEKKACFLYFGAFPQGFDIPAWKLIRLWIAEGLIMSKLSGIEIEDISEYYLNDFANRNLVMVTGKRSNGRIKTFR
VHDMLHEFCVEEGTRLTLFKQVCLTSDQDIQNSITCRRVSIQSSVPQNFISKKTVEEHVKSLLCFSSKQKQVDFSNIDVK
LIPNAFPLMRVLDIESLKFSIPREFYQLLHLRYIAISGDFKELPKLFTSFCNAQTLILNTSKPTLDIKADIWNMPRLRHL
RTNKPAILPPPTSGSSTNSCLLQTLSLVTPESCNGNVLSKAGNVKKMSIEGNLTPFLETSKGEFFSNFQVLKLLESLTLL
NDDKSNKALHLPSAFSECLPNLKKLTLSKTRFDWNQAYRLGQVKNLQVLKLKENAFTGPSWKMEPGGFKKLQVLWIEMAD
FVSWEASNCPFPRLRSLVLISCLNLEAVPLELVDLDNLQEMTLDNTSKASESAREIEREKKKKQADPESGKRISRHDDAY
AVSVHLITSSNKEKNISLGGFGDLSFGNLDIADCY
>St_A6-26_C04T000340.1
MDPFTAAALTTAVTATVSLLVENLSNLINYNWKLYTGLKKSFEDLFEEVKKLNAFLVDNANQRSNSMQWDVLVDKIRRTV
YKAEDVVDKLLIQGKLDQESNIAKKMFHKTYKNRNFTEEINEILEEVRKILDENQNLFEANPTIDRQAETVVQEEQGSSL
ENHEVVGFDKEATKVINRLVEGAECLDVIPVVGMPGLGKTTLARKIYNDPKISREFFSYIWVFIGQSTCVKRDILFNILK
GFTNSVDEFKNRNEADITEEIRKRVANGGKCLIVLDDVWDSNVVDFVKTVFPDNKKAHRIMMTTRHEDIARSVNKYPHNL
KFLDGDESFQLLEKRAFGVSHCPVELVEHGEAIVAKCSGVPLTIVVIAGALRGRTSEIDWKVVRENVGKHLIQEDKLQRC
VNVVRLSYNHLPHEKKACFLYFGAFPQGFDIPAWKLIRLWIAEGLIMSKLSGNEIEEIAEYYLNDFANRNLVMVMGKTSN
DRIKTCRVHDMLHEFCVEEATRLTLFKQVCLTSDQDIQNSITCRRVSIQSSVPQNFISKKTVEEHVRSLLCFSSKQKQVD
FSNIDVKFIPNAFPLMRVLDIESLKFSIPREFYQLLHLRYIAISGDFKELPKLFTSFCNAQTLILNTSKPTLDIKADIWN
MPRLRHLRTNKPAILPPPTSSSSTNSCLLQTLSLVTPESCKGNVLSKAGNVKKMSIEGNLTPFLETSKGEFFSNFQVLKL
LESLTLLNDDKSNKSLHLPSAFSECLPNLKKLTLSKTRFDWNQAYRLGQVKNLQVLKLKENAFTGPSWRMEPGGFKKLQV
LWIEMADLVSWEASNCPFPRLRSLVLISCLNLEAVPLELADLDYLQEMKLENTSKASESAREIEREKKKKQADPEGSKFK
LTIPY
>St_A6-26_C04T000844.1
MFHKYIDLSKTLFLAIKVEMEATIVAAVSPAATKAVSFLVDSLSQLLSENVELIRVADGDFQRLLDEIKPINELLAGDYA
QLKSNNNIDLDKLFQNIQRTVYKAEDAIDKFLIQAKIDEANVFNKFTPFVKWNNNRKIAPEFREILQQLTIIRQETQQVL
EKTTIQSTAFQPGKTTGTQASPYSVYQFMCYATGSAEEDIEVVGFDKPAKDVIKRLCEGSKDLDVIPIVGMPGLGKTTLS
RKVYHDSYLDFHFYKRMWIYVGTSKKPKDILVEIVKEVAPSNSEELIKDKDEDQLAHIIREFLVERGKYLIVLDDVWDTK
VVDFVKKAFPNNESQPRGDRIMLTTRQRRVAEAVSAHPHNLEKLSKGDSFKLLEQRVFGKTSECPIKLRGYGNEIVDKCC
GVPLAIVVIAGALRGCLGESEWKLVKDNVGKHLINKDDNKSCLKFVETSYNHLPQQRKAAFLYFGVFPQGFDIPAWKLIL
LWVAEGLIKSDLQGSEIEEVAETYLSDFAGRNLVMVMQKRSNGQIKTCRIHDMLHEFCIIEAERISLFQQVYLQPGVRVF
PSIEDPNTSRRLCIQSSIPYNFIPKDRIVQHVRSLLCFSSDQKQIDLSNLDVQLIPYAFPLIRVLDIQSLIFEFSEMFSR
LFHLRYIAIKGNFTVLPSLFGNFWYLQTLILHTDTSSSTLEIREDIWKMLQLRHLHSNLPVKLPPPPTSTSKSCTSCLQI
LSKATPDSCKKTVLAKVCHLRKLGIEGQLAFLLGKSTKGRGFDSFQELRCVENLKLLNNGWSEELHLPPHFSSLQKTLNK
LTLSNTNFEWSEADMLGELECLTVLKLKENAFIGKNWKPKKGSFSNLQVLQIVWADNWETWDASNRPFQSLTHLVLISCY
DLKAVPHELADLPYLQEMKLMRTFKAVNSAIEIKSKKLQRQDPCLVHKLRIELRHDIHWELTWDQ
>St_A6-26_C04T000844.2
MFHKYIDLSKTLFLAIKVEMEATIVAAVSPAATKAVSFLVDSLSQLLSENVELIRVADGDFQRLLDEIKPINELLAGDYA
QLKSNNNIDLDKLFQNIQRTVYKAEDAIDKFLIQAKIDEANVFNKFTPFVKWNNNRKIAPEFREILQQLTIIRQETQQVL
EKTTIQSTAFQPGKTTGTQASPYSVYQFMCYATGSAEEDIEVVGFDKPAKDVIKRLCEGSKDLDVIPIVGMPGLGKTTLS
RKVYHDSYLDFHFYKRMWIYVGTSKKPKDILVEIVKEVAPSNSEELIKDKDEDQLAHIIREFLVERGKYLIVLDDVWDTK
VVDFVKKAFPNNESQPRGDRIMLTTRQRRVAEAVSAHPHNLEKLSKGDSFKLLEQRVFGKTSECPIKLRGYGNEIVDKCC
GVPLAIVVIAGALRGCLGESEWKLVKDNVGKHLINKDDNKSCLKFVETSYNHLPQQRKAAFLYFGVFPQGFDIPAWKLIL
LWVAEGLIKSDLQGSEIEEVAETYLSDFAGRNLVMVMQKRSNGQIKTCRIHDMLHEFCIIEAERISLFQQVYLQPGVRVF
PSIEDPNTSRRLCIQSSIPYNFIPKDRIVQHVRSLLCFSSDQKQIDLSNLDVQLIPYAFPLIRVLDIQSLIFEFSEMFSR
LFHLRYIAIKGNFTVLPSLFGNFWYLQTLILHTDTSSSTLEIREDIWKMLQLRHLHSNLPVKLPPPPTSTSKSCTSCLQI
LSKATPDSCKKTVLAKVCHLRKLGIEGQLAFLLGKSTKGRGFDSFQELRCVENLKLLNNGWSEELHLPPHFSSLQKTLNK
LTLSNTNFEWSEADMLGELECLTVLKLKENAFIGKNWKPKKGSFSNLQVLQIVWADNWETWDASNRPFQSLTHLVLISCY
DLKAVPHELADLPYLQEMKLMRTFKAVNSAIEIKSKKLQRQDPCLVHKLRTKA
>St_A6-26_C04T000847.1
MESITVAAVSPAATKAVSFLVDSLSQLLSENVELIRGAKGDFQRLLDEIEPLNELLAGDYAQLKTKNNIDLDKLFLKIQR
IVYKAEDAIDKFLIQAKIDQDNVFSKILPIHKWIHNWKIAPEFKDILEEVTGIREESQQVLQKSHIQSTALQPGKSTGTQ
GPAEEDIEVVGFDKPAEDVIKRLGEGSKDLDVIPIVGMPGLGKTTLSRKVYNDSSLDFHFYKRMWIYVGTSKKPKDILVE
IVNEVAPSNSKELIKDKDEDQLAHIIRDFLVERGKYLIVLDDVWDTQVVDFVKKAFPNNKSQPRGDRIMLTTRQQRVAEA
VSARPHNLEKLSKGDSFKLLEQRVFGKTRECPINLRGYGEEIVDKCCGVPLAIVVISGALKGCMDESEWIVVKENVGKIF
INKDDDKSCLKYVETSYTHLPQQKKAAFLYFGVFPQGFDIPAWKLIRLWVAEGLIKSDLQGSEIEKVAETYLSDFAGRNL
VMVMQKRSNGQIKTCRLHDMLHEFCIIEAKRISLFQQVYLQPGVQVFPSIEDPNTSRRLCIQSSIPYNFIPKDRIVQHVR
SLLCFSSNQKQIDLSNLDIQLIPYAFPLIRVLDIQSLIFEFSEMFYRLFHLRYIAIKGNFTVLPSLFGNFWYLQTLILHT
DTSSSTLEIKEDIWKLLQLRHLHSNLPVKLPPPPTPTSKIRTSCLQTLSKVTPDSCKKTVLAKVIHLRKLGIEGQLAVLL
GKSTKERGFDSFQELTRIENLKLLNNGWSEELHLPPHFFSILETLNKLTLSNTGFEWSEADILGQLKCLKVLKLKENAFI
GNKWKPKKGSFSNLQVLWIDWAENWETWDASNCRFQSLTHLVLISCYDLNAVPHELADSPLQEMRLMRTFNAVSSAIEIK
SKKLQRHDPESSIKFNLTILPPPSIELRHEVHWELTWDE
>St_A6-26_C05T000233.1
MADVAVKFLVENLMQLLIDNADLILGIKGEVENLLRDLNDFNAFLKQAAKSRRENEVLKEMVKKIRKVVNDAEDSIDKFV
IEAKRHDDKNKFAQWFHITHVARAKGVADEIKSIRERVKEIRENDAYGLQAITLDDNFNRGDEERKAPVVEEDDVVGFDD
EAKIVIDRLIGGSDYVEVVPVVGMPGLGKTTLAYKIYKDPKVEYEFFTRVWVYVSQTFKRREIFLNIISKFTRNTKQYHD
TPEDDLANEVKELLGKGGKYLIVLDDVWTMEAWDRIKIAFPNNGKRNRVLMTTRESNVAKRCNDKPHDLKFLTEDESWEL
LEKKVFHKEKCPPELELPGKSIAEKCMGLPLAIVVIAGALIGKGKTTREWELVAASVREHLINRDPENCKKLVQMSYDRL
PYDLKACFLYCGAFPGGSQIPAKKLIRLWIAEGFIQYQGPLALEDVAEDHLNDLVNRNLVMVMQRSCSGQIKICRVHDML
HEFCRHEAMTEEDLFQEIKQGQERSFPGKQELATYRRLCIHSGVPEFLSTKPSGEHVRSFLCVGSKKIDMPPNEIPSIPK
AFPLLRVLDAESIKFNRFSREFFKLFHLRYIALSTDKIKTIPVDFGNLWNVQTLIVETQEATLDIKADIWNMTRLRHVCT
NASATLPSTKRPKSSKGNLVNRCLQTLSTIAPECCTAEVFTRTPNLKKLGVRGKIDALLETSKDGSGSVLFSNIGKLACL
EYLKLVNDTRLSSKPLHLPPAYIFPQKLKKLSLVDTWFEWKDMSILGLLPDLEVLKLKENAFKGQSWEQEDGGFPRLQVL
WIERTDLTSWKASSGNFPRLKHLALISCDKLEELPAELADIASLALDRDFVNSDTGFTLQ
>St_A6-26_C10T001253.1
MANVAVEFLVENLMQLLRDNAELISGVKEAAESLLQDLNDFNAFLKQAAKCHINENEVLRELVKKIRTVVNSAEDAIDKF
VIEAKLHKDKGMTRVLDLPHYKRVREVAGEIKAIRNKVKEIRQNDAIGLQALQDDDSSARGFEERKPPVVEEDDVVGFDE
EADNVIKRLLGESNRLEVVPVVGMPGLGKTTLANKIYKHPKIGYEFFTRIWVYVSQSYRRRELFLNIISKFTRNTKQYHG
MCEEDLADEIQEFLGKGGKYLVVLDDVWSDEAWERIKIAFPNNNKPNRVLLTTRDSKVAKQCTPIPHDLKFLSEDESWIL
LEKKVFHKDKCPPELVVPSGKSIAKKCKGLPLAIVVIAGALIGKGKTPREWKQVDDSVSEHLINRDQPENCNKLVQMSYD
RLPYDLKACFLYCSAFPGGFQIPAWKLIRLWIAEGFIQYKGHLSLECKGEDNLNDLINRNLVMVMERTSDGQIKTCRLHD
MLHEFCRQEAMKEENLFQEIKLGSEQYFPGKRELSTYRRLCIHSSVLDFISTKPSAEHVRSFLSFSSKKIEMPSADIPTI
PKGFPLLRVLDVESINFSRFSKEFYQLYHLRYVAFSSDSIKILPKLMGELWNIQTIIINTQQRTLDIQANIWNMERLRHL
HTNSSAKLPVPVAPKNSKVTLVNQSLQTLSTIAPESCTEEVFARTPNLKKLGIRGKIAVLLDNKSAASLKNVKRLEYLEN
LKLINDSSIQTGKLRLPPAYIFPTKLRKLTLLDTWLEWKDMSILGQLEHLEVLKMKENGFTGESWESTGGFCSLLVLWIE
RTNLVTWKASADDFPRLKHLQHYLHVKYKPKKTIKLNKGLRTLPSSFPYSLLISDCVHSSFTGPQ
>C88_C01H1G028030.1
MVDVGVEFLLENLKQLLLDNVELIGGVKDEIENLREDLNEFNAFLKQAAMVRSENPVLKELVRSIRKVVNRAEDAIDKFV
IEAKVHKDKGFKGIFNKPVHYKRVREIAVEIKGIRDRMREIRQNNAHGLQALQDHDDSLNSGEERQPPVVEEDDVVGFDD
EAQTVIDRLLEGSGDLEVIPVVGMPGLGKTTLATKIFKHLKIEYEFFTRLWLYVSQSYKTRELYLNIISKFTGNTKNCRD
MSETDLAHKVREILDEGGKYLIVLDDVWSTDAWDRIKIAFPRNGKGNRVLLTTRDNNVARYCNRSPHYLKFLTDEESWIL
LEKRALHKAKCPPELETNGKSIARKCKGLPLAIVVIAGALIGKGKTIREWEQVDQSVGEHFINRDQPNKLVRMSYDVLPY
DWKACFLYFGTFPRGYLIPARKLIRLWIAEGFIQYRGNLSLECKAENYLNELVNRNLVMVMQRTLDGQIKTCRVHDMLYE
FCWQEATTEENLFHEVKFDGEQSVREVSTHRRLCIHSSVVEFISKKPSGEHVRSFLCFSPEKIDTPPTVSANISKAFPLL
RVFDTESIKINRFCKEFFQLYHLRYIAFSFDSIKVLPKHVGELWNVQTLIVNTQQINLDIQADILNMPRLRHLHTNTSAK
LPTPANPKTSKTTLVNQSLQTLSTIAPESCTEYVLSRAPNLKKLGIRGKIAKLMEPSQSILFNNVKRLQFLENLKLINVG
QTDQTQLRLPPASLFPTKLRKLTLSDTWLEWDDMSVLKQLEYLQVLKLKDNAFKGEHWELNDGGFPFLQVLCIERANLVS
WNASGDHFPRLKHLHISCDKLEKIPIGLSDIRSLQVMDLQNSTKSAAKSAREIQAKKNKLQTAKSQKFELSVFPPDSDVQ
TAS
>C88_C01H1G028040.1
MVDVGVEFLLENLKQLVLDNVELIGGVKDEIENLHDDLEKFKAFLKEAAMVRSENLVLKELVKSIKKVVNHAEDAIDKFV
IEAKNHKDKGFKAVFHKPAHYKRVREAAVEIKGIRDRMREIQQNNAHDLQALQVHDDSLNSGEERQPPVVEEDDVVGFDD
EAQTVIDHLLEGSGDLEVIPVVGMPGLGKTTLATKIFKHPKIEYEFFTRLWLYVSQSYKTRELYLNIISKFTGNTKHCRD
MSETDLAHKVREILDEGGKYLIVLDDVWSTDAWDRIKIAFPKNDKGNRVLLTTRDHKVAKHCNRNPHDLKFLTDEESWIL
LEKRAFHKAKCPPELETNGKSIARKCKGLPLAIVVIAGALIGKGKTIKEWEQVDQSVGEYFINRDQPNNCNKLVRMSYDV
LPYDWKACFLYFGTFPRGYLIPARKLIRLWIAEGFIQYEGKLSLECKAEEYLNELVNRNLVMVMQRTLDRQIKTCRVHDM
LYEFCWQEATTEENLFHEVKFGGEQSVREVSTHRRLCIHSSVVEFISKKPSGEHVRSFLCFSPEKIDTPPTVSANISKAF
PLLRVFDTESIKINRFCKEFFQLYHLRYIAFSFDLIKVLPKDVGKLWNVQTLIVNTQQINLDIQADILNMPWLRHLHTNT
SAKLPTPANPKTSKTTLVNQSLQTLSTIAPESCTEYVLSRAPNLKKLGIRGKIAKLMEPSQSILFNNVKRLQFLENLKLI
NVGQTDQTQLRLPPASLFPTKLRKLTLSDTWLEWDDMSVLKQLEHLQVLKLKDNAFKGEHWELNDGGFPFLQVLCIERAN
LVSWNASGDHFPRLKHLHISCDKLEKIPIGLADIRSLQVMDLQNSTKSAAKSAREIQAEKNKLQTAKSQKFELSVFPPDS
DVQTAS
>C88_C01H3G122590.1
MVDVGVEFLLENLKQLVLYNVELIGGVKNEIENLHDDLSEFNAFLKQAAMVRSESPDLEKLVKSIRKVVNHAEDAIDKFV
IVAKIHKNKGFKGVLDIPVHHKRVREAAAEIKVIRDKIREIRQNKAHGLQALLQDHDDSISRGGEERQLPVVEEDDVVGF
DDEAQTVIDRLLEGSGDLEVIPVVGMTGLGKTTLAFKIFKHPKIEYEFFTRLWLYVSQSYKTRELYLNIISKFTGNTKHC
RDMSEMDLALKVRDILEEGGKYLIVLDDVWSTDAWDRIKIAFPKNDKGNRVLLTTQDHNVARYCNRSPHDLKFLTDEESW
ILLEKRAFHKAKCPPELETNGKSIARKCKGLPLAIVVIAGALIGKGKTIREWEQVDQSVGKHFINRDQPNNCNKFVRMSY
DVLPYDWKACFLYFGTFPRGYLIPARKLIHLWIAEGFIQYRGNVSLECKAENYLNELVNRNLVMVMQRTLDGQIKTCRVH
DMLYEFCWQEATTEENLFHEVKFDGEQSVREVSTHRRLCIHSSVVEFISKKPSGEHVRSFLCFSPEKIDTPPTVSANISK
AFPLLRVFDTESIKINRFCKEFFQLYHLRYIAFSFDLIKVLPKHVGELWNVQTLIVNTQQINLDIQADILNMPRLRHLHT
NTSAKLPTPANPKTSKTTLVNQSLQTLSTIAPESCTEYVLSRAPNLKKLGIRGKIAKLMEPSQSILFNNVKRLQFLENLK
LINVGQTDQTQLRLPPASLFPTKLRKLTLSDTWLEWDDMSVLKQLEYLRVLKLKDNAFKGEHWELNDGGFPFLQVLCIER
ANLVSWNASGDHFPRLKHLHLSCDKLEKIPIGLSDIRSLQVMDLQNSTKSAAKSAREIQAKKNKLQTSKSQKFELSVFPP
DADVQTAS
>C88_C01H3G122600.1
MVDVGVEFLLENLKKLVEDNVELIGGVKDEMKNLEDDLREFSAFLMQAAIVRSENPVLKELVRSIRKVVNRAEDAIDKFV
IEAKVHKDKVFKGVFNKPVHYKRVRDVAVEIKGIRDKMKEIRQNNAHGLQALQDHDDSINRGGEERQPPVVEEDDVVGFD
DEAQTVINRLLEGSGDLEVIPVVGMPGLGKTTLATKIFKHPKIEYEFFTRLWLYVSQSYKTRELYLNIISKFTGNTKHCR
DMSETELAHKVREILDEGGKYLIVLDDVWSTDAWDRIKIAFPKNDKGNRVLLTTRDHKVAKHCNRSPHDLKFLTDEESWI
LLEKRAFHKAKCPLELETNGKSIARKCKGLPLAIVVIAGALIGKGKTIKEWEQVDQSVGEYFINRDQPNNCNKLVRMSYD
VLPYDWKACFLYFGTFPRGYLIPARKLIRLWIAEGFIQYEGNLSLECKAEEYLNELVNRNLVMVMQRTLDRQIKTCRVHD
MLYEFCWQEATTEENLFHEVKFGGEQSVCDVSTHRRLCIHSSVVEFISMKPFGEHVRSFLCFSPEKNDTPPTFSANISKA
FPLLRVFDTESIKINRFCKEFFQLYHLRYIAFSFDLIKVLPKDVGKLWNVQTLIVNTQQINLDIQADILNMPRLRHLHTN
TSAKLPTPANPRTSKTTLVNQSLQTLSTIAPESCTEYVLSRAPKLKKLGIRGKIAKLLEPSLPVLFNNVKMLQCLENLKL
INVGQTDQTQLRLPPASLFPTKLRRLTLSDTWLEWDDMSVLKQLEYLLVLKLKDNAFKGEHWELNDGGFPFLEVLCIERA
NLVSWNASGDHFPRLKHLHISCDKLEKIPIGLADIRSLQVMDLQNSTKSAAKSAREIQAKKNKLQTAKSQKFELSVFPPD
SDVQTAS
>C88_C01H4G169840.1
MVDVGVEFLLENLKQLVLDNVELIGEVKDEIENLREDLSEFNAFLKQAAMVRSEYPVPKELVRSIRKVVNRAEDAIDKFV
IEAKVHKDKGFKGVFNKHVHYKRVREIAVEIKRIRDRIREIRQNNAHGLQALQDHDDSLNSGEERQPPVVEEDDVVGFDD
EAQKVIDRLLEGSGDLEVIPVVGMPGLGKTTLATKIFKHLKIEYEFFTRLWLYVSQSYKTRELYLNIISKFTGNTKHCRD
MSETDLAQKVREILDEGGKYLIVLDDVWSTDAWDRIKIAFPRNGKGNRVLLTTRDNNVARYCNRSPHYLKFLTDEESWIL
LEKRALHKAKCPPELETNGKSIARKCKGLPLAIVVIAGALIGKGKTIREWEQVDQSVGEHFINRDQPNKLVRMSYDVLPY
DWKACFLYFGTFPRGYLIPARKLIRLWIAEGFIQYRGNLSLECKAENYLNELVNRNLVMVMQRTLDGQIKTCRVHDMLYE
FCWQEATTEENLFHEVKFDGEQSVREVSTHRRLCIHSSVVEFISKKPSGEHVRSFLCFSPEKIDTPPTVSANISKAFPLL
RVFDTESIKINRFCKEFFQLYHLRYIAFSFDSIKVLPKHVGELWNVQTLIVNTQQINLDIQADILNMPRLRHLHTNTSAK
LPTPANPKTSKTTLVNQSLQTLSTIAPESCTEYVLSRAPNLKKLGIRGKIAKLMEPSQSILFNNVKRLQFLENLKLINVG
QTDQTQLRLPPASLFPTKLRKLTLSDTWLEWDDMSVLKQLEYLQVLKLKDNAFKGEHWELNDGGFPFLQVLCIERANLVS
WNASGDHFPILKHLHISCDKLEKIPIGLSDIRSFQVMDLQNSTKSAAKSAREIQAKKNKLQTAKSQKFELSVFPPDSDVQ
TAS
>C88_C03H2G035790.1
MAETTVEFALNNLTEQLRDNMDVIAVIKDEVTCLLSELNHLRAFLIEANRNRKGSEILKHFVEELNRAINKAENSIDKFM
IEAKLHKKRGIYKIFDLCYLVKGKRCCAEIRSIMEKLKEIRTDSTYALSMSLQFDDSKSKQTAHQLKRAPVVEEDEVVGF
DEEADEIINRLLGGSDDVEFIPIVGMPGLGKTTLANKVFKSSTVGYAFHNRIWVYVSQSYTRRDLFLNIINQFTRNTEQY
RYVTEEALAEVICKHLSPGKYLIVLDDVWTWEPLDDVKIALPNKMRGSKVLFTTRDVKLGKFCCDEPHHLKFLTDDECWE
LLQKKVFHKDKCPLDLKELGKRIAKKCMGLPLAALVIAGALTGRGKTKSEWEIVHQYVSEHIISSDIMMTKKLVQMSCDS
LPVNLKACFLYCGAFPKGSEIPAWKIVRLWIAEGFIRETRESIVETVAEGYLNELVSKSLLMVTQRTSNGQIKTFRVHDM
LHEFCTLEASEENLFKEIKLGVEQSFPRNQVLATFRRLSIDSSVQEFISTNPYGDSIRSFLCFSSRNIVMSPYELETIPK
SFPLLRVLDIESILFELETIPKSPFQKQFFQLYHLRYLAMSSDSLKVLPKFMEDLWNLQTLIISTQQETLKIEADICNMP
HLRHLHTNASAKLCPPVLKTRNYHSALQTLSVIEPETLTGDVFARCQNLKKLGIRGDMAKLVGIFEFEYLEKLKLMNLAS
GELRLGSENLLTRSLKQLTLSGTWLDWNEIRRVVGHLELLEVFKLKENAFTGHYWELKDYVFPCLKVLWIERSELVYWEA
SDENFPSLERLVLRNLNKLGEIPINFANISHLKMMELVNTTKSTVKSAQKIESRSVCTGFKLTIFPPDMISDCN
>C88_C03H3G070440.1
MAETTVEFALNNLTEQLRDNIDVIAVIKDEVTCLLSELNHLRAFLIEANRNRRGSEILKHFVQELNRAINKAENLIDNFM
IEAKLHKKRGIYKIFDLCYLVKGKRCCSEIRSIMEKLKEIRRDSTYALSMSLQFDDSKSKQTAHQLKRAPIVEEDEIVGF
DEEADEIINRLLGGSDDVEFIPIVGMPGLGKTTLANKVFKSSTVGYTFDNRIWVYVSQSYTRRDLFLNIINQFTRNTEQY
RYVTEEALAEVIREHLLPGKYLIVLDDVWTWEPLDDVKIALPNKMRDNECWELLQKKVFHKDKCPADLEELGERIAKKCM
GLPLAALVIAGALTGRSKTKSEWEIVHQYVSEHIISSDIMMTKKLVQMSCDSLSVNLKACFLYCGAFPKGSEIPAWKIVR
LWIAEGFIRETMQSTVEIVAEGYLNELVSKSLLMVAQRTSNGQIKTFRVHDMLHEFCTLEASEENLFKEIKLGVEQSFPR
NQVLATFRRLSIDSSVQEFISTNPYGDSIRSFLCFSSRNIVMSPYELETIPKSFPLLRVLDIESILFELETIPKSPLQKQ
FFQLYHLRYLAISSDSLKILPKFMEDLWNLQTLIISTQQETLNIEADICNMPQLRHLHTNASAKLCPPVLKTRNHTLQTL
SIIEPETFTENVLFARCENLKKLGIRGDMAKLVGLFELEYLEKLKLMNLASGGLHLRSENLFPRRLKQLTLSGTWFDWNE
IRRVVGYLELLEVFKVKENAFTGHYWELNDYVFPCLKVLWIERSELVYWKASDENFPSLERLILRNLNKLGEIPINFANI
RHLKMMELVNTTKSTVKSAQNIESRSVCTGFKLTIFPPDTISDCN
>C88_C03H3G070440.2
MAETTVEFALNNLTEQLRDNIDVIAVIKDEVTCLLSELNHLRAFLIEANRNRRGSEILKHFVQELNRAINKAENLIDNFM
IEAKLHKKRGIYKIFDLCYLVKGKRCCSEIRSIMEKLKEIRRDSTYALSMSLQFDDSKSKQTAHQLKRAPIVEEDEIVGF
DEEADEIINRLLGGSDDVEFIPIVGMPGLGKTTLANKVFKSSTVGYTFDNRIWVYVSQSYTRRDLFLNIINQFTRNTEQY
RYVTEEALAEVIREHLLPGKYLIVLDDVWTWEPLDDVKIALPNKMRGSKVLFTTRDDKLGKFCCNEPHHLKFLTDNECWE
LLQKKVFHKDKCPADLEELGERIAKKCMGLPLAALVIAGALTGRSKTKSSEIPAWKIVRLWIAEGFIRETMQSTVEIVAE
GYLNELVSKSLLMVAQRTSNGQIKTFRVHDMLHEFCTLEASEENLFKEIKLGVEQSFPRNQVLATFRRLSIDSSVQEFIS
TNPYGDSIRSFLCFSSRNIVMSPYELETIPKSFPLLRVLDIESILFELETIPKSPLQKQFFQLYHLRYLAISSDSLKILP
KFMEDLWNLQTLIISTQQETLNIEADICNMPQLRHLHTNASAKLCPPVLKTRNHTLQTLSIIEPETFTENVLFARCENLK
KLGIRGDMAKLVGLFELEYLEKLKLMNLASGGLHLRSENLFPRRLKQLTLSGTWFDWNEIRRVVGYLELLEVFKVKENAF
TGHYWELNDYVFPCLKVLWIERSELVYWKASDENFPSLERLILRNLNKLGEIPINFANIRHLKMMELVNTTKSTVKSAQN
IESRSVCTGFKLTIFPPDTISDCN
>C88_C03H3G070440.3
MAETTVEFALNNLTEQLRDNIDVIAVIKDEVTCLLSELNHLRAFLIEANRNRRGSEILKHFVQELNRAINKAENLIDNFM
IEAKLHKKRGIYKIFDLCYLVKGKRCCSEIRSIMEKLKEIRRDSTYALSMSLQFDDSKSKQTAHQLKRAPIVEEDEIVGF
DEEADEIINRLLGGSDDVEFIPIVGMPGLGKTTLANKVFKSSTVGYTFDNRIWVYVSQSYTRRDLFLNIINQFTRNTEQY
RYVTEEALAEVIREHLLPGKYLIVLDDVWTWEPLDDVKIALPNKMRGSKVLFTTRDDKLGKFCCNEPHHLKFLTDNECWE
LLQKKVFHKDKCPADLEELGERIAKKCMGLPLAALVIAGALTGRSKTKSEWEIVHQYVSEHIISSDIMMTKKLVQMSCDS
LSVNLKACFLYCGAFPKGSEIPAWKIVRLWIAEGFIRETMQSTVEIVAEGYLNELVSKSLLMVAQRTSNGQIKTFRVHDM
LHEFCTLEASEENLFKEIKLGVEQSFPRNQVLATFRRLSIDSSVQEFISTNPYGDSIRSFLCFSSRNIVMSPYELETIPK
SFPLLRVLDIESILFELETIPKSPLQKQFFQLYHLRYLAISSDSLKILPKFMEDLWNLQTLIISTQQETLNIEADICNMP
QLRHLHTNASAKLCPPVLKTRNHTLQTLSIIEPETFTENVLFARCENLKKLGIRGDMAKLVGLFELEYLEKLKLMNLASG
GLHLRSENLFPRRLKQLTLSGTWFDWNEIRRVVGYLELLEVFKVKENAFTGHYWELNDYVFPCLKVLWIERSELVYWKAS
DENFPSLERLILRNLNKLGEIPINFANIRHLKMMELVNTTKSTVKSAQNIESRSVCTGFKLTIFPPDTISDCN
>C88_C04H1G001310.1
MADAVVNFLVENLLQLLSENIDLIKGVDDEFNNLLEEVQRLKAFLDDNAKFHSDSSLWDQLVKDIQKMVHKSEDVIDKFL
VQAKLHRDKNKVGRFFDVAHMAVVRALAAEIKGIHEKVKKLREDNKDSFKPKPILDVPKKCHEVTQGPSLDDDEVVGFDE
EAKKVIKRLVEGPAESLNIIPVVGMPGLGKTTLARKIYNDSTLSFEFFSVIWVYVGQEYKIKDIYLRILKHFKNSIDEYL
NEDEGTLAKVISGFMSKGGKCLIVLDDVWEANVIDHVKKVFPENKKGHRIMMSTRDGYLAAYANPDPHNLKFLTAKECFE
LLEKRVFGKGSCPDELKEVGKRIAGNCGGVPLVVVVIAGALAGRSNTTEWEVVERNVAQHAFSVNKDCGVFVEMSYDRLS
QEMQTCFLYSGIFPRGFDIPAWKLIRLWIAEGLIKPQQSSTLEEIAERHLNDLVHRNLVILLQKRSDGQIKTCRLHDMLH
EFCRTKAANKWLFQEICTTVDNAVPSIQDPDTCRRLCIQPSTLNDFLSTKPSAEHVRSFYCFSSKQKQTDLSPNEIKLIH
KAFPLMRVLDVESLKFLFSKDFNNLFHLRYIAISGDFKALPPTFGKFWNLQTLILNTSTSEPTLDVKADIWNMLQLRHVH
TSIPAKLPSPTVTTGKPSSLQTLSMVAPESCKKDVLAKACHLKKLSIRGQMAAFLESRGGISNLEELKCLEHLKLLNDVL
YMNKTVQLPSAFFRLVRTVKKLTLANTRFAWSEAEKLAQLESLEVLKLKENAFMGDTWKPEVGGFSKLRVLWIERAELET
WKASNLNYPILRNLILVSCDKLSAVPVELADIPNLREMKLENTIKAVKSAKEILELKNSQKIVVFKLSIFPPESESKATQ
>C88_C04H1G001320.1
MADAVVNFLVENLLQLLSENIDLIKGVDGEFKNLLEEVQRLKAFLDDVAKFHSESSLWDQLVKDIQKMVHKSEDVIDKFL
VQAKLHRDKNKVERFFDVPHMAVVRALAAEIKDIHEKVKKLREDNKDSFKPKPILDVPKKVHEVTQGPSLDDDEVVGFDD
EVNKVIKRLVEGPAESLAIIPVVGMPGLGKTTLARKIYNDSTLSFEFFSILWVYVGQEYKIKDIYLRILKHFKNSLDEYL
NEDEGTLAKVISGFMSKGGRCLIVLDDVWEENVIDHVKKVFPENKKGHRIMMTTRELPVAAYVNPDPHNLKFLTPKESFE
LLVKRVFGEGSCPDKLKDVGKRIAGNCGGVPLVVVVIAGALAGRSNTTEWEVVERNVAQLAFSVNKDCGVFVEMSYDRLS
QEMQTCFLYCGIFPRDFDIPAWKLIRTWIAEGLIKPQQSYTLEEIAEHHLNDLVNRNLVIMLQKRSDGQIKTCRLHGMLH
EFCRRKAANKWLFQEICTAADNSFPSIQDSDTCRRLCIQPSTLCDFLSTKPSAEHVRSFYCFSSKQKQTELSPNDIKLIH
KAFPLMRVLDVEPLKFLFSKDFNNLFHLRYIAISGDIKALLPPFGNFWNLQTLILNTSTSEPTLDVKADIWNMLQLRHLH
TNIPAKLPSPTITTGKPSSLQTLSMVAPESCKKDVLAKACHLKKLSIRGQMAAFLESRGGISNLEELKCLEHLKLLNDIL
YMNKTVQLPAAFFRLVRTVKKLTLANTRFAWSEAEKLAEMESLEVLKLKENAFMGDTWKPEVGGFRKLQVLWIEKAELET
WEASNLSYPILRNLVLVSCDKLNAIPIELADIPNLCEMKLDNTIKAVKSAKHILEHKKTQNMVFKFSVFPPESESKATQ
>C88_C04H1G001330.1
MADTVVNFLVENLLQLLSENVALIKGADDEFNNLLEEVQRLKAFLDDASKYHSDSKQWNQLVKDIQKTVHKAEDVIDKFL
VQSKQHREKGKVGRFFDKVSHIGIVKDLATEIKGIHDKVKKLRENNQQAFQPRPVLELPKKGVQEQGPSLENDEVVGFDE
EANKVIKRLVEGPAESLDIIPVVGMPGLGKTTLARKIYNDPKLSYEFFSIPWVYVGQEYKIKDIYLRILKFFKKSIEDHL
NDDVDTLAKVISDFINKGGRCLIVLDDVWVAEVIDDVKKVFAENKKGHRIMMTTRDRYLATYANTEPHDLKFLNGKESFE
LLEKRVFGKGSCPDELVELGKKIAGNCGGVPLAVVVIAGALRGRPNTNDWLRVQKNVAEHLYKNTQAGCLKFVEMSYNRL
PQEVQTCFLYCGVFPRGFDIPSWKLIRLWIAEGLIKPQQTYTPEEIAEFYLNDLVNRNLVILMRKKSDGQIKICRLHDML
HEFCRKEASNKWLFQQMHLTSDQAIPSIQDKDTCRRLCIQPSLLNQFLLDKPIAEHVRSFYCFSSEQKQIDLPPNDIKHI
HKAFTLIRVLDVEPVKFLFSKDFNQLYHLRYVAISGEFKSLPPSFGKFWNLQTLVINTSTSESTLEVKADIWNLLQLRHF
HTNIPAKLPAPATTTGKTSCLQTLSMVAPESCKKDVLAKACLLKKLSIRGQMASFLEPKGGISNLEELKCLEHLKLLNDV
LSINKAIHLPPAFFRLIRTVKKLTLVNTRFSWSDANKLAQLEHLEVLKLKENAFIGDSWKPEIGGFSALQVLWIERSDLE
SWMASSLNFPILRHLVLISCDKLKAVPLGLADIHNFQEMRLDNSKEAVKSAKEIESKKPKFKLTIFPPENDSKDTQ
>C88_C04H1G001340.1
MADAVVNFLVENLLQLLTENVKLIGGAKGELENLLKIAQQLKAFLDDAAKYGYTNSEQWKVLVIEIHKTVHRAEDAIDKF
LVQAKLHQEKNTMGRIFDWPRNLIKVKNLAAEIKEIHDQVKELRKNNQALQATPVIELPKKGEVTQGPSLENDAVVGFDD
EAKKVIKRLVEGPMESVDIIPVVGMPGLGKTTLARKIYNDPKLTYEFYSIVWVYIGQECKAKDIYLRILKFFKKSIEDHL
NDDVDTLAKAIGGYIKKGGRCLIVLDDVWEDEVIDHVKKVFAENKKGHRIMMTTRDLRLAKFANPDPHELKFLKKEESFE
LLVMRVFGKGSCPNELVGTGNKIAEKCGGVPLVVVVIAGALRGRSDKKDWERVDRNVVQHFGEHTEDSCLKFVKMSYDHL
PGEVQMCFLYCGVFPRGFDIPCWKLIRLWIAEGLIKPQSEFTLEEIAEFYLTDLLNRNLVIIMQKRSDGQIKTCRLHDML
YQFCKKEASNKWLFQEPDQSKLDPDTCRRLCIQPSNLSDFLSTAPVAEHVRSFYCFSSKQKPIELSPNETKLIHKAFPLM
RVLDVESLKFIFSKDFNQLFHLRYIAISGDFKALPPTFGKFWNLQTLILNTSTLEPTLEVKADIWNLLQLRHLHTNIPAK
LPSPTTMTGKPSCLQTLSMVAPESCEKDVLAKACNVKKLSIRGQMAAFLGAYKGGINNLEELQCLEHLKLLNDVLFINKT
LHLPLAFSKLVRTVKKLTLTNTRFAWSEADKLGTLESLEVLKFKENAFTGDFWKPKSGFSALQVLWIERSELESWEASDY
NFPVLRQLVLISCDKLDAVPLELADIPSLQEMRLDNTSKAVQSAKNIRDSKTSKSMKLKLSIFPPENESKVAQ
>C88_C04H1G003020.1
MDPFTAAALTTAVTATVSLLVENLSHLISYNWKLYTGLKKSCEDLFDEVKRLNAFLIDNANQRSNSTQWDVLVDKIRRTI
YKAEDVVDKLLIQGKIDQESSIAKKLIHKTYKNRNFTEEINEILEEVRKILDENQHLFEANPMIDHHAEKVVQEEQGSSL
ENHEVVGFDEEATRVINRLVEGAECLDVIPVVGMPGLGKTTLARKIYNDPKISREFFSYIWVFIGQSTCVKRDILFNILK
KFTNSVDEFKNRNEADITEEIRKRVANGGKCLIVLDDVWDSNVVDFVKTVFPDNKKAHRIMMTTRHEDIARSVNKYPHNL
KFLDGDESFQLLEKRAFGVSHCPVELVEHGEAIVAKCSGVPLTIVVIAGALRGRTSEIDWRVVRENVGKHLIQEDKLQRC
VNVVRLSYNHLPQEKKACFLYFGAFPQGFDIPAWKLIRLWIAEGLIMSRLSGNEIEEIAEYYLNDFANRNLVMVMGKTSN
DRIKTCRVHDMLHEFCVEEATRLALFKQVCLTSDQDIQNSITCRRVSIQSSVPQNFISKKTVEEHVRSLLCFSSKQKQVD
FSNIDVKYIPNAFPLMRVLDIESLKFSIPREFYQLLHLRYIAISGDFKELPKLFTSFCNAQTLILNTSKPTLDIKADIWN
MPRLRHLRTNKPAILPPPTSSSSTNSCLLQTLSLVTPESCKSNVLSKAGNLKKMSIEGNLTPFLETSKGEFFSNFQVLKL
LESLTLLNDDKSDKSLHLPSAFSECLPNLKKLTLSKTRFDWNQAYRLGQVKNLQVLKLKENAFTGPSWKMEPGGFKKLQV
LWIEMADFVSWEASNCPFPRLRSLVLVSCLNLEAVPLELADLDYLQEMTLDNTSKASESAREIECKKKKKQADPESSKFK
LTIPY
>C88_C04H1G008780.1
MEAIIVAAVSPAATKAVSFLVDSLSQLLSENFDLIRGADGEFQRLLDEIKPINELLAGDYAQLKSNNEDNIDLHELFLKI
QRIVYKAEDAIDKFLIQAKIDQDNVFSKFLPIPKWINHWKSATEFNQILKQMTEIRQESQQVLQKSHIQSTALPPGKSTG
TQGSAEEDIEVVGFDKPAKDVIERLCKGSKDLDVIPIVGMPGLGKTTLSRKVYHDSNITSHFYKRMWVYVGTSKKPKDIL
VEIVKEVAPSSSEELIKDKDEDQLAHIIRDFLVERGKYLIVLDDVWDTQVVDFVKKAFPNNKSQPRGDRIMLTTRQQRVA
EAVSARPHNLEKLSKGDSFKLLEQRVFGKTRECPINLRGYGEEIVDKCCGVPLAIVVISGALKGCMDESEWIVVKENVGR
IFINKDDDKSCLKYVETSYNHLPQQKKAAFLYFGVFPRGFDIPAWKLIRLWVAEGLIKSDLQGSEIEKVAETYLSDFAGR
NLVMVMQTRSNGQIKTCRLHDMLHEFCIIEAERICLFQQVYLQPGVQVFPSIDDSNTSRRLCIQSSIPYNFIPKDRIVQH
VRSLLCFSSDQKQIDLSNLDVRPIPYAFPLIRVLDIQSLIFEFFEMFYQLFHLRYIAIKGTFTVLPSLFGNFWYLQTLIL
HTDTSNSTLEIEEGIWKMLQLRHLHSNLPVKLPPPPTSTSKSCTSCLQTLSKVTPDSCKKTLFAKVCHLRNLGIEGKLAV
LLGTNTNGHGFDSFQELRSVEKLKLLNNDWSEDLHLPPQFFRLQSTLNKLTLSNTNFKWSEADMLGQLECLKVLKLKDNA
FIGKNWKPKKGSFSNLQVLQIVWADSWETWDASNCPFQSLTRLVLISCYNLKAVPHELADLPYLQEMKLMRTFKAVDSAI
EIKSKKLGKQNPESSIKFNLIILPLRMN
>C88_C04H2G034600.1
MADAVVNFLVENLLQLLSENIDLIKGVDDEFKNLLEEVQRLKAFLDDAAKFHSESSLWDQLVKDIQKMVHKSEDVIDKFL
VQAKLHRDKNKVERFFDVGHMAVVRALAAEIKGIHEKVKKLREDNKDSFKPKPILDVPKKGHEVTQGPSLDDDEVVGFDV
EAEKVIKRLVEGPAESLNIIPVVGMPGLGKTTLARKIYNDSTLSFEFFSIFWVYVGREYKIKDIYLRILKHFKNSIDEYL
NEDEDRLAKVISGFMSKGGRCLIVLDDVWEANVIDHVKKVFPENKKGHRIMMTTRDGLLAAYANLDPHNLKFLTTEESFE
LLVKRVFGKGSCPDELKEVGKRIAGNCSGVPLVVVVTAGALAGRSNTTEWKVVERNVIQYAFNVNKDCGVFVEMSYDRLS
QELQTCLLYSGVFPRGFDIPAWKLIRLWIAEGLIKPQQSSTLEEIAELHLNDLVHRNLVILLQKRSDGQIKTCRLHDMLH
EFCRTKAADKWLFQEICTTVDNAVPSIQDPDTCRRLCIQPSTLNDFLSTKPSAEHVRSFYCFSSKQKQTDLSPNDIKLIH
KAFPLMRVLDVESLKFLFSKDFNNLFHLRYIAISGDFKAIPPTFGKFWNLQTLIINTSTSEPTLDVKADIWNMLQLRHLH
TSIPAKLPSPIVTTGKPSCLQTLSMVAPESCKKDVLAKACHLKKLSIRGQMAAFLESRGGISNLEELKGLEHLKLLNDVL
YMNKTVQLPAAFFRLVRTVKKLTLANTRFAWSEAEKLAQLESLEVLKLKENAFMGDTWKPEVGGFSKLRVLWIERAELET
WEASNLNYPILRNLILVSCDKLNTVPVELADIPNLREMKLENTIKAVKSAKDILELKKSQKIIFKLSIFPPESESKATQ
>C88_C04H2G034630.1
MADAVVNFLVENLLQLLSENIDLIKGVDDEFKNLLEEVQRLKAFLDDAAKFHSESSLWDQLVKEIQKMVHKSEDVIDKFL
IQSKQHRDKNKFGRFFDVGHMAVVRALAAEIKDIHEKVKKLREDNKDSFKPKPILDVPKKGHEVTQGPSLDDDEVVGFDV
EAEKVIKLLVEGPAESLNIIPVVGMPGLGKTTLARKIYNDSTLSFEFFSILWVYVGREYKIKDIYLRILKHFKNSIDEYL
NEDEDRLAKVISGFMSKGGRCLIVLDDVWEANVIDHIKKVFPENKKGHRIMMTTRDRLLAAYANPEPHNLKFLTTEESFE
LLVKRVFGKGSCPDELKEVGKRIAGNCSGVPLVVVVTAGALAGRSNTTEWKVVERNVIQYAFNVNKDCGVFVEMSYDRLS
QELQTCLLYSGIFPRGFDIPAWKLIRLWIAEGLIKPQQSSTLEEIAELHLNDLVHRNLVILLQKRSDGQIKTCRLHDMLH
EFCRTKAADKWLFQEICTTVDNAVPSIQDPDTCRRLCIQPSTLNDFLSTKPSAEHVRSFYCFSSKQKQTDLSPNDIKLIH
KAFPLMRVLDVESLKFLFSKDFNNLFHLRYIAISGDFKAIPPTFSKFWNLQTLIINTSTSEPTLDVKADIWNMLQLRHLH
TSIPAKLPSPTVTTGKPSCLQTLSMVAPESCKKDVLAKVCHLKKLSIRGQMAAFLESRGGISNLEELKCLEHLKLLNDVL
YMNKTVQLPSAFFRLVRTVKKLTLANTRFAWSEAEKLAQLESLEVLKLKENAFMGGTWKPEVGGFSKLRVLWIERAELET
WEASNLNYPILRNLVLVSCDKLDAVPAELADIPNLREMKLENTIKAVKSAKDILELKKSQKIIFKLSIFPPESESKATQ
>C88_C04H2G034640.1
MADTVVNFLVENLLQLLSENVALIKGADDEFNNLLEEVQRLKAFLDDASKYHSDSKQWDQLVKDIQKTVHKAEDVIDKFL
VQSKQHREKGKVGRFFDKVNHIGIVRDLATEIKGIHDKVKKLRENNQQAFQPRPVLELPKKGVQEQGPSLENDEVVGFDD
EASKVIKRLVEGPAESLDIIPVVGMPGLGKTTLARKIYNDPKLSYEFFSIPWVYVGQEYKIKDIYLRILKCFKKSIEDHL
NDDVDTLAKVISDFINKGGRCLIVLDDVWEPNVIDDVKKVFAENKKGHRIMMTTRDRYLATYANTEPHDLKFLNGKESFE
LLEKRVFGKGSCPDELVELGKKIAGNCGGVPLAVVVIAGALRGRPNTNDWVRVQKNVAEHFYKNTQAGCLKFVEMSYNRL
PQEVQTCFLYCGVFPRGFDIPSWKLIRLWIAEGLIKPQQTYTPEEIAEFYLNDLVNRNLVILMRKKSDGQIKICRLHDML
HEFCRTEASNKWLFQQMHLTSDQAIPSIQDKDTCRRLCIQPSILNQFLLDKPIAEHVRSFYCFSSEQKQIDLPPNDIKHI
HKAFTLIRVLDVEPIKFLFSKDFNQLYHLRYVAISGEFKSLPPSFGKFWNLQTLVINTSTSESTLEVKADIWNLLQLRHF
HTNIPAKLPAPATTTGKTSCLQTLSMVAPESCKKDVLAKACLLKKLSIRGQMASFLEPKGGISNLEELKCLEHLKLLNDV
LDINKAIHLPPAFFRLVRTVKKLTLVNTRFSWSDANKLAQLEHLEVLKLKENAFIGDSWKPEIGGFSALQVLWIERSDLE
SWKASSLNFPILRHLVLISCDKLKAVPLGLADIPNFQEMRLDNSKEAVKSAKEIESKKPKFKLTIFPPEG
>C88_C04H2G034650.1
MADAVVNFLIENLLQLITENVKLIGGAKGELDNLLNIAQQLKAFLDDAAKYGYTNSEQWKVLVIEIHKTVHRAEDAIDKF
LVQAKQHQEKNKMGRIFDWPSHLVKVRNLAAEIKGINDQVKELRSSNQALQATPVLELPKKEEVTQGPSLENDAVVGFDK
EANTVIQRLVEGPMDSVDIIPVVGMPGLGKTTLARKIYNDSKLTYEFYSIVWVYVGKECKAKDIYLRILKFFKKNIEDHL
NDDVDTLAKAIGGYIKKGGRCLIVLDDVWEDEVIDHVRKVFAENKKGHRIMMTTRDSCVAKFANPKPHELKFLEKEESFE
LLVTRVFGKGSCPNELVRTGKKIAEKCGGVPLVVVVIAGALRGRLDKKDWERVDRNVVQHMGVHTEDSCLKYVKMSYDHL
PGEVQMCFLYCGVFPRGFDIPCWKLIRLWIAEGLIKPQPKFTLEEIAEFCLTDLLNRNLVIIMQKRSDGQIKTCRLHDML
YQFCKMEASNRCLFQEPDQSTLDPDTCRRLCIQPSNLSDFLSTAPVAEHVRSFYCFSSKQKPIDLSPNEIKLIHKAFPLM
RVLDVESLKFIFSKDFNQLFHLRYIAISGDFKALPPTFGKFWNLQTLILNTSTLEPTLEVKPEIWNLLQLRHLHTNIPAK
LPSPTTTTGHLWKPKSGFSALQVLWIERSELESWEASIINFPVLRQLVLISCDELDDVPLELADIPSLQEMRLDNTSKAV
KSAKNVRDSKTSKSMKLKLSIFPPENESKVAQ
>C88_C04H2G034650.2
MADAVVNFLIENLLQLITENVKLIGGAKGELDNLLNIAQQLKAFLDDAAKYGYTNSEQWKVLVIEIHKTVHRAEDAIDKF
LVQAKQHQEKNKMGRIFDWPSHLVKVRNLAAEIKGINDQVKELRSSNQALQATPVLELPKKEEVTQGPSLENDAVVGFDK
EANTVIQRLVEGPMDSVDIIPVVGMPGLGKTTLARKIYNDSKLTYEFYSIVWVYVGKECKAKDIYLRILKFFKKNIEDHL
NDDVDTLAKAIGGYIKKGGRCLIVLDDVWEDEVIDHVRKVFAENKKGHRIMMTTRDSCVAKFANPKPHELKFLEKEESFE
LLVTRVFGKGSCPNELVRTGKKIAEKCGGVPLVVVVIAGALRGRLDKKDWERVDRNVVQHMGVHTEDSCLKYVKMSYDHL
PGEVQMCFLYCGVFPRGFDIPCWKLIRLWIAEGLIKPQPKFTLEEIAEFCLTDLLNRNLVIIMQKRSDGQIKTCRLHDML
YQFCKMEASNRCLFQEPDQSTLDPDTCRRLCIQPSNLSDFLSTAPVAEHVRSFYCFSSKQKPIDLSPNEIKLIHKAFPLM
RVLDVESLKFIFSKDFNQLFHLRYIAISGDFKALPPTFGKFWNLQTLILNTSTLEPTLEVKPEIWNLLQLRHLHTNIPAK
LPSPTTTTGKPSCLQTLSMVAPESCEKDVLAKACNVRKLSIRGQMAAFLGAYKGGINNLEELQCLEHLKLLNDVLFINKT
LHLPPAFSNLVSTVKKLTLTNTRFAWSEADKLGTLESLEVLKFKENAFTGHLWKPKSGFSALQVLWIERSELESWEASII
NFPVLRQLVLISCDELDDVPLELADIPSLQEMRLDNTSKAVKSAKNVRDSKTSKSMKLKLSIFPPENESKVAQ
>C88_C04H2G034690.1
MADAVVNFLVENLLQLLTENVKLIGSAKGELDNLLKVAQQLKAFLDDAAKLGYTNSEQWKVLVIQIHKTVHRAEDAIDKF
LVQAKLHQEKNTVGRIFHWPRNLIKVRNLAAEIKGINDQVKELCSSNQALQATPVLELPKKGEVTQGPSLENDAVVGFDK
EANTVIQRLVEGPMDSVDIIPVVGMLGLGKTTLARKICNDSKLTYEFYSIVWVYVGKECKAKDIYLRILKFFKKNIEDHL
NDDVDSLSKAIGGYIKKGGRCLIVLDDVWEDEVIDHVRKVFAENKKGHRIMMTTRYSCVAKFANPKPHELKFLEKEESFE
LLVTRVFGKGSCPNELVRTGKKIAEKCGGVPLVVVVIAGALRGRLDKKDWERVDRNVVQHMGVHTEDSCLKFVKMSYDHL
PQEVQMCFLYCGVFPRGFDIPCWKLIRLWIAEGLIKPQPKFTLEEIAEFCLTDLLNRNLVIIMQKRSDGQIKTCRLHDML
YQFCKMEASNRCLFQEPDQSTLDPDTCRRLCIQPSNLSVFLSTAPVAEHVRSFYCFSSKQKPIDLSPNEIKLIHKAFPLV
RVLDVESLKFIFSKDFNELFHLRYIAISGDFKALPPTLGKFWNLQTLILNTSTLEPTLEVKPEIWNLLQLRHLHTNIPAK
LPSPTTTTGKPSCLQTLSMVAPESCEKDVLAKACNVRKLSIRGQMAAFLGACKGGINNLEELQCLEHLKLLNDVLFINKT
LHLPPAFSNLVSTVKKLTLTNTRFAWSEVDKLGTLESLEVLKFKENAFTGDLWKPKSGFSALQVLWIERSELESWEASVI
NFPVLRQLVLISCDKLDDVPLELADIHSLQEMRLDNTSKAVKSAKNVRDRKISKSMKLKLSIFPPENESKVAQ
>C88_C04H2G034790.3
MADTVVNFLVENLLQLLSENVALIKGADDEFNNLLEEVQRLKAFLDDASKYHSDSKQWDQLVKDIQKTVHKAEDVIDKFL
VQSKQHREKGKVERFFDKVNHIGIVRDLATEIKGIHDKVKKLRENNQQAFQPRPVLELPKKGVQEQGPSLENDEVVGFDD
EASKVIKRLVEGPAESLDIIPVVGMPGLGKTTLARKIYNDPKLSYEFFSIPWVYVGQEYKIKDIYLRILKCFKKSIEDHL
NDDVDTLAKVISDFINKGGRCLIVLDDVWEPNVIDHVKKVFAENKKGHRIMMTTRDRYLATYANTEPHDLKFLNGKESFE
LLEKRVFGKGSCPDELVELGKKIAGNCGGVPLAVVVIAGALRGRPNTNDWIRVQKNVAEHFYKNTQAGCLKFVEMSYNRL
PQEVQTCFLYCGVFPRGFDIPSWKLIRLWIAEGLIKPQQTYTPEEIAEFYLNDLVNRNLVILMRKKSDGQIKICRLHDML
HEFCRTEASNKWLFQQMHLTSDQAIPSIQDKDTCRRLCIQPSILNQFLLDKPIAEHVRSFYCFSSEQKQIDLPPNDIKHI
HKAFTLIRVLDVEPIKFLFSKDFNQLYHLRYVAISGEFKSLPPSFGKFWNLQTLVINTSTSESTLEVKADIWNLLQLRHF
HTNIPAKLPAPATTTGKTSCLQTLSMVAPESCKKDVLAKACLLKKLSIRGQMASFLEPKGGISNLEELKCLEHLKLLNDV
LDINKAIHLPPAFFRLVRTVKKLTLVNTRFSWSDANKLAQLEHLEVLKLKENAFIGDSWMPEIGGFSALQVLWIERSDLE
SWKASSLNFPILRHLVLISCDKLKAVPLGLADIHYFQEMRLDNSKEAVKSAKEIESKKPKFKLTIFPPEG
>C88_C04H2G034880.2
MADAVVNFLVENLLQLLAENVKLIGDAKGELENLLKIAQQLKAFLDDAAKYGYTNSEQWKVLVMEIHKTVHRAEDAIDKF
LVQAKLHQDKNRIERIFDWPKHLIKVRNLAAEIKGINDQVKELRKNNQALQATPVLDLPKKGEVTQDPSLENDAVVGFDD
EANKVIKRLVEGPMDSVDIIPVVGMPGLGKTTLARKIYNDSKLTYEFYSIVWVYVGQECKAKDMYLRILKFFKKNIEDHL
NDDVDTLAKAIGGYIKKGGRCLIVLDDVWEDEVIDHVMKVFAENKKGHRIMMTTRDSRVAKFANKEPHELKFLKKEESFE
LLVMRVFGKGSCPNELVVIGNKIAEKCGGVPLVVVVIAGALRGRSDKKEWERVDKNVVQHYGEHTEDSCLKFVKMSYDHL
PGEVQMCFLYCGVFPRGFDIPCWKLIRLWIAEGLIKPPPESTLEVEEIAEFYLTDLLNRNLVIIMQKRSDGQIKTCRLHD
MLYQFCKKEASNKWLFQEPDQSKLDPDTCRRLCIQPSNLSEFLSTTPFAEHVRSFYCFSSKQKPIDLSPNDIKLIHKAFP
LMRVLDVESLKFIFSKDFNQLFHLRYIAISGDFKALPPTFGKFWNLQTLILNTSTLEPTLEVKPEIWNLLQLRHLHTNIP
AKLPSPTTTTGKPSCLQTLSMVAPESCEKDVLAKACNVRKLSIRGQMAAFLGAYKGGINNLEELQCLEHLKLLNDVLFIN
KTLHLPLAFSKLVRTVKKLTLTNTRFAWSEADKLGTLESLEVLKFKENAFTGEFWKPKSGFSALQVLWIERSELESWEAS
DYNFPVLRQLVLISCDKLDAVPLELADIPSLQEMRLDNTSKAVKSAKSVRDSKTSKSMKLKLSIFPPENESKVAQ
>C88_C04H2G034890.2
MADAVVNFLVENLLQLLTENVKLIGSAKGELDNLLKVAQQLKAFLDDAAKYGYTNSEQWKVLVIEIHKTVHRAEDAIDKF
LVQAKLHQEKNTMRRIFHWPSHLVKVRNLAAEIKGINDQVKELRSSNQALQAIPVLELPKKGEVTQGPSLENDAVVGFDD
QANQVIKRLVEGPMDSVDTIPVVGMPGLGKTTLARKIYNDSKLTYEFYSIVWVYVGKECKAKDIYLRILKFFKKNIEDHL
NDDVDTLAKAIGGYIKKGGRCLIVLDDVWEDEVIDHVMKVFAENKKGHRIMMTTRDLRLAKFANPEPHELKFLETEESFE
LLVMRVFGKGSCPNELVVIGKEIAEKCGGVPLVVVVIAGALRGRLDKKEWERVNKNVVQHLGKHTEDSCLKYVKMSYDHL
PGEVQMCFLYCGVFPRGFDIPCWKLIRLWIAEGLIKPQPNFTLEEIAEFCLTDLLNRNLVIIMQKRSDGQIKTCRLHDML
YQFCKKEASNRWLFQEPDQSTLDPDTCRRLCIQPSNLSDFLSTTPFAEHVRSFYCFSSKQKPIDLSPNDIKLIHKAFPLM
RVLDVESLKFIFSKDFNQLFHLRYIAISGDFKALPPTFGKFWNLQTLILNTSTLEPTLEVKPEIWNLLQLRHLHTNIPAK
LPSPTTTTGKPSCLQTLSMVAPESCEKDVLAKACNVRKLSIRGQLAAFLGAYKGGINNLEELQCLEHLKLLNDVHFINKT
LHLPLAFSKLVRTVKKLTLTNTRFAWSEADKLGTLESLEVLKFKENAFTGEFWKPKCGFSALQVLWIERSELESWEASVI
NFPVLRQLVLISCDKLDDVPLELADIPSLQEMRLDNTSKAVQSAKNVRDSKTSKSMKLKLSIFPPENESKVAQ
>C88_C04H2G034920.1
MADAVVNFLVENLLQLLTENVKLIGSAKGELDNLLKVAQQLKAFLDDVAKLGYTNSEQWKVLVIQIHKTVHRAEDAIDKF
LVQAKLHQEKNTVGRIFHWPRNLIKVRKLAAEIKGINDQVKELCSSNQALQATPVLELPKKGEVTQGPSLENDAVVGFDK
EANTVIQRLVEGPMDSVDIIPVVGMLGLGKTTLARKICNDSKLTYEFYSIVWVYVGKECKAKDIYLRILKFFKKNIEDHL
NDDVDSLSKAIGGYIKKGGRCLIVLDDVWEDEVIDHVRKVFAENKKGHRIMMTTRYSCVAKFANPKPHELKFLEKEESFE
LLVTRVFGKGSCPNELVRTGKKIAEKCGGVPLVVVVIAGALRGRLDKKDWERVDRNVVQHMGVHTEDSCLKFVKMSYDHL
PQEVQMCFLYCGVFPRGFDIPCWKLIRLWIAEGLIKPQPNFTLEEIAEFCLTDLLNRNLVIIMQKRSDGQIKTCRLHDML
YQFCKMEASNRCLFQEPDQSTLDPDTCRRLCIQPSNLSVFLSTAPVAEHVRSFYCFSSKQKPIDLSPNEIKLIHKAFPLV
RVLDVESLKFIFSKDFNELFHLRYIAISGDFKALPPTLGKFWNLQTLILNTSTLEPTLEVKPEIWNLLQLRHLHTNIPAK
LPSPTTTTGKPSCLQTLSMVAPESCEKDVLAKACNVRKLSIRGQMAAFLGAYKGGINNLEELQCLEHLKLLNDVLFINKT
LHLPPAFSNLVSTVKKLTLTNTRFAWSEVDKLGTLESLEVLKFKENAFMGDLWKPKSGFSALQVLWIERSELESWEASVI
NFPVLRQLVLISCDKLDDVPLELADIPSLQEMRLDNTSKAVKSAKNVRDRKISKSMKLKLSIFPPENESKVAQ
>C88_C04H2G036950.1
MDPFTAAALTTAVTATVSLLVENLSHLISYNWKLYTGLKKSCEDLFDEVKRLNAFLVDNANQRSNSTQWEVLVDKIRRTV
YKAEDVVDKLLIQAKIDQESNIAKKLIHKTYKNRNFTEEINEILEEVRKILDENQHLFEANPTIVHQAETVVQEEQGSSL
ENHEVVGFDEEATKVINRLVEGAECLDVIPVVGMPGLGKTTLARKIYNDPKISREFFSYIWVFIGQSSCVKRDILFNILK
GFTNSFDEFKNRNEADITQEIRKRVANGGKCLIVLDDVWDPNVVDFVKTVFPDNKKAHRIMMTTRHEDIARSVNKYPHNL
KFLDGDESFQLLEKRAFGVSRCPVELVEHGEAIVAKCSGVPLTIVVIAGALRGRTSEIDWKVVRENVGKHLLEDKRQRCL
NVVRLSYNHLPQEKKACFLYFGAFPQGFDIPAWKLIRLWIAEGLIMSKLSGIEIEDIAEYYLNDFANRNLVMVTGKRSNG
RIKTFRVHDMLHEFCVEEGTRLTLFKQVCLTSDQDIQNSITCRRVSIQSSVPQNFISKKTVEEHVKSLLCFSSKQKQVDF
SNIDVKLIPNAFPLMRVLDIESLKFSIPREFYQLLHLRYIAISGDFKELPKLFTSFCNAQTLILNTSKPTLDIKADIWNM
PRLRHLRTNKPAILPPPTASSTSSSTNSCLLQTLSLVTPESCNGNVLSKAGNVKKMSIEGNLTPFLETSKGEFFSNFQVL
KLLESLTLLNDDKSNKTLHLPSAFSECLPHLKKLTLSKTRFDWNQAYRLGQVKNLQVLKLKENAFTGPSWKMEPGGFKKL
QVLWIEMADFVSWEASNCSFPRLRSLVLISCLNLEAVPLELADLDYLQEMTLDNTSKASESAREIEREKKKKQADPESGK
FKLTIPY
>C88_C04H2G042800.1
MEAIIVAAVSPAATKAVSFLVDSLSQLLSENFDLIRGADGEFQRLLDEIKPINELLAGDYAQLKSNNNIDLDKLFQNIQR
TVYKAEDAIDKFLIQAKIDEANVFNKFSPFVKWNNNRKIAPEFREILQQLTIIRQETQQVLEKTTIQSTAFQPGKTTGTQ
GPAEEDIEVVGFDKPAKDVIKRLCEGSKDLDVIPIVGMPGLGKTTLSRKVYHDSYLDFHFYKRMWIYVGTSKKPKDILVE
IVKEVAPSNSEELIKDKDEDQLAHSIREFLVERGKYLIVLDDVWDTKVVDFVKKAFPNNESQPRGDRIMLTTRQRRVAEA
VSAHPHNLEKLSKGDSFKLLEQRVFGKTRECPIKLRGYGNEIVDKCCGVPLAIVVIAGALRGCLGESEWKLVKDNVGKHL
INKDDNKSCLKFVETSYNHLPQQRKAAFLYFGVFPQGFDIPAWKLILLWVAEGLIKSDLQGSEIEEVADTYLSDFAGRNL
VMVMQKRSNGQIKTCRLHDMLHEFCIIEAERISLFQQVYLQPGVRVFPSIEDPNTSRRLCIQSSIPYNFIPKDRIVQHVR
SLLCFSSDQKHIDLSNLEVQLIPYSFPLIRVLDIQSLIFEFSEMFSRLFHLRYIAIKGNFTVLPSLFGNFWYLQTLILHT
DTSRSTLEIREDIWKMLQLRHLHSNLPVKLPPPPTSTSKSCTSCLQTLSKVTPDSCKKTVLAKVCHLRKLGIEGQLAALL
GKSTKGRGFDSFQELRCVVNLKLLNNGWSEELHLPPHFFSLQKTLNKLTLSNTNFEWSEADMLGQLECLTVLKLKENAFI
GKNWKPKKGSFSNLQVLQIVWAENWETWDASNRPFQSLTHLVLISCYDLNAVPHELADLPYLQEMRLMRTFKAVSSAIEI
KSKKLRRQDPESSIKFNLIIFPPPSSTN
>C88_C04H3G071060.1
MTDAGVNFLVGNLLDLLSGNIDLIRGVDDEFKNLLEEVQRLKAFLDDDAKFHSESSLWDQLVKEIQKMVHKSEDVIDKFL
IQSKLHRDKNKVERFFDVGHMAVVRDLAAEIKDIHEKVKKLRQDHTDSFSPKPLLDIPEKAHQVTQKGPLEDDEVVGFDE
EANEVMKRLVEGVSESVDIIPVVGMAGLGKTTLARKICNDSKLSFEFFRIIWVNVGLEYKIKDIYLTILNFFTKHIEDHF
NEDVDALAKTICGFMSEEGGRCLIVLDDVWVAEVVDAVKKVFPRNKKGHRIMLTTRDGYLATYTNPDPHNLKRLTPSNSF
ELLEKRAFGNGNFPVELVELGKNIAQRCWGVPLATVLIAGLLRGLRNKSDWVRVESNVSQRLHNKDYDFALFIEMSYDRL
PQEMQRCFLYCGIFPRGFDIPAWKLIRLWIAEGLIKPQQSSTLEEIAERHLNDLVHRNLVILLQKRSDGQIKTCRLHDML
HEFCRTKAANKWLFQEICTTVDNAIPSIQDSDTCRRLCIQPSTLNDFLSTKPSAEHVRSFYCFSSKQKQTDLSPNDIKLI
HKAFPLMRVLDVESLKFLFSKDFNNLFHLRYVAISGDFKALPPTFGKFWNLQTLILNTSTSEPTLDVKADIWNMLQLRHL
HTSIPAKLPSPTITTGKPSCLQTLSLVAPESCKKDVFAKACFLKKLSIRGQMAVFFESRGGISNLEELKCLEHLKLLNDV
LYMNKTIHLPATFFRLVRTVNKLTLANTRFSWNEADKLGQLESLEVLKLKHNAFVGNSWKPEIGGFRQLQVLWIESSAEL
ESWEASDVNFPMLSHLVLISCDKLDALPIELADLPNFQEMRLEKMSKAIESAKAIEERRTSKSIKFKLTISC
>C88_C04H3G071080.1
MADAVVNFLVENLLQLLSENIDLIKGVDDEFKNLLEEVQRLKAFLEDAAKFHSESSLWDQLVKDIQKMVHKSEDVIDKFL
VQAKLHRDKNKVGRFFDVPHMAVVRALAAEIKGIHEKVKKLREDNKDSFKPKPILDVPKKGHEVTQGPSLDDDEVVGFDV
EAEKVIKRLVEGPAESLNIIPVVGMPGLGKTTLARKIYNDSTLSFEFFSILWVYVGREYKIKDIYLRILKHFKNSIDEYL
NEDEDRLAKVISGFMSKGGRCLIVLDDVWEANAIDHVKKVFPENKKGHRIMMTTRDGLLASYTNPDPHNLKFLTTEESFE
LLVKRVFGKGSCPDELKENGQKIAGSCGGVPLVVVVTAGALAGRSNTTEWKVVERNVIQYAFNVNKDCGVFVEMSYDRLS
QELQTCLLYSGIFPRGFDIPAWKLIRLWIAEGLIKPQQSSTLEEIAELHLNDLVHRNLVILLQKRSDGQIKTCRLHDMLH
EFCRTKAADKWLFQEICTTVDNAVPSIQDPDTCRRLCIQPSTLNDFLSTKPSAEHVRSFYCFSSKQKQTDLSPNDIKLIH
KAFPRMRVLDVESLKFLFSKDFNNLFHLRYIAISGDFKALPPTFGKFWNLQTLILNTSTSEPTLDVKADIWNMLQLRHLH
TSIPAKLPSPTVTTGKPSSLQTLSMVAPESCKKDVLAKVCHLKKLSIRGQMAAFLESRGGISNLEELKCLEHLKLLNDVL
YMNKTVQLPAAFFRLVRTVKKLTLANTRFQWSEAEKLAQLESLEVLKLKENAFMGDTWKPEVGGFSKLRVLWIERAELET
WEVSNLNYPILRNLILVSCDKLNAVPVELAGIPNFREMKLENTIKAVKSAKDILELKKSQEIIFKLSIFPPESESKATQ
>C88_C04H3G071100.1
MADTVVNFLVENLLQLLSENVALIKGADDEFNNLLEEVQRLKAFLDDASKYHSDSKQWDQLVKDIQKTVHKAEDVIDKFL
VQSKQHREKGKVGRFFDKVNHIGIVRDLATEIKGIHDKVKKLRENNQQAFQPRPVLELPKKGVQEQGPSLENDEVVGFDD
EASKVIKRLVEGPVESLDIIPVVGMPGLGKTTLARKIYNDPKLSYEFFSIPWVYVGQEYKIKDIYLRILKFFKKSIEDHL
NDDVDTLAKVISDFINKGGRCLIVLDDVWVAEVIDDVKKVFAENKKGHRIMMTTRDRYLATYANTEPHDLKFLNGKESFE
LLEKRVFGKGSCPDELVELGKKIAGNCGGVPLAVVVIAGALRGRPNTNDWVRVQKNVAEHFYKNTQAGCLKFVEMSYNRL
PQEVQTCFLYCGVFPRGFDIPSWKLIRLWIAEGLIKPQQTYTPEEIAEFYLNDLVNRNLVILMRKKSDGQIKICRLHDML
HEFCRTEASNKWLFQQMHLTSDQAIPSIQDKDTCRRLCIQPSILNQFLLDKPIAEHVRSFYCFSSEQKQIDLPPNDIKHI
HKAFTLIRVLDVEPVKFLFSKDFNQLYHLRYVAISGEFKSLPPSFGKFWNLQTLVINTSTSESTLEVKADIWNLLQLRHF
HTNIPAKLPAPATTTGKTSCLQTLSMVAPESCKKDVLAKACLLKKLSIRGQMASFLEPKGGISNLEELKCLEHLKLLNDV
LYINKTIHLPPAFFRLVRTVKKLTLVNTRFSWSDANKLAQLEHLEVLKLKENAFIGDSWKPEIGGFSALQVLWIERSDLE
SWMASSHNFPILRHLVLISCDKLKAVPLGLVEIHNFQEMRLDNSKEAVKSAKEIESKKPKFKLTIFPPETDSKDTQ
>C88_C04H3G071110.2
MADAVVDFLVENLLQLLTENVKLIGSAKGELDNLLKVAQQLKAFLDDAAKYGYTNSEQWKVLVIEIHKTVHRAEDAIDKF
LVQAKLHQERNTMGRIFDWPRNLIKVRNLAAEIKGINDQVKELRSSNQALQATPVIELPKRGEVTQGPSLENDAVVGFDD
EANKVIKRLVEGPMDSVDIIPVVGMPGLGKTTLARKIYNDSKLTYEFYSIVWVYVGQECKAKDIYLRILKFFKKNIEDHL
NDDVDTLAKAIGGYIKKGGRCLIVLDDVWEDEVIDHARKVFAENKKGHRIMMTTRDLRVAKFANREPHELKFLEKEESFE
LLVMRVFGKGSCPNELVVIGKKIAKKCGGVPLVVVVIAGALRGRLDKKDWERVDRNVVQHLGEHTEDSCLKFVKMSYDHL
PREVQMCFLYCGVFPRGFDIPCWKLIRLWIAEGLIKPQPESTLEEIAEFYLTDLLNRNLVIIMQKRSDGQIKTCRLHDML
YQFCKKEASNKWLFQEPDQSKLDPDTCRRLCIQPSNLSDFLSTVPVAEHVRSFYCFSSKQKPIDLSANEIKLIHKAFPLM
RVLDVESLKFIFSKDFNQLYHLRYIAISGDFKALPPTFGKFWNLQTLILNTSTLEPTLEVKAEIWNLLQLRHLHTNIPAK
LPSPTTTTGKPSCLQTLSMVAPESCEKDVLAKACNVRKLSIRGQMAAFLGAYKGGINNLEELQCLEHLKLLNDVLFINKT
LHLPLAFSKLVRTVKKLTLTNTRFSWSEADKLGKLESLEVLKFKENAFTGDFWKPKSGFSALQVLWIERSELESWEASVI
NFPVLRQLVLISCDKLDDVPLELADIPSLQEMRLDNTSKAVNSAKIVRDSKTSKSMKLKLSIFPPENESKVAQ
>C88_C04H3G071130.1
MADAVVNFLVENLLQLIKENAKLIGSAKGELDNLHKVAQQLKAFLDDAAKFGYTNSEQWKVMVIEIHKTMHRAEDAIDKF
LVQAKMHQDKNMIEKMLDWPSHLIKVMNLAAEIKGIHDQVKELRKNNQALQATPVLELPKKGEVTQGPSLENDAVVGFDE
EANTVIKRLVEGSMESVDIIPVVGMPGLGKTTLARKICNDSKLTYEFYSIVWVYVGQECKAKDIYLRILKFFKKNIEDHL
NDDVDTLAKAIGGYIKKGGRCLIVLDDVWEDEVIDHVMKVFAENKKGHRIMMTTRDSRVAKFANPEPHELKFLKKEETFE
LLVMRVFGKGSCPNDLVRTGKKIAEKCGGVPLVVVVIAGALRGRSDKKEWERVEKNVVQFMGEHTEDSCLKYVKTSYDHL
PQEMQMCFLYCGVFPRGFDIPCWKLIRLWIAEGLIKPQPNFTLEEIAEFCLTDLLNRNLVIIMQKRSDGQIKTCRLHDML
YQFCKKEASNRWLFQEPDQSTLDPDTCRRLCIQPSNLSDFLSTTPFAEHVRSFYCFSSKQKPIDLSPNEIKLIHKAFPLM
RVLDVESLKFIFSKDFNQLFLLRYIAISGDFKALPPTFGKFWNLQTLILNTSTLEPTLEVKAEIWNLLQLRHLHTNIPAK
LPSPTTTTGKPSCLQTLSMVAPESCEKDVLAKACNVRKLSIRGQMAAFLGAYEGGINNLEELQCLEHLKLLNDVLFINKT
LHLPRAFSKLVRTVKKLTLTNTRFAWNEADKLGMLESLEVLKFKENAFTGHIWKPKSGFSALQVLWIKRSELESWEASVI
NFPVLRQLVLISCDKLDDVPLELADIPSLQEMRLDNTSKAVKSAKNVRDSKTSKSMKLKLSIFPPENESKVAQ
>C88_C04H3G071170.1
MADTVVNFLVENLLQLLSENVALIKGADDEFINLLEEVQRLKAFLDDASKYHSDSKQWDQLVKDIQKTVHKAEDVIDKFL
VQSKQHREKGKVGRFFDKVSHIGTVRDLATEIKGIHDKVKKLRENNQQAFQPRPVLELPKKGVQEQGPSLENDEVVGFDD
EASKVIKRLVEGPAESLDIIPVAGMPGLGKTTLARKIYNDPKLSYEFFSIPWVYVGQEYKIKDIYLRILKCFKKSIEDHL
NDDVDTLAKVISDFINKGERCLIVLDDVWVAEVIDDVKKVFAENKKGHRIMMTTRDRYLATYANTEPHDLKFLNGKESFE
LLEKRVFGKGGCPDELVELGKEIAGKCGGVPLALVVIAGALRGRPNTNDWLRVQKNVAEHFYKNTQEGCLKFVEMSYNRL
PQEVQTCFLYCGVFPRGFDIPSWKLIRLWIAEGLIKPQQTYTPEEIAEFYLNDLVNRNLVILMRKKSDGQIKICRLHDML
HEFCRKEASNKWLFQQMHLTSDQAIPSIQDKDTCRRLCVQPSILNQFLLDKPIAKHVRSFYCFSSEQKQIDLPPNDIKHI
HKAFTLIRVLDVQPVKFLFSKDFNQLYHLRYVAISGEFKTVPPFFSKFWNLQTLVINTSTSESTLEVKADIWNLLQLRHF
HTNIPAKLPAPATTTGKTSCLQTLSMVAPESCKKDVLAKACLLKKLSIRGQMASFLEPKGGISNLEELKCLEHLKLLNVL
DIHKATHLPPEFFKLVRTVKLTLVNTRFSWSDANKLAQLEHLEVLKLKENAFIGNSWTLEIGCFSALQVLWIERSDLESW
MASSCNFPILRHLVLISCDKLKAVPLGLADIHNFQEMRLHDSKEAVKSAKEIESKKPKFKLTIFPPETDSKDTQ
>C88_C04H3G071170.3
MADTVVNFLVENLLQLLSENVALIKGADDEFINLLEEVQRLKAFLDDASKYHSDSKQWDQLVKDIQKTVHKAEDVIDKFL
VQSKQHREKGKVGRFFDKVSHIGTVRDLATEIKGIHDKVKKLRENNQQAFQPRPVLELPKKGVQEQGPSLENDEVVGFDD
EASKVIKRLVEGPAESLDIIPVAGMPGLGKTTLARKIYNDPKLSYEFFSIPWVYVGQEYKIKDIYLRILKCFKKSIEDHL
NDDVDTLAKVISDFINKGERCLIVLDDVWVAEVIDDVKKVFAENKKGHRIMMTTRDRYLATYANTEPHDLKFLNGKESFE
LLEKRVFGKGGCPDELVELGKEIAGKCGGVPLALVVIAGALRGRPNTNDWLRVQKNVAEHFYKNTQEGCLKFVEMSYNRL
PQEVQTCFLYCGVFPRGFDIPSWKLIRLWIAEGLIKPQQTYTPEEIAEFYLNDLVNRNLVILMRKKSDGQIKICRLHDML
HEFCRKEASNKWLFQQMHLTSDQAIPSIQDKDTCRRLCVQPSILNQFLLDKPIAKHVRSFYCFSSEQKQIDLPPNDIKHI
HKAFTLIRVLDVQPVKFLFSKDFNQLYHLRYVAISGEFKTVPPFFSKFWNLQTLVINTSTSESTLEVKADIWNLLQLRHF
HTNIPAKLPAPATTTGKTSCLQTLSMVAPESCKKDVLAKACLLKKLSIRGQMASFLEPKGGISNLEELKCLEHLKLLNVL
DIHKATHLPPEFFKLVRTVKLTLVNTRFSWSDANKLAQLEHLEVLKLKENAFIGNSWTLEIGCFSALQVLWIERLCHLDW
LIYITFKR
>C88_C04H3G071280.2
MADTVVNFLVENLLQLLSENVALIKGADDEFNNLLEEVQRLKAFLDDASKYHSDSKQWDQLVKDIQKTVHKAEDVIDKFL
VQSKQHREKGKVGRFFDKVSHIGTVRDLATEIKGIHDKVKKLRENNQQAFQPRPVLELPKKGVQEQGPSLENDEVVGFDD
EASKVIKRLVEGPAESLDIIPVAGMPGLGKTTLARKIYNDPKLSYEFFSIPWVYVGQEYKIKDIYLRILKCFKKSIEDHL
NDDVDTLAKVISDFINKGERCLIVLDDVWVAEVIDDVKKVFAENKKGHRIMMTTRDRYLATYANTEPHDLKFLNGKESFE
LLEKRVFGKGGCPDELVELGKEIAGKCGGVPLALVVIAGALRGRPNTNDWLRVQKNVAEHFYKNTQEGCLKFVEMSYNRL
PQEVQTCFLYCGVFPRGFDIPSWKLIRLWIAEGLIKPQQTYTPEEIAEFYLNDLVNRNLVILMRKKSDGQIKICRLHDML
HEFCRKEASNKWLFQQMHLTSDQAIPSIQDKDTCRRLCVQPSILNQFLLDKPIAKHVRSFYCFSSEQKQIDLPPNDIKHI
HKAFTLIRVLDVQPVKFLFSKDFNQLYHLRYVAISGEFKTVPPFFSKFWNLQTLVINTSTSESTLEVKADIWNLLQLRHF
HTNIPAKLPAPATTTGKTSCLQTLSMVAPESCKKDVLAKACLLKKLSIRGQMASFLEPKGGISNLEELKCLEHLKLLNVL
DIHKATHLPPEFFKLVRTVKLTLVNTRFSWSDANKLAQLEHLEVLKLKENAFIGNSWTLEIGCFSALQVLWIERLCHLDW
LIYITFKR
>C88_C04H3G071520.1
MADTVVNFLVENLLQLLSENVALIKGADDEFNNLLEEVQRLKAFLDDASKYHSDSKQWDQLVKDIKKTVHKAEDVIDKFL
VQSKQHREKGKVGRFFDKVSHIGTVRDLATEIKGIHDKVKKLRENNQQAFQPRPVLELPKKSVQEQGPSLENDEVVGFDD
EASKVIKRLVEGPAESLDIIPVAGMPGLGKTTLARKIYNDPKLSYEFFSIPWVYVGQEYKIKDIYLRILKCFKKSIEDHL
NDDVDTLAKVISDFINKGERCLIVLDDVWVAEVIDDVKKVFAENKKGHRIMMTTRDRYLATYANTEPHDLKFLNGKESFE
LLEKRVFGKGGCPDELVELGKEIAGKCGGVPLALVVIAGALRGRPNTNDWLRVQKNVAEHFYKNTQEGCLKFVEMSYNRL
PQEVQTCFLYCGVFPRGFDIPSWKLIRLWIAEGLIKPQQTYTPEEIAEFYLNDLVNRNLVILMRKKSDGQIKICRLHDML
HEFCRKEASNKWLFQQMHLTSDQAIPSIQDKDTCRRLCVQPSILNQFLLDKPIAEHVRSFYCFSSEQKQIDLPPNDIKHI
HKAFTLIRVLDVEPVKFLFSKDFNQLYHLRYVAISGEFKTLPPFFSKFWNLQTLVINTSTSESTLEVKADIWNLLQLRHF
HTNIPAKLPAPATTTGKTSCLQTLSMVTPESCKKDVLAKACLLKKLSIRGQMASFLEPKGGISNLEELKCLEHLKLLNVL
DIHKATHLPPEFFKLVRTVKLTLVNTRFSWSDANKLAQLEHLEVLKLKENAFIGNSWTLEIGCFSALQVLWIERSDLESW
MASSCNFPILRHLVLISCDKLKAVPLGLADIHNFQEMRLHDSKEAVKSAKEIESKKPKFKLTIFPPETDSKDTQ
>C88_C04H3G073220.1
MDPFTAAALTTAVTATVSLLVENLSHLISYNWKLYTGLKKSCEDLFDEVKRLNAFLVDNANQRSNSTQWEVLVDKIRRTV
YKAEDVVDKLLIQAKIDQESSIAKKLIHKTYKNRNFTEEINEILEEVRKILDENQHLFEANPMIDHHAEKVVQEEQGSSL
ENHEVVGFDEEAAKVINRLVEGAECLDVIPVVGMPGLGKTTLARKIYNDPKISREFFSYIWVFIGQSTCVKRDILFNILK
KFTNSVDEFKNRNEADITQEILKRVANGGKCLIVLDDVWDPNVVDFVKTVFPDNKKAHRIMMTTRHEDIARSVNKYPHNL
KFLDGDESFQLLEKRAFGVSRCPVELVEHGEAIVAKCSGVPLTIVVIAGALRGRTSEIDWKVVRENVGKHLLEDKRQRCL
NVVRLSYNHLPQEKKACFLYFGAFPQGFDIPAWKLIRLWIAEGLIMSKLSGIEIEDIAEYYLNDFANRNLVMVTGKRSNG
RIKTFRVHDMLHEFCVEEGTRLTLFKQVCLTSDQDIQNSITCRRVSIQSSVPQNFISKKTVEEHVKSLLCFSSKQKQVDF
SNIDVKLIPNAFPLMRVLDIESLKFSIPREFYQLLHLRYIAISGEFKELPKLFTSFCNAQTLILNTSKPTLDIKADIWNM
PRLRHLRTNKPAILPPPTASSTSSSTNSCLLQTLSLVTPESCNGNVLSKAGNVKKMSIEGNLTPFLETSKGEFFSNFQVL
KLLESLTLLNDDKSNKALHLPSTFSECLPNLKKLTLSKTRFDWNQAYRLGQVKNLQVLKLKENAFTGPSWKMEPGGFKKL
QVLWIEMADFVSWEASNCPFPRLRSLVLISCLNLEAVPLELADLDNLQEMTLDNTSKASESAREIEREKKKKQADLESGK
FKLTIPY
>C88_C04H4G101530.1
MADAVVNFLVENLLQLLSENIDLIKGVDDEFKNLLEEVQRLKAFLDDAAKFHSESSLWDQLVKDIQKLVHKSEDTIDKFL
VQAKLHRDKNKVGRFFDVGHMAVVRNLAADIKDMHEKVKKLREDNKDSFKSKSILDIPKKVHEVTQDPSLDDDEVVGFDE
EAKKVIKRLVEGPAESLAIIPVVGMPGLGKTTLARKIYNDSTLSFEFFIILWVYVGQEYKIKDIYLRILKHFKNSIDEYL
NEDEGTLAKVISGFMSRGGRCLIVLDDVWEENVIDHVKKVFPENKKGHRIVMTTRELSVAAYANPDPHNLKFLTKEESFE
LLVKRVFGKGSCPDELVDLGERIAKSCDGVPLVVVVIAGALAGRSNTTEWEVVERNVAQHAFSVNKDCGVFVETSYDRLS
QEMQTCFLYCGIFPQGFDIPAWKLIRMWIAEGLIKPQQPYTLEEIAEHHLNDLVNRNLVIMLQKRSDGQIKTCRLHGMFH
EFCRRRAANKWLFQEICTEADNSLPSIQDSDTCRRLCIQPSTLCDFLSTKPSAEHVRSFYCFSSKQKQTELSRNEIELLH
KAFPLIRVLDVESLKFLFSKDFNQLFHLRYIAISGDINALPPPFGNFWNLQTLILNTSTSESTLDVKADIWNMLQLRHLH
TNIPAKLPSPTIMTAKPSSLQTLSMVAPESCKKDVLAKARHLKKLSIRGQMEDFLESSSGISNLEELKCLERLKLLNDVL
YMNKTVQLPAAFFRLVRTVKKLTLANTRFAWSEAEKLAQMESLEVLKLKENAFMGDTWKPEVGGFSKLQVLWIERAELET
WEASNLSYPILRSLVLVSCDKLNAIPFELADIPNLCEMKLDNTIKAVKSAKDILEHKKTQNMVFKFSVFPPESESKATQ
>C88_C04H4G101550.1
MADAVVNFLVENLLQLLSENIDLIKGVDDEFKNLLEEVQRLKAFLDDAAKFHSESSLWDQLVKEIQKMVHKSEDAIDKFL
VQAKLHRDKNKVGRFFDVGHMAVVRALAAEIKDIHEKVKKLREDNKESFKPKPILDVPKKGHEVTQGPSLDDDEVVGFDE
EAKKVIKRLVEGPAESLAIIPVVGMPGLGKTTLARKIYNDSTLSFEFFSILWVYVGQEYKIKDIYLRILKHFKNSIDEYL
NEDEGTLAKVISGFMSKGGKCLIVLDDVWEANVIDHVKKVFPENKKGHRIMMSTRDGFLAAYANPDPHNLKFLTKEESFE
LLVKRVFGKGSCPDELVDLGERIAKSCDGVPLVVVVIAGALAGRSNTTEWQVVERNVAQHAFSVNKDCGVFVEMSYDRLS
QELQTCFLYSGIFPRGFDIPAWKLIRLWIAEGLIMPQQSSTLEEIAERHLNDLVHRNLVILLQKRSDGQIKTCRLHDMLH
EFCRTKAANKWLFQEICTTVDNAIPSIQDPDTCRRLCIQPSTLNDFLSTKPSAEHVRSFYCFSSKQKQTDLSPNDIKLIH
KAFPLMRVLDVESLKFLFSKDFNNLFHLRYIAISGDFKALPPTFGKFWNLQTLILNTSTSEPTLDVKADIWNMLQLRHLH
TSIPAKLPSPTVTTGKPSSLQTLSMVAPESCKKDVLAKACHLKKLSIRGQMAAFLESRGGISNLEELKCLEHLKLLNDVL
YMNKTVQLPAAFFRLVRTVKKLTLANTRFAWSEAEKLAQLESLEVLKLKENAFMGDTWKPEVGGFSKLRVLWIERAELET
WEASNLNYPILRNLILVSCDKLNAVPVELADIPNLHEMKLENTIKAVKSAKDILELKKSQKIIFKLSIFPPESESKATQ
>C88_C04H4G101570.1
MADAVVNFLVENLLQLITENVKLIGGAKGELDNLLKIAQQLKGFLDDAAKYGYTNSEQWKVLVIEIHKTVHRAEDAIDKF
LVQAKQHQEKNKMGRIFDWPSHLVKVRNLAAEIKGINDQVKELRSSNQALQANPVVEHHKKEEVTQGPSLENDAVVGFDK
EANTVIQRLVEGPMDSVDIIPVVGMPGLGKTTLARKIYNDSKLTYEFYSIVWVYVGKECKAKDIYLRILKFFKKNIEDHL
NDDVDTLAKAIGGYIKKGGRCLIVLDDVWEDEVIDHVRKVFAENKKGHRIMMTTRNSCVAKFANPKPHELKFLEKEESFE
LLVTRVFGKGSCPNELVRTGKKIAEKCGGVPLVVVVIAGALRGRLDKKDWERVDRNVVQHFGDHTEDSCLKFVKMSYDHL
PQEVQMCFLYCGVFPRGFDIPCWKLIRLWIAEGLIKPQPNFTLEEIAEFCLTDLLNRNLVIIMQKRSDGQIKTCRLHDML
YQFCKMEASNRCLFQEPDQSTLDPDTCRRLCIQPSNLSDFLSTAPVAEHVRSFYCFSSKQKPIELSPNEIKLIHKAFPLM
RVLDVESLKFIFSKDFNQLFHLRYIAISGDFKALPPTFGKFWNLQTLILNTSTLEPTLEVKPEIWNLLQLRHLHTNIPAK
LPSPTTTTGKPSCLQTLSMVAPESCEKDVLAKACNVRKLSIRGQMAAFLGAYKGGINNLEELQCLEHLKLLNDVLVINKT
LHLPPAFSNLVSTVKKLTLTNTRFAWSEADKLGTLESLEVLKFKENAFTGHLWKPKSGFSALQVLWIERSELESWEASVI
NFPVLRQLVLISCDELDAVPLELADIPSLQEMRLENTSKAVKSAKSVRDSKTSKSMKLKLSIFPPENESKVPQ
>C88_C04H4G101590.1
MADTVVNFLVENLLQLLSENVALIKGADDEFNNLLEEVQRLKAFLDDASKYHSDSKQWDQLVKDIQKTVHKSEDVIDKFL
VQSKQHREKGKVGRILDKVSHIGIVKDLATEIKGIHDKVKKLRENNQQAFQPRPVLELPKKGVQEQGPSLENDEVVGFDD
EASKVIKRLVEGPAESLDIIPVVGMPGLGKTTLARKIYNDPKLSYEFFSIPWVYVGQEYKIKDIYLRILKFFKKSIEDHL
NDDVDTLAKVISDFINKGGRCLIVLDDVWVAEVIDDVKKVFAENKKGHRIMMTTRDRYLATYASTEPHDLKFLNGKESFE
LLEKRVFGKGSCPDELVELGKKIAGNCGGVPLAVVVIAGALRGRPNTNDWLRVQKNVAEHFYKNTQKGCLKFVEMSYNRL
PQEVQTCFLYCGVFPRGFDIPSWKLIRLWIAEGLIKPQQTYTPEEIAEFYLNDLVNRNLVILMRKKSDGQIKICRLHDML
HEFCRTEASNKWLFQQMHLTSDQAIPSIQDKDTCRRLCIQPSILNQFLLDKPIAEHVRSFYCFSSEQKQIDLPPNDIKHI
HKAFTLIRVLDVEPVKFLFSKDFNQLYHLRYVAISGEFKSLPPSFGKFWNLQTLVINTSTSESTLEVKADIWNLLQLRHF
HTNIPAKLPAPATTTGKTSCLQTLSMVAPESCKKDVLAKACLLKKLSIRGQMASFLEPKGGISNLEELKCLEHLKLLNDV
LDINKAIHLPPAFFRLVRTVKKLTLVNTRFSWSDANKLAQLEHLEVLKLKENAFIGDSWKPEIGGFSALQVLWIERSDIE
SWMASSLNFPILRHLVLISCDKLKAVPLGLADIHNFQEMRLDNSKEAVKSAKEIESKKPKFKLTIFPPETDSKDTQ
>C88_C04H4G101600.1
MADTVVNFLVENLLQLLTENVKLIGGAKGELENLLKIAQQLKAFLDDAAKYGYTNSEQWKVLVIEIHKTVHRAEDAIDKF
LVQAKLHQDKNTVGRIFDWPRNLIKVRNLAAEIKGIHDQVKELRKNNQALQATPVLELPKKGEVTQGPSLENDAVVGFDD
EANKVIKRLVEGSMESVDIIPVVGMPGLGKTTLARKIYNDSKLTYEFYSIVWVYVGQECKAKDIYLRILKFFKKNIEDHL
NDEVDTLAKAIGGYIKKGGRCLIVLDDVWEDEVIDHVMKVFAENKKGHRIMMTTRDLRVAKFANPEPHELKFLKTEESFE
LLVMRVFGKGSCPNELVGTGKKIAEKCGGVPLVVVVIAGALRGRSDKKDWERVDKNVVQHFGEHTEDSCLKFVKMSYDHL
PQEVQMCFLYCGVFPRGFDIPCWKLIRLWIAEGLIKPQPEFTLEEIAEFYLTDLLNRNLVIIMQKRSDGQIKTCRLHDML
YQFCKKEASNKWLFQEPDQSKLDPDTCRRLCIQPPNLSDFLSTAPVAEHVRSFYCFSSKQKPIDLSANEIKLIHKAFPLM
RVLDVESLKFIFSKDFNQLFHLRYIAISGDFKALPPTFCKFWNLQTLILNTSTLEPTLEVKADIWNLLQLRHLHTNIPAK
LPSPTTTTGKPSCLQTLSMVAPESCEKDVLAKACNVKKLSIRGQMAAFLGAYKGGINNLEELQCLEHLKLLNDVLFINKT
LHLPLAFSKLVRTVKKLTLTNTRFAWSEADKLGTLESLEVLKFKENAFTGDFWKPKSGFSALQVLWIERSELESWEASVI
NFPVLRQLVLISCDKLDDVPLELADIPSLQEMRLDNTSKAVKSAKNVRDSKTSKSMKLKLSIFPPENESKVAQ
>C88_C04H4G101620.1
MADAVVNFLVENLLQLIKENAKLIGSAKGELDNLLKVAQQLKAFLDDAAKLGYTNSEQWKVLVIEIHKTVHRAEDAIDKF
LVQAKLHQDKNTMRWIFHWPSHLVKVRNLAAEIKGINDQVKELRSSNQALQAIPVLELPKKGEVTQGPSLENDAVVGFDD
QANQVIKRLVEGPMDSVNTIPVVGMPGLGKTTLARKIYNDSKLTYEFYSIVWVYVGKECKAKDIYLRILKFFKKNIEDHL
NDDVDTLAKAIGGYIKKGGRCLIVLDDVWEDEVIDHVMKVFAENKKGHRIMMTTRDLRLAKFANPEPHELKFLETEESFE
LLVMRVFGKGSCPNELVVIGKEIAEKCGGVPLVVVVIAGALRGRLDKKEWERVNKNVVQHLGKHTEDSCLKYVKMSYDHL
PGEVQMCFLYCGVFPRGFDIPCWKLIRLWIAEGLIKPQPNFTLEEIAEFCLTDLLNRNLVIIMQKRSDGQIKTCRLHDML
YQFCKKEASNRWLFQEPDQSTLDPDTCRRLCIQPSNLSDFLSTTPFAEHVRSFYCFSSKQKPIDLSPNDIKLIHKAFPLM
RVLDVESLKFIFSKDFNQLFHLRYIAISGDFKALPPTFGKFWNLQTLILNTSTLEPTLEVKPEIWNLLQLRHLHTNIPAK
LPSPTTTTGKPSCLQTLSMVAPESCEKDVLAKACNVRKLSIRGQMAAFLGAYKGGINNLEELQCLEHLKLLNDVLFINKT
LHLPLAFSKLVRTVKKLTLTNTRFAWSEADKLGTLESLEVLKFKENAFTGHLWKPKSGFSALQVLWIERSELESWEASVI
NFPVLRQLVLISCDKLDDVPLELADIPSLQEMRLDNTSKAVQSAKNVRDSKTSKSMKLKLSIFPPENESKVAQ
>C88_C04H4G103410.1
MDPFTAAALTTAVTATVSLLVENLSHLISYNWKLYTGLKKSCEDLFDEVKRLNAFLVDNANQRSNSTQWEVLVDKIRRTV
YKAEDVVDKLLIQAKIDQESSIAKKLIHKTYKNRNFTEEINEILEEVRKILDENQHLFEANPMIDHHAEKVVQEEQGSSL
ENHEVVGFDEEAAKVINRLVEGVECLDVIPVVGMPGLGKTTLARKIYNDPKISREFFSYIWVFIGQSTCVKRDILFNILK
KFTNSVDEFKNRNEADITQEIRKRVANGGKCLIVLDDVWDPNVVDFVKTVFPDNKKAHRIMMTTRHEDIARSVNKYPHNL
KFLDGDESFQLLEKRAFGVSRCPVELVEHGEAIVAKCSGVPLTIVVIAGALRGRTSEIDWKVVRENVGKHLLEDKRQRCL
NVVRLSYNHLPQEKKACFLYFGAFPQGFDIPAWKLIRLWIAEGLIMSKLSGIEIEDIAEYYLNDFANRNLVMVTGKRSNG
RIKTFRVHDMLHEFCVEEGTRLTLFKQVCLTSDQDIQNSITCRRVSIQSSVPQNFISKKTVEEHVKSLLCFSSKQKQVDF
SNIDVKLIPNAFPLMRVLDIESLKFSIPREFYQLLHLRYIAISGEFKELPKLFTSFCNAQTLILNTSKPTLDIKADIWNM
PRLRHLRTNKPAILPPPTASSTSSSTNSCLLQTLSLVTPESCNGNVLSKAGNVKKMSIEGNLTPFLETSKGEFFSNFQVL
KLLESLTLLNDDKSNKALHLPSTFSECLPNLKKLTLSKTRFDWNQAYRLGQVKNLQVLKLKENAFTGPSWKMEPGGFKKL
QVLWIEMADFVSWEASNCPFPRLRSLVLISCLNLEAVPLELADLDNLQEMTLDNTSKASESAREIEREKKKKQADLESGK
FKLTIPY
>C88_C04H4G103470.1
MDPFTAAALTTAVTATVSLLVENLSHLISYNWKLYTGLKKSCEDLFDEVKRLNAFLVDNANQRSNSTQWEVLVDKIRRTV
YKAEDVVDKLLIQAKIDQESSIAKKLIHKTYKNRNFTEEINEILEEVRKILDENQHLFEANPMIDHHAEKVVQEEQGSSL
ENHEVVGFDEEAAKVINRLVEGAECLDVIPVVGMPGLGKTTLARKIYNDPKISREFFSYIWVFIGQSTCVKRDILFNILK
KFTNSVDEFKNRNEADITQEIRKRVANGGKCLIVLDDVWDPNVVDFVKTVFPDNKKAHRIMMTTRHEDIARSVNKYPHNL
KFLDGDESFQLLEKRAFGVSRCPVELVEHGEAIVAKCSGVPLTIVVIAGALRGRTSEIDWKVVRENVGKHLLEDKRQRCL
NVVRLSYNHLPQEKKACFLYFGAFPQGFDIPAWKLIRLWIAEGLIMSKLSGIEIEDIAEYYLNDFANRNLVMVTGKRSNG
RIKTFRVHDMLHEFCVEEGTRLTLFKQVCLTSDQDIQNSITCRRVSIQSSVPQNFISKKTVEEHVKSLLCFSSKQKQVDF
SNIDVKLIPNAFPLMRVLDIESLKFSIPREFYQLLHLRYIAISGDFKELPKLFTSFCNAQTLILNTSKPTLDIKADIWNM
PRLRHLRTNKPAILPPPTASSTSSSTNSCLLQTLSLVTPESCNGNVLSKAGNVKKMSIEGNLTPFLETSKGEFFSNFQVL
KLLESLTLLNDDKSNKALHLPSTFSECLPNLKKLTLSKTRFDWNQAYRLGQVKNLQVLKLKENAFTGPSWKMEPGGFKKL
QVLWIEMADFVSWEASNCPFPRLRSLVLISCLNLEAVPLELADLDNLQEMTLDNTSKASESAREIEREKKKKQADLESGK
FKLTIPY
>C88_C05H1G002900.1
MADVAVKFLVENLMQLLIDNADLILGIKGEVENLLRDLNDFNAFLKQAAKSRRENEVLKEMVKKIRKVVNDAEDSIDKFV
IEAKRHDDKNKFAQWIHITHVARAKGVADEIKSIRERVKEIRENDAYGLQAITLDDNFNRGDEERKAPVVEEDDVVGFDD
EAKIVIDRLIGGSDFVEVVPVVGMPGLGKTTLAYKIYKDPKVEYEFFTRVWVYVSQTFKRREIFLNIISKFTRNTKQYHD
TPEDDLANEVKELLGKGGKYLIVLDDVWTMDAWDRIKIAFPNNGKRNRVLMTTRESNVARCCNDKPHNLKFLTKDESWEL
LEKKVFHKEKCPPELELPGESIAEKCMGLPLAIVVIAGALIGKGKTTREWELVAASVGEHLINRDPENCKKLVQMSYDRL
PYDLKACFLYCGAFPGGSQIPAKKLIRLWIAEGFIQYQGPLALEDVAEDHLNDLVNRNLVMVMQRSCSGQIKICRVHDML
HEFCRHEAMTEENLFQEIKQGQERSFPGKQELATYRRLCIHSLVPEFLSTKPSGEHVRSFLCVGSKKIDMPPNEIPSIPK
AFPLLRVLDAESIKFNRFSREFFKLFHLRYIALSTDKIKTVPADFGNLWNVQTLIVETQQATLDIKADIWNMTRLRHVCT
NASATLPSTKRPKSSKDNLVNRCLQTLSTIAPECCTAEVFTRTPNLKKLGVRGKIDALLETSKDGSGSGLFSNIGKLAYL
KYLKLVNDTRLSSKPLHLPPAYIFPQKLKKLSLVDTWFEWRDMSILGLLPDLEVLKLKENAFKGQSWEQEDGGFPRLQVL
WIERTDLTSWKASSRNFPRLKHLALIACDKLEELPAELADVKNLQLIELQSSSESAARSARAILKRNQEKEQEGDKGTGF
KLSIFPHDLGL
>C88_C05H3G056060.1
MADVAVKFLVENLMQLLIDNADLILGIKGEVENLLRDLSDFNAFLKQAAKSRRENEVLKEMVKKIRKVVNDAEDSIDKFV
IEAKRHDDKNKFAQWIHITHVARAKGVADEIKSIRERVKEIRENDAYGLRAITLDDNFNRGDEERKAPVVEEDDVVGFDD
EAKIVIDRLIGGSDYVEVVPVVGMPGLGKTTLAYKIYKDPKVEYEFFTRVWVYVSQTFKRREIFLNIISKFTRNTKQYHD
TPEDDLANEVKELLGKGGKYLIVLDDVWTMEAWDRIKIAFPNNGKRNRVLMTTRQSHVAKHCNDKPHDLKFLTKDESWEL
LEKKVFHKEKCPPELELPGKSIAEKCRGLPLAIVVIAGALIGKGKTTREWELVAASVGEHLINRDPENCKKLVQMSYDRL
PYDLKACFLYCGAFPGGSQIPAKKLIRLWIAEGFIQYQGPLALEDVAEDHLNDLVNRNLVMVMQRSCSGQIKICRVHDML
HEFCRHEAMTEENLFQEIKQGQERSFPGKQELATYRRLCIHSLVPEFLSTKPSGEHVRSFLCVGSKKIDMPPNEIPSIPK
AFPLLRVLDAESIKFNRFSREFFKLFHLRYIALSTDKIKTIPTDFGNLWNVQTLIVETQQATLDIKADIWNMTRLRHVCT
NASATLPSTKRPKSSKGNLVNRCLQTLSTIAPECCTAEIFTRTPNLKKLGVRGKIDALLETSKDGSGSGLFSNIGKLACL
EYLKLVNDTRLSSKPLHLPPAYIFPQKLKKLSLVDTWFEWKDMSILGQLPDLEVLKLKENAFKGQSWEQQDGGFPRLQVL
WIERTDLTSWKASSGNFTRLKHLALISCDKLEELPAELADVKNLQLIELQSSSESAARSARAILKRNQEKEQEGDKGTGF
KLSIFPHDLGL
>C88_C05H3G056060.2
MADVAVKFLVENLMQLLIDNADLILGIKGEVENLLRDLSDFNAFLKQAAKSRRENEAPVVEEDDVVGFDDEAKIVIDRLI
GGSDYVEVVPVVGMPGLGKTTLAYKIYKDPKVEYEFFTRVWVYVSQTFKRREIFLNIISKFTRNTKQYHDTPEDDLANEV
KELLGKGGKYLIVLDDVWTMEAWDRIKIAFPNNGKRNRVLMTTRQSHVAKHCNDKPHDLKFLTKDESWELLEKKVFHKEK
CPPELELPGKSIAEKCRGLPLAIVVIAGALIGKGKTTREWELVAASVGEHLINRDPENCKKLVQMSYDRLPYDLKACFLY
CGAFPGGSQIPAKKLIRLWIAEGFIQYQGPLALEDVAEDHLNDLVNRNLVMVMQRSCSGQIKICRVHDMLHEFCRHEAMT
EENLFQEIKQGQERSFPGKQELATYRRLCIHSLVPEFLSTKPSGEHVRSFLCVGSKKIDMPPNEIPSIPKAFPLLRVLDA
ESIKFNRFSREFFKLFHLRYIALSTDKIKTIPTDFGNLWNVQTLIVETQQATLDIKADIWNMTRLRHVCTNASATLPSTK
RPKSSKGNLVNRCLQTLSTIAPECCTAEIFTRTPNLKKLGVRGKIDALLETSKDGSGSGLFSNIGKLACLEYLKLVNDTR
LSSKPLHLPPAYIFPQKLKKLSLVDTWFEWKDMSILGQLPDLEVLKLKENAFKGQSWEQQDGGFPRLQVLWIERTDLTSW
KASSGNFTRLKHLALISCDKLEELPAELADVKNLQLIELQSSSESAARSARAILKRNQEKEQEGDKGTGFKLSIFPHDLG
L
>C88_C05H4G082160.2
MADVAVKFLVENLMQLLIDNADLILGIKGEVENLLRDLNDFNAFLKQAAKSRRENEVLKEMVKKIRKVVNDAEDSIDKFV
IEAKRHDDKNKFAQWFHITHVARAKGVADEIKSIRERVKEIRENEAYGLQAITLDDNFNRGHEERKAPVVEEDDVVGFDD
EAKIVIDRLIGGSDYVEVVPVVGMPGLGKTTLAYKIYKDPKVEYEFFTRVWVYVSQTFKRREIFLNIISKFTRNTKQYHD
TPEDDLANEVKELLGKGGKYLIVLDDVWTMEAWDRIKIAFPNNGKRNRVLMTTRESNVAKRCNDKPHDLKFLTEDESWEL
LEKKVFHKEKCPPELELPGKSIAEKCMGLPLAIVVIAGALIGKGKTTREWELVAASVREHLINQDPENCKKLVQMSYDRL
PYDLKACFLYCGAFPGGSQIPAKKLIRLWIAEGFIQYQGPLALEDVAEDHLNDLVNRNLVMVMQRSCSGQIKICRVHDML
HEFCRHEAMTEEDLFQEIKQGQERSFPGKQELATYRRLCIHSGVPEFLSTKPSGEHVRSFLCVGSKKIDMPPNEIPSIPK
AFPLLRVLDAESIKFNRFSREFFKLFHLRYIALSTDKIKTIPVDFGNLWNVQTLIVETQEATLDIKADIWNMTRLRHVCT
NASATLPSTKRPKSSKGNLVNRCLQTLSTIAPECCTAEVFTRTPNLKKLGVRGKIDALLETSKDGSGSVLFSNIGKLACL
EYLKLVNDTRLSSKPLHLPPAYIFPQKLKKLSLVDTWFEWKDMSILGLLPDLEVLKLKENAFKGQSWEQEDGGFPRLQVL
WIERTDLTSWKASSGNFPRLKHLALISCDKLEELPAELADVKNLQLIELQSSSESAARSARAILKRNQEKEQEGDKGTGF
KLSIFPHDLGL
>C88_C10H1G003680.1
MADAAVEFLLLNLKQLLLYHVELLSGVKDQVESLHRELSLMKAFLKDSREKRSEYEYVRELVSQITIVAYEAEDIIDTFV
TNAAMQKARSPVGRALHVFDHSSKLRNVAKEIESIKVKVKEIYDKKMFGIQSLHGGESSRRSPPQKRVPMVEEENVVGFD
DEAMKISSRLTNGSEELEIISIVGMGGLGKTTLAKKVYTDPSVEFHFYNRAWIYVSQLYSRKEVFLGILDSLGLITDEMY
KMNDEKLAGELFSHLRSKRYLVVIDDVWTMEAWDDLQMAFPKTASGSRILLTTRNTEVALHANPEGLPHHLRFLTHEESW
ELLSKKVFRKGSCPLELEDIGLQIAKKCYGLPLAIVVVSGLLLKKEKTRDWWKKVANDVSSYVARDPKQCMDVLALSYKH
LPDHLKVCFIYFGVFPEDFEIPVWKLLRLWTSEGFIQQMGQECLEDTAEEYLEDLVDRNLVLVAKKRANGRIKSCRVHDM
LRDLSVKMGSEEKFLEVFKESAQNHSLSSISKYHRRLCVHSHFLDFITSRPFGPNVRSFLCFASEEMELLREHTSFLHEA
FRLVRVLDLKYINFPRFPNEIVQLVHLRYIALSGNFRVLPASISKLWNLETLIVRTKSRELDIQVDIWKMSQFKHLYTSG
LSCLRGPPAKTRKDNEDPFVRRNIQTISTVLPDCCKENILARTPGLRKLGIRGKVATLVATNGDSSLFDNLAKLDNLETL
KLLNDTFPLPPSQCQISGLPQSYKFPPNLKKLTLSDTFLDWSHISTLGMLPNLEVLKLKDYAFKGTQWEPLDGGFRLLRV
LHIGRTNLEHWNASGHHFPRLQQVFLKHCSSLNEIPFGLVEVPSLQNMELFWPTPAAAASARFIQQEKQKGDIKDNVFKL
VIYPPDI
>C88_C10H1G011860.2
MANVAVEFLVENLMQLLRDNAELISGVKEAAESLLQDLNDFNAFLKQAAKCHINENEVLRELVKKIRTVVNSAEDAIDKF
VIEAKLHKDKGMTRVLDLPHYKRVREVAGEIKAIRNKVKEIRQNDAIGLQALQDDDSSARGFEERKPPVVEEDDVVGFDE
EADIVIKRLLGESNRLEVVPVVGMPGLGKTTLANKIYKHPKIGYEFFTRIWVYVSQSYRRRELFLNIISKFTRNTKQYHG
MCEEDLADEIQEFLGKGGKYLVVLDDVWSDEAWERIKIAFPNNNKPNRVLLTTRDSKVAKQCTPIPHDLKFLSEDESWIL
LEKKVFHKDKCPPELVVPSGKSIAKKCKGLPLAIVVIAGALIGKGKTPREWKQVDDSVSEHLINRDHPENCNKLVQMSYD
RLPYDLKACFLYCSAFPGGFQIPAWKLIRLWIAEGFIQYKGHLSLECKGEDNLNDLINRNLVMVMERTSDGQIKTCRLHD
MLHEFCRQEAMKEENLFQEIKLGSEQYFPGKRELSTYRRLCIHSSVLDFISTKPSAEHVRSFLSFSSKKIEMPSADIPTI
PKGFPLLRVLDVESINFSRFSKEFYQLYHLRYVAFSSDSIKILPKLMGELWNIQTIIINTQQRTLDIQANIWNMERLRHL
HTNSSAKLPVPVAPKNSKVTLVNQSLQTLSTIAPESCTEEVFARTPNLKKLGIRGKIAVLLDNKSAVSLKNVKRLEYLEN
LKLINDSSIQTGKLRLPPAYIFPTKLRKLTLLDTWLEWKDMSILGQLEHLEVLKMKENGFTGESWESTGGFCSLLVLWIE
RTNLVTWKASADDFPRLKHLVLICCDYLKEVPIALADIRSFQVMMLQNSTKTAAISARQIQAKKDNQTQQGTKNIAFKLS
IFPPDL
>C88_C10H2G032260.1
MADAVVEFLLLNLKQLLLYHVDLLSGVKDQVESLHRELSLMKAFLKDSREKRTMQKARSTFRRAFHVFDHSSKLRNVAKE
IESIKVKVKEIYDKKMFGIQSLHGGESSRRSPPQKRVPMVEEENVVGFDDEARKISSRLTNGSEELEIISIVGMGGLGKT
TLAKKVYTDPSVEFHFYNRAWIYVSQQYSRKEVFLGILDSLGFITDEMYKMNDEKLAGELFSHLRSKRYLVVIDDVWTME
AWDDLQMAFPKTASGSRILLTTRNTEVALHANPEGLPHHLRFLTHEESWELLSKKVFRKGSCPLELEDIGLQIAKKCYGL
PLAIVVVSGLLLKKEKTRDWWKKVANDVSSYVARDPKQCMDVLALSYKHLPDHLKVCFIYFGVFPEDFEIPVWKLLRLWT
SEGFIQQMGQECLEDTAEEYLEDLVDRNLVLVAKKRANGRIKTCRIHDMLRDLSVKMGSEEKFLEVFKESAQNHSLSSIS
KYHRRLCVHSHFLDFITSRPFGPNVRSFLCFASEEMELLREHTSFLHEAFRLVRVLDLKHINFPRFPNEIVQLVHLRYIA
LSGNFRVLPASISNLWNLETLIVGTKSRELDIQVDLWKMSQFKHLYTNGLSCLRGPPAKTRKDNEDPFVRRNIQTISTVL
PDCCKENILARTPGLRKLGIRGKLATLVATNGDSSLFDNLAKLDNLETLKLLNDTFPLPPSQCQIPGLPQSYKFPPNLKK
LTLSDTFLDWSHISTLGMLPNLEVLKLKDYAFKGTQWEPLDGGFRLLRVLHIGRTNLEHWNASGHHFPRLQQVFLKHCSS
LNEIPFGLVEVPSLQNMELFWPTPAAAASARIIQQEKQEGDIKDNVFKLVIYPPDI
>C88_C10H2G032260.2
MADAVVEFLLLNLKQLLLYHVDLLSGVKDQVESLHRELSLMKAFLKDSREKRSEYEYVRELVSQITIVAYEAEDIIDTFV
TNAAMQKARSTFRRAFHVFDHSSKLRNVAKEIESIKVKVKEIYDKKMFGIQSLHGGESSRRSPPQKRVPMVEEENVVGFD
DEARKISSRLTNGSEELEIISIVGMGGLGKTTLAKKVYTDPSVEFHFYNRAWIYVSQQYSRKEVFLGILDSLGFITDEMY
KMNDEKLAGELFSHLRSKRYLVVIDDVWTMEAWDDLQMAFPKTASGSRILLTTRNTEVALHANPEGLPHHLRFLTHEESW
ELLSKKVFRKGSCPLELEDIGLQIAKKCYGLPLAIVVVSGLLLKKEKTRDWWKKVANDVSSYVARDPKQCMDVLALSYKH
LPDHLKVCFIYFGVFPEDFEIPVWKLLRLWTSEGFIQQMGQECLEDTAEEYLEDLVDRNLVLVAKKRANGRIKTCRIHDM
LRDLSVKMGSEEKFLEVFKESAQNHSLSSISKYHRRLCVHSHFLDFITSRPFGPNVRSFLCFASEEMELLREHTSFLHEA
FRLVRVLDLKHINFPRFPNEIVQLVHLRYIALSGNFRVLPASISNLWNLETLIVGTKSRELDIQVDLWKMSQFKHLYTNG
LSCLRGPPAKTRKDNEDPFVRRNIQTISTVLPDCCKENILARTPGLRKLGIRGKLATLVATNGDSSLFDNLAKLDNLETL
KLLNDTFPLPPSQCQIPGLPQSYKFPPNLKKLTLSDTFLDWSHISTLGMLPNLEVLKLKDYAFKGTQWEPLDGGFRLLRV
LHIGRTNLEHWNASGHHFPRLQQVFLKHCSSLNEIPFGLVEVPSLQNMELFWPTPAAAASARIIQQEKQEGDIKDNVFKL
VIYPPDI
>C88_C10H2G040730.1
MANVAVEFLVENLMQLLRDNAELISGVKEAAESLLQDLNDFNAFLKQAAKCHINENEVLRELVKKIRTVVNSAEDAIDKF
VIEAKLHKDKGMSRVLDLPHYKRVREVAGEIKAIRNKVKEIRQNDAIGLQALQDDDSSARGFEERKPPVVEEDDVVGFDE
EADIVIKRLLGESNRLEVVPVVGMPGLGKTTLANKIYKHPKIGYEFFTRIWVYVSQSYRRRELFLNIISKFTRNTKQYHG
MCEEDLADEIQEFLGKGGKYLVVLDDVWSDEAWERIKIAFPNNNKPNRVLLTTRDSKVAKQCTPIPHDLKFLSEDESWIL
LEKKVFHKDKCPPELVVPSGKSIAKKCKGLPLAIVVIAGALIGKGKTPREWKQVDDSVSEHLINRDHPENCNKLVQMSYD
RLPYDLKACFLYCSAFPGGFQIPAWKLIRLWIAEGFIQYKGHLSLECKGEDNLNDLINRNLVMVMERTSDGQIKTCRLHD
MLHEFCRQEAMKEENLFQEIKLGSEQYFPGKRELSTYRRLCIHSSVLDFISTKPSAEHVRSFLSFSSKKIEMPSADIPTI
PKGFPLLRVLDVESINFSRFSKEFYQLYHLRYVAFSSDSIKILPKLMGELWNIQTIIINTQQRTLDIQANIWNMERLRHL
HTNSSAKLPVPVAPKNSKVTLVNQSLQTLSTIAPESCTEEVFARTPNLKKLGIRGKIAVLLDNKSAASLKNVKRLEYLEN
LKLINDSSIQTGKLHLPPAYIFPTKLRKLTLLDTWLEWKDMSILGQLEHLEVLKMKENGFTGESWESTGGFCSLLVLWIE
RTNLVTWKASADDFPRLKHLVLICCDNLKEVPIALADIRSFQVMMLQNSTKTAAISARQIQAKKDNQTQQGTKNIAFKLS
IFPPDL
>C88_C10H4G090520.1
MADAVVEFLLLNLKQLLLYHVDLLSGVKDQVESLHRELSLMKAFLKDSREKRSEYEYVRELVSQITIVAYEAEDTIDTFV
TNAAMQKARSTVGRALHVFDHSSKLRNVAKEIESIKVKVKEIYDKKMFGIQSLHGGESSRRSPPQKRVPMVEEENVVGFD
DEARKISSRLTNGSEELEIISIVGMGGLGKTTLAKKVYTDPSVEFHFYNRAWIYVSQLYSRKEVFLGILDSLGLITDEMY
KMNDEKLAGELFSHLRSKRYLVVIDDVWTMEAWDDLQMAFPKTASGSRILLTTRNTEVALHANPEGLPHHLGFLTHEESW
ELLSKKVFRKGSCPLELEDIGLQIAKKCYGLPLAIVVVSGLLLKKEKTRDWWKKVANDVSSYVARDPKQCMDVLALSYKH
LPDHLKVCFIYFGVFPEDFEIPVWKLLRLWTSEGFIQQMGQECLEDTAEEYLEDLVDRNLVLVAKKRANGRIKSCRIHDM
LRDLSVKMGSEEKFLEVFKESAQNHSLSSISKYHRRLCVHSHCLDFITSRPFGPNVRSFLCFASEEMELLREHTSFLHEA
FRLVRVLDLKYINFPRFPNEIVQLVHLRYIALSGNFRVLPASISKLWNLETLIVRTKSRELDIQVDIWKMSQFKHLYTSG
LSCLRGPPAKTRKDNEDPFVRRNIQTISTVLPDCCKENILARTPGLRKLGIRGKLSTLVAANGDSSLFDNLAKLDNLETL
KLLNDTFPLPPSQCQIPGLPQSYKFPPNLKKLTLSDTFLDWSHISTLGMLPNLEVLKLKDYAFKGTQWEPLDGGFRLLRV
LHIGRTNLEHWNASGHHFPRLQQVFLKHCSSLNEIPFGLVEVPSLQNMELFWPTPAAAASARIIQQEKQEGDIKDNVFKL
VIYPPDI
>C88_C10H4G090560.1
MADAVVEFLLLNLKQLLLYHVDLLSGVKDQVESLHRELSLMKAFLKDSREKRSEYEYVRELVSQITIVAYEAEDIIDTFV
TNAAMQKARSTVGRALHVFDHSSKLRNVAKEIESIKVKVKEIYDKKMFGIQSLHGGESSRRSPPQKRVPMVEEENVVGFD
DEARKISSRLTNGSEELEIISIVGMGGLGKTTLAKKVYTDPSVEFHFYNRAWIYVSQLYSRKEVFLGILDSLGLITDEMY
KMNDEKLAGELFSHLRSKRYLVVIDDVWTMEAWDDLQMAFPKTASGSRILLTTRNTEVALHANPEGLPHHLGFLTHEESW
ELLSKKVFRKGSCPLELEDIGLQIAKKCYGLPLAIVVVSGLLLKKEKTRDWWKKVANDVSSYVARDPKQCMDVLALSYKH
LPDHLKVCFIYFGVFPEDFEIPVWKLLRLWTSEGFIQQMGQECLEDTAEEYLEDLVDRNLVLVAKKRANGRIKSCRIHDM
LRDLSVKMGSEEKFLEVFKESAQNHSLSSISKYHRRLCVHSHCLDFITSRPFGPNVRSFLCFASEEMELLREHTSFLHEA
FRLVRVLDLKYINFPRFPNEIVQLVHLRYIALSGNFRVLPASISKLWNLETLIVRTKSRELDIQVDIWKMSQFKHLYTSG
LSCLRGPPAKTRKDNEDPFVRRNIQTISTVLPDCCKENILARTPGLRKLGIRGKLSTLVAANGDSSLFDNLAKLDNLETL
KLLNDTFPLPPSQCQIPGLPQSYKFPPNLKKLTLSDTFLDWSHISTLGMLPNLEVLKLKDYAFKGTQWEPLDGGFRLLRV
LHIGRTNLEHWNASGHHFPRLQQVFLKHCSSLNEIPFGLVEVPSLQNMELFWPTPAAAASARIIQQEKQEGDIKDNVFKL
VIYPPDI
>St_E4-63_C03T000073.1
MAETTVEFALNNLTEQLRDNIDVIAVIKDEVTCLLSELNHLRAFLIEANRNRRGSEILKHFVEELNRAINKAENSIDNFM
IEAKLHKKRGIYKIFDLCYLVKGKRCCSEIRSIMEKLKEIRRDSTYALSMSLQFDDSKSKQTAHQLKRAPVVEEDEIVGF
DEEADEIINRLLGGSDDVEFIPIVGMPGLGKTTLANKVFKSSTVGYAFDNRIWVYVSQSYTRRDLFLNIINQFTRNTEQY
RYVTEEALAEVIREHLLPGKYLIVLDDVWTWEPLDDVKIALPNKMRGSKVLFTTRDDKLGKFCCNEPHHLKFLTDNECWE
LIQKKVFHKDKCPLDLEELGERIAKKCMGLPLAALVIAGALTGRGKTKSEWEIVHQYVSEHIISSDIMMTKKLVQMSCDS
LPVNLKACFLYCGAFPKGSEIPAWKIVRLWIAEGFIRETMQSTVESVAEGYLNELVSKSLLMVTQRTSNGQIKTFRMHDM
LHEFCTLEASEENLFKEIKLGVEQSFPRNQVLATFRRLSIDSSVQEFISTNPYGDSIRSFLCFSSRNIVMSPYELETIPK
SFPLLRVLDIESILFELETIPKSPFQKQFFQLYHLRYLAMSSDSLKILPKFMEDLWNLQTLIISTQQETLNIEADICNMP
QLRHLHTNASAKLCPSVLKPRYHHSALQTLSIIEPETFTEYVLFARCQNLKKLGIRGDMAKLVGLLELEYLEKLKLMNLA
SGGLHLRSENLFPRRLKQLTLSGTWFDWNEIRRVVGYLELLEVFKVKENAFTGHHWELKDYVFPCLKVLWIERSELVYWE
ASDENFPSLERLVLRNLNKLEEIPINFANISHLKMMELVNTTKSTVKSAQKIESRSVCTGFKLTIFPPDTISDCN
>St_E4-63_C04T000137.1
MADAVVNFLVENLLQLITENVKLIGGAKGELENLLKIAQQLKAFLDDAAKFGHANSEQWKVLVIEIHKTVHRAEDAIDKF
LVQAKQHQEKNKMERIFDWPSHVVKVRNLAAEIKGINDQVKELRSSNQALQATPVVERHKKEEVTQGPSLENDAVVGFDK
EANTVIQRLVEGPMDSVDIIPVVGMPGLGKTTLARKIYNDSKLTYEFYSIVWVYVGQKCKAKDIYLRILKFFKKNIEDHL
NDDVDTLAKAIGGYIKKGGRCLIVLDDVWEDEVIDHVRKVFAENKKGHRIMMTTRDSCVAKFANPKPHELKFLETEESFE
LLVTRVFGKGSCPNELVRTGKKIAEKCGGVPLVVVVIAGALRGRLDKKDWERVDRNVVQHLGEDTEDSCLKFVKMSYDHL
PQEVQMCFLYCGVFPRGFDIPCWKLIRLWIAEGLIKPQPKFTLEEIAEFCLTDLLNRNLVIIMQKRSDGQIKTCRLHDML
YQFCKMEASNRCLFQEPDQSTLDPDTCRRLCIQPSNLSDFLSTAPVAEHVRSFYCFSSKQKPIDLSANEIKLIHKAFPLM
RVLDVESLKFIFSKDFNQLFHLRYIAISGDFKALPPTFGKFWNLQTLILNTSTLEPTLEVKPEIWNLLQLRHLHTNIPAK
LPSPTTTTGKPSCLQTLSMVAPESCEKDVLTKACNVRKLSIRGQMAAFLGAYKGGINNLQELQCLEHLKLLNDVLVINKT
LHLPPAFSNLVSTVKKLTLTNTRFAWSEADKLGTLEYLEVLKFKENAFTGHLWKPKSGFSALQVLWIERFHCDIKGENLD
IELAGSQSSSDK
>St_E4-63_C04T000144.1
MADAVVNFLVENLLQLINENAKLIGSAKGELDNLLKVAQQLKGFLDDAAKYGYTNSEQWKVLVIEIHKTVHRAEDAIDKF
LVQAKLHQDKNTMGRIFDWPRNLIKVRNLAAEIKGINDQVKELRSSNQALQAIPVIEHHKKGEVTQGPSLENDAVVGFDE
EANEVIKRLVKDPVESLDIIPLVGMPGLGKTTLARKIYNDPKLTYEFYSIVWVYVGQECKAKDIYLRILKFFKKNIEDHL
NDDVDTLAKAIGGYIKKGGRCLIVLDDVWEDKVIDHVKKVFAENKKGHRIMMTTRDSCLAKFANPEPHVLKLLKTEVSFE
LLVTRVFGKGSCPIELVRTGKKIAEKCGGVPLVVVVIAGALRGRLDKKEWERVDKNVVQHLSDDTKDICCLKFVKMSYDH
LPQEAQMCFLYCGVFPRGFDIPCWKLIRLWIAEGLIKPQPESTLEEIAEDCLTDLLNRNLVIIVQKRSYGQIKTCRLHDM
LYQFCKKEASNRCLFQEPDQSTLDPDTCRRLCIQPSNLSDFLSTTPFAEHVRSFYCFSSKQKPIDLSSYEIKLIHKAFPL
MRVLDVESLKFFFSKDFNQLFHLRYIAISGDFKALPLTFGKFWNLQTLILNTSTLQPTLEIKAEIWNLLQLRHLHTNIPA
KLPSPTTTTGKPSCLQTLSMVAPESCEKDVLAKACNVRKLSIRGQMAAFLGAYKGGINNLEELQCLENLKLLNDVLFINK
TLHLPPAFSNLVSTVKKLTLTNTRFAWSEADKLGTLESLEVLKFKENAFTGHLWKPKSGFSALQVLWIERSELESWEASV
INFPVLRQLVLISCDELDAVPLELADIPSLQEMRLENTSKAVKSAKSVRDSKTSKSMKLKLSIFPPENESKVPQ
>St_E4-63_C04T000150.1
MADTVVNFLVENLLQLLSENVALIKGADDEFNNLLEEVQRLKAFLDDASKYHSDSKQWDQLVKDIQKTVHKAEDIIDKFL
VQLKLHREKGKVGRFFDKVNHIGIVRDLATEIKGIHDKVKKLRENNQQAFQPRPVLELPKKGMQEQGPSLENDEVVGFDE
EASKVIKRLVKGPAESLDIIPVVGMPGLGKTTLARKIYNDPKLSYEFFSIPWVYVGQEYKIKDIYLRILKCFKKSIEDHL
NDDVDTLAKVISDFINKGGRCLIVLDDVWVAEVIDDVKKVFAENKKGHRIMMTTRDRYLATYANTEPHDLKFLNGKESFE
LLEKRVFGKGSCPDELVELGKKIAGNCGGVPLAVVVIAGALRGRPNTNDWLRVQKNVAEHLYKNTQAGCLKFVEMSYNRL
PQEVQTCFLYCGVFPRGFDIPSWKLIRLWIAEGLIKPQQTYTPEEIAEFYLNDLVNRNLVILMRKKSDGQIKICRLHDML
HEFCRAEASNKWLFQQMHLTSDQAIPSIQDKDTCRRLCIHPSILNQFLLDKPIAEHVRSFYCFSSEQKQIDLPPNDIKHI
HKAFTLIRVLDVEPVKFLFSKDFNQLYHLRYVAISGEFKSLPPSFGKFWNLQTLVINTSTSESTLEVKADIWNLLQLRHF
HTNIPAKLPAPATTTGKTSCLQTLSMVAPESCKKDVLAKACLLKKLSIRGQMASFLEPKGGISNLEELKCLEHLKLLNDV
LHINKEIHLPPAFFRLVRTVKKLTLVSTRFSWSDANKLAQLEHLEVLKLKENAFIGDSWKPEIGGFSALQVLWIERSDLE
SWKASSLNFPILRHLVLISCDKLKAVPLGLADIHNFQEMRLDNSKEAVKSAKEIESKIPKFKLTIFPPETDSKDTQ
>St_E4-63_C04T000153.1
MADAVVNFLVENLLQLLTENVKLIGGAKGELDNLLKVAQQLKGFLDDAAKYGYTNSEQWKVLVIEIHKTVHRAEDAIDNF
LVQAKQHQEKNIMGRMFDWPRHLVKVKNLAAEIKGINDQVKELRSSNQALQAIPVIEHHKKEEVTQGPSLENDAVVGFDD
EANTVIQRLVEGPMDSVDIIPVVGMPGLGKTTLARKIYNDSKLTYEFYSIVWVYVGKECKAKDIYLRILKFFKKNIEDHL
NDDVDTLAKAIGGYIKKGGRCLIILDDVWEDEVIDHVMKVFAENKKGHRIMMTTRDLRLAKFANPEPHALKFLETEESFE
LLVMRVFGKGSCPNELVVIGKKIAKKCGGVPLVVVVIAGALRGRSDKKDWERVDRNVVQHLGEDTEDSCLKFVKMSYDHL
PQEVQMCFLYCGVFPRGFDIPCWKLIRLWIAEGLIKPQPKFTLEERAEFCLTDLLNRNLVIIMQKRSDGQIKTCRLHDML
YQFCKMEASNRCLFQEPDQSTLDPDTCRRLCIQPSNLSDFLSTAPVAEHVRSFYCFSSKQKPIDLSANEIKLIHKAFPLM
RVLDVESLKFIFSKDFNQLFHLRYIAISGDFKALPPTFGKFWNLQTLILNTSTLEPTLEVKAEIWNLLQLRHLHTNIPAK
LPSPTTTTGKPSCLQTLSMVAPESCEKDVLAKACNVRKLSIRGQMVAFLGAYKGGINNLEELQCLEHLKLLNDVLFINKT
LHLPPAFSQLVRTVKKLTLTNTRFAWSEADKLGTLESLEVLKFKENAFTGHLWKPKSGFSALQVLWIERSELESWEASVI
NFPVLRQLVLISCVELDAVPLELADIPSLQEMRLDSTSKAVKSAKSVRDSKTSKSMKLKLSIFPPENESKVPQ
>St_E4-63_C04T000368.1
MDPFTAAALTTAVTATVSLLVENLSHLISYNWKLYTGLKKSCEDLFDEVKRLNAFLVDNANQRSNSTQWEVLVDKIRRTV
YKAEDVVDKLLIQAKIDQESSIAKKLIHKTYKNRNFTEEINEILEEVRKILDENQHLFEANPMIDHHAEKVVQEEQGSSL
ENHEVVGFDEEVTKVINRLVEGAECLDVIPVVGMPGLGKTTLARKIYNDPKISREFFSYIWVFIGQSTCVKRDILFNILK
KFTNSVDEFKNRNEADITQEIRKRVANGGKCLIVLDDVWDPNVVDFVKTVFPDNKKAHRIMMTTRHEDIARSVNKYPHNL
KFLDGDESFQLLEKRAFGISRCPVELVEHGEAIVAKCSGVPLTIVVIAGALRGRTSEIDWKVVRENVGKHLLEDKRQRCL
NVVRLSYNHLPQEKKACFLYFGAFPQGFDIPAWKLIRLWIAEGLIMSKLSGIEIEDISEYYLNDFANRNLVMVTGKRSNG
RIKTFHVHDMLHEFCVEEGTRLTLFKQVCLTSDQDIQNSITCRRVSIQSSVPQNFISKKTVEEHVKSLLCFSSKQKQVDF
SNIDVKLIPNAFPLMRVLDIESLKFSIPREFYQLLHLRYIAISGDFKELPKLFTSFCNAQTLILNTSKPTLDIKADIWNM
PRLRHLRTNKPAILPPPTSGSSTNSCLLQTLSLVTPESCNGNVLSKAGNVKKMSIEGNLTPFLETSKGEFFSNFQVLKLL
ESLTLLNDDKSNKALHLPSAFSECLPNLKKLTLSKTRFDWNQAYRLGQVKNLQVLKLKENAFTGPSWKMEPGGFKKLQVL
WIEMADFVSWEASNCPFPRLRSLVLISCLNLEAVPLELVDLDNLQEMTLDNTSKASESAREIEREKKKKQADPESGKFKL
TIPY
>St_E4-63_C04T000976.1
MESITVAAVSPAATKAVSFLVDSLSQLLSENVELIRGAKGDFQRLLDEIEPLNELLAGDSAQLKTKNNIDLDKLFLKIQR
IVYKAEDAIDKFLIQAKIDQDNVFSKILPIHKWIHNWKIAPEFKDILEQVTGIREESQQVFQKSHIQSTALQPGKGTGTQ
GPAEEDIEVVGFDKPAEDVIKRLGEGSKDLDVIPIVGMPGLGKTTLSRKVYNDSSLDFHFYKRMWIYVGTSKKPKDILVE
IVNEVAPSNSKELIKDKDEDQLAHIIRDFLVERGKYLIVLDDVWDTQVVDFVKKAFPNNKSQPRGDRIMLTTRQQRVAEA
VSARPHNLEKLSKGDSFKLLEQRVFGKTRECPINLRGYGEEIVDKCCGVPLAIVVISGALKGCMDESEWIVVKENVGKIF
INKDDDKSCLKYVETSYNHLPQQKKAAFLYFGVFPQGFDIPAWKLIRLWVAEGLIKSDLQGSEIEKVAETYLSDFAGRNL
VMVMQKRSNGQIKTCRLHDMLHEFCIIEAKRISLFQQVYLQPGVQVFPSIEDPNTSRRLCIQSSIPYNFIPKDRIVQHVR
SLLCFSSNQKQIDLSNLDIQLIPYAFPLIRVLDIQSLIFEFSEMFYRLFHLRYIAIKGNFTVLPSLFGNFWYLQTLILHT
DTSSSTLEIKEDIWKLLQLRHLHSNLPVKLPPPPTPTSKIRTSCLQTLSKVTPDSCKKTVLAKVIHLRKLGIEGQLAVLL
GKSTKERGFDSFQELTRIENLKLLNNGWSEELHLPPHFFSILETLNKLTLSNTGFEWSEADILGQLKCLKVLKLKENAFI
GNKWEPKEGSFSKLQVLWIDWAENWETWDASNCRFQSLTHLVLISCYDLKAVPHELADLPYLQEMKLMRTFKAVSSAIEI
KSKKLGKQNPESSIKFNLIILPPASSTN
>St_E4-63_C05T000051.1
MADVAVKFLVENLMQLLIDNADLILGIKGEVENLLRDLNDFNAFLKQAAKSRRENEVLKEMVKKIRKVVNDAEDSIDKFV
IEAKRHDDKNTFLQWFHVTHVARAKGVADEIKSIRERVKEIREKEAYGLQAITLDDNFNRGHEERKAPVVEEDDVVGFDD
EAKIVIDRLIGGSDYVEVVPVVGMPGLGKTTLAYKIYKDPKVEYEFFTRVWVYVSQTFKRREIFLNIISKFTRNTKQYHD
TPEDDLANEVKELLGKGGKYLIVLDDVWTMEAWDRIKIAFPNNGKRNRVLMTTRESNVAKRCNDKPHDLKFLTEDESWEL
LEKKVFHKEKCPLELELPGKSIAEKCMGLPLAIVVIAGALIGKGKTTREWELVAASVGEHLINRDPENCKKLVQMSYDRL
PYDLKACFLYCGAFPGGSQIPAKKLIRLWIAEGFIQYQGPLALEDVAEDHLNDLVNRNLVMVMQRSCSGQIKICRVHDML
HEFCRHEAMTEENLFQEIKQGQERSFPGKQELATYRRLCIHSGVPEFLSTKPSGEHVRSFLCVGSKKIDMPPNEIPSIPK
AFPLLRVLDAESIKFNRFSREFFKLFHLRYIALSTDKIKTIPADFGNLWNVQTLIVETQQATLDIKADIWNMTRLRHVCT
NASATLPSTKRPKSSKGNLVNRCLQTLSTIAPECCTAEVFTRTPNLKKLGVRGKIDALLETSKDGSGSVLFSNIGKLACL
EYLKLVNDTRLSSKPLHLPPAYIFPQKLKKLSLVDTWFEWKDMSILGLLPDLEVLKLKENAFKGQSWEQEDGGFPRLQVL
WIERTDLTSWKASSGNFPRLKHLALISCDKLEELPAELADIASLALDRDFVNSDTGFTLQTLCVVRRALEYVKMPNELNS
GISHLIPRTKVIEIMSH
>St_E4-63_C05T000385.1
MADVAVKFLVENLMQLLIDNADLILGIKGEVENLLRDLNDFNAFLKQAAKSRRENEVLKEMVKKIRKVVNDAEDSIDKFV
IEAKRHDDKNKFAQWFHITHVARAKGVADEIKSIRERVKEIRENDAYGLQAITLDDNFNRGDEERKAPVVEEDDVVGFDD
EAKIVIDRLIGGSDYVEVVPVVGMPGLGKTTLAYKIYKDPKVEYEFFTRVWVYVSQTFKRREIFLNIISKFTRNTKQYHD
TPEDDLANEVKELLGKGGKYLIVLDDVWTMEAWDRIKIAFPNNGKRNRVLMTTRQSHVAKHCNDKPHDLKFLTKDESWEL
LEKKVFHKEKCPPELELPGKSIAEKCMGLPLAIVVIAGALIGKGKTTREWELVAASVGEHLINRDPENCKKLVQMSYDRL
PYDLKACFLYCGAFPGGSQIPAKKLIRLWIAEGFIQYQGPLALEDVAEDHLNDLVNRNLVMVMQRSCSGQIKICRVHDML
HEFCRHEAMTEENLFQEIKQGQERFFPGKQELATYRRLCIHSLVPEFLSTKPSGEHVRSFLCVGSKKIDMPPNEIPSIPK
AFPLLRVLDAESIKFNRFSREFFKLFHLRYIALSTDKIKTIPADFGNLWNVQTLIVETQQATLDIKADIWNMTRLRHVCT
NASATLPSTKRPKSSKDNLVNRCLQTLSTIAPECCTAEVFTRTPNLKKLGVRGKIDALLETSKDGSGSGLFSNIGKLACL
EYLKLVNDTRLSSKPLHLPPAYIFPQKLKKLSLVDTWFEWKAMSILGLLPDLEVLKLKENAFKGQSWEQEDGGFPRLQVL
WIERTDLTSWKASSGNFPRLKHLTLISCDKLEELPAELADVKNLQLIELQSSSESAARSARAILKRNQEKEQEGDKGTGF
KLSIFPHDLGL
>St_E4-63_C10T000368.1
MADAVVEFLLLNLKQLLLYHVELLSGVKDQVESLHKELSLMKAFLKDSREKRSEYEYVRELVSQITIVAYEEEDIIDTFM
TNAAMQKARSTVGRALHVFDHSSKLRNVAKEIESIKVKVKEIYDKKMFGIQSLHGGESSRRSPPQKRVPMVEEENVVGFD
DEARKISSRLTNGSEELEIISIVGMGGLGKTTLAKKVYTDPSVEFHFYNRAWIYVSQLYSRKEVFLGILDSLGLITDEMY
KMNDEKLAGELFSHLRSKRYLVVIDDVWTMEAWDDLQMAFPKKASGSRILLTTRNTEVALHANPEGLPHHLRFLNHEESW
ELLSKKVFRKGSCPLELEDIGLQIAKKCYGLPLAIVVVSGLLLKKEKTRDWWKKVANDVSSYVARDPKQCMDVLALSYKH
LPDHLKVCFIYFGVFPEDFEIPVWKLLRLWTSEGFIQQMGQECLEDTAEEYLEDLVDRNLVLVAKKRANGRIKSCRIHDM
LRDLSVKMGSEEKFLEVFKESAQNHSLSSISKYHRRLCVHSHFLDFITSRPFGPNVRSFLCFASEEMELLREHTSFLHEA
FRLVRVLDLKYIRFPNEIVQLVHLRYIALSGNFRVLPASISKLWNLEKLIVRTKSRELDIQVDIWKMSQFKHLYTSGLSC
LRGPPAKTRKDNEDPFVRRNIQTISTVLPDCCKENILARTPGLRKLGIRGKLATLVATNGDSSLFDNLAKLDNLETLKLL
NDTFPLPPSQCQIPGLPQSYKFPPNLKKLTLSDTFLDWSHISTLGMLPNLEVLKLKDYAFKGTQWEPLDGGFRLLRVLHI
GRTNLEHWNASGHHFPRLQQVFLKHCSSLNEIPFGLVEVPSLQNMELFWPTPAAAASARIIQQEKQEGDIKDNLARRVPH
IKGYSNHLGNFPFTYPLRWYTWMKQLPLGVLRTKESI
>St_E4-63_C10T001188.1
MANVAVEFLVENLMQLLRDNAELISGVKEAAESLLQDLNDFNAFLKQAAKCHINENEVLRELVKKIRTVVNSAEDAIDKF
VIEAKLHKDKGMTRVLDLPHYKRVREVAGEIKAIRNKVKEIRQNDAIGLQALQDDDSSARGFEERKPPVVEEDDVVGFDE
EADIVIKRLLGESNRLEVVPVVGMPGLGKTTLANKIYKHPKIGYEFFTRIWVYVSQSYRRRELFLNIISKFTRNTKQYHG
MCEEDLADEIQDFLGKGGKYLVVLDDVWSDEAWERIKIAFPNNNKPNRVLLTTRDSKVAKQCTPIPHDLKFLSEDESWIL
LEKKVFHKDKCPPELVVPSGKSIAKKCKGLPLAIVVIAGALIGKGKTPREWKQVDDSVSEHLINRDQPENCNKLVQMSYD
RLPYDLKACFLYCSAFPGGFQIPAWKLIRLWIAEGFIQYKGHLSLECKGEDNLNDLINRNLVMVMERTSDGQIKTCRLHD
MLHEFCRQEAMKEENLFQEIKLGSEQYFPGKRELSTYRRLCIHSSVLDFISTKPSAEHVRSFLSFSSKKIEMPSADIPTI
PKGFPLLRVLDVESINFSRFSKEFYQLYHLRYVAFSSDSIKILPKLMGELWNIQTIIINTQQRTLDIQANIWNMERLRHL
HTNSSAKLPVPVAPKNSKVTLVNQSLQTLSTIAPESCTEEVFARTPNLKKLGIRGKIAVLLDNKSAVSLKNVKRLEYLEN
LKLINDSSIQTGKLRLPPAYIFPTKLRKLTLLDTWLEWKDMSILGQLEHLEVLKMKENGFTGESWESTGGFCSLLVLWIE
RTNLVTWKASADDFPRLKHLVLICCDYLKEVPIALADIRSFQGLKTLPSSFPYSLLISDCVHSSFTGPQ
>St_E4-63_C00T039310.1
MKAFLKDSREKRSEYEYVRELVSQITIVAYEAEDIIDTFVTNAAMQKARSPVGRALHVFDHSSKLRNVAKEIESIKVKVK
EIYDKKMFGIQSLHGGESSRRSPPQKRVPMVEEENVVGFDDEAMKISSRLTNGSEELEIISIVGMGGLGKTTLAKKVYTD
PSVEFHFYNRAWIYVSQLYSRKEVFLGILDSLGLITDEMYKMNDEKLAGELFSHLRSKRYLVVIDDVWTMEAWDDLQMAF
PKTASGSRILLTTRNTEVALHANPEGLPHHLRFLTHEESWELLSKKVFRKGSCPLELEDIGLQIAKKCYGLPLAIVVVSG
LLLKKEKTRDWWKKVANDVSSYVARDPKQCMDVLALSYKHLPDHLKQMGQECLEDTAEEYLEDLVDRNLVLVAKKRANGR
IKSCRVHDMLRDLSVKMGSEEKFLEVFKESAQNHSLSSISKYHRRLCVHSHFLDFITSRPFGPNVRSFLCFASEEMELLR
EHTSFLHEAFRLVRVLDLKYINFPRFPNEIVQLVHLRYIALSGNFRVLPASISKLWNLETLIVRTKSRELDIQVDIWKMS
QFKHLYTSGLSCLRGPPAKTRKDNEDPFVRRNIQTISTVLPDCCKENILARTPGLRKLGIRGKLATLVATNGDSSLFDNL
AKLDNLETLKLLNDTFPLPPSQCQISGLPQSYKFPPNLKKLTLSDTFLDWSHISTLGMLPNLEVLKLKDYAFKGTQWEPL
DGGFRLLRVLHIGRTNLEHWNASGHHFPRLQQVFLKHCSSLNEIPFGLVEVPSLQNMELFWPTPAAAASARYLVTKSRQL
LKLLARRRQ
>St_E86-69_C04T000150.1
MADTVVNFLVENLLQLLSENVALIKGADDEFNNLLEEVQRLKAFLDDASKYHSDSKQWDQLVKDIQKTVHKAEDVIDKFL
VQSKQHREKGKVGRFFDKVNHIGIVKDLATEIKGIHDKVKKLRENNQQAFQPRPVLELPKKGVQEQGPSLENDEVVGFDD
EASKVIKRLVEGPAESLDIIPVVGMPGLGKTTLARKIYNDPKLSYEFFSIPWVYVGQEYKIKDIYLRILKCFKKSIEDHL
NDDVDTLAKAISDFINKGGRCLIVLDDVWVAEVIDDVKKVFAENKKGHRIMMTTRDRYLATYANTEPHDLKFLNGKESFE
LLEKRVFGKGSCPDELVELGKRIAGNCGGVPLAVVVIAGALRGRPNTNDWVRVQKNVAEHLYKNTQAGCLKFVEMSYNRL
PQEVQTCFLYCGVFPRGFDIPSWKLIRLWIAEGLIKPQQTYTPEEIAEFYLNDLVNRNLVILMRKKSDGQIKICRLHDML
HEFCRTEASNKWLFQQMHLTSDQAIPSIQDKDTCRRLCIQPSILNQFLLDKPIAEHVRSFYCFSSEQKQIDLPPNDIKHI
HKAFTLIRVLDVEPIKFLFSKDFNQLYHLRYVAISGEFKSLPPSFSKFWNLQTLVINTSTSESTLEVKADIWNLLQFRHF
HTNIPAKLPAPATTAGKTSCLQTLSMVAPESCKKDVLAKACLLKKLSIRGQMASFLEPKGGISNLEELKCLEHLKLLNDV
LYINKAIHLPPAFFRLVRTVKKLTLVNTRFSWSDANKLAQLEHLEVLKLKENAFIGDSWKPEIGGFSALQALWIERSDLE
SWMASSRNFPILRHLVLISCDKLKAVPLGLADIHNFQEMRLDNSKEAVKSAKEIESKKPKFKLTIFPPETDSKDTQ
>St_E86-69_C04T000144.1
MADAVVNFLVENLLQLLTENVKLIGGAKGELENLLKIAQQLKAFLDDAAKYGYTNSEQWKVLVIEIHKTVHRAEDAIDKF
LVQAKLHQDKNTMGRIFDWPRNLIKVRNLAAEIKGIHDQVKELRKNNQALQATPVLELPKRGEVTQGPSLENDAVVGFDD
QANQMIKRLVEGPMDSVDTIPVVGMPGLGKTTLARKIYNDSKLTYEFYSIVWVYVGQECKAKDIYLRILKFFKKNIEDHL
NDDVDTLAKAIGGYIKKGGRCLTVSDDVWEDEVIDHVMKVFAENKKGHRIMMTTRDLRLAKFANPEPHVLKFLETEESFE
LLVMRVFGKGSCPNELVVIGKTIAKKCGGVPLVVVVIAGALRGRSDKKEWKRVDKNVVQHSGDHTEDSCLKYVKMSYDHL
PQEVQMCFLYCGVFPRGFDIPCWKLIRLWIAEGLIKPQPKSTLEERAEFCLTDLVNRNLVIIMQKRSDGQIKTCRLHNML
XQFCKMEASNRCLLQEPDQSTLDPDTCRRLCIQPSNLSDFLSTTPFAEHVRSFYCFSSKQKPIDLSPNDIKLIHKAFPLM
RVLDVESLKFIFSKDFNQLFHLRYIAISGDFKALPPTFGKFWNLQTLILNTSTLEPTLEVKPEIWNLLQLRHLHTNIPAK
LPSPTTTTGKPSCLQTLSMVVPESCEKDVLAKACNVRKLSIRGQLAAFLGAYKGGINNLEELQCLEHLKLLNDVHFINKT
LHLPLAFSKLVRTVRKLTLTNTRFAWSEADKLGTLESLEVLKFKENAFTGEFWKPKSGFSALQVLWIERSELESWEALVI
NFPVLRQLVLISCDKLDDVPLELADIPSLQEMRLDNTSKAVQSAKNVRDSKTSKSMKLKLSIFPPENESKVAQ
>St_E86-69_C04T000153.1
MADAVVNFLVENLLQLLTENVKLIGGAKGELENLLKIAQQLKAFLDDAAKYGYTNSEQWKVLVIEIHKTVHRAEDAIDKF
LVQAKLHQDKNTMGRIFDWPRNLIKVRNLAAEIKGIHDQVKELRKNNQALQATPVLELPKRGEVTQGPSLENDAVVGFDD
EANKVIKRLVEGSMESVDIIPVVGMPGLGKTTLARKIYNDSKLTYEFYSIVWVYVGQECKAKDIYLRILKFFKKNIEDHL
NDDVDTLAKAIGGYIKKGGRCLTVSDDVWEDEVIDHVMKVFAENKKGHRIMMTTRDLRLAKFANPEPHVLKFLETEESFE
LLVMRVFGKGSCPNELVVIGKTIAKKCGGVPLVVVVIAGALRGRSDKKEWKRVDKNVVQHSGDHTEDSCLKYVKMSYDHL
PQEVQMCFLYCGVFPRGFDIPCWKLIRLWIAEGLIKPQPKSTLEERAEFCLTDLVNRNLVIIMQKRSDGQIKTCRLHNML
XQFCKMEASNRCLLQEPDQSTLDPDTCRRLCIQPSNLSDFLSTTPFAEHVRSFYCFSSKQKPIDLSPNDIKLIHKAFPLM
RVLDVESLKFIFSKDFNQLFHLRYIAISGDFKALPPTFGKFWNLQTLILNTSTLEPTLEVKPEIWNLLQLRHLHTNIPAK
LPSPTTTTGKPSCLQTLSMVVPESCEKDVLAKACNVRKLSIRGQLAAFLGAYKGGINNLEELQCLEHLKLLNDVHFINKT
LHLPLAFSKLVRTVRKLTLTNTRFAWSEADKLGTLESLEVLKFKENAFTGEFWKPKSGFSALQVLWIERSELESWEALVI
NFPVLRQLVLISCDKLDDVPLELADIPSLQEMRLDNTSKAVQSAKNVRDSKTSKSMKLKLSIFPPENESKVAQ
>St_E86-69_C04T000137.1
MADAVVNFLVENLLQLLTENVKLIGGAKGELENLLKIAQQLKAFLDDAAKYGYTNSEQWKVLVIEIHKTVHRAEDAIDKF
LVQAKLHQDKNTMGRIFDWPRNLIKVRNLAAEIKGIHDQVKELRKNNQALQATPVLELPKRGEVTQGPSLENDAVVGFDD
QANQMIKRLVEGPMDSVDTIPVVGMPGLGKTTLARKIYNDSKLTYEFYSIVWVYVGQECKAKDIYLRILKFFKKNIEDHL
NDDVDTLAKAIGGYIKKGGRCLTVSDDVWEDEVIDHVMKVFAENKKGHRIMMTTRDLRLAKFANPEPHVLKFLETEESFE
LLVMRVFGKGSCPNELVVIGKTIAKKCGGVPLVVVVIAGALRGRSDKKEWKRVDKNVVQHSGDHTEDSCLKYVKMSYDHL
PQEVQMCFLYCGVFPRGFDIPCWKLIRLWIAEGLIKPQPKSTLEERAEFCLTDLVNRNLVIIMQKRSDGQIKTCRLHNML
XQFCKMEASNRCLLQEPDQSTLDPDTCRRLCIQPSNLSDFLSTTPFAEHVRSFYCFSSKQKPIDLSPNDIKLIHKAFPLM
RVLDVESLKFIFSKDFNQLFHLRYIAISGDFKALPPTFGKFWNLQTLILNTSTLEPTLEVKPEIWNLLQLRHLHTNIPAK
LPSPTTTTGKPSCLQTLSMVVPESCEKDVLAKACNVRKLSIRGQLAAFLGAYKGGINNLEELQCLEHLKLLNDVHFINKT
LHLPLAFSKLVRTVRKLTLTNTRFAWSEADKLGTLESLEVLKFKENAFTGEFWKPKSGFSALQVLWIERLHSDIKGENLD
IERAGSQRSSDK
>St_E86-69_C04T000976.1
MEAIIVAAVSPAATKAVSFLVDSLSQLLSENVDLIRGADGEFQRLLDEIKPINELLAGDYAQLKSNNKDNIDLDELFLKI
QRIVYKAEDAIDKFLIQAKIDQDNVFSKFLPIPKWINHWKSATEFNQILKQMTEIRQESQQVLQKSHIQSTALPPGKSTG
TQGSAEEDIEVVGFDKPAGDVIKRLSEGSKDLDVIPIVGMPGLGKTTLSRKVYNDSSLDFHFYKRMWIYVGTSKKPKDIL
VEIVNEVAPSNSKELIKDKDEDQLAHIIRDFLVERGKYLIVLDDVWDTQVVDFVKKAFPNNKSQPRGDRIMLTTRQQRVA
EAVSARPHNLENLSKGDSFKLLEQRVFGKTRECPINLRGYGEEIVDKCCGVPLAIVVISGALKGCMDESEWIVVKENVGK
ICTNKDDDKSCLKYVETSYNHLPQQKKAAFLYFGVFPQGFDIPAWKLIRLWVAEGLIKSDLQGSEIEKVAETYLSDFAGR
NLVMVMQKRSNGQIKTCRLHDMLHEFCIIEAKRISLFQQVYLQPGVQVFPSIEDPNTSRRLCIQSSIPYNFIPKDRIVQH
VRSLLCFSSIQKKIDLSNLDIQLIPYAFPLIRVLDIQSLIFEFSEMFYRLFHLRYIAIKGNFTVLPSLFGNFWYLQTLIL
HTDTSSSTLEIKEDIWKLLQLRHLHSNLPVKLPPPPTPTSKIRTSCLQTLSKVTPDSCKKAVLAKVIHLRKLGIEGQLAV
LLGKSTKERGFDSFQELTRIENLKLLNNGWSEELHLPPHFFSILETLNKLTLSNTGFEWSEADILGQLKCLKVLKLKENA
FIGNKWKPKKGSFSNLQVLWIDWAENWETWDASNCRFQSLTHLVLISCYDLNAVPHELSDSPLQEMRLMRTFNAVSSAIE
IKSKKLQRHDPESSIKFNLIILPPPSSTN
>St_E86-69_C00T033843.1
MADAVVEFLLLNLKQLLLYHVDLLSGVKDQVESLHRELSLMKAFLKDSREKRSEYEYVRELVSQITLVAYEAEDIIDTFV
ANAAMQKARSPFRRAFHVFDHSSKLRNVAKEIESIKVKVKEIYDKKMFGIQSLHGVESSRRSPPQKRVPMVEEENVVGFD
DEARKISSRLTNGSEELEIISIVGMGGLGKTTLAKKVYTDPSVEFHFYNRAWIYVSQQYSRKEVFLGILDSLGFITDEMY
KMNDEKLAGELFSHLRSKRYLVVIDDVWTMEAWDDLQMAFPKTASGSRILLTTRNTEVALHANPEGLPHHLRFLTHEESW
ELLSKKVFRKGSCPLELEDIGLQIAKKCYGLPLAIVVVSGLLLKKEKTRDWWKKVANDVSSYVARDPKQCMDVLALSYKH
LPDHLKVCFIYFGVFPEDFEIPVWKLLRLWTSEGFIQQMGQECLEDTAEEYLEDLVDRNLVLVAKKRANGRIKTCRIHDM
LRDLSVKMGSEEKFLEVFKESAQNHSLSSISKYHRRLCVHSHFLDFITSRPFGPNVRSFLCFASEEMELLREHTSFLHEA
FRLVRVLDLKYINFPRFPNEIVQLVHLRYIALSGNFRVLPASISNLWNLETLIVGTKSRELDIQVDIWKMSQFKHLYTSG
LSCLRGPPAKTRKDNEDPFVRRNIQTISTVLPDCCKENILARTPGLRKLGIRGKLATLVATNGDSSLFDNLAKLDNLETL
KLLNDTFPLPPSQCQIPGLPQSYKFPPNLKKLTLSDTFLDWSHISTLGMLPNLEVLKLKDYAFKGTQWEPLDGGFRLLRV
LHIGRTNLEHWNASGHHFPRLQQVFLKHCSSLNEIPFGLVEVPSLQNMELFWPTPAAAASARIIQQEKQEGDIKDNVFKL
VIYPPDI
>St_E86-69_C00T033845.1
MADAVVEFLLLNLKQLLLYHVELLSGVKDQVESLHKELSLMKAFLKDSREKRSEYEYVRELVSQITIVAYEEEDIIDTFM
TNAAMQKARSTVGRALHVFDHSSKLRNVAKEIESIKVKVKEIYDKKMFGIQSLHGGESSRRSPPQKRVPMVEEENVVGFD
DEARKISSRLTNGSEELEIISIVGMGGLGKTTLAKKVYTDPSVEFHFYNRAWIYVSQLYSRKEVFLGILDSLGLITDEMY
KMNDEKLAGELFSHLRSKRYLVVIDDVWTMEAWDDLQMAFPKKASGSRILLTTRNTEVALHANPEGLPHHLRFLNHEESW
ELLSKKVFRKGSCPLELEDIGLQIAKKCYGLPLAIVVVSGLLLKKEKTRDWWKKVANDVSSYVARDPKQCMDVLALSYKH
LPDHLKVCFIYFGVFPEDFEIPVWKLLRLWTSEGFIQQMGQECLEDTAEEYLEDLVDRNLVLVAKKRANGRIKSCRIHDM
LRDLSVKMGSEEKFLEVFKESAQNHSLSSISKYHRRLCVHSHFLDFITSRPFGPNVRSFLCFASEEMELLREHTSFLHEA
FRLVRVLDLKYIRFPNEIVQLVHLRYIALSGNFRVLPASISKLWNLEKLIVRTKSRELDIQVDIWKMSQFKHLYTSGLSC
LRGPPAKTRKDNEDPFVRRNIQTISTVLPDCCKENILARTPGLRKLGIRGKLATLVATNGDSSLFDNLAKLDNLETLKLL
NDTFPLPPSQCQIPGLPQSYKFPPNLKKLTLSDTFLDWSHISTLGMLPNLEVLKLKDYAFKGTQWEPLDGGFRLLRVLHI
GRTNLEHWNASGHHFPRLQQVFLKHCSSLNEIPFGLVEVPSLQNMELFWPTPAAAASARIIQQEKQEGDIKDNVFKLVIY
PPDI
>He1-St04G108410.1
MADTVVNFLVENLLQLLSENVALIKGADDEFNNLLEEVQRLKAFLDDASKYHSDSKQWDQLVKDIQKTVHKAEDLIDKFL
VQSKQHREKGKVGRFFDKVNHIGIVRDLATEIKGIHDKVKNLRENNQQAFQPRPVLELPKKGVQEQGPSLENDEVVGFDD
EASKVIKRLVEGPAESLDIIPVVGMPGLGKTTLARKIYNDPKLSYEFFSIPWVYVGQEYKIKDIYLRILKCFKKSIEDHL
NDDVDTLAKVISDFINKGGRCLIVLDDVWEPNVIDHVKKVFAENKKGHRIMMTTRDRYLATYANTEPHDLKFLNGKESFE
LLEKRVFGKGSCPDELVELGKKIAGNCGGVPLAVVVIAGALRGRPNTNDWIRVQKNVAEHFYKNTQAGCLKFVEMSYNRL
PQEVQTCFLYCGVFPRGFDIPSWKLIRLWIAEGLIKPQQTYTPEEIAEFYLNDLVNRNLVILMRKKSDGQIKICRLHDML
HEFCRTEASNKWLFQQMHLTSDQAIPSIQDKDTCRRLCIHPSILNQFLLNKPIAEHVRSFYCFSSEQKQIDLPPNDIKHI
HKAFTLIRVLDVEPVKFLFSKDFNQLYHLRYVAISGEFKSLPPSFGKFWNLQTLVINTSTSESTLEVKADIWNLLQLRHF
HTNIPAKLPAPATTTGKTSCLQTLSMVAPESCKKDVLAKACLLKKLSIRGQMASFLEPKGGISNLEELKCLEHLKLLNDV
LDINKAIHLPPAFFRLVRTVKKLTLVNTRFSWSDANKLAQLEHLEVLKLKENAFIGDSWMPEIGGFSALQVLWIERSDLK
SWKASSLNFPILLHLVLISCDKLKAVPLGLADIHNFQEMRLDNSKETVKSAKEIESKKPKFKLTIFPPETDSKDTQ
>He1-St04G108415.1
MADAVVNFLVENLLQLLTENVKLIGGAKGELENLLKIAQQLKAFLDDAAKYGYTNSEQWKVLVIEIHKTVHRAEDAIDKF
LVQAKLHQDKNTMGRIFDWPRNLIKVRNLAAEIKGIHDQVKELRKNNQALQAIPVLELPKKGEITQDPSLENDAVVGFDD
EANKVIKRLVEGPMESVDIIPVVGMPGLGKTTLARKIYNDSKLTYEFYSIVWVYVGQECKAKDIYLRILKFFKKNIEDHL
NDDVDTLAKAIGGYIKKGGRCLIVLDDVWEDEVIDHVRKVFAENKKGHRIMMTTRDLRVAKFANSEPHVLKFLKTEESFE
LLVMRVFGKGSCPNELVVTGKKIAEKCGGVPLVVVVIAGALRGRSDKKDWERVDKNVVQHFGEHTEDSCLKFVKMSYDHL
PGEVQMCFLYCGVFPRGFDIPCWKLIRLWIAEGLIKPQPEFTLEEIAEFYLTDLLNRNLVIIMKKRSDGQIKTCRLHDML
YQFCKKEASNKWLFQEPDQSKLDPDTCRRLCIQPSNLSDFLSTTPVAEHVRSFYCFSSKQKPIDLSPNEIKLIHKAFPLM
RVLDVESLKFIFSKDFNQLFHLRYIAISGDFKALPPTFGKFWNLQTLILNTSTLEPTLEVKPEIWNLLQLRHLHTNIPAK
LPSPTTTTGKPSCLQTLSMVAPESCEKDVLAKACNVRKLSIRGQMAAFLGAYKGGINNLVELQCLEHLKLLNDVLFINKT
LHLPLAFSKLVRTVKKLTLTNTRFAWSEADKLGTLESLEVLKFKENAFTGEFWKPKSGFSALQVLWIERSELESWEASVI
NFPVLRQLVLISCDKLDDVPLELADIPSLQEMRLDNTSKAVQSAKNVRDSKTSKSTKLKLSIFPPENESKVAQ
>He1-St04G170480.1
MESIIVAAVSPAATKAVNFLVDSLSQLLSENVELIRGAKGDFQLLLDEIKPLNELLAGDSAQLKSNNKDNIDLDKLFLKI
QRIVYKAEDAIDKFLIQAKIDQDNVFSKILPIHKWIHNWKIAPEFKDILEQVTGIREESQQVLQKSHIQSTALQPGKNTG
TQGPAEEDIEVVGFDKPAEDVIKRLSEGSKDLDVIPIVGMPGLGKTTLSRKVYNDSSLDFHFYKRMWIYVGTSKKPKDIL
VEIVNEVAPSNSKELIKDKDEDQLAHIIRDFLVERGKYLIVLDDVWDTQVVDFVKKAFPNNKSQPRGDRIMLTTRQQRVA
EAVSARPHNLEKLSEGDSFKLLEQRVFGKTRECPINLRGYGEEIVDKCCGVPLAIVVISGALKGCMDESEWIVVKENVGK
IFINKDDDKSCLKYVETSFDIPAWKLIRLWVAEGLIKSDLQGSEIEKVAETYLSDFAGRNLVMVMQKRSNGQIKTCRLHD
MLHEFCIIEAKRISLFQQVYLQPGVQVFPSIEDPNTSRRLCIQSSIPYNFIPKDRIVQHVRSLLCFSSIQKKIDLSNLDI
QLIPYAFPLIRVLDIQSLIFEFSEMFYRLFHLRYIAIKGNFTVLPSLFGNFWYLQTLILHTDTSSSTLEIKEDIWKLLQL
RHLHSNLPVKLPPPPTPTSKIRTSCLQTLSKVTPDSCKKTVLAKVIHLRKLGIEGQLAVLLGKSTKERGLDSFQELTRIE
NLKLLNNGWSEELHLPPHFFSILETLNKLTLSNTGFEWSEADILGQLKCLKVLKLKENAFIGNKWKPKKGSFSNLQVLWI
DWAENWETWDASNCRFQSLTHLVLISCYDLNAVPHELADSPLQEMRLMRTFNAVSSAIEIKSKKLQRHDPESSIKFNLII
LPPPSSTN
>He1-St04G107525.1
MADAVVNFLVENLLQLLTENVKIIGGAKGELENLLTIAQQLKAFLDDAAKYGYTNSEQWKVLVMEIHKTVNRAEDAIDKF
LVQAKLHQEKNTMGRIFDWPRNLIKVRNLAAEIKGINDQVKELRSSNQALQATPVIELPRRGEVTQGPSLENDAVVGFDD
EANKVIKRLVEGPMDSVDIIPVVGMPGLGKTTLARKIYNDSKLTYEFYSIVWVKVGQECKAKDIYLRILKFFKQNIEDHL
NDDVDTLAKAIGGYIKKGRRCLIVLDDVWEDEVIDHVMKVFTENRKGHRIMMTTRNLRLAKFANPEPHELKFLETEESFE
LLVMRVFGKGNCPNELVRTGKKIAEKCGGVPLVVVVIAGALRGRSDKKDWERVDKNVVQHFGEHTEDSCLKYVKMSYDHL
PQDVQMCFLYCGVFPRGFDIPCWKLIRLWIAEGLIKPQPEFTLEDIAEFYLTDLLNRNLVIIMQKRSDGQIKTCRLHDML
YQFCKKEASNRWLFQEPDQSTLDPDTCRRLCIQPSNLSDFLSTTPFAEHVRSFYCFSSKQKPINLSPNETKLIHKAFPLM
RVLDVESLKFIFSKDFNQLFHLRYIAISGDFKALPPTFGKFWNLQTLILNTSTLEPTLEVKADIWNLLQLRHLHTNIPAK
LPSPTTMTAFSKLVRTVKKLTLTNTRFAWSEADKLGTLESLEVLKFKENAFTGDFWKPKSGFSALQVLWIERSELESWEA
SVINFPVLRQLVLISCDKLDDVPLELADIPSLQEMRLDNTSKAVKSAKNVRDSKTSKSMKLKLSIFPPENESKVAQ
>He1-St04G120685.1
MDPFTAAALTTAVTATVSLLVENLSHLISYNWKLYTGLKKSCEDLFDEVKRLNAFLVDNANQRSNSTQWEVLVDKIRRTV
YKAEDVVDKLLIQAKIDQESNIAKKLIHKTCKNRNFTEEINEILEEVRKILDENQHLFEANPTIVHQAETVVQEEQGSSL
ENHEVVGFDEEATKVINRLVEGAECLDVIPVVGMPGLGKTTLARKIYNDPKISREFFSYIWVFIGQSTCVKRDILFNILK
GFTNSFDEFKNRNEADITQEIRKRVANGGKCLIVLDDVWDPNVVDFVKTVFPDNKKAHRIMMTTRHEDIARSVNKYPHNL
KFLDGDESFQLLEKRAFGVSRCPVELVEHGEAIVAKCSGVPLTIVVIAGALRGRMSEIDWKVVRENVGKHLIQEDKLQRC
VNVVRLSYNHLPQEKKACFLYFGAFPQGFDIPAWKLIRLWIAEGLIMSKLSGNEIEEIAEYYLNDFANRNLVMVMGKRSN
CRIKTCRVHDMLHEFCVEEATRLTLFKQVCLTSDQDIVPSIQNSITCRRVSIQSSVPQNFISKKTVEEHVRSLLCFSSKQ
KQVDFSNIDVKHIPNAFPLMRVLDIESLKFSIPREFYQLLHLRYIAISGDFKELPKLFTSFCNAQTLILNTSKPTLDIKA
DIWNMPRLRHLRTNKPAILPPPTSSSSTNSCLLQTLSLVTPESCKGNVLSKAGNVKKLNIEGNLTPFLETSKSEFFSNFQ
VLKLLESLTLLNDDKSNKSLHLPSAFSECLPNLKKLTLSKTRFDWNQAYRLGQVKNLQVLKLKENAFTGKSWKMEPGGFE
KLQVLWIEMADFVSWEASNCPFPRLRSLVLISCLNLEAVPLELADLDNLQEMTLENTSKASESAREIEREKKKKQADPES
GKFKVTIPY
>He1-St04G106325.1
MADAVVNFLVENLLQLLSENIDLIKGVDDEFKNLLEEVQRLKAFLDDAAKFHSESSLWDQLVKEIQKMVHKSEDVIDKFL
IQSKLHRDKNKVGRFFDLGHMAVVRALAAEIKDIHEKVKKLREDNKDSFKPKPILDVPKKGHEVTQGPSLDDDEVVGFDV
EAEKVIKRLVEGPAESLNIIPVVGMPGLGKTTLARKIYNDSTLSFEFFSIFWVYVGREYKIKDIYLRILKHFKNSIDEYL
NEDEDRLAKVISGFMSKGGRCLIVLDDVWEANVIDHVKKVFPENKKGHRIMMTTRDGLLAAYANPDPHNLKFLTTEESFE
LLVKRVFGKGSCPDELKEVGKGIAGNCSGVPLVVVVTAGALAGRSNTTEWKVVERNVIQYAFNVNKDCGVFVEMSYDRLS
QELQTCLLYSGIFPRGFDIPAWKLIRLWIAEGLIKPQQSSTLEEIAELHLNDLVHRNLVILLQKRSDGQIKTCRLHDMLH
EFCRTKAADKWLFQEICTTVDNTVPSIQDPDTCRRLCIQPSTLNDFLSTKPSAEHVRSFYCFSSKQKQTDLSPNDIKLIH
KAFPLMRVLDVESLKFLFSKDFNNLFHLRYIAISGDFKALPPTFGKFWNLQTLILNTSTSEPTLDVKADIWNMLQLRHLH
TSIPAKLPSPTVTTGKPSCLQTLSMVAPESCKKDVLAKVCHLKKLSIRGQMAAFLESRGGISNLEELKCLEHLKLLNDVL
YMNKTVQLPSAFFRLVRTVKKLTLANTRFAWSEAEKLAQLESLEVLKLKENAFMGDTWKPEVGGFSKLRVLWIERAELET
WEASNLNYPILRNLVLVSCDKLDAVPADLSNIPNFREMKLENTIKAVESAKYILKLKKSQEIIFKLSIFPPESESKATQ
>He1-St04G111165.1
MQFAKGELDNLLKVAQQLKAFLDDAAKYGYTNSEQWKVLVIEIHKTVHRAEDAIDKFLVQAKLHQEKNTMRRIFHWPSHV
VKVRNLAAEIKGINDQVKELRSSNQALQAIPVLELPKKGEVTQGPSLENDAVVGFDDQANQVIKRLVEGPMDSVDTIPVV
GMPGLGKTTLARKIYNDSKLTYEFYSIVWVYVGKECKAKDIYLRILKFFKKNIEDHLNDDVDTLAKAIGGYIKKGGRCLI
VLDDVWEDEVIDHVMKVFAENKKGHRIMMTTRDLRLAKFANPEPHELKFLETEESFELLVMRVFGKGSCPNELVVIGKEI
AEKCGGVPLVVVVIAGALRGRLDKKYCERVDRNVVQHFGDHTEDSCLKFVKMSYDHLPQEVQMCFLYCGVFPRGFDIPCW
KLIRLWIAEGLIKPQPNFTLEEIAEFCLTDLLNRNLVIIMQKRSDGQIKTCRLHDMLYQFCKKEASNRWLFQEPDQSTLD
PDTCRRLCIQPSNLSDFLSTTPFAEHVRSFYCFSSKQKPIDLSPNDIKLIHKAFPLMRVLDVESLKFIFSKDFNQLFHLR
YIAISGDFKALPPTFGKFWNLQTLILNTSTLEPTLEVKPEIWNLLQLRHLHTNIPAKLPSPTTTTGKPSCLQTLSMVAPE
SCEKDVLAKACNVRKLSIRGQLAAFLGAYKGGINNLEELQCLEHLKLLNDVHFINKTLHLPLAFSKLVRTVKKLTLTNTR
FAWSEADKLGTLESLEVLKFKENAFTGEFWKPKSEFSALQVLWIERSELESWEASVINFPVIRQLVLISCDKLDDVPLEL
ADIPSLQEMRLDNTSKAVQSAKNVRDSKTSKSMKLKLSIFPPENESKVAQ
>He2-St10G119560.1
MADAVVEFLLLNLKQLLLYHVDLLSGVKDQVESLHRELSLMKAFLKDSREKRSEYEYVRELVSQITIVAYEAEDVIDTFV
TNAAMQKARSTVKRAFHVFDHSSKLRNVAKEIESIKVKVKEIYDKKMFGIQSLHGGESSRRSPPQKRVPMVEEENVVGFD
DEARTISSRLTNGSEELEIISIVGMGGLGKTTLAKKVYTDPSVEFHFYNRAWIYVSQQYSRKEVFLGILDSLGLITDEMY
KMNDEKLAGELFSHLRSKRYLVVIDDVWTLEAWDDLQMAFPKTASGSRILLTTRNTEVALHANPEGLPHHLRFLTREESW
ELLSKKVFRKGSCPLELEDIGLQISKKCYGLPLAIVVVSGLLLKKEKTRDWWKKVANDVSSYVARDPKQCMDVLALSYKH
LPDHLKVCFIYFGVFPEDFEIPVWKLLRLWTSEGFIQQMGQECLEDTAEEYLEDLVDRNLVLVAKKRANGRIKTCRIHDM
LRDLSVKMGSEEKFLEVFKESAQNHSLSSISKYHRRLCVHSHFPDFITSRPFGPNVRSFLCFASEEMELLREHTSFLHEA
FRLVRVLDLKYINFPRFPNEIVQLVHLRYIALSGNFRVLPASISKLWNLETLIVGTKSRELDIQVDIWKMSQFKHLYTSG
LSCLRGPPAKTRKDNEDPFVRRNIQTISTVLPDCCKENILARTPGLRKLGIRGKLATLVATNGDSSLFDNLAKLDNLETL
KLLNDTFPLPPSQCQIPGLPQSYKFPPNLKKLTLSDTFLDWSHISTLGMLPNLEVLKLKDYAFKGTQWEPLDGGFRLLRV
LHIGRTNLEHWNASGHHFPRLQQVFLKHCSSLNEIPFGLVEVPSLQNMELFWPTPAAARSARSIQQEKQKRDIKDNVFKL
VIYPPDI
>He2-St04G105725.1
MADAVVNFLVENLLQLLSENIDLIKGVDDEFKNLLEEVQRLKAFLEDAAKFHSESSLWDQLVKDIQKMVHKSEDVIDKFL
VQAKLHRDKNKVGRFFDVPHMAVVRALAAEIKGIHEKVKKLREDNKDSFKPKPILDVPKKGHEVTQGPSLDDDEVVGFDE
EAEKVIKRLVEGPAESLNIISVVGMPGLGKTTLARKIYNDSTLSFEFFSILWVYVGREYKIKDIYLRILKHFKNSIDEYL
NEDEDRLAKVISGFMSKGGRCLIVLDDVWEANVIDHVKKVFPENKKGHRIMMSTRDGYLAAYANPDPHNLKFLTPEESFE
LLVKRIFDKGSCPDELKDVGKRIAGNCGGVPLVVVVIAGALAGRSNTTEWEVVERNVAQHAFSENKNCGVFVEMSYDRLS
QEMQTCFLYCGIFPRGFDIPAWKLIRLWIAEGLIKPQQSSTLEEIAERHLNDLVHRNLVILLQKRSDGQIKTCRLHDMLH
EFCRKEAAKKWLFQEICTTADNAVPSIQDSDTCRRLCIQPSTLCDFLSTKPSAEHVRSFYCFSSKQKQTYLSPNDIKLIH
KAFPLMRVLDVESLKFLFSKDFNNLFHLRYIAISGDFKSLPPTFGKFWNLQTLILNTSTSEPTLDVKADIWNMLQLRHLH
TSIPAKLPSPTVTTGKPSSLQTLSMVAPESCKKDVLAKACHLKKLIIRGQMAAFLESRGGISNLEELKCLEHLKLLNDVL
YMNKTVQLPAAFFRLVRTVKKLTLANTRFAWSEAEKLAQLESLEVLKLKENAFMGDTWKPEVGGFSKLRVLWIKRAELET
WEASNLNYPILRNLVLVSCDKLDAVPVELANIPNFREMKLENTIKAVESAKDILELKKSQKIIFKLSIFPPESESKATQ
>He2-St04G105885.1
MADAVVNFLVENLLQLLTENVKLIGGAKGELENLLKIAQQLKAFLDDAAKLGHANGEQWKVLVIEIHKTVHRAEDAIDKF
LVQAKLHQHKNTMVRVLDLPRHVVKVRNLAAEIKGINDQVKELRSSNQALQATPVVEHHKKEEVTQGPSLENDAVVGFDK
EANTVIQRLVEGPMDSVDIIPVVGMPGLGKTTLARKIYNDSNLTYEFYSIVWVYVGKECKAKDIYLRILKFFKKNIEDHL
NDDVDTLAKTIGGYIKKGGRCLIVLDDVWEDEVIDHVMKVFAENKKGHRIMMTTRDLRLAKFANPEPHALKFLETEESFE
LLVMRVFGKGSCPNELVVIGKTIAKKCGGVPLVVVVIAGALRGRSDKKEWERVDKNVVQFMGENTEDSCLKFVKMSYDHL
PQEVQMCFLYCGVFPRGFDIPCWKLIRLWIAEGLIKTQPESTLEERAEFCLTDLVNRSLVIIMQKRSDGQIKTCRLHDML
YQFCKKEASNRCLFQEPDQSTLDPDTCRRLCIQPSNLSVFLSTTPFAEHVRSFYCFSPKQKPIDLSANEIKIIHKAFPLL
RVLDVESLKFIFSKDFNHLFHLRYIAISGDFKALPPTFGKFWNLQTLILNTSTLEPTLEVKAEIWNLLQLRHLHTNIPAK
LPSPTTTTGKPSCLQTLSMVAPESCEKDVLAKACNVRKLSIRGQLAAFLGAYKGGINNLEELQCLEHLKLLNDVLVINKT
LHLPLAFSQLVRTVKKLTLTNTRFAWSEADKLGTLEYLEVLKFKENAFTGHLWKPKSGFSALQVLWIERSELESWEASVI
NFPVLRQLVLISCDELDAVPLELADIPSLQEMRLENTSKAVKSAKSVRDSKTSKSMKLKLSIFPPENESKVAQ
>He2-St04G107830.1
MADAVVNFLVENLLQLLTENVKLIGGAKGELDNLLKVAQQLKGFLDDAAKYGYTNSEQWKVLVIEIHKTVHRAEDAIDNF
LVQAKQHQEKNIMGRMFDWPRHLVKVKNLAAEIKGINDQVKELRSSNQALQAIPVIEHHKKEEVTQGPSLENDAVVGFDD
EANTVIQRLVEGPMDSVDIIPVVGMPGLGKTTLARKIYNDSKLTYEFYSIVWVYVGKECKAKDIYLRILKFFKKNIEDHL
NDDVDTLAKAIGGYIKKGGRCLIVLDDVWEDEVIDHVMKVFAENKKGHRIMMTTRDLRLAKFANPEPHALKFLETEERAL
RGRSDKKDWERVDRNVVQHLGEDTEDSCLKFVKMSYDHLPQEVQMCFLYCGVFPRGFDIPCWKLIRLWIAEGLIKPQPKF
TLEERAEFCLTDLVNRNLVIIMQKRSDGQIKTCRLHDMLYQFCKMEASNRCLFQEPDQSTLDPDTCRRLCIQPSNLSDFL
STAPVAEHVRSFYCFSSKQKPIDLSANEIKLIHKAFPLMRVLDVESLKFIFSKDFNQLFHLRYIAISGDFKALPLTFGKF
WNLQTLILNTSTLEPTLEVKAEIWNLLQLRHLHTNIPAKLPSPTTTTGKPSCLQTLSMVAPESCEKDVLAKACNVRKLSI
RGQMAAFLGAYKGGINNLQELQCLEHLKLLNDVLFINKTLHLPPAFSQLVCTVKKLTLTNTRFAWSEADKLGTLESLEVL
KFKENAFTGDFWKPKSGFSALQVLWIERSELESWEASVINFPVLRQLVLISCVELDAVPLELADIPSLQEMRLDSTSKAV
KSAKSVRDSKTSKSMKLKLSIFPPENESKVPQ
>He2-St04G105910.1
MADAVVNFLVENLLQLINENAKLIGSAKGELDNLLKVAQQLKGFLDDAAKLGYTNSEQWKVLVIEIHKTVHRAEDAIDKF
LVQAKLHQDKNTMGRIFDWPRNLIKVRNLAAEIKGIHDQVKEHRSSNQALQATPVLELPKKGEVTQGPSLENEAVVGFDK
EANTVIQRLVEGPMDSVDIIPVVGMPGLGKTTLARKIYNDSKLTYEFYSIVWVYVGKECKAKDIYLRILKFFKKNIEDHL
NDDVDTLAKAIGGYIKKGGRCLIVLDDVWEDEVIDHVRKVFAENKKGHRIMMTTRDLRVAKFANEEPHELKFLETEESFE
LLVMRVFGKGSCPNELVVIGKKIAKKCGGVPLVVVVIAGALRGRLDKKEWERVDKNVVQYLGDDTKDSCCLRFVKMSYDH
LPQEAQMCFLYCGVFPRGFDIPCWKLIRLWIAEGLIKPQPESTLEEIAEDCLTDLLNRNLVIIMQKRSDGQIKTCRLHDM
LYQFCKTEASNRCLFQEPDQSTLDPDTCRRLCIQPSNLSGFLSTTPFAEHVRSFYCFSSKQKPIDLSSNEIKLIHKAFPL
MRVLDVESLKFSFSRDFNQLYHLRYIAISGDFKALPLTFGKFWNLQTLILNTSTLEPTLEVKAEIWNLLQLRHLHTNIPA
KLPSPTTTTGKPSCLQTLSMVAPESCEKDVLAKACNVRKLSIRGQMAAFLGAYKGGINNLEELQCLEHLKLLNDVLFINK
TLHLPPAFSNLVSTVKKLTLTNTRFAWSEADKLGTLEFLEVLKFKENAFTGHLWKPKSGFSALQVLWIERSELESWEASV
INFPVLRQLVLISCDELDAVPLELADIPSLQEMRLENTSKAVKSAKSVWDSKTSKSMKLKLSIFPPENESKVPQ
>He2-St04G107135.1
MADTVVNFLVENLLQLLSENVALIKGADDEFNNLLEEVQRLKAFLDDASKYHSDSKQWDQLVKDIQKTVHKAEDVIDKFL
VQLKLHREKGKVGRFLDKVNHIGIVKDLATEIKGIHDKVKKLRENNQQAFQPRPVLELPKKGVQEQGPSLENDEVVGFDE
EASKVIKRLVEGPAESLDIIPVVGMPGLGKTTLARKIYNDPKLSYEFFSIPWVYVGQEYKIKDIYLRILKCFKKSIEDHL
NDDVDTLAKVISDFINKGGRCLIVLDDVWVAEVIDDVKKVFAENKKGHRIMMTTRDRYLATYANTEPHDLKFLNGKESFE
LLEKRVFGKGSCPDELVELGKKIAGNCGGVPLAVVVIAGALRGRPNTNDWLRVQKNVAEHLYKNTQAGCLKFVEMSYNRL
PQEVQTCFLYCGVFPRGFDIPSWKLIRLWIAEGLIKPQQTYTPEEIAEFYLNDLVNRNLVILMRKKSDGQIKICRLHDML
HEFCRAEASNKWLFQQMHLTSDQAIPSIQDKDTCRRLCIHPSILNQFLLDKPIAEHVRSFYCFSSEQKQIDLPPNDIKHI
HKAFTLIRVLDVEPVKFLFSKDFNQLYHLRYVAISGEFKSLPPSFGKFWNLQTLVINTSTSESILEVKADIWNLLQLRHF
HTNIPAKLPAPATTTGKTSCLQTLSMVAPESCKKDVLAKACLLKKLSIRGQMASFLEPKGGISNLEELKCLEHLKLLNDV
LHINKEIHLPPAFFRLVRTVKKLTLVSTRFSWSDANKLAQLEHLEVLKLKENAFIGDSWKPEIGGFSALQVLWIERSDLE
SWKASSLNFPILRHLVLISCDKLKAVPLGLADIHNFQEMRLDNSKEAVKSAKEIESKIPKFKLTIFPPETDSKDTQ
>He2-St04G107140.1
MADAVVNFLVENLLQLITENVKLIGGAKGELENLLKIAQQLKAFLDDAAKFGHANSEQWKVLVIEIHKTVHRAEDAIDKF
LVQAKQHQEKNKMERIFDWPSHVVKVRNLAAEIKGINDQVKELRSSNQALQATPVVERHKKEEVIQGPSLENDAVVGFDK
EANTVIQRLVEGPMDSVDIIPVVGMPGLGKTTLARKIYNDSKLTYEFYSIVWVYVGKECKAKDIYLRILKFFKKNIEDHL
NDDVDTLAKAIGGYIKKGGRCLIVLDDVWEDEVIDHVRKVFAENKKGHRIMMTTRDSRVAKYANPKPHELKFLEKEESFE
LLVMRVFGMGSCPNELVRTGKKIAEKCGGVPLVVVVIAGALRGRLDKKDWERVDRNVVQHFGEHTEDSCLKFVKMSYDHL
PQEVQMCFLYCGVFPRGFDIPCWKLIRLWIAEGLIKPQPKFTLEEIAEFCLTDLLNRNLVIIMQKRSDGQIKTCRLHDML
YQFCKMEASNRCLFQEPDQSTLDPDTCRRLCIQPSNLSDFLSTAPVAEHVRSFYCFSSKQKPINLSPNETKLIHKAFPLM
RVLDAESLKFIFSKDFNQLFHLRYIAISGDFKALPPTFGKFWNLQTLILNTSTLEPTLEVKAEIWNLLQLRHLHTNIPAK
LPSPTTTTGKPSCLQTLSMVAPESCEKDVLAKACNVRKLSIRGQMAAFLGAYKGGINNLEELKCLEHLKLLNDVLFINKT
LHLPPAFSNLVSTVKKLTLTNTRFAWSEADKLGTLESLEVLKFKENAFTGHLWKPKSGFSALQVLWIERSELESWEASVI
NFPVLRQLVLISCDELDDVPLELADIPSLQEMRLDNTSKAVKSAKNVRDSKTSKSMKLKLSIFPPENESKVAQ
>He2-St04G173445.1
MEAIIVAAVSPAATKAVSFLVDSLSQLLSENFDLIRGADGEFQRLLDEIKPINELLAGDYAQLKSNNNIDLDKLFQNIQR
TVYKAEDAIDKFLIQAKIDEANVFNKFSPFVKWNNNRKIAPEFREILQQLTIIRQETQQVLEKTTIQSTAFQPGKTTGTQ
GPAEEDIEVVGFDKPAKDVIKRLCEGSKDLDVIPIVGMPGLGKTTLSRKVYHDSYLDFHFYKRMWIYVGTSKKPKDILVE
IVKEVAPSNSEELIKDKDEDQLAHSIREFLVERGKYLIVLDDVWDTKVVDFVKKAFPNNESQPRGDRIMLTTRQRRVAEA
VSAHPHNLEKLSKGDSFKLLEQRVFGKTRECPIKLRGYGNEIVDKCCGVPLAIVVIAGALRGCLGESEWKLVKDNVGKHL
INKDDNKSCLKFVETSYNHLPQQRKAAFLYFGVFPQGFDIPAWKLILLWVAEGLIKSDLQGSEIEEVADTYLSDFAGRNL
VMVMQKRSNGQIKTCRLHDMLHEFCIIEAERISLFQQVYLQPGVRVFPSIEDPNTSRRLCIQSSIPYNFIPKDRIVQHVR
SLLCFSSDQKHIDLSNLEVQLIPYAFPLIRVLDIQSLIFEFSEMFSRLFHLRYIAIKGNFTVLPSLFGNFWYLQTLILHT
DTSRSTLEIREDIWKMLQLRHLHSNLPVKLPPPPTSTSKSCTSCLQTLSKVTPDSCKKTVLAKVCHLRKLGIEGQLAALL
GKSTKGRGFDSFQELRCVENLKLLNNGWSEELHLPPHFFSLQKTLNKLTLSNTNFEWSEADMLGQLECLTVLKLKENAFI
GKNWKPKKGSFSNLQVLQIVWAENWETWDASNRPFQSLTHLVLISCYDLNAVPHELADLPYLQEMRLMRTFKAVSSAIEI
KSKKLRRQDPESSIKFNLIIFPPPSSTN
>He2-St04G107825.1
MADTVVNFLVENLLQLLSENVALIKGADDEFNNLLEEVQRLKAFLDDASKYHSDSKQWDQLVKDIQKTVHKAEDVIDKFL
VQLKLHREKGKVGRFLDKVNHIGIVKDLATEIKGIHDKVKKLRENNQQAFQPRPVLELPKKGVQEQGPSLENDEVVGFDE
EASKVIKRLVEGPAESLDIIPVVGMPGLGKTTLARKIYNDPKLSYEFFSIPWVYVGQEYKIKDIYLRILKCFKKSIEDHL
NDDVDTLAKVISDFINKGGRCLIVLDDVWVAEVIDDVKKVFAENKKGHRIMMTTRDRYLATYANTEPHDLKFLNGKESFE
LLEKRVFGKGSCPDELVELGKKIAGNCGGVPLAVVVIAGALRGRPNTNDWLRVQKNVAEHLYKNTQAGCLKFVEMSYNRL
PQEVQTCFLYCGVFPRGFDIPSWKLIRLWIVEGLIKPQQTYTPEEIAEFYLNDLVNRNLVILMRKKSDANASDQAIPSIQ
DKDTCRRLCIHPSILNQFLLDKPIAEHVRSFYCFSSEQKQIDLPPNDIKHIHKAFTLIRVLDVEPVKFLFSKDFNQLYHL
RYVAISGEFKSLPPSFGKFWNLQTLVINTSTSESTLEVKADIWNLLQLRHFHTNIPAKLPAPATTTGKTSCLQTLSMVAP
ESCKKDVLAKACLLKKLSIRGQMASFLEPKGGISNLEELKCLEHLKLLNDVLHINKEIHLPPAFFRLVRTVKKLTLVSTR
FSWSDANKLAQLEHLEVLKLKENAFIGDSWKPEIGGFSALQVLWIERSDLESWKASSLNFPILRHLVLISCDKLKAVPLG
LADIHNFQEMRLDNSKEAVKSAKEIESKIPKFKLTIFPPETDSKDTQ
>He2-St05G105285.1
MADVAVKFLVENLMQLLIDNADLILGIKGEVENLLRDLNDFNAFLKQAAKSRRENEVLKEMVKKIRKVVNDAEDSIDKFV
IEAKRHDDKNKFAQWIHITHVARAKGVADEIKSIRERVKEIRENDTYGLQAITLDDNFNRGDEERKAPVVEEDDVVGFDD
EAKIVIDRLIGGSDYVEVVPVVGMPGLGKTTLAYKIYKDPKVEYEFFTRVWVYVSQTFKRREIFLNIISKFTRNTKQYHD
TPEDDLANEVKELLGKGGKYLIVLDDVWTMEAWDRIKIAFPNNGKRNRVLMTTRQSHVAKHCNDKPHDLKFLTNDESWEL
LEKKVFHKEKCPPELELPGKSIAEKCMGLPLAIVVIAGALIGKGKTTREWELVAASVGEHLINRDPENCKKLVQMSYDRL
PYDLKACFLYCGAFPGGSQIPAKKLIRLWIAEGFIQYQGPLALEDVAEDHLNDLVNRNLVMVMQRSCSGQIKICRVHDML
HEFCRHEAMTEENLFQEIKQGQERSFPGKQELATYRRLCIHSLVPEFLSTKPSGEHIRSFLCVGSKKIDMPPNEIPSIPK
AFPLLRVLDAESIKFNRFSREFFKLFHLRYIALSTDKIKTIPADFGNLWNVQTLIVETQQATLDIKADIWNMTRLRHVCT
NASATLPSTKRPKSSKGNLVNRCLQTLSTIAPECCTAEVFTRTPNLKKLGVRGKIDALLETSKDGSGSGLFSNIGKLAFL
EYLKLVNDTRLSSKPLHLPPAYIFPQKLKKLSLVDTWFEWKDMSILGLLPDLEVLKLKENAFKGQSWEQEDGGFPRLQVL
WIERTDLTSWKASSGNFPRLKHLALISCDKLEELPAELADVKNLQLIELQSSSESAARSARAILKRNQEKEQEGDKGTGF
KLSIFPHDLGL
>St_PG0009_C00T000275.1
MIDVGVEFLLENLKQLVLDNVELIGGVKDEIENLLDDLSEFNAFLKQAAMVRSENPVLKELVRSIRKVVNRAEDAIDKFV
IEAKVHKDKGFKGVLDKPGHYIRVREAAMEIKGIRDKMREIRQNKAHGLQALLQDHDDSINRGGEERQPPVVEEDDVVGF
DDEAQTVIDRLLEGSGDLEVIPVVGMPGLGKTTLATKIFKHPKIEYEFFTRLWLYVSQSYKTKELYLNIISKFTGNTKHC
RDMSEMDLALKVREILEEGGKYLIVLDDVWSTDAWDRIKIAFPKNEKGNRVLLTTRDHNVARYCNRSPHDLKFLTDEESW
ILLEKRAFHKAKCPPELETNGKSIARKCKGLPLAIVVIAGALIGKSKTIKEWEQVNQSVGEHFINRDQPNNCNKLVRMSY
DVLPYDWKACFLYFGTFPRGYLIPARKLIRLWIAEGFIQYRGNLSLECKAEDYLNELVNRNLVMVMQRTLDGQIKTCRVH
DMLYEFCWQEATTEENLFHEVKFGGEQSVREVSTHRRLCIHSSVVEFISKKPSGEHVRSFLCFSPEKIDTPPTVSANISK
AFPLLRVFDTESIKINRFCKEFFQLYHLRYIAFSFDSIKVLPKHVGELWNVQTLIVNTQQINLDIQADILNMPRLRHLHT
NTSAKLPTPANPRTSKTTLVNQSLQTLSTIAPESCTEYVLLRTPKLNKLGIRGNIAKLLEPSQSVLFNNVARLECLENLK
LINVGQTDQTQLRLPPASIFPTKLRKLTLSDTWLVWDDMSVLKQLEYLQVLKLKDNAFKGEHWELNDGGFPFLQVLCIER
ANLVSWNASDSFLERSKIITCCWFTQPGWRAWFLLHLAHCSHSEAYCIS
>St_PG0009_C00T000741.1
MANVAVEFLVENLMQLLRDNAELINGVKEAAESLLQDLNDFNAFLKQAAKCHINENEVLRELVKKIRTVVNSAEDAIDKF
VIEAKLHKDKGMTRVLDLPHYKRVREVAGEIKAIRNKVKEIRQNDAIGLQALQDDDSSARGFEERKPPVVEEDDVVGFDE
EADIVIKRLLGESNHLEVVPVVGMPGLGKTTLANKIYKHPKIGYEFFTRIWVYVSQSYRRRELFLNIISKFTRNTKQYHG
MCEEDLADEIQEFLGKGGKYLVVLDDVWSDEAWERIKIAFPNNNKPNRVLLTTRDSKVAKQCTPIPHDLKFLTEDESWIL
LEKKVFHKDKCPPELVAPSGKSIAKKCKGLPLAIVVIAGALIGKGKTPREWKQVDDSVSEHLINRDHPENCNKLVQMSYD
RLPYDLKACFLYCSAFPGGFQIPAWKLIRLWIAEGFIQYKGHLSLECKGEDNLNDLINRNLVMVMERTSDGQIKTCRLHD
MLHEFCRQEAMKEENLFQEIKLGSEQYFPGKRELSTYRRLCIHSSVLDFISTKPSAEHVRSFLSFSSKKIEMPSADIPTI
PKGFPLLRVLDVESINFSRFSKEFYQLYHLRYVAFSSDSIKILPKLMGELWNIQTIIINTQQRTLDIQANIWNMERLRHL
HTNSSAKLPVPVAPKNSKVTLVNQSLQTLSTIAPESCTEEVFARTPNLKKLGIRGKIAVLLDNKSAASLKNVKRLEYLEN
LKLINDSSIQTGKLRLPPAYIFPTKLRKLTLLDTWLEWKDMSILGQLEHLEVLKMKENGFTGESWESTGGFCSLLVLWIE
RTNLVSWKASADDFPRLKHLVLICCDNLKEVPIALADIRSFQVMMLQNSTKTAAISARQIQAKKDNQAQQGTKNIGFKLS
IFPPDL
>St_PG0009_C00T006845.1
MADVAVKFLVENLMQLLIDNADLILGIKGEVENLLRDLNDFNAFLKQAAKSRRENEVLKEMVKKIRKVVNDAEDSIDKFV
IEAKRHDDKNKFAQWFHITHVARAKGVADEIKSIRERVKEIRENDAYGLQAITLDDNFNRGDEERKAPVVEEDDVVGFDD
EAKTVIDRLIGGSDYVEVVPVVGMPGLGKTTLAYKIYKDQKVEYEFFTRVWVYVSQTFKRREIFLNIISKFTRNTKQYHD
TPEDDLANEVKELLGKGGKYLIVLDDVWTMEAWERIKIAFPNNGKRNRVLMTTRQSNVAKRCNDKPHDLKFLTKDEGWEL
LEKKVFHKEKCPPELELPGKSIAEKCMGLPLAIVVIAGALIGKGKTTREWELVAASVGEHLINRDPENCKKLVQMSYDRL
PYDLKACFLYCGAFPGGSQIPAKKLIRLWIAEGFIQYQGPLALEDVAEDHLNDLVNRNLVMVMQRSCSGQIKICRVHDML
HEFCRHEAMTEENLFQEIKQGQERSFPGKQELATYRRLCIHSLVPEFLSTKPSGEHVRSFLCVGSKKIDMPPNEIPSIPK
AFPLLRVLDTESIKFNRFSREFFKLFHLRYIALSTDKIKTIPVDFGNLWNVQTLIVETQQATLDIKADIWNMTRLRHVCT
NASATLPSTKRPKSSKDNLVNRCLQTLSAIAPECCTAEVFTRTPNLKKLGVRGKIDALLETSKDGSGSGLFSNIGKLACL
EYLKLVNDTRLSSKPLHLPPAYIFPQKLKKLSLVDTWFKWKDMSILGLLPDLEVLKLKENAFKGQSWEQEDGGFPRLQVL
WIERTDLTSWKASSGNFPRLKHLALISCDKLEELPAELADVKNLQLIELQSSSESAARSARAILKRNQEKEHDGDKSTGF
KLSIFPHDLGL
>St_PG0009_C00T009438.1
MAETRVEFALNNITEQLRDNMDVIAVIKDEVTCLLSELNHLRAFLIEANRNRRGSEILKHFVEELNRAINKAENSIDKFM
IEAKLHKKRGIYKIFDLCYLVKGKRSCAEIRSIMEKLKEIRRDSTYALSMSLQYDDSKQTAHQLKRAPVVEEDEVVGFDE
EADKIINRLLGGSDDVEFIPIVGMPGLGKTTLANKVFKSVGYEFYNRIWVYVSQSYTRRDLFLNIINQFTRNTEQYRYVT
EEALAEVIRKHLLPGKYLIVLDDVWTWEPLDDVKIALPNKMRGSKVLFTTRDGKLGKFCCNDPHHLKFLTDDECWELLQK
KVFHKDKCPLDLEELGESIAKKCMGLPLAALVIAGALIGRGKTKSEWEIVHQCVSEHIISSDIMMTKKLVQMSCDSLPVN
LKACFLYCGAFPKGSEIPAWKIVRLWIAEGFIRETMQSTVETVAEAYLNELVSKSLLMVTQRTSNGQIKTFRVHDMLHEF
CTLEASEENLFKEIKLGVEQSFPRNQELATFRRLSIDSSVQEFISTNPYGYGIRSFLCFSSRNIVMSPYELETIPKSFPL
LRVLDIESILFELETIPKSPFQKQFFQLYHLRYIAISSDSLKILPKFMEDLWNVQTLIISTQQETLNIEADICNMPQLRH
LHTNASAKLCPSVLKTRNHHSALQTLSIIEPETFTEDVFARCQNLKKLGIRGDMTKLVGLFKLEYLEKLKLMNLASGELH
LGSENLFPRRLKQLTLSGTWFDWNEIRRVVGHLELLEVFKLKENAFTGHYWELKDYVFPCLKVLWIERSELVYWKGSDEN
FPRLERVVLRNLNKLEEIPIKFANISNLKMMELVNTTKSTVKSAQKIESRSVCTGFKLTIFPPDDNTISDCN
>St_PG0009_C00T021149.1
MIDVGVEFLLENLKQLVLDNVELIGGVKDEIENLLDDLSEFNAFLKQAAMVRSENPVLKELVRSIRKVVNRAEDTIDKFV
IEAKVHKDKGFKGVLDKPGHYIRVREAAMEIKGIRDKMREIRQNKAHGLQALLQDHDDSINRGGEERQPPVVEEDDVVGF
DDEAQTVIDRLLEGSGDLEVIPVVGMPGLGKTTLATKIFKHPKIEYEFFTRLWLYVSQSYKTKELYLNIISKFTGNTKHC
RDMSEMDLALKVREILEEGGKYLIVLDDVWSTDAWDRIKIAFPKNEKGNRVLLTTRDHNVARYCNRSPHDLKFLTDEESW
ILLEKRAFHKAKCPPELETNGKSIARKCKGLPLAIVVIAGALIGKSKTIKEWEQVNQSVGEHFINRDQPNNCNKLVRMSY
DVLPYDWKACFLYFGTFPRGYLIPARKLIRLWIAEGFIQYRGNLSLECKAEDYLNELVNRNLVMVMQRTLDGQIKTCRVH
DMLYEFCWQEATTEENLFHEVKFGGEQSVREVSTHRRLCIHSSVVEFISKKPSGEHVRSFLCFSPEKIDTPPTVSANISK
AFPLLRVFDTESIKINRFCKEFFQLYHLRYIAFSFDSIKVLPKHVGELWNVQTLIVNTQQINLDIQADILNMPRLRHLHT
NTSAKLPTPANPRTSKTTLVNQSLQTLSTIAPESCTEYVLLRTPKLNKLGIRGNIAKLLEPSQSVLFNNVARLECLENLK
LINVGQTDQTQLRLPPASIFPTKLRKLTLSDTWLVWDDMSVLKQLEYLQVLKLKDNAFKGEHWELNDGGFPFLQVLCIER
ANLVSWNASDSFLERSKIITCCWFTQPGWRAWFLLHLAHCSHSEAYCIS
>St_PG0009_C00T023262.1
MADTVVNFLVENLLQLLSENVALIKGVDDEFNNLLEEVQRLKAFLDDAAKYHSDSKQWDQLVKDIQKTVHKAEDVIDKFL
VQSKLHREKNKFGRFLDKVSHIGIVRDLATEIKGIHDKVKKLRENNQQAFQPKPVLELPKKGVQEQGPSLENDEVVGFDE
EANKVIKRLVEGPAESLDIIPVVGMPGLGKTTLARKIYNDPKLSYEFFSIPWVYVGQEYKIKDIYLRILKCFKKSIEDHL
NDDVDTLAKVISDFMNKGGRCLIVLDDVWVAEVIDDVKKVFAENKKGHRIMMTTRDRYLATYANTEPHDLKFLNGKESFE
LLEKRVFGKGGCPDELVELGKKIAGNCGGVPLAVVVIAGALRGRSNTNDWLRIQKNVAEHFYKNTQEGCLKFVEMSYNRL
PQEVQTCFLYCGVFPRGFDIPSWKLIHLWIAEGLIKPQQTYTPEEIAEFYLNDLVNRNLVILMRKKSDGQIKICRLHDML
HEFCRTEASNKWLFQQMHLTSDQAIPSIQDKDTCRRLCIQPSILNQFLLDKHIAEHVRSFYCFSSEQKQIDLPPNDIKHI
HKAFTLIRVLDVEPVKFLFSKDFNQLYHLRYVAISGEFKSLPPSFGKFWNLQTLVINTSTSESTLEVKADIWNLLQLRHL
HTNIPAKLPAPATTTGKTSCLQTLSMVAPESCKKDVLAKACLLKKLSIRGQMASFLEPKGGISNLEELKCLEHLKLLNDV
LYINKTIHLPPAFFRLVRTVKKLTLVNTRFSWSDANRLAQLEYLEVLKLKENAFIGDSWKPEIGGFSALQVLWIERTHSE
GSKERIETSTLLGSWFHVYGVCVFSVV
>St_PG0009_C00T023263.1
MADAVVNFLVENLLQLLSENIDLIKGVDDEFKNLLEEVQRLKAFLDDAAKFHSDSSLWDQLVKEIQKMVHKSEDVIDKFL
VQAKLHRDKNKVGRFFDVAHMTVVRALAAEIKDIHEKVKKLREDNKDSFKPKPILDIPKKGHEVTQGPSLDDDEVVGFDD
EAKKVIKRLVEGPAESLAIIPVVGMPGLGKTTLARKIYNDTTLSFEFFSTIWIYVGQEYKIKDIYHRILKYFKKNIHEHL
NEDEDTLAKVISGFMSKGGRCLIVLDDVWEANVIDHVKKVFPENKKGHRIMMSTREGYVAAYANAEPHNLKFLTAEECFE
LLEKRVFGKGSCPDELKEVGKKIAGNCGGVPLVVVVIAGALAGRSNTTDWQVVERNVAQHVFSVNKDCDVFVEMSFDRLS
QELQTCFLYSGVFPRGFDIPAWKLIRLWIAEGLIKPQQSSTLEEIAELHLNDLVHRNLVILLQKRSDGQIKTCRLHDMLH
EFCRTKAANKWLFQEICTTVDNAVPSIQDPDTCRRLCIQPSTLNDFLFTKPSAEHVRSFYCFSSKQKQTDLSPNDIKLIH
KAFPLMRVLDVESLKFLFSKDFNNLFHLRYIAISGDFKALPPTFGKFWNLQTLILNTSTSEPTLDVKADIWNMLQLRHLH
TSIPAKLPSPTVTTGKPSCLQTLSMVAPESCKKDVLAKACHLKKLSIRGQLAAFLESRGGISNLEELKSLEHLKLLNDVL
YMNKTVQLPSAFFRLVRTVKKLTLANTRFAWSEAEKLSQLESLEVLKLKENAFMGDTWKPEVGGFSKLRVLWIERAELET
WEASNLNYPILRNLVLVSCDKLNAIPFELADIPNLREMKLDNTIKAIKSAKNIQERKKSQNIVFKFSIFPPEAESKATQ
>St_PG0009_C00T023423.1
MESIMVAAVSPAAAKAVNFLVDSLSQLLSENVELIRGAKGDFQRILDEIKPLNELLAVDCAELKSNNNNNNIDLDKLFLN
IQRIVYKAEDAIDKFLIKAKIDQDKVLSKILPIHKWILNWKIAPEFKEILQQVTEIREQSQQVLQKSHIQSTALQPGKSM
GTQGPAEEDIEVVGFDKPAEDVIKRLCEGSKDLHVIPIVGMPGLGKTTLSRKVYHDSNITYHFYKKMWVSVGTSRKPKDI
LVEIVKEVAPSNSEELIKDKDEDQLAQIIRDFLFERGKYLIVLDDVWDTQVVDFVQKAFPNNKSQPRGDRIMLTTRLQRV
AEAVSSHPHNLENLSKGDSFKLLEQRVFGKTRECPIKLRGYGNEIVDKCCGVPLAIVVISGALRGCMDESEWRVVKENVG
KHLINKDDDKSCLKFVETSYNHLPQEKKAAFLYFGVFPQGFDIPAWNLIRLWVAEGLIKSGHKDSEIEKVAETYLSDFAS
RNLVMVMQKRSNGQIKTCRLHDMLHEFCIIEAARISLFQQVYLQPGVRVFPSIEDPNTSRRLCIQSSIPYNFIPKDRIVQ
HVRSLLCFSSNQKQIDLSNLDVQLIPYAFPLIRVLDIQSLIFEFSEMFYRLFHLRYIAIKGNFTVLPSLFGNFWYLQTLI
LHTDTSCSTLEIKEDIWKMLQLRHLHSNLPVKLPPPPTSTSKSCTSCLQTLSKVTPDSCKKTVLAKVCHLRKLGIEGQLA
VLLGTSTKGHGLDSFQELRCVENLKLLNNGWSEKLHLPPQFFSLQKTLNKLTLSNTNFMWSEADMLGQLECLTVLKLKEN
AFIGKNWKPKKGCFSNLQVLWIDWAENWETWDASNRPFQSLTHLVLISCYDLNAVPQELADLPYLQEMRLMRTFNAVSSA
REIKSKKLGRQDLESSIKFNLIILPPASSTN
>St_PG0019_C04T000451.1
MADAVVNFLVENLLQLIKENAKLIGSAKGELDNLLKVAQQLKGFLDDAAKYGYTNSEQWKVLVIEIHKTVHRAEDAIDKF
LVQAKLHQERNTMGRIFDWPRNLIKVRNLAAEIKGIHDQVKELRRNNQALQAIPVLVLPKKGEVAQDPSLENDEVVGFDA
EANKVIKRLLEGPAESVDIIPVVGMPGLGKTTLARKIYNDPKLTYEFYSIVWVYVGQECKTKDIYLRILKFFKKNIQDHL
NDDVDTLAKAIGGHIKKGGRCLIVLDDVWEDEVIDHVKKVFAENKKGHRIMMTTRDSRVAKFANPEPHELKFLKKEESFE
LLVLRVFGKGSCPNELVVIGNKIAEKCGGVPLVVVVIAGALRGRSDKKDWERVDRNVVQHFGEHTEDSCLKFVKMSYDHL
PQEVQMCFLYCGVFPRGFDIPCWKLIRLWIAEGLIKPQPEFTLEEIAEFYLTDLLNRNLVIIMQKRSDGQIKTCRLHDML
YQFCKKEASNKWLFQEPDQSKLDPDTCRRLCIQPSNLSDFLSTTPVAEHVRSFYCFSSKQKPIDLSPNETKLIHKAFPLM
RVLDVESLKFIFSKDFNQLFHLRYIAISGDFKALPPTFGKFWNLQTLILNTSTLEPTLEVKADIWNLLQLRHLHTNIPAK
LPSPTTTTSKPSCLQTLSMVAPESCEKDVLAKACNVKKLSIRGQMAAFLGAYKGGINNLEELKCLEHLKLLNDVLFINKS
LHLPPTFSKLVRTVKKLTLTNTRFAWSEADKLGTLESLEVLKFKENAFTGDLWKPKSGFSALQVLWIERSELESWEASDY
NFPMLTQLVLISCDNLDDVPLELADIPSLQEMRLENTSKAVKSAKNVRDSKTSKSMKFKLSIFPPENESKVAQRGLGIEL
AGSQNSSDK
>St_PG0019_C04T000452.1
MADTVVNFLVENLLQLLSENVALIKGVDDEFNNLLEEVQRLKAFLDDAAKYHSDSKQWDQLVKDIQKTVHKAEDVIDKFL
VQSKLHREKNKFGRFLDKVSHIGIVRDLATEIKGIHDKVKKLRENNQQAFQPKPVLELPKKGVQEQGPSLENDEVVGFDE
EANKVIKRLVEGPAESLDIIPVVGMPGLGKTTLARKIYNDPKLSYEFFSIPWVYVGQEYKIKDIYLRILKCFKKSIEDHL
NDDVDTLAKVISDFMNKGGRCLIVLDDVWVAEVIDDVKKVFAENKKGHRIMMTTRDRYLATYANTEPHDLKFLNGKESFE
LLEKRVFGKGGCPDELVELGKKIAGNCGGVPLAVVVIAGALRGRSNTNDWLRIQKNVAEHFYKNTQEGCLKFVEMSYHRL
PQEVQTCFLYCGVFPRGFDIPSWKLIRLWIAEGLIKPQQTYTPEEIAEFYLNDLVNRNLVILMRKKSDGQIKICRLHDML
HEFCRTEASNKWLFQQMHLTSDQAIPSIQDKDTCRRLCIQPSILNQFLLDKPIAEHVRSFYCFSSEQKQIDLPPNDIKHI
HKAFTLIRVLDVEPVKFLFSKDFNQLYHLRYVAISGEFKSLPPSFGKFWNLQTLVINTSTSESTLEVKADIWNLLQLRHL
HTNIPAKLPAPATTTGKTSCLQTLSMVAPESCKKDVLAKACLLKKLSIRGQMASFLEPKGGISNLEELKCLEHLKLLNDV
LYINKTIHLPPAFFRLVRTVKKLTLVNTRFSWSDANRLAQLEYLEVLKLKENAFIGDSWKPEIGGFSALQKARNRNSSSP
YSLLKLIPRTHSEGSKERIETSTLLGSWFHLITKSYCELTDQGELVLSRRELAH
>St_PG0019_C04T000453.1
MADAVVNFLVENLLQLLSENIDLIKGVDDEFKNLLEEVQRLKAFLDDAAKFHSDSSLWDQLVKEIQKMVHKSEDVIDKFL
VQAKLHRDKNKVGRFFDVAHMTVVRALAAEIKDIHEKVKKLREDNKDSFKPKPILDIPKKGHEVTQGPSLDDDEVVGFDD
EAKKVIKRLVEGPAESLAIIPVVGMPGLGKTTLARKIYNDTTLSFEFFSTIWIYVGQEYKIKDIYHRILKYFKKNIHEHL
NEDEDTLAKVISGFMSKGGRCLIVLDDVWEANVIDHVKKVFPENKKGHRIMMSTREGYVAAYANAEPHNLKFLTAEECFE
LLEKRVFGKGSCPDELKEVGKKIAGNCGGVPLVVVVIAGALAGRSNTTDWQVVERNVAQHVFSVNKDCDVFVEMSFDRLS
QELQTCFLYSGVFPRGFDIPAWKLIRLWIAEGLIKPQQSSTLEEIAELHLNDLVHRNLVILLQKRSDGQIKTCRLHDMLH
EFCRTKAANKWLFQEICTTVDNAVPSIQDPDTCRRLCIQPSTLNDFLFTKPSAEHVRSFYCFSSKQKQTDLSPNDIKLIH
KAFPLMRVLDVESLKFLFSKDFNNLFHLRYIAISGDFKALPPTFGKFWNLQTLILNTSTSEPTLDVKADIWNMLQLRHLH
TSIPAKLPSPTVTTGKPSCLQTLSMVAPESCKKDVLAKACHLKKLSIRGQLAAFLESRGGISNLEELKSLEHLKLLNDVL
YMNKTVQLPSAFFRLVRTVKKLTLANTRFAWSEAEKLSQLESLEVLKLKENAFMGDTWKPEVGGFSKLRVLWIERAELET
WEASNLNYPILRNLVLVSCDKLNAIPFELADIPNLREMKLDNTIKAIKSAKNIQELKLKGRIGTSIWGHVYDVAAFHVFC
RPVI
>St_PG0019_C10T001236.1
MANVAVEFLVENLMQLLRDNAELINGVKEAAESLLQDLNDFNAFLKQAAKCHINENEVLRELVKKIRTVVNSAEDAIDKF
VIEAKLHKDKGMTRVLDLPHYKRVREVAGEIKAIRNKVKEIRQNDAIGLQALQDDDSSARGFEERKPPVVEEDDVVGFDE
EADIVIKRLLGESNHLEVVPVVGMPGLGKTTLANKIYKHPKIGYEFFTRIWVYVSQSYRRRELFLNIISKFTRNTKQYHG
MCEEDLADEIQEFLGKGGKYLVVLDDVWSDEAWERIKIAFPNNNKPNRVLLTTRDSKVAKQCTPIPHDLKFLTEDESWIL
LEKKVFHKDKCPPELVAPSGKSIAKKCKGLPLAIVVIAGALIGKGKTPREWKQVDDSVSEHLINRDHPENCNKLVQMSYD
RLPYDLKACFLYCSAFPGGFQIPAWKLIRLWIAEGFIQYKGHLSLECKGEDNLNDLINRNLVMVMERTSDGQIKTCRLHD
MLHEFCRQEAMKEENLFQEIKLGSEQYFPGKRELSTYRRLCIHSSVLDFISTKPSAEHVRSFLSFSSKKIEMPSADIPTI
PKGFPLLRVLDVESINFSRFSKEFYQLYHLRYVAFSSDSIKILPKLMGELWNIQTIIINTQQRTLDIQANIWNMERLRHL
HTNSSAKLPVPVAPKNSKVTLVNQSLQTLSTIAPESCTEEVFARTPNLKKLGIRGKIAVLLDNKSAASLKNVKRLEYLEN
LKLINDSSIQTGKLRLPPAYIFPTKLRKLTLLDTWLEWKDMSILGQLEHLEVLKMKENGFTGESWESTGGFCSLLVLWIE
RTNLVSWKASADDFPRLKHLVLICCDNLKEVPIALADIRSFQGLKTLASSFPYSLLICDCVHFSFTGPQ
>St_PG1008_C00T000792.1
MANVAVEFLVENLMQLLRDNAELISGVKEAAESLLQDLNDFNAFLKQAAKCHINENEVLRELVKKIRTVVNSAEDAIDKF
VIEAKLHKDKGMTRVLDLPHYKRVREVAGEIKAIRNKVKEIRQNDAIGLQALQDDDSSARGFEERKPPVVEEDDVVGFDE
EADIVIKRLLAESNRLEVVPVVGMPGLGKTTLANKIYKHPKIGYEFFTRIWVYVSQSYRRRELFLNIISKFTRNTKQYHG
MCEEDLADEIQEFLGKGGKYLVVLDDVWSDEAWERIKIAFPNNNKPNRVLLTTRDSKVAKQCTPIPHDLKFLSEDESWIL
LEKKVFHKDKCPPELVVPSGKSIAKKCKGLPLAIVVIAGALIGKGKTPREWKQVDDSVSEHLINRDHPENCNKLVQMSYD
RLPYDLKACFLYCSAFPGGFQIPAWKLIRLWIAEGFIQYKGHLSLECKGEDNLNDLINRNLVMVMERTSDGQIKTCRLHD
MLHEFCRQEAMKEENLFQEIKLGSEQYFPGKRELSTYRRLCIHSSVLDFISTKPSAEHVRSFLSFASKKIEMPSADIPTI
PKGFPLLRVLDVESINFSRFSKEFYQLYHLRYVAFSSDSIKILPKLMGELWNIQTIIINTQQRTLDIQANIWNMERLRHL
HTNSSAKLPVPVAPKNSKVTLVNQSLQTLSTIAPESCTEEVFARTPNLKKLGIRGKIAVLLDNKSAASLKNVKRLEYLEN
LKLINDSSIQTGKLRLPPAYIFPTKLRKLTLLDTLLEWKDMSILGQLEHLEVLKMKENGFTGDTWESTGGFCSLLVLWIE
RTNLVTWKASADDFPRLKHLVLICCDNLKEIPIALADIRSFQGLKTLASSFPYSLLISDCVHSSFTGPLAWIKKEPLSIN
CRHNS
>St_PG1008_C00T009572.1
MADVAVKFLVENLMQLLIDNADLILGIKGEVENLLRDLNDFNAFLKQAAKSRRENEVLKEMVKKIRKVVNDAEDSIDKFV
IEAKKHDDKNKFAQWFHITHVARAKGVADEIKSIRERVKEIREDNAYGLQAITLDDNFNRGDEERKAPVVEEDDVVGFDD
EAKIVIDRLIGGSDYVEVVPVVGMPGLGKTTLAYKIYKDPKVEYEFFTRVWVYVSQTFKRREIFLNIISKFTRNTKQYHD
TPEDDLANEVKELLGKGGKYLIVLDDVWTVEAWDRIKIAFPNNGKRNRVLMTTRQSNVAKRCNDKPHDLKFLTKDESWEL
LEKKVFHKEKCPPELELPGKSIAEKCMGLPLAIVVIAGALIGKGKTTREWELVAASVGEHLINRDPENCKKLVQMSYDRL
PYDLKACFLYCGAFPGGSQIPAKKLIRLWIAEGFIQYQGPLALEDVAEDHLNDLVNRNLVMVMQRSCSGQIKICRVHDML
HEFCRHEAMTEENLFQEIKQGQERSFPGKQELATYRRLCIHSLVPEFLSTKPSGEHVRSFLCVGSKKIGMPPNEIPSIPN
AFPLLRVLDAESIKFNRFSREFFKLFHLRYIALSTDKIKTIPADFGNLWNVQTLIVETQQATLDIKADIWNMTRLRHVCT
NASATLPSTKRPKNSKDNLVNRCLQTLSTIAPECCTAEVFTRTPNLKKLGVRGKIDALLETSKDGSGSGLFSNIGKLACL
EYLKLVNDTRLSSKPLHLPPAYIFPQKLKKLSLVDTWFEWKDMSILGLLPDLEVLKLKENAFKGQSWEQEDSGFPRLQVL
WIERTDLTSWKASSGNFPRLKHLALISCDKLEELPAELADVKNLQLIELQSSSESAARSARAILKRNQEKEQEGDKGTGF
KLSIFPHDLGL
>St_PG1008_C00T012181.1
MAETTVEFALHNLTEQLRDNIDVIAVIKDEVTCLLSELNHMRAFLIEANRNRRGSELLKHFVQELNRAINKAENSIDNFM
IEAKLHKKRGIYKIFDLCYLVKGKRCCAEIRSIMEKLKGIRRDSTYALSMSLQFDESKSQQTAHQPKSAPVVEEDEIVGF
DEEADEIINRLLGGSDNVEFIPIVGMPGLGKTTLANKVFKSNTVGYAFVNRIWVYVSQSYTRRDLFLNIINQFTRNTEQY
QYETEAALAAVIREHLLRGKYLIVLDDVWTWEPLDDVKIALPNKMRGSKVLFTTRDDKLGKFCCNKPHHLKFLTDDECWE
LLQKKVFHKDKCPRDLEELGERIAKKCMGLPLAALVIAGALTGRGKTKSEWEIVHQYVSEHIISSDIMMTKKLVQMSCDS
LPVNLKACFLYCGAFPKGSEIPAWKIVRLWIAEGFIRETMQSTVETVAEEYLNELVSKSLLMVTQRTSNGQIKTFRVHDM
LHEFCTLEASEENLFKEIKLGVEQSFPRNQNIVMSPYELETIPKSFPLLRVLDIESILFELETIRKSPFQKQFFQLYHLR
YIAISSDSLKILPKFMEDLWNLQTLIISTRQQTLNIEADICNMPQLRHLHTNASAKLCPSVLKTRNHHSALQTLSIIESK
TFTEDVFARCQNLKKLGICGDMTNLVGLFKLVYLEKLKLMNLARRELRLGSANLFPPRLQQLTLSGTWFDWNKIRRVVGH
LELLEVFKLKENAFTEHHWELKDYVFRHLKVLWIERSELVYWEASDENFPRLERLVLRNLNKLEEIPINFANISNLKMME
LVNTTKSTVKSAQKIESRSIRALLV
>St_PG1008_C00T037358.1
MVDVGVEFLLENLKQLVMDNVELIGGVKDEIENLRDDLSEFNAFLKQAAMVRSENPVLKELVRSIRKVVNRAEDAIDKFV
IEAKVHKDKGFRGVFNKHVHYKRVREVAVEIKGIRDRMREIRQNNAHGLQALQDHDDSLNSGEERQPPVVEEDDVVGFDD
EAQTVIDRLLEGSGDLEVIPVVGMPGLGKTTLATKIFKHPKIEYEFFTRLWLYVSQSYKTRDLYLNIISKFTGNTKHCRD
MSEMDLALKVREILEEGGKYLIVLDDVWSTDAWDRIKIALPKNDKGNRVLLTTRDHNVARSCNRSPHDLKFLTDEESWIL
LEKRALHKAKCPPELETNGKSIARKCKGLPLAIVVIAGALIGKGKTIREWEQVDQSVGEHFINRDQPNNCNKLVRMSYDV
LPYDWKACFLYFGTFPRGYLIPARKLIRLWIAEGFIQYRGNLSLECKAEDYLNELVNRNLVMVMQRTLDGQIKTCRVHDM
LYEFCWQEATTEENLFHEVKFGGEQSVSVVPTHRRLCIHSSVVEFISKKPSGEHVRSFLCFSPEKIDTPPTVSANISKAF
PLLRVFDTESIKINRFCKEFFQLYHLRYIAFSFDSIKVLPKYVGDLWNVQTLIVNTQQINLDIQADILNMPRLRHLHTNT
SAKLPTPANPKTSKTTLVNQSLQTLSTIAPESCTEYVLSRAPNLKKLGIRGKIAKLMEPSQSILFNNVKRLQFLENLKLI
NVGQTDQTQLHLPPASLFPTKLRKLTLSDTWLEWDDMSVLKQLEYLQVLKLKDNAFKGEHWELNDGDFPFLQVLCIERAN
LVSWNASDSFLERSKIVACCWFNQPGWRAWFLLHLAYCSQSEGHCIS
>St_PG1008_C00T041683.1
MADVAVKFLVENLMQLLIDNADLILGIKGEVENLLRDLNDFNAFLKQAAKSRRENEVLKEMVKKIRKVVNDAEDSIDKFV
IEAKKHDDKNKFAQWFHITHVARAKGVADEIKSIRERVKEIREDNAYGLRAITLDDNFNRGAEERKAPVVEEDDVVGFDD
EAKIVIDRLIGGSDYVEVVPVVGMPGLGKTTLAYKIYKDPKVEYEFFTRVWVYVSQTFKRREIFLNIISKFTRNTKQYHD
TPEDDLANEVKELLGKGGKYLIVLDDVWTVEAWDRIKIAFPNNGKRNRVLMTTRQSNVAKRCNDKPHDLKFLTKDESWEL
LEKKVFHKEKCPPELELPGKSIAEKCMGLPLAIVVIAGALIGKGKTTREWELVAASVGEHLINRDPENCKKLVQMSYDRL
PYDLKACFLYCGAFPGGSQIPAKKLIRLWIAEGFIQYQGPLALEDVAEDHLNDLVNRNLVMVMQRSCSGQIKICRVHDML
HEFCRHEAMTEENLFQEIKQGQERSFPGKQELATYRRLCIHSLVPEFLSTKPSGEHVRSFLCVGSKKIGMPPNEIPSIPN
AFPLLRVLDAESIKFNRFSREFFKLFHLRYIALSTDKIKTIPADFGNLWNVQTLIVETQQATLDIRADIWNMTRLRHVCT
NASATLPSTKRPKSSKDNLVNRCLQTLSTIAPECCTAEVFTRTPNLKKLGVRGKIDALLETNKDGSGSGLFSNIGKLACL
EYLKLVNDTRLSSKPLHLPPAYIFPQKLKKLSLVDTWFEWKDMSILGLLPDLEVLKLKENAFKGQSWEQEDGGFPRLQVL
WIERTDLTSWKASSGNFPRLKHLALISCDKLEELPAELADVKNLQLIELQSSSESAARSARAILKRNQEKEQEGDKGTGF
KLSIFPHDLGL
>St_PG1008_C00T047103.1
MDPFTAAALTTAVTATVSLLVENLSHLISYNWKLYTGLKKSCEDLFDEVKRLNAFLVDNANQRSNSTQWEVLVDKIRRTV
YKAEDVVDKLLIQGKIDQESSIAKQFIHKTYKNRNFTEEINEILAEVRKILDENQHLFEANPMIDHHAEKVVQEEQGSSL
ENHEVVGFDEEATRVINRLVEGAECLDVIPVVGMPGLGKTTLARKIYNDPKISREFFSYIWVFIGQSTCVKRDILFNILK
EFTKSIDEFKNRNEADITEEIRKRVANGGKCLIVLDDVWDSNVVDIVKTVFPDNKKAHRIMMTTRHEDIARSVNKYPHNL
KFLDGDESFQLLEKRAFGVSRCPVELVEHGEAIVAKCSGVPLTIVVIAGALRGRTSEIDWKVVRENVGKHLIQEDKLQRC
VNVVRLSYNHLPQEKKACFLYFGAFPQGFDIPAWKLIRLWIAEGLIMSKLSGNEIEEIAEYYLNDFTNRNLVMVMGKRSN
GRIKTCRVHDMLHEFCVEEATRLTLFKQVCLTSDQDIVPSIQNSITCRRVSIQSSVPQNFISKKTVEEHVRSLLCFSSKQ
KQIDFSNINVKLIPSAFPLMRVLDIESLKFSIPREFYQLLHLRYIAISGDFKELPKLFTSFCNAQTLILNTSKPTLDIKA
DIWNMPRLRHLRTNKPAILPPPTASSTSSSTNSCLLQTLSLVTPESSKGNVLSKAGNVKKMSIEGNLTPFLETSKGEFFS
NFQVLKLLESLTLLNDDKSNKSLHLPSTFSECLPNLKKLTLSKTRFDWNQAYRLGQVKNLQVLKLKENAFTGPSWKMEPG
GFKKLQVLWIEMADFVSWEASNCPFPRLRSLVLRSCLNLEAVPLELVDLDNLQEMTLDNTSKAMPQSEVSIRRVSRHDDA
FAVSVHLITSSNKEKNISLGGFGDVLN
>St_PG1008_C00T047245.1
MADAVVNFLIENLLQLITENAKLIGSAKGELDNLLKVAQQLKGFLDDAAKYGYTNSEQWKVLVIEIHKTVHRAEDAIDKF
LVQAKLHQDKNTMGRIFDWPRNLIKVRNLAAEIKGINDQVKELRSSNQALQATPVIEYHRREEVTQGPSLENDAVVGFDD
EANKVIKRLVEGPAESVDIIPVVGMPGLGKTTLARKIYNDSKLTYEFYSIVWVYVGRECKAKDIYLRILKFFKKNIEDHL
NDDVDTLVKAIGGYIKKGGRCLIVLDDVWEDEVIDHVMKIFAENKKGHRIMMTTRDSRVAKFANPEPHVLKFLEKEESFE
LLVMRVFGKGSCPNELVAIGKKIAKKCGGVPLVVVVIAGALRGRLDKKDWERVDRNVVQHLGDHTEDSCLKFVKMSYDHL
PQEVQMCFLYCGVFPRGFDIPCWKLIRLWIAEGLIKPQPKFTLEEIAEFCLTDLLNRNLVIIMQKRSDGQIKTCRLHDML
YQFCKKEASNRCLFQEPDQSTLDPDTCRRLCIQPSNLSDFLSTTPFAEHVRSFYCFSSKQKPIDLSPNEIKLIHKAFPLV
RVLDVESLKFIFSKNFNQLFHLRYIAISGDFKALPPTFGKFWNLQTLILNTSTLEPTLEVKEEIWNLLQLRHLHTNIPAK
LPSPTTTTGKPSCLQTLSMVAPESCEKDVLAKACNVRKLSIRGQMAAFLGAYKGGINNLKELQCLEHLKLLNDVLFINKT
LHLPPAFSNLVHTVKKLTLTNTRFAWSEADKLGTLEFLEVLKFKENAFTGDFWKPKSGFSALQVLWIERSELESWEASVI
NFPVLRQLVLISCDELDAVPLELTDIPSLQEMRLENTSKAVKSAKSIWDSKTSKSMKLKLSIFPPENESKVPQ
>St_PG1008_C00T047248.1
MADAVVNFLVENLLQLLSENIDLIKGVDDEFNNLLEEVQRLKAFLDDAAKFHSESSLWDQLVKEIQKLVHKSEDAIDKFL
VQAKLHRDKNKVERFFDVGHMAVVRALAAEIKDIHEKVKKLREDNKDSFKPKPIIDVPKKGHEVTQGPSLDDDEVVGFDE
EAAKVIKRLLEGPAESLNIIPVVGMPGLGKTTLARKIYNDSTLSFEFFSILWVYVGQEYKIKDIYLRILKHFKNSIDEYL
KEDEGTLAKVISGFMSKGGRCLIVLDDVWEANVIDHVKKVFPENKKGHRIMMSTRDGYLAAYANPDPHNLKFLTREESFE
LLEKRVFGKGSCPDELKDVGKRIAGNCSGVPLVVVVIAGALAGRSNTTDWEIVERNVAQHAFNVNKDCGVFVEMSYDRLS
QELQMCFLYSGIFPRGFDIPAWKLIRLWIAEGLIKPQQSSTLEELAERHLNDLVHRNLVILLQKRSDGQIKTCRLHDMLH
EFCRTKAANKWLFQEICTTVDNAVPPIQDPDTCRRLCIQPSTLNDFLSTKPSAEHVRSFYCFSSKQKQIDLSNDIKLIHK
AFPLMRVLDVESLKFLFSKDFNNLFHLRYIAISGDFKALPPTFGKFWNLQTLILNTSTSDPTLDVKADIWNMLQLRHLHT
SIPAKLPSPTVTTGKPSSLQTLSMVAPESCKKDVLAKACHLKKLSIRGQMAAFLESRGGISNLEELKCLEHLKLLNDVLY
MNKTVHLPAAFFRLVRTVKKLTLANTRFAWSEAEKLAQLESLEVLKLKENAFMGDTWKPEVGGFSKLRVLWIERAELETW
EASNLNYPILRNLVLVSCDKLDAVPVELADIPNLREMKLENTIKAVKSAKDILELKKSKNITFKLSIFPPEAESNATQ
>St_PG1008_C00T047249.1
MADAVVNFLVENLLQLLSENIDLIKGVDDEFKNLLEEVQRLKAFLDDAAKFHSESSLWDQLVKDIQKLVHKSEDAIDKFL
VQAKLHRDKNKVGRFFDVGHMTVVRALAAEIKDIHEKVKKLREDNKDSFKPKPILDIPKKGHEVTQGPSLDDDEVVGFDE
EAEKVIKRLVEGPAESLNIIPVVGMPGLGKTTLARKIYNDSTLSFEFFSILWVYVGQEYKIKDIYLRILKHFKNSIDEYL
NEDEGTLAKVISGFMSKGGRCLIVLDDVWEANVIDHVKKVFPENKKGHRIMMSTRDGYLAAYANPDPHNLKFLTTEESFE
LLEKRVFGKGSCPDELKDVGKRIAGNCGGVPLVVVVIAGALAGRSNTTDWEIVERNVAQHAFNVNKDCGVFVEMSYDRLS
QELQTCFLYSGIFPRGFDIPAWKLIRLWIAEGLIKPQQSSTLEEIAELHLNDLVHRNLVILLQKRSDGQIKTCRLHDMLH
EFCRTKAANKWLFQEICTTVDNAVPSIQDPDTCRRLCIQPSTLNDFLSTKPSAEHVRSFYCFSSKQKQIDLSPNDIKLIH
KAFPLMRVLDVESLKFLFSKDFNNLFHLRYIAISGDFKALPPTFGKFWNLQTLVLNTSTSDPTLDVKADIWNLLQLRHLH
TSIPAKLPSPTVTTGKPSSLQTLSMVAPESCKKDVLAKACHLKKLSIRGQMAAFLESRGGISNLEELKCLEHLKLLNDVL
YMNKAVHLPAAFFRLVRTVKKLTLANTRFAWSEAEKLAQLESLEVLKLKENAFMGDTWKPEVGGFSKLRVLWIERAELET
WEASNLNYPILRNLVLVSCDKLDAVPVELADIPNLREMKLENTIKAVKSAKDILELKKSKNITFKLSIFPPEAESNATQ
>St_PG1008_C00T047250.1
MADAEVNFLVENLLQLLSENIDLIKGVDDEFKNLLEEVQLLKAFLDDAAKFHSESSLWDQLVKDIQKLVHKSEDAIDKFL
VQAKQHREEKKVGRFFDDAHMAVARALAAEIKDIHEKVKKLREHNKDSFKPKPILDLPKKGHEVTQGLLLDNEVVGYNEE
ANNVMKRLVKGREESLDIIPVVGMPGLGKTVLARKIYNDPRLSYEFHSIVWVYVGQEYKIKDIYRRILKFFTKRIEDHLN
DDEDALAKVISGFMSIRGRCLIILDDVWDAKVVDYVKKVFPENKKGHRIMMTTRDGYLAAYANPDPHNLKFLTTEESFEL
LVRTVFGKESCPDELVHFGVKIAESCCGVPLVVMVIAGTLKGSSTTNDWLRVERNMAHNRAHLYSNDCGVFVEMSYDRLP
QEVQMCFLYCGIFPRGFDIPAWKLIRLWIAEGLIKPQQSYTLEEIAELHLNDLVHRNLVILLQKRSDGQIKTCRLHNMLH
EFCRTKAANKWLFQEICTTVDNAVPSIQDSDTCRRLCIQPSTLNDFLSTKPNAEHVRSFYCFSSKQKQTELSHYEIKLLH
KAFPLMRVLDVESLKFLFSKDFNQLFHLRYIAISGDIKVLPPPFGDFWNLQTLILKTSTSEPTLDVKADIWNLLQLRHLH
TNIPAKLPSPTITTGKPSSLQTLSMVAPESCKKEVLAKACHLKKLSIRGQMAAFLESRGGISNLEELKCLEHLKLLNDVL
YMNKTVHLPAAFFRLVRTVKKLTLANTRFAWSEAEKLAQLESLEVLKLKENAFMGDTWKPEVGGFSKLRVLWIERAELET
WEASNLNYPILRNLVLVSCDKLDAVPVELADIPNLREMKLENTIKAVKSAKDILELKKSKNITFKLSIFPPEAESNATQ
>St_PG1008_C00T047251.1
MADAVVNFLVENLLQLLSENIDLIKGVDDEFKNLLEEVQRLKAFLDDAAKFHSESSLWDQLVKDIQKLVHKSEDAIDKFL
VQAKLHRDKNKVGRFFDVAHMAVVRALAAEIKDIHEKVKKLREDNKDSFKPKPILDIPKKGHEVTQGPSLDDDEVVGFDE
EAEKVMKRLVEGREESLDIIPVVGMPGLGKTTLARKIYNDSTLSFEFFSILWVYVGQEYKIKDIYLRILKHFKNSIDEYL
NEDEGTLAKVISGFMSNGGRCLIVLDDVWEANVIDHVKKVFPENKKGHRIMMSTRDGYLAAYANPDPHNLKFLTTEESFE
LLEKRVFGKGSCPDELKDVGKRIAGNCGGVPLAVVVIAGALADRSNTTDWEIVERNMAHLYSNYNRDLCVFVEMSYDRLP
QEVQTCFLYCGIFPQDFDIPAWKLIRLWIAEGLIKPQQSYTLEEIAEHHLNDLVNRNLVILLQKRSDGQIKTCRLHDMMH
KFCRRKAANKWLFQEICTTADNSLPSIQDSDTCRRLCIQPSTLCDFLSTKPNAEHVRSFYCFSSKQKQTELSRNEIKLLH
KAFPLMRVLDVESLKFLFSKDFNQLFHLRYIAISGDIKALPPPFGDFWNLQTLILNTSTSEPTLDVKADIWNLLQLRHLH
TNIPAKLPSPTITTGKPSCLQTLSMVAPESCKKDVLAKACHLKKLSIRGQMEAFLESRSGSGINNLEELKCLEHLKLLND
VLHMNKTVHLPAAFFRLVRTVKKLTLANTRFAWSEAEKLAQVESLEVLKLKENAFMGDTWKPEVGGFSKLRVLWIESAEL
QTWEASNLNYPILRNLVLVYCDKLNAIPFELADIPNLCEMKLDNTIKAVKSAKDILGYKKTQNMVFNLSIFPPESEIKAT
QSHVYDVAAFHVFCRPVI
>St_PG1011_C00T001692.1
MVDVGVEFLLENLKQLVMDNVELIGGVKDEIDNLRDDLSEFNAFLKQAAMVRSENPVLKELVRSIRKVVNRAEDAIDKFV
IEAKVHKDKGFKGVFNKPVHYKRVREVAVEIKGIRDRMREIRQNNAHGLQALQDHDDSLNSGEERQPPVVEEDDVVGFDD
EAQTVIDRLLEGSGDLEVIPVVGMPGLGKTTLATKIFKHPKIEYEFFTRLWLYVSQSYKTRELYLNIISKFTGNTKHCRD
MSEMDLALKVREILEEGGKYLIVLDDVWSTDAWNRIQIAFPKNDKGNRILLTTRDHNVARYCNRSPHDLKFLTDEESWIL
LEKRALHKAKCPPELETNGKSIARKCKGLPLAIVVIAGALIGKGKTIREWEQVDQSVGEHFINRDQPNNCNKLVRMSYDV
LPYDWKACFLYFGTFPRGYLIPARKLIRLWIAEGFIQYRGNLSLECKAADYLNELVNRNLVMVIQRTLDGQIKTCRVHDM
LYEFCWQEATTEENLFHEVKFGGEQSVSEVSTHRRLCIHSSVVEFISKKPSGEHVRSFLCFSPEKIDTPPTVSAYISKAF
PLLRVFDTESIKINRFCKEFFQLYHLRYIAFSFDLIKVLPKHVGELWNVQTLIVNTQQITLDIQADILNMPRLRHLHTNT
SAKLPTPANPKTSKTTLVNQSLQTLSTIAPESCTEYVLSRAPNLKKLGIRGKIAKLMEPSQSILFNNVKRLQFLENLKLI
NVGQTDQTQLRLPPASLFPTKLSKLTLSDTWLEWDDMSVLKQLEYLQVLKLKDNAFKGEHWELNDGDFPFLQVLCIERAN
LVSWNASDSVLERSKIIACCWFNQPGWRAWFLLHLAHCSHSEGHCIS
>St_PG1011_C00T004983.1
MADVAVKFLVENLMQLLIDNADLILGIKGEVENLLRDLNDFNAFLKQAAKSRRENEVLKEMVKKIRKVVNDAEDSIDKFV
IEAKKHDDKNKFAQWFHITHVARAKGVADEIKSIRERVKEIRENNTYGLQAITLDDNFKRGDEERKAPVVEEDDVVGFDD
EAKIVIDRLIGGSDYVEVVPVVGMPGLGKTTLAYKIYKDSKVEYEFFTRVWVYVSQTFKRREIFLNIISKFTRNTIQYHD
TPEDDLANEVKDLLGKGGKYLIVLDDVWTMEAWDRIKIAFPNNGKRNRVLMTTRQSNVAKCCNDKPHDLKFLTKDESWEL
LEKKVFHKEKCPPELELPGKSIAEKCMGLPLAIVVIAGALIGKGKTTREWELVAASVGEHLINRDPENCKKLVQMSYDRL
PYDLKACFLYCGAFPGGSQIPAKKLIRLWIAEGFIQYQGPLALEDVAEDHLNDLVNRNLVMVMQRSCSGQIKICRVHDML
HEFCRHEAMTEENLFQEIKQGQERSFPGNQELATYRRLCIHSLVPEFLSTKPSGEHVRSFLCVGSKKIDMPPNEIPSIPN
AFPLLRVLDAESIKFNQFSRQFFKLFHLRYIALSTDKIKTIPADFGNLWNVQTLIVETQLATLDIKADIWNMTRLRHVCT
NASATLPSTKRPKSSKDNLVNRCLQTLSTIAPECCTAEVFTRTPNLKKLGVRGKIDALLETSKDGSGSGLFSNIGKLACL
EYLKLVNDTRLSSKPLHLPPAYIFPQKLKKLSLVDTWFEWKDMSILGLLPDLEVLWIERTDLTSWKASSGNFPRLTHLAL
ISCDKLEELPAELADVKNLQLIELQSSSELLHWHLTGTFINSDTGFTLQ
>St_PG1011_C00T032944.1
MVDVGVEFLLENLKQLVMDNVELIGGVKDEIDNLRDDLSEFNAFLKQAAMVRSENPVLKELVRSIRKVVNRAEDAIDKFV
IEAKVHKDKGFKGVFNKPVHYKRVREVAVEIKGIRDRMREIRQNNAHGLQALQDHDDSLNSGEERQPPVVEEDDVVGFDD
EAQTVIDRLLQGSGDLEVIPVVGMPGLGKTTLATKIFKHPKIEYEFFTRLWLYVSQSYKTRELYLNIISKFTGNTKHCRD
MSEMDLALKVREILEEGGKYLIVLDDVWSTDAWNRIQIAFPKNDKGNRILLTTRDHNVARYCNRSPHDLKFLTDEESWIL
LEKRALHKAKCPPELETNGKSIARKCKGLPLAIVVIAGALIGKGKTIREWEQVDQSVGEHFINRDQPNNCNKLVRMSYDV
LPYDWKACFLYFGTFPRGYLIPARKLIRLWIAEGFIQYRGNLSLECKAADYLNELVNRNLVMVIQRTLDGQIKTCRVHDM
LYEFCWQEATTEENLFHEVKFGGEQSVSEVSTHRRLCIHSSVVEFISKKPSGEHVRSFLCFSPEKIDTPPTVSAYISKAF
PLLRVFDTESIKINRFCKEFFQLYHLRYIAFSFDLIKVLPKHVGELWNVQTLIVNTQQITLDIQADILNMPRLRHLHTNT
SAKLPTPANPKTSKTTLVNQSLQTLSTIAPESCTEYVLSRAPNLKKLGIRGKIAKLMEPSQSILFNNVKRLQFLENLKLI
NVGQTDQTQLRLPPASLFPTKLSKLTLSDTWLEWDDMSVLKQLEYLQVLKLKDNAFKGEHWELNDGDFPFLQVLCIERAN
LVSWNASDSVLERSKIIACCWFNQPGWRAWFLLHLAHCSHSEGHCIS
>St_PG1011_C00T033787.1
MANVAVEFLVENLMQLLRDNAELISGVKEAAESLLQDLNDFNAFLKQAAKCHINENEVLRELVKKIRTVVNSAEDAIDKF
VIEAKLHKDKGMTRVLDLPHYKRVREVAGEIKAIRNKVKEIRQNDAIGLQALQDDDSSARGFEERKPPVVEEDDVVGFDE
EADIVIKRLLAESNRLEVVPVVGMPGLGKTTLANKIYKHPKIGYEFFTRIWVYVSQSYRRRELFLNIISKFTRNTKQYHG
MCEEDLADEIQEFLGKGGKYLVVLDDVWSDEAWERIKIAFPNNNKPNRVLLTTRDSKVAKQCTPIPHDLKFLNEDESWIL
LEKKVFHKDKCPPELVVPSGKSIAKKCKGLPLAIVVIAGALIGKGKTPREWKQVDDSVSEHLINRDHPENCNKLVQMSYD
RLPYDLKACFLYCSAFPGGFQIPAWKLIRLWIAEGFIQYKGHLSLECKGEDNLNDLINRNLVMVMERTSDGQIKTCRLHD
MLHEFCRQEAMKEENLFQEINLGSEQYFPGKRELSTYRRLCIHSSVLDFISTKPSAEHVRSFLSFSSKKIEMPSADIPTI
PKGFPLLRVLDVESINFSRFSKEFYQLYHLRYVAFSSDSIKILPKLMGELWNIQTIIINTQQHTLDIQANIWNMERLRHL
HTNSSAKLPVPVAPKNGKVTLVNQSLQTLSTIAPESCTEEVFARTPNLKKLGIRGKIAVLLDNKSAASLKNVKRLEYLEN
LKLINDRSIQTGKLRLPPAYIFPTKLRKLTLLDTWLEWKDMSILGQLEHLEVLKMKENGFTGESWESTGGFCSLLVLWIE
RTNLVTWKASADDFPRLKHLVLICCDNLKEVPIALADIRSFQVMMLQNSTKTAAISARQIQARKDNQTQQGTKNIGFKLS
IFPPDL
>St_PG1011_C00T037799.1
MADTVVNLLVENLLQLLSENVALIKGADDEFNNLLEEVQRLKAFLDDASKYHSDSKQWDQLVKDIQKTVHKAEDIIDKFL
VQSKQHREKGEVGRFFDKVSHIGIVKDLATEIKGIHDKVKKLRENNQQAFQPRPVLELPKKGVQEQRLVEGPAKSLDIIP
VVGMPGLGKTTLARKIYNDPKLSYEFSSIHWVYVGQEYKIKDIYLRILKWFKKKSIEDHLNDDVDALAKVISDFINKGGR
YLIVLDDVWEAEVIDDVKKVFAENKMGHRIMMTTRDRYLATYVNTEPHDLKFLDGKESFELLEKRVFGKGGYPDELVELG
KKIAGNCGGVPLAVVVIAGALRGRLNTNDWLRVQKNVAEHFYKNTQVGCLKFVEMSYNRLPQEVQMCFLYCGVFPRGFDI
PSWKLIRLWIAEGLIKPQQTDTPEEIAEFYLNDLVNRNLVILMRKKSDGQIKICRLHDMLHEFCRTEASNKWLFQQMHLT
SDQAIPSIQDKDTCRRLCIQPSILNQFLLDKPIAEHVRSFYCFSSEQKQIDLPAIKQIHRAFTLIRVLDVEPVKFLFSKD
FSQLYHLRYVAISGEFKSLPPSFGKFWNLQTLVINTSTSASTLEVKYDIWNLLQLRHFHTNIPAKLPAPAITTDKPSCLQ
TLSMVAPESCKKNVLAKACLLKKLSIRGQIASFLEPEGGISNLEKLKCLEHLKLLNDQSFLVSGASRSRIRYLIAKSYCE
LTDQGELVLSRCYTVWILVNDLFVVSLKPIRHNFSSHRFCFSFSKKIPPLLQERTCTLSLLEARGHQTNSWSIVIFK
>St_PG1011_C00T037800.1
MADAVVNFLVENLLQLITENAKLIGSAKGELDNLLKVAQQLKGFLDDAAKFGYANSEQWRVLVIEIHKTVHRAEDAIDKF
LVQAKLHQYKNTMGRIFDWPRNLIKVRNLAAEIKGINDQRLVEGPTESVDIIPVVGMPGLGKTTLARKIYNDSKLTYEFY
SIVWVYVGQECKAKDIYLRILKFFKKNIEDHLNDDVDTLAKAIGGYIKKGGRCLIVLDDVWEDEVIDHVMKVFAENKKGH
RIMMTTRDLRVAKFANPEPHELKFLEKEESFDLLVMRVFGKGSCPNELAVIGKKIAKKCGGVPLVVVVIAGALRGRLDKK
DWERVDRNVVQHMGDHTEDSCLKFVKMSYDHLPQEVQMCFLYCGVFPRGFDIPCWKLIRLWIAEGLIKPQPKFTLEERAE
FCLTDLLNRNLVIIMQKRSDGQIKTCRLHDMLYQFCKKEASNRCLFQEPDQSTLDPDTCRRLCIQPSNLSDFLSTTPFAE
HVRSFYCFSSKQKPIDLSPNEIKLIHKAFPLVRVLDVESLKFIFSKEFNQLFHLRYIAISGDFKALPPTFGKFWNLQTLI
LNTSTLEPTLEVKAEIWNLLQLRHLHTNIPAKLPSPTTTTGKPSCLQTLSMVAPESCEKDVLAKACNVRKLSIRGQMAAF
LGAYKGGINNLEELQCLEHLKLLNDVLFINKTLHLPPAFSKLVRTVKKLTLTNTRFAWSEADKLGTLESLEVLKFKEKAF
TGDFWKPKSGFSALQVLWIERSELESWEASVINFPVLRQLVLISCDELEAVPLELADIPSLQEMRFENTSKAVKSAKSVR
DSKTSKSMKLKLSIFPPENESKVPQ
>St_PG1011_C00T037916.1
MDPFTTAALTTAVTATVSLLAENLSHLISYNWKLYTGWKKSCEDLFDEVKRLNAFLVDNANQRSNSTQWEVLVDKIRRTV
YKAEDVVDKLLIQGKIDQESSIATKMIHKTYKKRNFTEEINEILEEVRKILDENQHLFEANPMIDHHAAKVVQEEQGSSL
ENHEVVGFDEEATRVINRLVEGAECLDVIPVVGMPGLGKTTLARKIYNDPKISRQFFSYIWVFIGQSTCVKRDILFNILK
GFTNSVDEFKNRNEADITEEIRKRVANGGKCLIVLDDVWDSNVVDIIKTVFPDNRKAHRIMMTTRHEDIARSVNKYPHNL
KFLDVDESFQLLEKRAFSVSRCPVELVEHGEAIVEKCQGVPLTIVVIAGALRGRTSEIDWKVVRENVGKHLIQEDKLQRC
VNVVRLSYNHLPQEKKACFLYFGAFPQGFHIPAWKLIRLWIAEGLIMSKLSGNEIEEIAEYYLNDFTNRNLVMVMGKRSN
GRIKTCRVHDMLHEFCVEEATRLTLFKQVCLTSDQDIVPSIQNSITCRRVSIQSSVPQDFISKKTVEEHVRSLLCFSSKE
KKVDFSNIIVKLIPNAFPLMRVLDIESLKFSIPKEFYQLLHLRYIAISGDFKELPKLFTSFCNAQTLILSTSETTLVIKA
DIWNMPRLRHLRTNKPAILPPPTASSTSSSANSCLLQTLSLVTPESCKGNVLSKAGNVKKMSIKGNLTPFLETSKGEFFS
NFQVLKLLESLTLLNDEMSNKSLHLPSAFSECLPNLKKLTLSNTRFDWNQAYRLGQVKNLQVLKLKENAFMGPSWKMEPG
GFKKLQVLWIKMADFVSWEASNCPFPRLRSLVLISCLNLEAVPLELVDLDNLQEMTLDNTSKASESAREIEREKKKKQAD
PESGKFKLTIPY
>St_PG1011_C00T038330.1
LFVIICFFFSSLYKSKKIYREQFLSYYYKIKIAMESIAVAAVSPAAAKAVGFLVDSLSQLLSENVELIRGAKGDFQRLLD
EIEPLNELLAEDCAELKSNNNKDNIDLDKLFLKIQRIVYKAEDAIDKFLIQAKIDQDNVFSKILPIHKWIHNWKIAPEFK
EILEQVTGICEESQQVLQKSHIQCTALQPGNSTGTQGPAEEDIEVVGFDKPAKDVIERLCKGSKDLDVVPIVGMPGLGKT
TLSRKVYHDSYLDFRFYKRMWVYVGQSKKPKDILVEIVKEVAPSNSEELIKDKDEDQLARIIRDFLVERGKYLIVLDDVW
DTQVVDFVKKSFPNDKSQSRGDRIMLTTRLTRVAEAVSAHPHNLENLSKGDSFKLLEQRVFGKTRECPIKLRGYGNEIVD
KCCGVPLAIVVIAGALRGCLGESEWKLVKDNVGKHLINKDDSKSCLKFVETSYNHLPQQRKAAFLYFGVFPQGFDIPAWK
LIRLWVAEGIIKSHLQGSDIEEVAETYLSDFAGRNLVMVMQKRSNGQIKTCRLHDMLHEFCIIEAKRISLFQQVYLQPGV
QVFPSIEDPNTSRRLCIQSSIPYNFIPKDRIVQHVRSLLCFSSNQKQIDLSNLDIQLIPYAFPLIRVLDIQSLIFEFSEM
FYRLFHLRYIAIKGNFTVLPSLFSNFWYLQTLILHTDTSSSTLEIKEDIWKMLQLRHLHSNLPVKLPPPPTPTSKNRTCL
QTLSKVTPDSCKKTVFTKACHLRKLVIEGELAFLLGTSTKGHGFNSFQELRCIENLKLLNNGFREDLHLPPHFSLQKTLN
KLTLSNTSFEWSEADILGQLECLKVLKLKDNAFIGKNWKPKKGSFSNLQVLQIDWADNWETWDASNRPFQSLTHLVLISC
YDLKALPHELADLPYLQEMKLMRTFKAIGSAIEIKSKKLQRQDPESSIKFNLIIFPPASSTN
>St_PG1013_C00T014939.1
MAETTVEFALHNLTEQLRDNIDVIAVIKDEVTCLLSELNHMRVFLIEANRNRRGSEILKHFVQELNRAINKAENSIDNFM
IEAKLHKKRGIYKIFDLCYLVKGKRCCAEIRSIMEKLKEIRRDSTYALSMSLQFDDSKSQQTAQQLKSAPLVEEDEIVGF
DEEADEIINRLLGGSDDVEFIPIVGMPGLGKTTLANKVFKSSTVGYAFDNRIWVYVSQSYTRRDLFLNIINQFTRNTEQY
RYVTEEALAEVIREHLLPGKYLIVLDDVWRWEPLDDVKIALPNKMRGSRVLFTTRDDKLGKFCCNKPHHLKFLTDDECWE
LLQKKVFHKDKCPLDLEELGERIAKKCMGLPLAALVIAGALTGRGKTKSEWEIVHQYVSEHIISSDIMMTKKLVQMSCDS
LPVNLKACFLYCGAFPKGSEIPAWKIVRLWIAEGFIRETMQSTVETVAEGYLNELVSKSLLMVTQRTSNGQIKTFRVHDM
LHEFCTLEASEENLFKEIKLGVEQSFPRNQVLATFRRLSIDSSVQEFISTNPYGDNIRSFLCFSSRNIVMSPYEFETIPK
SFPLLRVLDIESILFELETIPKSPFQKQFFQLYHLRYIAISSDSLKILPKFMEDLWNLQTLIISTQQQTLNIEADICNMP
QLRHLHTNASAKLCPSVLKTRNHHSALQTLSIIEPKTFTEEDVFARCQNLKKLGIRGDMTDLVGLFKLVYLEKLKLMNLA
SGALRLGSENLFPRRLKQLTLSGTWFDWNKIRRVVDHLELLEVFKLKENAFREHHWELKDYVFPRLKVLWIERSELVYWE
ASDENFPSLERLVLRNLNKLEEIPINFANISNLKMMELVNTAKSTVKSAQKIESRSIRALLLSSIFSKLGCVSNSLNFGG
ICNLICVGLLSYILLLVLPFLAGLHCT
>St_PG1013_C00T034003.1
MVDVGVEFLFENLTQLVMDNVELIGGVKDEIENLRDDLNEFNAFLKQAAMVRSENPVLKELVRSIKKVVNRAEDAIDKFV
IEAKVHKDKGFKGVFNKPVHYKRVREVAVEIKGIRDRMREIRQNNAHGLQALQDRDDSLNSGEERQPPVVEEDDVVGFDD
EAQTVIDRLLEGSGDLEVIPVVGMPGLGKTTLATKIFKHPKIEYEFFTRLWLYVSQSYKTRELYLNIISKFTGNTKHCRD
MSEMDLALKVREILEEGGKYLIVLDDVWSTDAWDRIKIALPKNDKGNRVLLTTRDHNVARSCNRSPHDLKFLTDEESWIL
LEKRALHKAKCPPELETNGKSIARKCKGLPLAIVVIAGALIGKGKTIREWEQVDQSVGEHFINRDQPNNCNKLVRMSYDV
LPYDWKACFLYFGTFPRGYLIPARKLIRLWIAEGFIQYRGNLSLECKAEDYLNELVNRNLVMVMQRTLDGQIKTCRVHDM
LYEFCWQEATTEENLFHEVKFGGEQSVSVVPTHRRLCIHSSVVEFISKKPSGEHVRSFLCFSPEKIDTPPTVSANISKAF
PLLRVFDTESIKINRFCKEFFQLYHLRYIAFSFDSIKVLPKYVGDLWNVQTLIVNTQQINLDIQADILNMPRLRHLHTNT
SAKLPTPANPKTSKTTLVNQSLQTLSTIAPESCTEYVLSRAPNLKKLGIRGKIAKLMEPSQSILFNNVKRLQFLENLKLI
NVGQTDQTQLRLPPASLFPTKLRKLTLSDTWLEWDDMSVLKQLEYLQVLKLKDNAFKGEHWELNDGDFPFLQVLCIERAN
LVSWNASDSFLERSKIIACCWFNQPGWRA
>St_PG1013_C00T043431.1
MANVAVEFLVENLMQLLRDNAELISGVKEAAESLLQDLNDFNAFLKQAAKCHINENEVLRELLKKIRTVVNSAEDAIDKF
VIEAKLHKDKGMTRVLDLPHYKRVREVAGEIKAIRNKVKEIRQNDAIGLQALQDDDSSAGFEERKPPVVEEDDVVGFDEE
ADIVIKRLLAESNRLEVVPVVGMPGLGKTTLANKIYKHPKIGYEFFTRIWVYVSQSYRRRELFLNIISKFTRNTKQYHGM
CEEDLADEIQEFLGKGGKYLVVLDDVWSDEAWERIKIAFPNNNKPNRVLLTTRDSKVAKQCTPIPHDLKFLSEDESWILL
EKKVFHKDKCPPELVVPSGKSIAKKCKGLPLAIVVIAGALIGKGKTPREWKQVDDSVSEHLINRDHPENCNKLVQMSYDR
LPYDLKACFLYCSAFPGGFQIPAWKLIRLWIAEGFIQYKGHLSLECKGEDNLNDLINRNLVMVMERTSDGQIKTCRLHDM
LHEFCRQEAMKEENLFQEIKLGSEQYFPGKRELSTYRRLCIHSSVLDFISTKPSAEHVRSFLSFASKKIEMPSADIPTIP
KGFPLLRVLDVESINFSRFSKEFYQLYHLRYVAFSSDSIKILPKLMGELWNIQTIIINTQQRTLDIQANIWNMERLRHLH
TNSSAKLPVPVAPKNSKVTLVNQSLQTLSTIAPESCTEEVFARTPNLKKLGIRGKIAVLLDNKSAASLKNVKRLEYLENL
KLINDSSIQTGKLRLPPAYIFPTKLRKLTLLDTLLEWKDMSILGQLEHLEVLKMKENGFTGDTWESTGGFCSLLVLWIER
TNLVTWKASADDFPRLKHLVLICCDNLKEVPIALADIRSFQGLKTLASSFPYSLLISDCVHSSFTGPLAWIKKEPLSINC
FHNS
>St_PG1013_C00T055046.1
MADVAVKFLVENLMQLLIDNADLILGIKGEVENLLRDLNDFNAFLKQAAKSRRENEVLKEMVKKIRKVVNDAEDSIDKFV
IEAKKHDDKNKFAQWFHITHVARAKGVADEIKSIRERVKEIREDNAYGLQAITLDDNFNRGDEERKAPVVEEDDVVGFDD
EAKIVIDRLIGGSDYVEVVPVVGMPGLGKTTLAYKIYKDPKVEYEFFTRVWVYVSQTFKRREIFLNIISKFTRNTKQYHD
TPEDDLANEVKELLGKGGKYLIVLDDVWTVEAWDRIKIAFPNNGKRNRVLMTTRQSNVAKRCNDKPHDLKFLTKDESWEL
LEKKVFHKEKCPPELELPGKSIAEKCMGLPLAIVVIAGALIGKGKTTREWELVAASVGEHLINRDPENCKKLVQMSYDRL
PYDLKACFLYCGAFPGGSQIPAKKLIRLWIAEGFIQYQGPLALEDVAEDHLNDLVNRNLVMVMQRSCSGQIKICRVHDML
HEFCRHEAMTEENLFQEIKQGQERSFPGKQELATYRRLCIHSLVPEFLSTKPSGEHVRSFLCVGSKKIGMPPNEIPSIPN
AFPLLRVLDAESIKFNRFSREFFKLFHLRYIALSTDKIKTIPADFGNLWNVQTLIVETQQATLDIKADIWNMTRLRHVCT
NASATLPSTKRPKSSKDNLVNRCLQTLSTIAPECCTAEVFTRTPNLKKLGVRGKIDALLETSKDGSGSGLFSNIGKLACL
EYLKLVNDTRLSSKPLHLPPAYIFPQKLKKLSLVDTWFEWKDMSILGLLPDLEVLKLKENAFKGQSWEQEDGGFPRLQVL
WIERTDLTSWKASSGNFLRLKHLALISCDKLEELPAELADVKNLQLIELQSSSELLHWHLTGTFINSDTGFTLQ
>St_PG1013_C00T065798.1
MADAVVNFLIENLLQLITENAKLIGSAKGELDNLLKVAQQLKGFLDDAAKYGYTNSEQWKVLVIEIHKTVHRAEDAIDKF
LVQAKLHQDKNTMGRIFDWPRNLIKVRNLAAEIKGINDQVKELRSSNQALQATPVIEHHRREEVTQGPSLENDAVVGFDD
EANKVIKRLVEGPAESVDIIPVVGMPGLGKTTLARKIYNDSKLTYEFYSIVWVYVGQECKAKDIYVRILKFFKKNIEDHL
NDDVDTLVKAIGGYIKKGGRCLIVLDDVWEDEVIDHVMKVFAENKKGHRIMMTTRDLRVAKFANPEPHELKFLEEEESFE
LLVMRVFGKGSCPNELVAIGKKIAEKCGGVPLVVVVIAGALRGRLDKKDWERVDRNVVQHFGDHTEDSCLKFVKMSYDHL
PQEVQMCFLYCGVFPRGFDIPCWKLIRLWIAEGLIKPQPKFTLEEIAEFCLTDLLNRNLVIIMQKRSDGQIKTCRLHDML
YQFCKKEASNRCLFQEPDQSTLDPDTCRRLCIQPSNLSDFLSATPSAEHVRSFYCFSSKQKPIDLSPNEIKLIHKAFPLL
RVLDAESLKFIFSKDFNQLFHLRYIAISGDFKALPPTFGKFWNLQTLILNTSTLEPTLEVKAEIWNLLQLRHLHTNIPAK
LPSPTTTTGKPSCLQTLSMVAPESCEKDVLAKACNVRKLSIRGQMAAFLGAYKGGINNLKELQCLEHLKLLNDVLFINKT
LHLPPAFSNLVHTVKKLTLTNTRFAWSEADKLGTLEFLEVLKFKENAFTGDFWKPKSGFSALQVLWIERSELESWEASVI
NYPVLRQLVLISCDELDAVPLELADIPSLQEMRLENTSKAVKSAKSSTVIQKQERTWTLSLLEAIAHQTNNCSVILK
>St_PG3003_C00T013256.1
MADAMNFLVENLLQLLSENINLIKGLDDEFNNLLEEVQRLKVSLDDASKFQRDNRLWDSLVKEVQKTIHRAEDLTDKFLV
QAKRRQEMNITRRILDVAHITRTRDVAIQIRQIHEKLKKLREDIKEAFRPKPILDIPKISQQVTQGPLEDDEVVGFDEEA
EKVIKRLVEGPQESIDIIPVVGIAGLGKTTLARKIYYDSTVSFEFFSTIWIYVGQEYKIKDIYLRILKFFTKRIEDHLND
DEDTLAKVISGFMNRGGKCLIVLDDVWEAEVVDVVKRVFPGNKKGHRIIMTTHDRYLASYANPVPHDLKFLNEEESFELL
VKRVFGKGNCPVELVDLGHSIARKCEGIPLEIVLIAGLLRGRLNKSDWARAENNVSEYLYNQNKDYGVFVEMSYNRLPQD
VQTCFLYCGVFPQGFDIPCWKLIRLWIAEGLIKPQQSCTLEEIAEFYLNDLVQRNLVILWQKRSDGQIKTCRLHNMLHEF
CRKEASNKWLFQEVCPTPDQSVTSIQDKDTCRRLCIQPSILCDFLSKTPVAEHVRSFYCFSSKQKQTELSRNEIKLLHKS
FPLIRVLDIESLNFLFSKDFNQLFHLRYIAISGDFKALPPPFGKFWNLQTLILNTSTLEPTLEVKADIWNLLQLRHLHTN
IPAKLPSPTITTGKPSCLQTLSMVAPESCKKDVLAKACNLTKLSIRGQMMGFFESRGGISNLEELKCLEHLKLLNDVLYM
NKTVQLPVTFFRLVRTVKKLTLANTRFAWSEAEKLAQLESLEVLKLKENAFMGDTWKPEVGGFSKLRVLWIERAELETWE
ASNLNYPILRNLILVSCDKLDAVPVELADIPNLREMKLENTIKAVKSAKDILELKKSKNITFKLSIFPPEADPRPHSEVE
RR
>St_PG3003_C00T013257.1
MADAVLNLLVENLFQLINDKLELIRGAKDELDNLLQEINTLKAFLQDNDQQESNSNLWKIFVKTIRTQVHKADDVIDKFV
LEAKLHEEKNIWKKTLDLGRHIKRVNNLAKRIKDIREKDTFLEVKNMVGFTKEANEVMERLVGGTEEVECIPIVGMTGLG
KTTLARKVWSDSQITAEFSYNIWVSVGQSNELKNIFFVILKSSTGPNQEFRCNGENELAKVIASFVTEQQHRCLIVLDDV
WASELVDYFKNVLPENKKGHRILMTTRRRDLASCASERPYHLKFLTGEESYQFLEKRVFDNGKYRNDLVELGKSIASKCG
GLPLALVVIARALKVNQTVYDWERIENNFWQYVVKENDTTSCWKIVEASYESLSSEMKACFLYCLAFPKGYDIPFQVLIR
LWMAEGLIESSPKKISSSKDTAENYLMEFENLDLVIVSRAITGSIKRIKCNDIFYEFYKMVVTKESVFQELRLKPDLPSI
NDPDTSRRLHIESCDLSDFISRIPSAEHVRSFLCFSSEDQDLDQQTKLSSDDVDIQLISKAFPLLRVLKIESINILSLKN
LNQLFHLRYISISGNFKELPAFFSKFRSLQSIIIYTSQPTLNIKANIWNMPKLTHLKTNKPSKLPLPSTQKGQGSSSLLQ
TLSKISPETCNKDVLGEASNSLKKLSIQGNIEDSLKTKSDRFSTFEGFQTFEKFECLENLKLISDVSCHSNAFQLPKALF
RFLLKLKKLTLSKTMFGWEEATKLGQLQCLEILKLEKEAFTGSIWKPEEGDFRKLQILLIHNDELQIWKASGYHFRELRV
LVLKCPKLESVPAELSQFQQQSIITGPENML
>St_PG3003_C00T013259.1
MADAVVNFLVENLLQLLSENIDLIKGVDDEFKNLLEEVQRLKAFLDDAAKFHSESSLWDQLVKEIQKMVHKSEDVIDKFL
VQAKLHRDKNKVERFFDVGHMAVVRDLAVEIKDIHEKVKKLREDNKDSFKPKPILDVPKKGHEVTKGPSLDDDEVVGFDV
EAEKVIKRLVEGPAESLNIIPVVGMPGLGKTTLARKIYNDSKLSFEFFCILWVYVGREYKIKDIYLRILKHFKNSIDEYL
NEDEDRLAKVISGFMSKGGRCFIVLDDVWEANVIDHVKKVFPENKKGHRIMMTTRDGLLAAYANPDPHNLKFLTTEESFE
LLVKRVFGKGSCPDELKEVGKRIAGNCSGVPLVVVVTAGALAGRSNTTEWKVVERNVIQYAFNVNKDCGVFVEMSYDRLS
QELQTCLLYSGIFPRGFDIPAWKLIRLWIAEGLVKPQQSSTLEEIAELHLNDLVHRNLVILVQKRSDGQIKTCRLHDMLH
EFCRTKAADKWLFQEICTTVDNAVPSIQDPDTCRRLCIQPSTLKDFLSTKPSAEHVRSFYCFSSKQKQTNLSPNDIKLIH
KAFPLMRVLDVESLKFLFSKDFNNLFHLRYIAISGDFKALPPTFGKFWNLQTLIINTSTSEPTLEVKADIWNMLQLRHLH
TSIPAKLTSPIVTTGKPSCLQTLSMVAPESCKKDVLAKACHLKKLSIRGQMAAFLESRGGISNLEELKCLEHLKLLNDVL
YMNKTVQLPSAFFRLVRTVKKLTLANTRFAWSEAEKLAQLESLEVLKLKENAFMGDTWKPEVGGFSKLRVLWIERAELET
WGASNLNYPILRNLVLVSCDKLSAVPVELADIPNLREMNSAYSLLNLNPRPHSKVESRASGFRSGVMCMMLRHFMFSVVQ
SPDKIVPIKKTCLPFVICNMLNRWSMYSLELFFFFSF
>St_PG3003_C00T014228.1
MADAVVDFLVENLLQLLTENVKLIGSAKGELDNLLKVAQQLKAFLDDAAKLGHTNSEQWKVLVIEIHKTVHRAEDAIDKF
LVQAKLHQDKNTMGRMFDWPRNLIKVRNLAAEIKGINDQVKELRSSNQALQATPVIEHHKKEEVTQGPSLENDEVVGFDE
EANTVIKRLVEGPTESVDIIPVVGMPGLGKTTLARKIYNDSTLTYEFYSIVWVYVGQECKAKDIYLRILKFFKKNIEDHL
NDDVDTLAKTIGGYIKKGGRCLIVLDDVWEDEVIDHVMKIFAENKKGHRIMMTTRDLRVAKFVNPEPHVLKFLKKEESFE
LLVMRVFGKGSCPNELVVIGNKIAEKCGGVPLVVVVIAGALRGRSDKKDWERVDRNVVQHFGEHTEDSCLKFVKMSYDHL
PQEVQMCFLYCGVFPRGFDIPCWKLIRLWIAEGLIKPQLEFTLEEIAEFYLTDLLNRNLVIIMQKRSDGQIKTCRLHDML
YQFCKKEASNKWLFQEPDQSKLDPDTCRRLCIQPSNLSDFLSTTPVAEHVRSFYCFSSKQKPIELSPNETKLIHKAFPLM
RVLDVESLKFIFSKDFNQLFHLRYIAISGDFKALPPTFGKFWNLQTLILNTSTLEPTLEVKADIWNLLQLRHLHTNIPAK
LPSPTTTTGKPSCLQTLSMVAPESCEKDVLAKACNVKKLSIRGQMAAFLGAYKGGINNLEELQCLEHLKLLNDVLFISKT
LHLPLAFSKLVRTVKKLTLTNTRFAWSEADKLGTLESLEVLKFKENAFTGDFWKPKSGFSALQVLWIERSELESWEASVI
NFPVLRQLVLISCDKLDDVPLELADIPSLQEMRLDNTSKAVKSAKNVRDSKTSKSMKLKLSIFPPENESKVPQ
>St_PG3003_C00T014231.1
MADAVVNFLVENLLQLLTENVKLIGSAKGELDNLLKVTQQLKGFLDDAAKLGYTNSEQWKVLVIEIHKTVHRAEDAIDKF
LVQAKLHQDKNTMGRMFDWPRHLVKVRNLAAEIKGIHDQVKELRSSNQALQATPVIELHKKGEVTQGPSLENDEVVGFDE
EANTVIKRLVEGPTESVDIIPVVGMPGLGKTTLARKIYNDSTLTYEFYSIVWVYVGQECKAKDIYLRILKFFKKNIEDHL
NDDVDTLAKTIGGYIKKGGRCLIVLDDVWEDEVIDHVMKIFAENKKGHRIMMTTRDLRVAKFVNPEPHVLKFLKKEESFE
LKMWWSTTVVVVIAGALRGRSDKKDWERVDRNVVQHFGEHTEDSCLKFVKMSYDHLPQEVQMCFLYCGVFPRGFDIPCWK
LIRLWIAEGLIKPQLEFTLEEIAEFYLTDLLNRNLVIIMQKRSDGQIKTCRLHDMLYQFCKKEASNKWLFQEPDQSKLDP
DTCRRLCIQPSNLSDFLSTTPVAEHVRSFYCFSSKQKPIELSPNETKLIHKAFPLMRVLDVESLKFIFSKDFNQLFHLRY
IAISGDFKALPPTFGKFWNLQTLILNTSTLEPTLEVKADIWNLLQLRHLHTNIPAKLPSPTTTTGKPSCLQTLSMVAPES
CEKDVLAKACNVKKLSIRGQMAAFLGAYKGGINNLEELQCLEHLKLLNDVLFISKTLHLPLAFSKLVRTVKKLTLTNTRF
AWSEADKLGTLESLEVLKFKENAFTGDLWKPKSGFSALQVLGLKGQN
>St_PG3003_C00T042879.1
MADVAVKFLVENLMQLLIDNADLILGIKGEVENLLRDLNDFNAFLKQAAKSRRENEVLKEMVKKIRKVVNDAEDSIDKFV
IEAKRHDDKNKFAQWFHITHVARAKGVADEIKGIRERVKEIRENDAYGLQAITLDDNFNRGDEERKAPVVEEDDVVGFDD
EAKIVIDRLIGGSDYVEVVPVVGMPGLGKTTLAYKIYKDPKVEYEFFTRVWVYVSQTFKRREIFLNIISKFTRNTNQYHD
TPEDDLANEVKELLGKGGKYLIVLDDVWTMEAWDRIKIAFPNNGKRNRVLMTTRQSNVAKCCNDKPHDLKFLTKDESWEL
LEKKVFHKEKCSPELELPGKSIAEKCMGLPLAIVVIAGALIGKGKTTREWELVAASVGEHLINRDPENCKKLVQMSYDRL
PYDLKACFLYCGAFPGGSPIPAKKLIRLWIAEGFIQYQGPLALEDVAEDHLNDLVNRNLVMVMQRSCSGQIKICRVHDML
HEFCRHEAMTEENLFQEIKQGQERSIPGKQELATYRRLCIHSLVPEFLSTKPSGEHVRSFLCVGSKKIDMPPNEIPSIPK
AFPLLRVLDAESIKFNRFSREFFKLFHLRYIALSTDKIKTIPADFGNLWNIQTLIVETQQATLDIKADIWNMTRLRHVCT
NASATLPSTKRPKSSKDNLVNRCLQTLSTIAPECCTAEVFTRTPNLKKLGVRGKIDALLETSKDGSGSGLFSNIGKLACL
EYLKLVNDTRLSSKPLHLPPAYIFPQKLKKLSLVDTWFEWKDMSILGLLPDLEVLKLKENAFKGQSWVQEDGGFPRLQVL
WIERTDLTSWKASSGNFPRLKHLALISCDKLEELPAELADVKNLQLIELQSSNGTLTG
>St_PG3003_C00T043951.1
MANVAVEFLVENLMQLLRDNAELISGVKEAAESLLQDLNDFNAFLKQAAKCHINENEVLRELVKKIRTVVNSAEDAIDKF
VIEAKLHKDKGMTRVLDLPHYKRVREVAGEIKAIRNKVKEIRQNDAIGLQALQDDDSSARGFEERKPPVVEEDDVVGFDE
EADIVIKRLLAESNRLEVVPVVGMPGLGKTTLANKIYKHPKIGYEFFTRIWVYVSQSYRRRELFLNIISKFTRNTKQYHG
MCEEDLADEIQEFLGKGGKYLVVLDDVWSDEAWERIKIAFPNNNKPNRVLLTTRDSKVAKQCTPIPHDLKFLTEDESWIL
LEKKIFHKDKCPPELVVPSGKSIAKKCKGLPLAIVVIAGALIGKGKTPREWKQVDDSVSEHLINRDHPENCNKLVQMSYD
RLPYDLKACFLYCSAFPGGFQIPAWKLIRLWIAEGFIQYKGHLSLECKGEDNLNDLINRNLVMVMERTSDGQIKTCRLHD
MLHEFCRQEAMKEENLFQEIKLGSEQYFPGKRELSTYRRLCIHSSVLDFISTKPSAEHVRSFLSFSSKKIEMPSADIPTI
PKGFPLLRVLDVESINFSRFSKEFYQLYHLRYVAFSSDSIKILPKLMGELWNIQTIIINTQQRTLDIQANIWNMERLRHL
HTNSSAKLPVPVAPKNSKVTLVNQSLQTLSTIAPESCTEEVFARTPNLKKLGIRGKIAMLLDNKSAASLKNVKRLEYLEN
LKLINDSSIQTGKLRLPPAYIFPTKLRKLTLLDTWLEWKDMSILGQLEHLEVLKMKENGFTGESWESTGGFCSLLVLWIE
RTNLVSWKASADDFPRLKHLVLICCDNLKEVPIALADIRSFQVMMLQNSTKTAAISARQIQAKKDNQTQQGTKNIAFKLS
IFPPDL
>St_PG3003_C00T046025.1
MVDVGVEFLLENLKQLVLDNVELIGGVKNEIENLRDDLSEFNAFLKQAAMVRSENPVLKELVKSIRKVVNRAEDAIDKFV
IEAKVHKDKGFKAVLDKPVHYKREREAAGEIKGIRDKMREIRQNNTHGLQALLQDHDDSISRGGEERQPPVVEEDDVVGF
DDEAQTVIDRLLEGSGDLEVIPVVGMPGLGKTTLATKIFKHPKIEYEFFTRLWLYVSQSYKTRELYLNIISKFTGNTKHC
RDMSEMDLALKVREILEEGGKYLIVLDDVWSTDAWDRIKIAFPKNDKGNRVLLTTRDHNVARYCNRSPHDLKFLTDEESW
ILLEKRAFHKAKCPPELETNGKSIAKKCKGLPLAIVVIAGALIGKGKTIREWEQVDQSVGEHFINRDQPNNCNKLVRMSY
DVLPYDWKACFLYFGIFPRGYLIPARKLIRLWIAEGFIQYRGNLSLECKAEDYLNELVNRNLVMVMQRTLDGQIKTCRVH
DMLYEFCWQEATTEENLFHEVKFGGEQSVREVSTHRRLCIHSSVVEFISKKPSGEHVRSFLCFSPEKIDTPPTVSANISK
AFPLLRVFDTESIKINRFCKEFFQLYHLRYIAFSFDLIKVLPKHVGELWNVQTLIVNTQQINLDIQADILNMPRLRHLHT
NTSAKLPTPANPGTSKTTLVNQSLQTLSTIAPESCTEYVLLRAPKLKKLGIRGKIAKLLEPSQPVLFNNVKTLQCLENLK
LINVGQTDQTQLRLPPASLFPTKLRKLTLSDTWLEWDDMSVLKQLEYLQVLKLKDNAFKGEHWELNDVGFPFLQVLCIER
ANLVSWNASDSFLERSKIIT
>St_PG3003_C00T054004.1
MADAVVEFLLLNLKQLLLYHVDLLSGVKDQVESLHRELSLMKAFLKDSREKRSEYEYVRELVSQITIVAYEAEDIIDTFV
TNAAMQKARSTVRRAFHVFDHSSKLRNVAKEIESIKVKVKEIYDKKMFGIQSLHGGESSRRSPPQKRVPMVEEENVVGFD
DEARKISSRLTNGSEELEIISIVGMGGLGKTTLAKKVYTDPSVEFHFYNRAWIYVSQQYSRKEVFLGILDSLGLITDEMY
KMNDEKLAGELFSHLRSKRYLVVIDDVWTMEAWDDLQMAFPKTASGSRILLTTRNTEVALHANPEGLPHHLRFLTHEESW
ELLSKKVFRKGSCPLELEDIGLQIAKKCYGLPLAIVVVSGLLLKKEKTRDWWKKVANDVSSYVARDPKQCMDVLALSYKH
LPDHLKVCFIYFGVFPEDFEIPVWKLLRLWTSEGFIQQMGQECLEDTAEEYLEDLVDRNLVLVAKKRANGRIKTCRIHDM
LRDLSVKMGSEEKFLEVFKESAQNHSLSSISKYHRRLCVHSHFLDFITSRPFGPNVRSFLCFASEEMELLREHTSFLHEA
FRLVRVLDLKYINFPRFPNEIVQLVHLRYIALSGNFRVLPASISKLWNLETLIVGTKSRELDIQVDIWKMSQFKHLYTSG
LSCLRGPPAKTRKDNEDPFVRRNIQTISTVLPDCCKENILARTPGLRKLGIRGKLATLVAINGDSSLFDNLAKLDNLETL
KLLNDTFPLPPSQCQIPGLPQSYKFPPNLKKLTLSDTFLDWSHISTLGMLPNLEVLKLKDYAFKGTKWEPLDGGFRLLRV
LHIGRTNLEHWNASGHHFPRLQQVFLKHCSSLNEIPFGLVEVPSLQNMELFWPTPAAAASARIIQQEKQEGDIKDNVFKL
VIYPPDI
>St_PG3003_C00T058160.1
METITVAAVSPAAAKAVNFLVDSLSQLLSENVELTRGAKGDFQRLLGEIRPLNELLAVDCAELKSNNNINLDELFLKIQR
TVYKAEDAIDKFLIQAKIDQDNVFSKILPIHKWIHDWKIAPEFKKILKQVTEIREESQQVLQKSNIQSTALQPGRSMATQ
GPAEEDIEVVGFDNPAKDVINRLSEGSKDLDVIPIVGMPGLGKTTLSRKVYHDSNITGHFYKRMWVYVGTSKKPKDILVE
IVKEVAPSNSEELIKDKDEDQLAHIIRDFLVERGKYLIVLDDVWDTQVVDFVKKAFPNDKSQPRGDRIMLTTRQQRVAEA
VSARPHNLEKLSKGDSFKLLEQRVFGKTRECPINLRGYGEEIIDKCCGVPLAIVVIAGALRGYLDEGKWKVVRDNVGKHL
TNKVDEESCLKLVEMSYNHLPQESKAAFLYCGVFPQGFDIPAWKLIRLWVAEGLIKSDLRGSEIEEVAETYLSDFADRNL
VMVMQKRSNGQIKTCQLHDMLHEFCIIEAERISLFQQVYLQPGVRVFPSIEDPNTSRRLCIQSSIPYNFIPKGRIVQHVR
SLLCFSSIQKKIDLSNLDIQLIPYAFPLIRVLDIQSLIFEFSEMFYRLFHLRYIAIKGNFTVLPSLFGNFWYLQTLILHT
DTSSSTLEIKEDIWKMLQLRHLHSNLPVKLPPPPTSTSKSCTSCLQTLSKVTPDSCEKTLFAKVCHLRNLGIEGKLAVLL
GTNTNGHGFDSFQELTRIENLKLLNNGWSEELHLPPRFFSILKTLNRLTLSNTGFEWSEADILGQLKCLKVLKLKEKAFI
GNKWKPKKGSFSNLQVLWIDWADNWETWDASNRPFQCLTHLVLISCYKLKAVPHELADLPYLQEMKLMHTFNAVSSAIEI
KRKKLESSIKFDLIILPLRSVEFVHFV
>St_PG3003_C00T058176.1
MEAIIVAAVSPAATKAVSFLVDSLSQLLSENVELIRGADGDFQRLLDEIKPINELLAGDYAQLKSNNNIDLDKLFQNIQR
TVYKAEDAIDKFLIQAKIDEANVFNKFSPFVKWNNNRKIAPEFREILQQLTIIRQETQQVLEKTTKQSTAFPPGGTTGTQ
GPAEEDIEVVGFDKPAKDVIKRLCEGSKDLDVIPIVGMPGLGKTTLSRKVYHDSYLDFHFYKRMWIYVGTSKKPKDILVE
IVKEVASSNSEELIKDKDEDQLAHIIREFLVERGKYLIVLDDVWDTKVVDFVKKAFPNNESHPRGDRIMLTTRQRRVAEA
VSAHPHNLEKLSKGDSFKLLEQRVFGKIRECPIKLRGYGNEIVDKCCGVPLAIVVIAGTLRGCLGESEWKLVKDNVGKHL
INKDDSKSCLKFVETSYNHLPQQRKAAFLYFGVFPQGFDIPAWKLILLWVAEGLIKSNLQGSEIEEVAETYLSDFAGRNL
VMVMQKRSNGQIKTCRLHDMLHEFCIIEAERISLFQQVYLQPGVRVFPSIEDPNTSRRLCIQSSIPYNFIPKDRIVQHVR
SLLCFSSDQKQIDLSNLDVQLIPYAFPLIRVLDIQSLIFEFSEMFSRLFHLRYIAIKGNFTVLPSLFGNFWYLQTLILHT
DTSRSTLEIREDIWKMLQLRHLQSNLPVKLPPPPTSSSKSCTSCLQTLSKVTPDSCKKTVLAKVCHLRKLGIEGQLAVLL
GKSTKGRGFDSFQELRCVENLKLLNNGWSEELHLPPHFFSLQKTLNKLTLSNTNFEWSAADMLGQLECLTVLKLKENAFI
GKNWKPKKGSFSNLQVLQIVWAENWETWDASNRPFQSLTHLVLISCYDLNAVPHELADLPYLQEMRLMRTFKAVSSAIEI
KSKKLRRQDPESSIKFNLIIFPPPSSTN
>St_PG3003_C00T058647.1
MDPFTAAALTTAVTATVSLLVENLSHLISYNWKLYTGLKKSCEDLFDEVNRLNAFLIDNANQRSNSTQWEVLVDKIRRTV
YKAEDVVDKLLIQAKIDQESNIAKKLIHKTYKNRNFTEEINEILEEVRKILDENQHLFEANPVIDHHAEKVVQEEQGSSL
ENHEVVGFDEEATKVINRLVEGAECLDVIPVVGMPGLGKTTLARKIYNDPKISREFFSYIWVFIGQSTCVKRDILFNILK
GFTNSVDEFKNRNEADITEEIRKRVANGGKCLIVLDDVWDSNVVDFVKTVFPDNKKAHRIMMTTRHEDIARSVNKYPHNL
KFLDGDESFQLLEKRAFGVSRCPVELVEHGEAIVAKCSGVPLTIVVIAGALRGRTSEIDWRVVRENVGKHLIQEDKLQRC
VNVVRLSYNHLPQEKKACFLYFGAFPQGFDIPAWKLIRLWIAEGLIMSRLSGNEIEEIAEYYLNDFANRNLVIVMGKTSN
DRIKTCRVHDMLHEFCVEEATRLALFKQVCLTSDQDIQNSITCRRVSIQSSVPQNFISKKTVEEHVRSLLCFSSKQKQVD
FSNIDVKLIPNAFPLMRVLDIESLKFSIPREFYQLLHLRYIAISGDFKELPKLFTSFCNAQTLILNTSKPTLDIKADIWN
MPRLRHLCTNKPAILPPPTASSTSGSSTNSCLLQTLSLVTPESCKSNVLSKAGNLKKMSIEGNLTPFLETSKGEFFSNFQ
VLKLLESLTLLNDDKSDKSLHLPSAFSECLPNLKKLTLSKTRFDWNQAYRLGQVKNLQVLKLKENAFTGPSWKMEPGGFK
KLQVLWIEMADFVSWEASNCPFPRLRSLVLVSCLNLEAVPLELADLDYLQEMTLDNTSKASESAREIECKKKKKQADPES
SKFKLTIPY
>St_PG3003_C00T058655.1
MDPFTAAALTTAVTATVSLLVENLSHLISYNWKLYTGLKKSCEDLFDEVKRLNAFLIDNANQRSNSTQWDVLVDKIRRTV
YKAEDVVDKLLIQGKLDQESNIAKKFIQKYKNRNFTEEINEILVEVRRILDENQHLFEANPTIDHQAEKVVQEEQGSSLE
NHEVVGFDEEATKVINRLVEGAECLDVIPVVGMPGLGKTTLARKIYNDPKILREFFSYIWVFIGQSTCVKRDILFNILKG
FTNSFDEFKNRNETDITQEIRKRVANGGKCLIVLDDVWDSNVVDFVKTVFPDNKKAHRIMMTTRHEDIARSVNKYPHNLK
FLDGDESFQLLEKRAFGVSRCPVELVEHGEAIVAKCSGVPLTIVVIAGALRGRTSEIDWRVVRENVGKHLIQEDKLQRCV
NVVRLSYNHLPQEKKACFLYFGAFPQGFDIPAWKLIRLWIAEGLITSRLSGNEIEEIAEYYLNDFANRNLVMVMGKTSND
RIKTCRVHDMLHEFCVEEATKLALFKQVCLTSDQDIQNSITCRRVSIQSSVPQNFIPKKTVEEHVRSLLCFSSKQKQVDF
SNIDVKLIPNAFPLMRVLDIESLKFSIPREFYQLLHLRYIAISGDFKELPKLFTSFCNAQTLILNTSKPTLDIKADIWNM
PRLRHLRTNKPAILPPPTASSTSGSSTNSCLLQTLSLVTPESCKSNVLSKAGNLKKMSIEGNLTPFLETSKGEFFGNFQV
LKLLESLTLLNDDKSNKSLHLPSAFSECLPNLKKLTLSKTRFDWNQAYRLGQVKNLQVLKLKENAFTGPSWKMEPGGFKK
LQVLWIEMADFVSWEASNCPFPILRSLVLISCLKLEAVPLGLADLDNLQEMKKRKIQAHYSLLKLISMPQSEVVIRRVSR
HDDAFAVSVHLITSSNKETCYKYCFY
>St_PG3003_C00T058802.1
MADAVVNFLVENLLQLLTENVKLIGSAKGELDNLLKVAQQLKAFLDDAAKLGYTNSEQWKVLVIEIHKTVHRAEDAIDKF
LVQAKLHQDKNTMGRMFDWPRHLVKVRNLAAEIKGIHDQVKELRSSNQALQATPVIELHKKGEVTQGPSLENDEVVGFDE
EANIVIKRLVEGPTESVDIIPVVGMPGLGKTTLARKIYNDSTLTYEFYSIVWAYVGQECKAKDIYLRILKFFKKNIEDHL
NDDVDTLAKTIGGYIKKGGRCLIVLDDVWEDEVIDHVMKVFAENKKGHRIMMTTRDLRVAKFVNPEPHVLKFLKKEESFE
LLVMRVFGKGSCPNELVVIGNKIAEKCGGVPLVVVVIAGALRGRSDKKDWERVDRNVVQHFGEHTEDSCLKFVKMSYDHL
PQEVQMCFLYCGVFPRGFDIPCWKLIRLWIAEGLIKPQLEFTLEEIAEFYLTDLLNRNLVIIMQKRSDGQIKTCRLHDML
YQFCKKEASNRWLFQEPDQSTLDPDTYRRLCIQPSNLSDFLSTTPFAEHVRSFYCFSSKQKPIELSPNETKLIHKAFPLM
RVSDVESLKFIFSKDFNQLFHLRYIAISGDFKALPPTFGKFWNLQTLILNTSTLEPTLEVKADIWNLLQLRHLHTNIPAK
LPSPTTTTGKPSCLQTLSMVAPESCEKDVLAKACNVKKLSIRGQMAAFLGAYKGGINNLEELQCLEHLKLLNDVLLVKKA
LHLPLTFSKLVRTVKKLTLTNTRFAWSEADKLGTLESLEVLKFKENAFTGDLWKPKSGFSALQVLWIERSELESWEALDY
NFPVLRQLVLISCDKLDAVPLELADIPSLQEMRLDKTSKAVKSAKNVRDSKTSKSMKLKLSIFPPENESKVAQ
>St_PG3003_C00T058808.1
MADAVVNFLVENLLQLLSENIDLIKGVDDEFKNLLEEVQRLKAFLDDAAKFHSESSLWDQLVKEIQKMVHKSEDVIDKFL
VQAKLHRDKNKVERFFDVGHMAVVRDLAVEIKDIHEKVKKLREDNKDSFKPKPILDVPKKGHEVTKGPSLDDDEVVGFDV
EAEKVIKRLVEGPAESLNIIPVVGMPGLGKTTLARKIYNDSKLSFEFFCILWVYVGREYKIKDIYLRILKHFKNSIDEYL
NEDEDRLAKVISGFMSKGGRCFIVLDDVWEANVIDHVKKVFPENKKGHRIMMTTRDGLLAAYANPDPHNLKFLTTEESFE
LLVKRVFGKGSCPDELKEVGKRIAGNCSGVPLVVVVTAGALAGRSNTTEWKVVERNVIQYAFNVNKDCGVFVEMSYDRLS
QELQTCLLYSGIFPRGFDIPAWKLIRLWIAEGLVKPQQSSTLEEIAELHLNDLVHRNLVILVQKRSDGQIKTCRLHDMLH
EFCRTKAADKWLFQEICTTVDNAVPSIQDPDTCRRLCIQPSTLNDFLSTKPSAEHVRSFYCFSSKQKQTNLSPNDIKLIH
KAFPLMRVLDVESLKFLFSKDFNNLFHLRYIAISGDFKALPPTFGKFWNLQTLIINTSTSEPTLEVKADIWNMLQLRHLH
TSIPAKLTSPIVTTGKPSCLQTLSMVAPESCKKDVLAKACHLKKLSIRGQMAAFLESRGGISNLEELKCLEHLKLLNDVL
YMNKTVQLPSAFFRLVRTVKKLTLANTRFAWSEAEKLAQLESLEVLKLKENAFMGDTWKPEVGGFSKLRVLWIERAELET
WGASNLNYPILRNLVLVSCDKLSAVPVELADIPNLREMKLENTIKAVKSAKEILELKNSQKIIFKLSIFPPESESKATQ
>St_PG3005_C00T010104.1
MVDVGVEFLLENLKQLVENNVELIGGVKDEIKNLEDDLREFNAFLMQAAIVRSENPVLKELVRSIRKVVNRAEDAIDKFV
IEAKVHKDKGFKGVFNKLVHYKRVREVAVEIKDIRDRMREIRQNNTLGLQALLQDHDVSISRGGEERQPPVVEEDDVVGF
DDEAQTVIDRLLEGSGDLEVIPVVGMPGLGKTTLATKIFKHPKIEYEFFTRLWLYVSQSYKTRELYLNIISKFTGNTKHC
RDMSEMDLALKVREILEEGGKYLIVLDDIWSRDAWDRIKIAFPKNDKGNRVLLTTRDHNVARHCNRSPHDLKFLTDEESW
ILLEKRAFHKAKCPPELETNGKSIAKKCKGLPLAIVVIAGALIGKGKTIREWEQVDQSVGEHFINRDQPNNCNKLVRMSY
DVLPYDWKACFLYFGTFPRGYLIPTRKLIRLWIAEGFIQYRGDLPLECKAEDYLNDLVNRNLVMVMQRTLDGKIKTCRVH
DMLYEFCWQEATTEENLFHEVKFGGEQSVHEVSTHRRLCIHSSVVEFISKKPSGEHVRSFLCFSPEKIDTPPTVSANISK
AFPLLRVFDTESIKINRFCKEFFQLYHLRYIAFSFDLIKVLPKHVGELWNVQTLIVNTQQINLDIQADILNMPQLRHLHT
NTSAKLPMPANPRTSKTTLVNQNLQTLSTIAPESCTEYVLSRAPKLKKLGIRGKIAKLLEPSQPVLFNNVKTLQCLENLK
LINVGQTDQTQLRLPPASLFPTKLMKLTLSDTWLEWDDMSVLKQLEYLQVLKLKDNAFKGEHWELNDGGFPFLQVLCIER
ANLVSWNASGDHFPRLKHLHISCDKLEKIPIGLADIRSLQVMDLRNSTKSAAKSAREIQAKKNKLQTAKSQKFELSVFPP
DSDVQTAS
>St_PG3005_C00T016254.1
MADVAVKFLVENLMQLLIDNADLILGIKGEVENLLRDLNDFNAFLKQAAKSRRENEVLKEMVKKIRKVVNDAEDSIDKFV
IEAKRHDDKNKFAQWFHITHVARAKGVADEIKGIRERVKEIRENDAYGLQAITLDDNFNRGDEERKAPVVEEDDVVGFDD
EAKIVIDRLIGGSDYVEVVPVVGMPGLGKTTLAYKIYKDPKVEYEFFTRVWVYVSQTFKRREIFLNIISKFTRNTKQYHD
TPEDDLANEVKELLGKGGKYLIVLDDVWTMEAWDRIKIAFPNNGKRNRVLMTTRQSNVAKCCNDKPHDLKFLTKDESWEL
LEKKVFHKEKCPPELELPGKSIAEKCMGLPLAIVVIAGALIGKGKTTREWELVAASVGEHLINRDPENCKKLVQMSYDRL
PYDLKACFLYCGAFPGGSQIPAKKLIRLWIAEGFIQYQGPLALEDVAEDHLNDLVNRNLVMVMQRSCSGQIKICRVHDML
HEFCRHEAMTEENLFQEIKQGQERSFPGKQELATYRRLCIHSLVPEFLSTKPSGEQVRSFLCVGSKKIDMPPNEIPSIPK
AFPLLRVLDAESIKFNRFSREFFKLFHLRYIALSTDKIKTIPTDFGNLWNIQTLIIETQQATLDIKADIWNMTRLRHVCT
NASATLPSTKRPKSSKDNLVNRCLQTLSTIAPECCTAEVFTRTPNLKKLGVRGKIDALLETSKDGSGSGLFSNIGKLACL
EYLKLVNDTRLSSKPLHLPPAYIFPQKLKKLSLVDTWFEWKDMSILGLLPDLEVLKLKENAFKGQLWEQEDGGFPRLQVL
WIERTDLTSWKASSGNFPRLKHLALISCDKLEELPAELADVKNLQLIELQSSSESAARSARAILKRNQEKEQEGTGFKLS
IFPHDLGL
>St_PG3005_C00T023159.1
MAETTVEFALNYLTEQLRDNMDVIAVIKDEVTCLLRELNHLRAFLIEANRNRKGSEILKHFVQELNRAINKAENSIDKFM
IEAKLHKKRGIYKIFDLCYLVKGKRCCAEIRSIMEKLKEIRRDSTYALSMSLQFDDSKSKQTAHQLKRAPVVEEDEVVGF
DEEADKIINRLLGGSDDVEFIPIVGMPGLGKTTLANKVFKSSTVGYAFDNRIWVYVSQSYTRRDLFLNIINQFTKNNEQY
RYVTEEALAEVIRKHLSPGKYLIVLDDVWTWEPLDDVKIALPNKMRGSKVLFTTRDDKLGKFCCNEPHHLKFLTDDECWE
LLQKKVFHKDKCPLDLKELGKRIAKKCMGLPLAALVIAGALTGRGKTKSEWEIVYQYVSEHIISSDIMMTKKLVQMSCNS
LPVNLKACFLYCGTFPKGSEIPAWKIVRLWIAEGFIRETRESIVETVAEGYLNELVSKSLLMLTQRTSNGQIKTFRVHDM
LHEYCTLEASEENLFKEIKLGVEQSFPRNQELATFRRLSIDSSVQDFISTNPYGDSIRSFLCFSSRNIVMSPYELETIPK
SFPLLRVLGIESILFELETIPKSPFQKQFLQLYHLRYLAISSDSLKILPKFMEDLWNLQTLIISTQQETLKIEADICNMP
HLRHLHTNASAKLCPPVLKTRNYHSALQTLSVIEPETLTGDVFARCQNLKKLGIRGDMAKLVGIFEFEYLEKLKLMNLAS
GELRLGSENLLTRRLKQLTLSGTWLNWHEIRRVVGHLELLEVFKLKENAITGHYWELEDYVFPCLKVLWIERSELVYWEA
SDENFPSLERLVLRNLNQLEEIPINFANISHLKMMELVNTTKSTVKSAQNIESRSVCTGFKLTILPPDTISDCN
>St_PG3005_C00T023495.1
MDPFTAAALTTAVTATVSLLVENLSHLISYNWKLYTGLKKSCEDLFDEVKRLNAFLVDNANQRSNSTQWEVLVDKIRRTV
YKAEDVVDKLLIQAKIDQESSIAKKLIHKTYKNRNFTEEINEILEEVRKILDENQHLFEANPMIDHHAEQVVQEEQGSSL
ENHEVVGFDEEAAKVINRLVEGAECLDVIPVVGMPGLGKTTLARKIYNDPKISREFFSYIWVFIGQSTCVKRDILFNILK
KFTNSVDEFKNRNEADITQEIRKRVANGGKCLIVLDDVWDPNVVDFVKTVFPDNKKAHRIMMTTRHEDIARSVNKYPHNL
KFLDGDESFQLLEKRAFGVSRCPVELVEHGEAIVAKCSGVPLTIVVIAGALRGRTSEIDWKVVRENVGKHLLEDKRQRCL
NVVRLSYNHLPQEKKACFLYFGAFPQGFDIPAWKLIRLWIAEGLIMSKLSGIEIEDIAEYYLNDFANRNLVMVTGKRSNG
RIKTFRVHDMLHEFCVEEGTRLTLFKQVCLTSDQDIQNSITCRRVSIQSSVPQNFISKKTVEEHVKSLLCFSSKQKQVDF
SNIDVKLIPNAFPLMRVLDIESLKFSIPREFYQLLHLRYIAISGDFKELPKLFTSFCNAQTLILNTSKPTLDIKADIWNM
PRLRHLRTNKPAILPPPTASSTSSSTNSCLLQTLSLVTPESCNGSVLSKAGNVKKMSIEGNLTPFLETSKGEFFSNFQVL
KLLESLTLLNDDKSNKALHLPSAFSECLPHLKKLTLSKTRFDWNQAYRLGQAKNLQVLKLKENAFTGPSWKIEPGGFKKL
QVLWIEMADFVSWEASNCPFPRLRSLVLISCLNLEAVPLELVDLDNLQEMTLDNTSKAMPQSEVSIRRVSRHDDAFAVSV
HLITSSNKEKNISLGGFGDVLD
>St_PG3005_C00T023499.1
MDPFTAAALTTAVTATVSLLVENLSHLISYNWKLYTGLKKSCEDLFDEVKRLNAFLIDNANQRSNSTQWDVLVDKIRRTV
YKAEDVVDKLLIQGKLDQESNIAKKMFHKTYKNRNFTEEINEILVEVRKILDENQNLFEANPTIDHQAAEIVVQEEQGSS
LENHEVVGFGEEATKVINRLVEGAECLDVIPVVGMPGLGKTTLARKIYNDPTISREFFSYIWVFIGQSTCVKRDILFNIL
KGFTNSFDEFKNKNEADLTEEIRKRVANGGKCLIVLDDVWDPNVVDFVKTVFPDNKKAHRIMMTTRHEDIARSVNKYPHN
LKFLDGDESFQLLEMRAFGVSRCPVELVEHGEAIVAKCSGVPLTIVVIAGALRGRTSEIDWRVVRENVGKHLIQEDKLQR
CVNVVRLSYNHLPQEKKACFLYFGAFPQGFDIPAWKLIRLWIAEGLIMSRLSGNEIEEIAEYYLNDFANRNLVMVMGKTS
NDRIKTFTTCYMSFALKRLLDWLFSNKEFYQLLHLRYIAISGDFKELPKLFTSFCNAQTLILNTSKPTLDIKADIWNMPR
LRHLHTNKPAILPLPTSSSTNSCLLQTLSLATPESCKGNVLSKAGNVKKMSIEGNLTPFLETSKGEFFSNFQVLKLLESL
TLLNDDKSNKALHLPSAFSECLPNLKELTLSKTRFDWNQAYRLGQVKNLQVLKLKENAFTGPSWKMEPGGFKKLQVLWIE
MADFVSWEASNCPFPILRSLVLISCLKLEAVPLELADLDNLQEMKLENTSKASESAREIESEKKKKQADPESGKFKLTIP
Y
>St_PG3005_C00T028544.1
MANVAVEFLVENLMQLLRDNAELISGVKEAAESLLQDLNDFNAFLKQAAKCHINENEVLRELVKKIRTVVNSAEDAIDKF
VIEAKLHKDKGMTRVLDLPHYKRVREVAGEIKAIRNKVKEIRQNDAIGLQALQDDDSSARGFEERKPPVVEEDDVVGFDE
EADIVIKRLLAESNRLEVVPVVGMPGLGKTTLANKIYKHPKIGYEFFTRIWVYVSQSYRRRELFLNIISKFTRNTKQYHG
MCEEDLADEIQEFLGKGGKYLVVLDDVWSDEAWDRIKIAFPNNNKPNRVLLTTRDSKVAKQCTPIPHDLKFLTEDESWIL
LEKKVFHKDKCPPELVIPSGKSIAKKCKGLPLAIVVIAGALIGKGKTPREWKQVDDSVSEHLINRDQLENCNKLVQMSYD
RLPYDLKACFLYCSAFPGGFQIPAWKLIRLWIAEGFIQYKGHLSLECKGEDNLNDLINRNLVMVMERTSDGQIKTCRLHD
MLHEFCRQEAMKEENLFQEIKLGSEQYFPGKRELSTYRRLCIHSSVLDFISTKPSAEHVRSFLSFSSKKIEMPSADIPTI
PKGFPLLRVLDVESINFSRFSKEFYQLYHLRYVAFSSDSIKILPKLMGELWNIQTIIINTQQRTLDIQANIWNMERLRHL
HTNSSAKLPVPIAPKNSKVTLVNQSLQTLSTIAPESCTEEVFARTPNLKKLGIRGKIAVLLDNKSAASLKNVKRLEYLEN
LKLINDSSIQTGKLRLPPAYIFPTKLRKLTLLDTWLEWKDMSILGQLEHLEVLKMKENGFTGESWESTGGFCSLLVLWIE
RTNLVSWKASADDFPRLKHLVLICCDNLKEVPIALADIRSFQVMMLQNSTKTAAISARQIQAKKDNQTQQGTKHIAFKLS
IFPPDL
>St_PG3005_C00T029931.1
MESIIVAAVSPAATKAVNFLVDSLSQLLSENVELIRGAKGDFQLLLDEIKPLNELLAGDSAQLKSNNKDSIDLDKLFLKI
QRIVYKAEDAIDKFLIQAKIDQDNVFSKILPIHKWIHNWKIAPEFKDILEEVTGIREESQQVLQKSHIQSTALQPGKSTG
TQGPAEEDIEVVGFDKPAEDVIKRLGEGSKDLDVIPIVGMPGLGKTTLSRKVYNDSSLDFHFYKRMWIYVGTSKKPKDIL
VEIVNEVAPSNSKELIKDKDEDQLAHIIRDFLVERGKYLIVLDDVWDTQVVDFVKKAFPNNKSQPRGDRIMLTTRQQRVA
EAVSARPHNLEKLSKGDSFKLLEQRVFGKTRECPINLRGYGEEIVDKCCGVPLAIVVISGALKGCMDESEWIVVKENVGK
IFINKDDDKSCLKYVETSYNHLPQQKKAAFLYFGVFPQGFDIPAWKLIRLWVAEGLIKYDLQGSEIEKVAETYLSDFAGR
NLVMVMQKRSNGQIKTCRLHDMLHEFCIIEAKRICLFQQVYLQPGVQVFPSIEDPNTSRRLCIQSSIPYNFIPKDRIVQH
VRSLLCFSSIQKKIDLSNLDIQLIPYVFPLIRVLDIQSLIFEFSEMFYRLFHLRYIAIKGNFTVLPSLFGNFWYLQTLIL
HTDTSSSTLEIKEDIWKLLQLRHLHSNLPVKLPPPPTPTSKIRTSCLQTLSKVTPDSCKKTVLAKVIHLRKLGIEGQLAV
LLGKSTKERGFDSFQELTRIENLKLLNNGWSEELHLPPHFFSILETLNKLTLSNTGFEWSEADILGQLKCLKVLKLKENA
FIGNKWKPKKGSFSNLQVLWIDWAENWETWDASNCRFQSLTHLVLISCYDLNAVPHELADSPLQEMRLMRTFNAHQIQSH
YISPSLIHKLRIELRHGVHWDE
>St_PG3005_C00T045770.1
MVDVGVEFLLENLKQLVENNVELIGGVKDEIKNLEDDLREFNAFLMQAAIVRSENLVLKELVRSIRKVVNRAEDAIDKFV
IEAKVHKDKGFKGVFNKLVHYKRVREVAVEIKDIRDRMREIRQNNTLGLQALLQDHDVSISRGGEERQPPVVEEDDVVGF
DDEAQTVIDRLLEGSGDLEVIPVVGMPGLGKTTLATKIFKHPKIEYEFFTRLWLYVSQSYKTRELYLNIISKFTGNTKHC
RDMSEMDLALKVREILEEGGKYLIVLDDIWSRDAWDRIKIAFPKNDKGNRVLLTTRDHNVARHCNRSPHDLKFLTDEESW
ILLEKRAFHKAKCPPELETNGKSIAKKCKGLPLAIVVIAGALIGKGKTIREWEQVDQSVGEHFINRDQPNNCNKLVRMSY
DVLPYDWKACFLYFGTFPRGYLIPTRKLIRLWIAEGFIQYRGDLPLECKAEDYLNELVNRNLVMVMQRTLDGKIKTCRVH
DMLYEFCWQEATTEENLFHEVKFGGEQSVHEVSTHRRLCIHSSVVEFISKKPSGEHVRSFLCFSPEKIDTPPTVSANISK
AFPLLRVFDTESIKINRFCKEFFQLYHLRYIAFSFDLIKVLPKHVGELWNVQTLIVNTQQINLDIQADILNMPQLRHLHT
NTSAKLPMPANPRTSKTTLVNQNLQTLSTIAPESCTEYVLSRAPKLKKLGIRGKIAKLLEPSQPVLFNNVKTLQCLENLK
LINVGQTDQTQLRLPPASLFPTKLMKLTLSDTWLEWDDMSVLKQLEYLQVLKLKDNAFKGEHWELNDGGFPFLQVLCIER
ANLVSWNASDSFLERSKIIT
>St_PG3005_C00T056713.1
MADAMNFLVENLLQLLSENIYLIKGLEDEFNNLLEEVQRLKVFLDDASKFQISDDRLWDSLVKEVQKTIHRAEDLTDKFL
VQAKLRQEMNITQRIFDVAHITRTRDVAIQIRQIHEKLKKLREDNIELFRPKPILDIPKIRQQVIQGPSLENDEVVGFDE
EAKQVIKRLVEGPQESVDIIPVVGIAGLGKTTLARKIYNDSELSYEFFSILWVYVGQDYKIKDIYLAILKFFQKSIEDYV
NEDVDTLAKVISGFMNRGGKCLIVLDDVWEAEVVDVVKRVFPGDKKGHRIIMTTHDRYLASYANPVPHNLKFLNEEESFE
LLVKRVFGKGNCPVELVDLGHSIARKCEGIPLEIVLIAGLLIGRTDKRDWEMVDKNVSEYLYNQNKDYGVFVEMSYNRLP
QEVQTCFLYCGVFPQGFDIPTWKLIRLWIAEGLIKPQQSCTLEEIAEFYLNDLVQRNLVIIMQKRSDGQIKTCRLHNMLY
EFCRKEASNKWLFQQVSSTHDQSIQDPDTSRRLCIQPSILGDFLSKRPVAEHVRSFYCFSSKQKQIDLPPNDIKHIHKAF
PLIRVLDVESLKFLFPKEFYQLFHLRYIAVSGDFKTLPRTLGKFWNLQTLILNTTTSEPTLDIKADIWNMLQLRHLHTNI
PAKLPSPTITTGKPSSLQTLSMVAPESCKKDVLAKACHLKKLSIRGQMMGFFESRGGISNLEELNGLEHLKLFNDVPDYM
NKTLQLPATLFRLVRTVKKLTLRNTRFAWSDADKLGQLESLEVLKLKENAFIGGTWKPEVGGFSRLRVLWIESVELETLE
ASHLNFPILRNLVLVSCDQLNSVPFELAYIPNLQEMKLENTRKAVKSAKDIREHKRSQDIKFKCSIFPPEADPKPHSEVE
RRELGH
>St_PG3005_C00T056714.1
MADAVMNLLVERLFQLINDKIVLIGSAEDELDNLLQEINTLKAFLQDNDQQESNSNLWKIFVKIIRTQAHKADDVIDKFV
LEAKLHEEKNIWKKTLDLGKHIKRVNNLAKGIKDIREKVKEIRQNNSQALQPKPMLNLPKRLAREPQMVIVTTCVSIGVT
TKEAIVVMEEEEDEVVEEEEVTDTFLEVKNIVGFTKEANEVMERLVGGTEEVECIPIVGMTGLGKTTLARKVWSDSQITA
EFSNNIWVSVGQSNELKNIFFVILKSSNQEFRCNGENELAKVIASFVTEQQQQHRDLAICASERPYHLKFLTGEDSFRLL
EKRVFDNGRCRNDLVELGKSIASKCGGLPLALLVIARALKVNQTVYDWERIKNNFWQYVVKENDTTSCWKIVEASYESLS
SEMKACFLYCLAFPKGYDIPFQMLIRLWMAEGLIESSPKKISSSKDRAENYLIEFENLDLVIVSREITGSIKRIKCNDIF
YEFYKMVVTKESVFQELRLKPDLPSINDPDTSRRLHIESCDLSDFISRIPSAEHVRSFLCFSSEDQDLDQQTKLSSDDVD
IQLIPKAFPLLRVLKIESINIPSLKNLNQLFHLRYISISGNFKELPAFFSKFWSLQSIIINTSQPTLNIKANIWNMSKLT
HLKTNKPSKLPLPSTQKGKGSSSLQTLSKISPETCNKDVLREASNSLKKLSIQGNIEDSLKTKSDRFSTFEGFQTFEKFE
CLENLKLISDVSCHSNAFQLPKALFRFLLKLKKLTLSKTMFGWEEATKLGQLPHLEILKLEKEAFTGRLWKPEEGDFQKL
QILLIHNNELQIWKASRYHFRELRDQFLAHLYFSGLKLIPGPLSEVKREV
>St_PG3005_C00T070977.1
MADVAVKFLVENLMQLLIDNADLILGIKGEVENLLRDLNDFNAFLKQAAKSRRENEVLKEMVKKIRKVVNDAEDSIDKFV
IEAKRHDDKNKFAQWFHITHVARAKGVADEIKGIRERVKEIRENDAYGLQAITLDDNFNRGDEERKAPVVEEDDVVGFDD
EAKIVIDRLIGGSDYVEVVPVVGMPGLGKTTLAYKIYKDPKVEYEFFTRVWVYVSQTFKRREIFLNIISKFTRNTKQYHD
TPEDDLANEVKELLGKGGKYLIVLDDVWTMEAWDRIKIAFPNNGKRNRVLMTTRQSNVAKCCNDKPHDLKFLTKDESWEL
LEKKVFHKEKCPPELELPGKSIAEKCMGLPLAIVVIAGALIGKGKTTREWELVAASVGEHLINRDPENCKKLVQMSYDRL
PYDLKACFLYCGAFPGGSQIPAKKLIRLWIAEGFIQYQGPLALEDVAEDHLNDLVNRNLVMVMQRSCSGQIKICRVHDML
HEFCRHEAMTEENLFQEIKQGQERSFPGKQELATYRRLCIHSLVPEFLSTKPSGEQVRSFLCVGSKKIDMPPNEIPSIPK
AFPLLRVLDAESIKFNRFSREFFKLFHLRYIALSTDKIKTIPTDFGNLWNIQTLIVETQQATLDIKADIWNMTRLRHVCT
NASATLPSTKRPKSSKDNLVNRCLQTLSTIAPECCTAEVFTRTPNLKKLGVRGKIDALLETSKDGSGSGLFSNIGKLACL
EYLKLVNDTRLSSKPLHLPPAYIFPQKLKKLSLVDTWFEWKDMSILGLLPDLEVLKLKENAFKGQLWEQEDGGFPRLQVL
WIERTDLTSWKASSGNFPRLKHLALISCDKLEELPAELADVKNLQLIELQSSSESAARSARAILKRNQEKEQEGTGFKLS
IFPHDLGL
>St_PG3022_C00T028847.1
MVDVVVGVVVELLLENLNQLVMDNVELNGGVKNEIENLRDDLSEFNAFLKQAAMVRSEKPVLKELVKSIRKVVNRAEDAI
DKLVIEAKIHKDKGLKAVLDKLVHYKRVRDAAVEIKGIRDKMREIRQNKAHGLQALQDHDDSISRGGEERQPPVVEEDDV
VGFDDEAQTVIDRLLEGSGDLEVIPVVGMPGLGKTTLATKIFKHPKIEYEFFTRLWLYVSQSYKTRELYLNIISKFTGNT
KHCRDMSERDLALKVREILEEGGKYLIVLDDVWSTDAWDRIKIAFPKNDKGNRVLLTTRDHNVARYCNRSPHDLKFLTDE
ESWILLEKRALHKAKCPPELETNGKSIARKCKGLPLAIVVIAGALIGKGKTIQEWEQVDQSVGEHFINRDQPNKLVRMSY
DVLPYDWKACFLYFGTFPRGYLIPARKLIRLWIAEGFIQYRGNLSLECKAENYLNELVNRNLVMVMQRTLDGQIKTCRVH
DMLYEFCWQEATTEENLFHEVKFGGEQSVREVSTHRRLCIHSSVVEFISKKPSGEHVRSFLCFSPEKIDTPPTVSANISK
AFPLLRVFDTESIKINRFCKEFFQLYHLRYIAFSFDLLKVLPKHVGELWNVQTLIVNTQQINLDIKADILNMPRLRHLHT
NTSAKLPAPANPKTSKTTLVNQSLQTLSTIAPESCTEYVLSRTPNLKKLGVRGKIAMLMEPSQSILFNNVKRLQFLENLK
LINVGQTDQTQLHLPPASLFPTKLRKLTLSDTWLEWDDMSVLKQLEYLQVLKLKDNAFKGEHWELNDGGFPFLQVLCIER
ANLVSWNASGDHFPRLKHLHISCDKLEKIPIGLSDIRSLQVMDLQNSTKSAAKSAREIQAKKNKLQTAKSQKFKLSVFPP
DSDVQTAS
>St_PG3022_C00T028849.1
MVDVVVKILLENLNQLVMDNVELIGGIKNEIENLCDDLSEFNAFLKKAAMVRSKNPVLKELVKRIRKVVNRAEDAIDKFV
IEAKIHKDKGVFSKAVHYKRVRDVAVEIKGIRDKMREIRQNNAHGLQAHGLQAHGLQALQDHDDSISRGGEERQPPVVEE
DDVVGFDDAAQMVIDRLLEGSGDLEVIPVVGMPGLGKTTLATKIFKHPKIEYEFFTRLWLYVSQSYKTRELYLNIISKFT
GNTKHCRDMSATDLALKVREILEEGGKYLIVLDDVWSTDAWDRIKIAFPKNDKGNRVLLTTRDHNVARYCNRSPHDLKFL
TDEESWILLEKRALHKAKCPPELETNGKSIARKCKGLPLAIVVIAGALIGKGKTIQEWEQVDQSVGEHFINRDQPNKLVR
MSYDVLPYDWKACFLYFSIFPRGYLIPARKLILLWIAEGFIQYRGNLSLECKAENYLNELVNRNLVMVMQRTLDGQIKTC
RVHDMLYEFCWQKATTKENLFHEVKFGGEQSVREVSTNRRLSIHSSVVEFISKKPSGEHVRSFLCFSPEKIDTPPTVSAN
ISKAFPLLRVFDTESIKINRFSKEFFQLYHLRYIAFSVDLITVLPKHVGELWNVQTLIVNTQQINLDIQADILNMPRLRH
LHTNTSAKLPTPANPKTSKTTLVNQSLQTLSTIAPESCTEYVLSRTPNLKKLGIRGKIAKLMEPSQSILFNNVKRLQFLE
NLKLINVGQTDQTQLRLPPASLFPTKLRKLTLSDTWLEWDDMSVLKQLEYLQVLKLKDNAFKGEHWELNDGGFPFLQVLC
IERANLVSWNASDSFLERSKIIACCWFNQPGWRAWFLLHLAHCSNSEAYCIS
>St_PG3022_C00T041326.1
MANVAVEFLVENLMQLLRDNAELISGVKEAAESLLQDLNDFNAFLKQAAKCHINENEVLRELVKKIRTVVNSAEDAIDKF
VIEAKLHKDKGMTRVLDLPHYKRVREVAGEIKAIRNKVKEIRQNDAIGLQALQDDDSSARGFEERKPPVVEEDDVVGFDE
EADIVIKRLLGESNRLEVVPVVGMPGLGKTTLANKIYKHPKIGYEFFTRIWVYVSQSYRRRELFLNIISKFTRNMKQYHG
MCEEDLADEIQEFLGKGGKYLVVLDDVWSDEAWERIKIAFPNNNKPNRVLLTTRDSKVAKQCTPIPHDLKFLSEDESWIL
LEKKVFHKDKCPPELVVPSGKSIAKKCKGLPLAIVVIAGALIGKGKTPREWKQVDDSVSEHLINRDHPENCNKLVQMSYD
RLPYDLKACFLYCSAFPGGFQIPAWKLIRLWIAEGFIQYKGHLSLECKGEDNLNDLINRNLVMVMERTSDGQIKTCRLHD
MLHEFCRQEAMKEENLFQEIKLGSEQYFPGKRELSTYRRLCVHSSVLDFISTKPSAEHVRSFLSFSSKKIEMPSADIPTI
PKGFPLLRVLDVESINFSRFSKEFYQLYHLRYVAFSSDSIKILPKLMGELWNIQTIIINTQQRTLDIQANIWNMERLRHL
HTNSSAKLPVPVAPKNSKVTLVNQSLQTLSTIAPESCTEEVFARTPNLKKLGIRGKIAVLLDNKSAASLKNVKRLEYLEN
LKLINDSSIQTGKLRLPPAYIFPTKLRKLTLLDTWLEWKDMSILGQLEHLEVLKMKENGFTGASWESTGGFCSLLVLWIE
RTNLVTWKASADDFPRLKHLVLICCDNLKEVPIALADIRSFQGLKTLPSSFPYSLLISDCVHSSFTGPQ
>St_PG3022_C00T042108.1
MADAAVEFLLLNLKQLLLYHVDLLSGVKDQVESLHRELSLMKAFLKDSREKRSEYEYVRELVSQITIVAYEAEDIIDTFV
TNAAMQKARSTVKRAFHVFDHSSKLRNVAKEIESIKVKVKEIYDKKMFGIQSLHGGESSRRSPPQKRVPMVEEENVVGFD
DEARKISSRLTNGSEELEIISIVGMGGLGKTTLAKKVYTDPSVEFHFYNRAWIYVSQQYSRKEVFLGILDSLGLITDEMY
KMNDEKLAGELFSHLRSKRYLVVIDDVWTMEAWDDLQMAFPKTASGSRILLTTRNTEVALHANPEGLPHHLRFLTREESW
ELLSKKVFRKGSCPLELEDIGLQIAKKCYGLPLAIVVVSGLLLKKEKTRDWWKKVANDVSSYVARDPKQCMDVLALSYKH
LPDHLKVCFIYFGVFPEDFEIPVWKLLRLWTSEGFIQQMGQECLEDTAEEYLEDLVDRNLVLVAKKRANGRIKTCRIHDM
LRDLSVKMGSEEKFLEVFKESAQNHSLSSISKYHRRLCVHSHFLDFITSRPFGPNVRSFLCFASEEMELFREHTSFLHEA
FRLVRVLDLKYINFPRFPNEIVQLVHLRYIALSGNFRVLPASISKLWNLETLIVGTKSRELDIQVDIWKMSQFKHLYTSG
LSCLRGPPAKTRKDNEDPFVRRNIQTISTVLPDCCKENILARTPGLRKLGIRGKLATLVAANGDSSLFDNLAKLDNLETL
KLLNDTFPLPPSQCQIPGLPQSYKFPPNLKKLTLSDTFLDWSHISTVGMLPNLEVLKLKDYAFKGTQWEPLDGGFRLLRI
LHIGRTNLEHWNASGHHFPRLQQVFLKHCSSLNEIPFGLVEVPSLQNMELFWPTPAAAASARIIQQEKQEGDIKDNVFKL
VIYPPDI
>St_PG3022_C00T042109.1
MADAVVEFLLLNLKQLLLYHVELLSGVKDQVESLHRELSLMKAFLKDSREKRSEYEYVRELVSQITIVAYEAEDIIDTFV
TNAAMQKARSTVGRALHVFDHSSKLRNVAKEIESIKVKVKEIYDKKMFGIQSLHGGESSRRSPPQKRVPMVEEENVVGFD
DEARKISSRLTNGSEELEIISIVGMGGLGKTTLAKKVYTDPSVEFHFYNRAWIYVSQLYSRKEVFLGILDSLGLITDEMY
KMNDEKLAGELFSHLRSKRYLVVIDDVWTMEAWDDLQMAFPKTASGSRILLTTRNTEVALHANPEGLPHHLGFLTREESW
ELLSKKVFRKGSCPLELEDIGLQIAKKCYGLPLAIVVVSGLLLKKEKTRDWWKKVANDVSSYVARDPKQCMDVLALSYKH
LPDHLKVCFIYFGVFPEDFEIPVWKLLRLWTSEGFIQQMGQECLEDTAEEYLEDLVDRNLVLVAKKRANGRIKSCRIHDM
LRDLSVKMGSEEKFLEVFKESAQNHSLSSISKYHRRLCVHSHYLDFITSRPFGPNVRSFLCFASEEMELLREHTSFLHEA
FRLVRVLDLKYINFPRFPNEIVQLVHLRYIALSGNFRVLPASISKLWNLETLIVRTKSRELDIQVDIWKMSQFKHLYTSG
LSCLRGPPAKTRKDNEDPFVRRNIQTISTVLPDCCKENILARTPGLRKLGIRGKLSTLVAANGDSSLFDNLAKLDNLETL
KLLNDTFPLPPSQCQIPGLPQSYKFPPNLKKLTLSDTFLDWSHISTLGMLPNLEVLKLKDYAFKGTQWEPLDGGFRLLRV
LHIGRTNLEQWNASGHHFPRLQQVFLKHCSSLNEIPFGLVEVPSLQNMELFWPTPAAAASARIIQQEKQKGDIKDNVFKL
VIYPPDI
>St_PG3022_C00T055869.1
MADAVVNFHVDNLLQLLSENIDLIKGVDDEFKNLLEEVQRLKAFLDDAAKFHSESSLWDQLVKEIQKLVHKSEDVVDKFL
IQSKLHRDKNKVGRFFDVGHMAVVRDLAAEIKDIHEKVKKLREDNKDSFKLKPILDVPKKGHEVTKDPPLEEDEVVGFDE
EANKVIKRLVEGPAESVDIIPVVGMPGLGKTTLAKKICNDPRVSYAFFSIIWVYVGQEYKIKDIYLRILKFFKKSIEDHL
NEDVDTLAKVISDLIRKGGRCLIVLDDVWEAEVVDVVKRVFPRNKKGHQIIMTVRNRYLATYANPEPHDLKVLTKSHSFQ
LLEKRAFGNGNFPVELLELGKNIAKRCWGVPLATVLIAGVLRGLRNKSDWVRVENNVSQRLHNKDYDFGLFIEMSYDRLP
EEMQTCFLYCGIFPRGFDIPAWKLIRLWIAEGLIKPQQSYTLEEIAELHLNDLVHKNLVIMLQKKADGRIKTCRLHDLLH
EFCRRKAANKWLFQEIYTTADNSLPSIQDPDTCRRLCIQPSTLYDFLSTRPCAEHVRSFYCFSSKQKPIDLSANDIKLIH
KAFPLMRVLDVESLKFLFSKEFNNLFHLRYIAISGDFKALPPTFGKFWNLQTLILNTSTSEPTLDVKADIWNMLQLRHLH
TSIPAKLPSPTVTTGKPSSLQTLSLVAPESCKKDVFAKACLLKKLSIRGQMAAFFESRGGISNLEELKCLEHLKLLNDVL
YMNITLQLPATFFSLVRTVKKLTLANTRFSWIEADKLGQLESLEVLKLKQNAFVGNSWKPEIGGFRQLQVLWIESSAELE
SWEAADVNFPMLSHLVLISCDKLDALPIELADLPNFQEMRLEKMSKAIESAKAIEERKTSKSIKFKLTISC
>St_PG3022_C00T055871.1
MADAVVNFLVENLLQLLSENIDLIKGVDDEFKNLLEEVQRLKAFLDDAAKFHSESSLWDQLVKEIQKMVHKSEDVIDKFL
IQSKLHRDKNKVGRFFDVGHMAVVRALAAEIKDIHEKVKKLREDNKDSFKPKPILDVPKKGHEVTQGPSLDDDEVVGFDE
EAKKVIKRLVEGPVESLAIIPVVGMPGLGKTTLARKIYNDTTLSFEFFSILWVYVGQEYKIKDIYLRILKHFKNSIDEYL
NEDEGTLAKVISGFMSKGGKCLIVLDDVWEANVIDHVKKVFPENKKGHRIMMSTRDGYLAAYANPDPHNLKFLTAEECFE
LLEKRVFGKGGCPDELKEVGKRIAGNCGGVPLVVVVIAGALAGRSNTTEWEVVERNVAQHAFSVNKDCGVFVEMSYDRLS
QEMQTCFLYSGIFPRGFDIPAWKLIRLWIAEGLIKPQQSSTLEEIAERHLNDLVHRNLVILLQKRSDGQIKTCRLHDMLH
EFCRTKAANKWLFQEICTTVDNAIPSIQDSDTCRRLCIQPSTLNDFLSTKPSAEHVRSFYCFSSKQKQTDLSPNDIKLIH
KAFPLMRVLDVESLKFLFSKDFNNLFHLRYVAISGDFKALPPTFGKPSSLQTLSMVAPESCKKDVLAKACHLKKLSIRGQ
MAAFLESRGGISNLEELKCLEHLKLLNDVLYMNKTVQLPAAFFRLVRTVKKLTLANTRFAWSEAEKLAQLESLEVLKLKE
NAFMGGTWKPEVGGFSKLRVLWIERAELETWEASNLNYPILRNLVLVSCDKLDAVPVELADIPNLREMKQHSKVESRASG
FRSGVMCMMLRHFMFSVVQSPDKIVPIKKTCLPFVICPCISSEQGVLD
>St_PG3022_C00T055873.1
MADTVVNFLVENLLQLLTENVKLIGGAKGELENLLKIAQQLKAFLDDAAKYGYTNSEQWKVLVIEIHKTVHRAEDAIDKF
LVQAKLHQDKNTVGRIFDWPRNLIKVRNLAAEIKGIHDQVKELRKNNQALQATPVLELPKKGEITQGPSLENDAVVGFDD
EANKVIKRLVEGPMESVDIIPVVGMPGLGKTTLARKIYNDSKLTYEFYSIVWVYVGQECKAKDIYLRILKFFKKNIEDHL
NDDVDTLAKAIGGYIKKGGRCLIVLDDVWEDEVIDHVRKVFAENKKGHRIMMTTRDLRVAKFANSEPHVLKFLKTEESFE
LLVMRVFGKGSCPNELVVTGKKIAEKCGGVPLVVVVIAGALRGRSDKKDWERVDKNVVQHFGEHTEDSCLKFVKMSYDHL
PGEVQMCFLYCGVFPRGFDIPCWKLIRLWIAEGLIKPQPEFTLEEIAEFYLTDLLNRNLVIIMQKRSDGQIKTCRLHDML
YQFCKKEASNKWLFQEPDQSKLDPDTCRRLCIQPSNLSDFLSTTPVAEHVRSFYCFSSKQKPIDLSPNEIKLIHKAFPLM
RVLDVESLKFIFSKDFNQLFHLRYIAISGDFKALPPTFGKPSCLQTLSMVAPESCEKDVLAKACNVRKLSIRGQMAAFLG
AYKGGINNLVELQCLEHLKLLNDVLFINKTLHLPLAFSKLVRTVKKLTLTNTRFAWSEADKLGTLESLEVLKFKENAFTG
EFWKPKSGFSALQVLWIERSELESWEASVINFPVLRQLVLISCDKLDDVPLELADIPSCTVILKGENLDIELAGSQGSSD
K
>St_PG3022_C00T056094.1
MDPFTAAALTTAVTATVSLLVENLSHLISYNWKLYTGLKKSCEDLFDEVKRLNAFLVDNANQRSNSTQWEVLVDKIRRTV
YRAEDVVDKLLIQAKIDQESSIAKKLIHKTYKNRNFTEEINEILEEVRKILDENQHLFEANPMIDHHAEKVIQEEQGSSL
ENHEVVGFDEEATKVINRLVEGAECLDVIPVVGMPGLGKTTLARKIYNDPKISREFFSYIWVFIGQSTCVKRDILFNILK
GFTNSVDEFKNRNEADITQEIRKRVANGGKCLIVLDDVWDPNVVDFVKTVFPDNKKAHRIMMTTRHEDIARSVNKYPHNL
KFLDGDESFQLLEKRAFGVSRCPVELVEHGEAIVAKCSGVPLTIVVIAGALRGRTSEIDWKVVRENVGKHLIQEDKLKRC
VNVVRLSYNHLPQEKKACFLYFGAFPQGFDIPAWKLIRLWIAEGLIMSKLSGNEIEEIAEYYLNDFANRNLVMVMGKRSN
GRIKTCRVHDMLHEFCVEEATRLTLFKQVCLTSDQDIVPSIQNSITCRRVSIQSSVPQNFISKKTVEEHVRSLLCFSSKQ
KQVDFSNIDIKHIPNAFPLMRVLDIESLKFSIPREFYQLLHLRYIAISESCKGNVLSKAGNVKKLNIEGNLTPFLETSKS
EFFSNFQVLKLLESLTLLNDDKSNKSLHLPSAFSECLPNLKKLTLSKTRFDWDQAYRLGQVKNLQVLKLKENAFTGKSWK
MEPGGFEKLQVLWIEMADFVSWEASNCPFPRLRSLVLISCLNLEAVPLELADLDYLQEMKLDNTSKASESAREIEHEKKK
KQADPESGKFKVTIPY
>St_PG3022_C00T056656.1
MESIIVAAVSPAATKAVNFLVDSLSQLLSENVELIRGAKGDFQLLLDEIKPLNELLAGDSAQLKSNNKDNIDLDKLFLKI
QRIVYKAEDAIDKFLIQAKIDQDNVFSKIIPIHKWIHNWKIAPEFKDILEQVTGIREESQQVLQKSHIQSTALQPGKSTG
TQGPAEEDIEVVGFDKPAEDVIKRLGEGSKDLDVIPIVGMPGLGKTTLSRKVYNDSSLDFHFYKRMWVYVGTSKKPKDIL
VEIVNEVAPSNSKELIKDKDEDQLAHIIRDFLVERGKYLIVLDDVWDTQVVDFVKKAFPNNKSQPRGDRIMLTTRQQRVA
EAVSARPHNLEKLSKGDSFKLLEQRVFGKTRKCPINLRGYGEEIVDKCCGVPLAIVVISGALKGCMDESEWIVVKENVGK
IFINKDDDKSCLKYVETSYNHLPQQKKAAFLYFGVFPQGFDIPAWKLIRLWVAEGLIKSNLQGSEIEKVAETYLSDFAGR
NLVMVMQTRSNGQIKTCRLHDMLHEFCINEAERICLFQQVYLQPGVQVFPSIDDSNTSRRLCIQSSIPYNFIPKDKIVQH
VRNLGIEGKLAVLLGTNTNGHGFDSFQELRSVEKLKLLNNDWSEDLHLPPQFFRLQSTLNKLTLSNTNFKWSEADMLGQL
ECLKVLKLKDNAFIGKNWKPKKGSFSNLQVLQIIWADSWETWDASNCPFQSLTHLVLISCYNLKAVPHELADLPYLQEMK
LMRTFKAVDSAIEIKSKKLGKQNPESSIKFNLIILPLRMN
>St_PG3023_C00T001892.1
MAATTIMVAAVSPAATKTVSFLVDSLSQLLSENVELIRGADGDFQRLLDEIKPINELLAGDYAQLKSNNNIDLDKLFQNI
QRTVYKAEDAIDKFLIQVKIDEANVFNKILPINKWILNWNMGPEFKEILKQVTKIRQQTQQGPAEEDIEVVGFNKPAEDV
KKRLCEGSKDLDVIPIVGMPGLGKTTLSRKVYHDSNITHHFHKKMWVFVGRSKKPKDILVEIVNEVAPSNSEELIKDKDE
DQLAHIIREIVVERGRYLIALDDVWNTEVVDFVKKAFPNNKSQPRGDRIMLTTRLRRVADAVSAHPHNLKKLSEEDSFRL
LEDRVFGKTRRCPIELKGYGDKIVDKCCGVPLAIVVISGALRGCMDESEWRVVEENVGKHLINKDDPKSCLKFVETSYIH
LPQEKKAAFLYFGVFPRGFDIPAWKLIRLWVAEGLIKSSRKDSEIEKVAETYLSDFAARNLVMVMQKRSNGQIKTCRLHD
MLHEFCIIEAERISLFQQVHLQSGVQVFPSIEDPNTSRRLCIHSSIPYYNFIPKDRIVQHVRSLLCFSSNQKQIDLSKLE
VQLIPDAFPLIRVLDVQSLQFEFSKMFYRLFHLRYIAIRGDFTVLPSLFGNFWYLQTLILHTDTSRSTLEIREDIWKMLQ
LRHLHSNLPVKLPPPPTPTSKSHTSCLQTLSKVTPDSCKKTVFAKVCHVKKLGIEGKLAVLLGTSTKGRGFDSFQELRCV
EKLKLLNNDWSEELHLPPQFFSLQKTLNKLTLSSTSFEWSEADMLGQLECLTVLKLKDNAFIGESWKPKKGSFSNLRVLW
IVWAEYWKTWDASNRPFQSLTHLVLISCDNLNAVPHELADLPNLQEMRLMYTSKAFCHRNQKQETREASSGKQHQSHYIP
PCLIHKLRIELRHDVHWELTWDQ
>St_PG3023_C00T001898.1
MESITVAAVSPAATKAVSFLVDSLSQLLSENVELIRGAKGDFQRLLDEIEPLNELLAGDSAQLKTKNNIDLDKLFLKIQR
IVYKAEDAIDKFLIQAKIDQDNVFSKILPIHKWIHNWKIAPEFKDILEQVTGIREESQQVLQKSHIQSTALQPGKSTGTQ
GPAEEDIEVVGFDKPAEDVIKRLGEGSKDLDVIPIVGMPGLGKTTLSRKVYNDSSLDFHFYKRMWVYVGTSKKPKDILVE
IVNEVAPSNSKELIKDKDEDQLAHIIRDFLVERGKYLIVLDDVWDTQVVDFVKKAFPNNKSQPRGDRIMLTTRQQRVAEA
VSARPHNLEKLSKGDSFKLLEQRVFGKTRECPINLRGYGEEIVDKCCGVPLAIVVISGALKGCMDESEWIVVKENVGKIF
INKDDDKSCLKYVETSYNHLPQQKKAAFLYFGVFPQGFDIPAWKLIRLWVAEGLIKSDLQGSEIEKVAETYLSDFAGRNL
VMVMQKRSNGQIKTCRLHDMLHEFCIIEAKRISLFQQVYLQHGVQVFPSIEDPNTSRRLCIQSSIPYNFIPKDRIVQHVR
SLLCFSSIQKKIDLSNLDVQLIPYAFPLIRVLDIQSLIFEFSEMFYRLFHLRYIAIKGNFTVLPSLFGNFWYLQTLILHT
DTSSSTLEIKEDIWKLLQLRHLHSNLPVKLPPPPTPTSKIRTSCLQTLSKVTPDSCKKTVLAKVIHLRKLGIEGQLAVLL
GKSTKERGFDSFQELTRIENLKLLNNGCSEELHLPPHFFSILETLNKLTLSNTGFEWSEADILGQLKCLKVLKLKENAFI
GNKWKPKKGSFSNLQVLWIDWAENWETWDASNCRFQSLTHLVLISCYDLNAVPHELADSPLQEMRLMRTFNAVSSAIEIK
SKKLLRHDPESSIKFNLIIFPPPSSTN
>St_PG3023_C00T005262.1
MADAVVNFLVENLLQLLTENVKLIGGAKGELDNLLKDAQQLKGFLDDAAKLGYTNSEQWKVLVIEIHKTVHRAEDAIDNF
LVQAKQHQEKNIMGRMFDWPRHLVKVKNLAAEIKGINDQVKELRSSNQALQATPVIEHHKKEEVTQGPSLENDAVVGFDD
QANQVIKRLVEGPMDSVDTIPVVGMPGLGKTTLARKICNDSKLTYEFYSIVWVYVGKECKAKDIYLRILKFFKKNIEDHL
NDDVDTLAKAIGGYIKKGGRCLIVLDDVWEDEVIDHVMKVFAENKKGHRIMMTTRDLRLAKFANPEPHALKFLETEESFE
LLVMRVFGKGSCPNELVVIGKTIAKKCGGVPLVVVVIAGALRGRSDKKEWERVDKNVVQFMGEHTEDSCLKYVKMSYDHL
PQEVQMCFLYCGVFPRGFDIPCWKLIRLWIAEGLIKTQPESTLEERAEFCLTDLVNRSLVIIMQKRSDGQIKTCRLHDML
YQFCKKEASNRCLFQEPDQSTLDPDTCRRLCIQPSNLSVFLSTTPFAEHVRSFYCFSPKQKPIDLSANEIKLIHKAFPLL
RVLDVESLKFIFSKDFNHLFHLRYIAISGDFKALPPTFGKFWNLQTLILNTSTLEPTLEVKAEIWNLLQLRHLHTNIPAK
LPSPTTTTGKPSCLQTLSMVAPESCEKDVLAKACNVRKLSIRGQLAAFLGAYKGGINNLEELQCLEHLKLLNDVLVINKT
LHLPLAFSQLVRTVKKLTLTNTRFAWSEADKLGTLEYLEVLKFKENAFTGHLWKPKSGFSALQVLWIERSELESWEASVI
NFPVLRQLVLISCDELDAVPLELADIPSLQEMRLENTSKAVKSAKSVWDSKTSKSMKLKLSIFPPENESKVAQ
>St_PG3023_C00T005264.1
MADTVVNFLVENLLQLLSDNVALIKGADDEFNNLLEEVQRLKALPEDVIDKFLVQSKQHREKGKVGRFLDKVSHIGIVKD
LATEIKGIHDKVKMLRENNQQAFQPRPVLELPKKGVQEQGPSLENDEVVGFDDEASKVIKRLVEGPEESLDIIPVVGMPG
LGKTTLARKIYNDPKLSYEFFSIPWVYVGQEYKIKDIYLRILKCFKKSIEDHLNDDVDTLAKVISDFINKGGRCLIVLDD
VWVAEVIDDVKKVFAENKKGHRIMMTTRDRYLATYANTEPHDLKFLNGKESFELLEKRVFGKGSCPDELVELGKKFAGNC
GGVPLAVVVIAGALRGRLNTNDWLRVQKNVAEHFYKNTQAGCLKFVEMSYNRLPQEVQTCFLYCGVFPRGFDIPSWKLIR
LWIAEGLIKPQQTYTPEEIAEFYLNDLVNRNLVILMRKKSDGQIKICRLHDMLHEFCRTEASNKWLFQQMHLTSDQAIPS
IQDKDTCRRLCIQPSILNQFLLDKPIAEHVRSFYCFSSEQKQIDLPPNDIKHIHKAFTLIRVLDVEPAKFLFSRDFNQLY
HLRYVAISGEFKSLPPSFGKFWNLQTLVINTSTSESTLEVKADIWNLLQLRHFHTNIPAKLPAPATTTGKTSCLQTLSMV
APESCKKDVLAKACLLKKLSIRGQMASFLEPKGGISNLEELKCLEHLKLLNDVLSINKEIHLPPAFFRLVRTVKKLTLVN
TRFSWSDANKLAQLEHLEVLKLKENAFIGNSWKPEIGGFSALQVLWIERSDLESWMASSLNFPILRHLVLISCDKLKAVP
LGLADIHNFQEMRLENSKEAVKSAKEIESKKPKFKLTIFPPETDSKDTQ
>St_PG3023_C00T005266.1
MADTVVNFLVENLLQLLSDNVALIKGADDEFNNLLEEVQRLKAFLDDASKYHSDSKQWDQLVKDIQKTVHKAEDVIDKFL
VQSKQHREKGKVGRFLDKGPSLENDEVVGFDDEASKVIKRLVEGPAESLDIIPVVGMPGLGKTTLARKIYNDPKLSYEFF
SIPWVYVGQEYKIKDIYLRILKSFKKSIEDHLNDDVDTLAKVISDFINKGGRCLIVLDDVWVAEVIDDVKKVFAENKKGH
RIMMTTRDRYLATYANTEPHDLKFLNGKESFELLEKRVFGKGSCPDELVELGKKIAGNCGGVPLAVVVIAGALRGRPNTN
DWLRVQKNVAEHFYKNTQAGCLKFVEMSYNRLPQEVQTCFLYCGVFPRGFDIPSWKLIRLWIAEGLIKPQQTYTPEEIAE
FYLNDLVNRNLVILMRKKSDGQIKICRLHDMLHEFCRTEASNKWLFQQMHLTSDQAIPSIQDKDTCRRLCIQPSILNQFL
LDKPIAEHVRSFYCFSSEQKQIDLPPNDIKHIHKAFTLIRVLDVEPVKFLFSKDFNQLYHLRYVAISGEFKSLPPSFGKF
WNLQTLVINTSTSESTLEVKADIWNLLQLRHFHTNIPAKLPAPATTTGKTSCLQTLSMVAPESCKKDVLAKACLLKKLSI
RGQMASFLEPKGGISNLEELKCLEHLKLLNDVLYINKTIHLPPAFFRLVRTVKKLTLVNTRFSWSDANKLAQLEHLEVLK
LKENAFIGDSWMPEIGGFSALQVLWIERSDLESWMASSLNFPILRHLVLISCDKLKAVPLGLADIHNFQEMRLDNSKEAV
KSAKEIESKKPKRGSRHRPCWDPGFMYMECVFFQLYLMAKSYRVSLLVKGRMRLTSVSRESLKDNKVMVANILNLQEMKL
ENTSKEVKSAKGVLGSKTSKSKKFNLSTVKLKDRSPDSLLQMEEKSIAVQARK
>St_PG3023_C00T005270.1
MADAMNFLVENLLQMFSENIYLIKGLEDEFNNLLEEVQRLKVFLDDASKFQISDDRLWDSLVKEVQKTIHRAEDLTDKFL
VQAKLRQEMNITRRIFDVAHITRTRDVAIQIRQIHAKLKKLREDNQEAFRPKPILDLPKIRQQVTQGPSLDDDEVVGFDE
EAKRVIKRLVEGPQEVDIIPVVGIAGLGKTTLARKIYNDSTLSFEFFSILWVYVGQDYKIKDIFLMILKFFKKSIEDYVN
EDVDTLAKVISGFMSKGGRCLIVLDDVWEAEVVDVVKRVFPGNKKGHRIMMTTHDGYLASYANPVPHDLKFLNEEESFEL
LVKRVFGKGNCPVELVDLGHSIARKCEGIPLEIVLIAGLLRGRLNKSDWVRAENNMSEYLYNQNKDYGVFVEMSYNRLPQ
DVQTCFLYCGVFPQGFDIPTWKLIRLWIAEGLIKPQQSCTLEEIAEFYLNDLVQRNLVIIMQKRSDGQIKTCRLHNMLYE
FCRKEASNKWLFKQVCSTLDQSITSIQDPDTCRRLCIQPSILGDFLSKRPVAEHVRSFYCFSSKQKQIDLPPNDIKHIHK
AFPLIRVLDVESLNFLFSKDFCRLFHLRYIAISGDIKALPPTFGKFWNLQTLILNTTTSSPTLDIKADIWNMLQLRHLHT
NIPAKLPSPTITTGKPSCLQTLSMVAPESCKKDVLAKACTLTKLSIRGQMMGFFESRGGISNLEELKCLEHLKLFNDVPD
YMNKTLQLPATLFRLVRTVKKLTLRNTRFAWSDADKLGKLESLEVLKLKENAFIGDTWKPEVGGFSRLQILWIESVELET
LEASHLNFPILRNLVLVSCDQLNSVPFELAYIPNLQEMKLENTRKAVKSAKDIREHKRSQDIKFKCSIFPPEADPRPHSE
VERRELGH
>St_PG3023_C00T006908.1
MADAVVEFLLLNLKQLLLYHVDLLSGVKDQVESLHRELSLMKAFLKDSREKRSEYEYVRELVSQITIVAYEAEDIIDTFV
TNAAMQKARSTVRRAFHVFDHSSKLRNVAKEIESIKVKVKEIYDKKMFGIQSLHGGESSRRSPPQKRVPMVEEENVVGFD
DEARKISSRLTNGSEELEIISIVGMGGLGKTTLAKKVYTDPSVEFHFYNRAWIYVSQQYSRKEVFLGILDSLGLITDEMY
KMNDEKLAGELFSHLRSKRYLVVIDDVWTMEAWDDLQMAFPKTASGSRILLTTRNTEVALHANPEGLPHHLRFLTDEESW
ELLSKKVFRKGRCPLELEDIGLQIAKKCYGLPLAIVVVSGLLLKKEKTRDWWKKVANDVSSYVARDPKQCMDVLALSYKH
LPDHLKVCFIYFGVFPEDFEIPVWKLLRLWTSEGFIQQMGQECLEDTAEEYLEDLVDRNLVLVAKKRANGRIKTCRIHDM
LRDLSVKMGSEEKFLEVFKESAQNHSLSSISKYHRRLCVHSHFLDFITSRPFGANVRSFLCFASEEMELLREHTSFLHEA
FRLVRVLDLKYINFPRFPNEIVQLVHLRYIALSGNFRVLPASISKLWNLETLIVGTKSRELDIQVDIWKMSQFKHLYTSG
LSCLRGPPAKTRKDNEDPFVRRNIQTISTVLPDCCKENILARTPGLRKLGIRGKLATLVATNGDSSLFDNLAKLDNLETL
KLLNDTFPLPPSQCQISGLPQSYKFPPNLKKLTLSDTFLDWSHISTLGMLPNLEVLKLKDYAFKGTQWEPLDGGFRLLRV
LHIGRTNLEHWNASGHHFPRLQQVFLKHCSSLNEIPFGLVEVPSLQNMELFWPTPAAAASARKIQQEKQEGDIKDNLLAR
RVPHIKGYSNHLGNFPFTYPLRWYTWMKQLPLGVLRTKESI
>St_PG3023_C00T009216.1
MVDVGVEFLLENLKQLVEDNVELIGGVKDEIENLRDDLSEFNAFLKQGAMVRSENPVLKELVRSIRKVVNRAEDAIDKFV
IEAKVHKDKGFKAVLDKPVHYKRVREAAMEIKGIRDKMREIRQNKAHGLQALLQDHDDSISRGGEERQPPVVEEDDVVGF
DDEAQTVIDLLLEGSGDLEVIPVVGMPGLGKTTLATKIFKHPKIEYEFFTRLWLYVSQSYKTRELYLNIISKFTGNTKHC
RDMSEMDLALKVREILEEGGKYLIVLDDVWSTEAWDRIKIAFPKNDKGNRVLLTTRDHNVARYCNRSPHDLKFLTDEESW
ILLEKRALHKAKCPPELETNGKSIARKCKGLPLAIVVIAGALIGKGKTIREWEQVDQSVGEHFINRDQPNNCNKLVRMSY
DVLPYDWKACFLYFGTFPRGYLIPARKLIRLWIAEGFIQYRGNLSLECKAEDYLNELVNRNLVMVMQRTLDGQIKTCRVH
DMLYEFCWQEATTEENLFHEVKFGAEQSVHEVSTRRRLCIHSSVVEFISKKPSGEHVRSFLCFSPEKIDTPLTFSANISK
AFPLLRVFDTESIKINRFCKEFFQLYHLRYIAFSFDLIKVLPKHVGELWNVQTLIVNTQQINLDIQADILNMPRLRHLHT
NTSAKLPTPANLRTSKTTLVNQSLQTLSTIAPESCTEYVLSRAPKLKKLGIRGKIAKLLEPSQPILFNNVKTLQCLENLK
LINVGQTDQTQLRLPPASLFPTKLRKLTLSDTWLEWDDMSVLKQLKYLQVLKLKDNAFKGEHWELNDGGFPFLQVLCIER
ANLVSWNASGDHFPRLKHLHISCDKLEKIPIGLADIRSLQVMDLRNSTKSAAKSAREIQAKKNKLQTAKSQKFELSVFPP
DSDVQTAS
>St_PG3023_C00T013344.1
MANVAVEFLVENLMQLLRDNAELISGVKEAAESLLQDLNDFNAFLKQAAKCHINENEVLRELVKKIRTVVNSAEDAIDKF
VIEAKLHKDKGMTRVLDLPHYKRVREVAGEIKAIRNKVKEIRQNDAIGLQALQDDDSSARGFEERKPPVVEEDDVVGFDE
EADIVIKRLLAESNRLEVVPVVGMPGLGKTTLANKIYKHPKIGYEFFTRIWVYVSQSYRRRELFLNIISKFTRNTKQYHG
MCEEDLADEIQEFLGKGGKYLVVLDDVWSDEAWERIKIAFPNNNKPNRVLLTTRDSKVAKQCTPIPHDLKFLTEDESWIL
LEKKVFHKDKCPPELVVPSGKSIAKKCKGLPLAIVVIAGALIGKGKTPREWKQVDDSVSEHLINRDQPENCNKLVQMSYD
RLPYDLKACFLYCSAFPGGFQIPAWKLIRLWIAEGFIQYKGHLSLECKGEDNLNDLINRNLVMVMERTSDGQIKTCRLHD
MLHEFCRQEAMKEENLFQEIKLGSEQYFPGKRELSTYRRLCIHSSVLDFISTKPSAEHVRSFLSFSSKKIEMPSADIPTI
PKGFPLLRVLDVESINFSRFSKEFYQLYHLRYVAFSSDSIKILPKLMGELWNIQTIIINTQQRTLDIQANIWNMERLRHL
HTNSSAKLPVPIAPKNSKVTLVNQSLQTLSTIAPESCTEEVFARTPNLKKLGIRGKIAVLLDNKSAASLKNVKRLEYLEN
LKLINDSSIQTGKLRLPPAYIFPTKLRKLTLLDTWLEWKDMSILGQLEHLEVLKMKENGFTGESWESTGGFCSLLVLWIE
RTNLVSWKASADDFPRLKHLVLICCDNLKEVPIALADIRSFQVMMGLKTLPSSFPYSLLISDCVHSSFSGPQ
>St_PG3023_C00T025249.1
MADVAVKFLVENLMQLLIDNADLILGIKGEVENLLRDLNDFNAFLKQAAKSRRENEVLKEMVKKIRKVVNDAEDSIDKFV
IEAKRHDDKNKFAQWFHITHVARAKGVADEIKSIRERVKEIRENDAYGLQAITLDDNFNRGDEERKAPVVEEDDVVGFDD
EAKIVIDRLIGGSDYVEVVPVVGMPGLGKTTLAYKIYKDPKVEYEFFTRVWVYVSQTFKRREIFLNIISKFTRNTKQYHD
TPEDDLANEVKELLGKGGKYLIVLDDVWTMEAWDRIKIAFPNNGKRNRVLMTTRQSNVAKCCNDMPHDLKFLTKDESWEL
LEKKVFHKEKCPPELELPGKSIAEKCMGLPLAIVVIAGALIGKGKTTREWELVAASVGEHLINRDPENCKKLVQMSYDRL
PYDLKACFLYCGAFPGGSQIPAKKLIRLWIAEGFIQYQGPLALEDVAEDHLNDLVNRNLVMVMQRSCSGQIKICRVHDML
HEFCRHEAMTEENLFQEIKQGQERSFPGKQELATYRRLCIHSLVPEFLSTKPSGEHVRSFLCVGSKKIDMPPNEIPSIPK
AFPLLRVLDAESIKFNRFSREFFKLFHLRYIALSTDKIKTIPADFGNLWNIQTLIVETQQATLDIKADIWNMTRLRHVCT
NASATLPSTKRPKSSKDNLVNRCLQTLSTIAPECCTAEVFTRTPNLKKLGVRGKIDVLLETSKDGSGSGLFSNIGKLACL
EYLKLVNDIRLSSKPLHLPPAYIFPQKLKKLSLVDTWFEWKDMSILGLLPDLEVLKLKENAFKGQSWEQEDGGFPRLQVL
WIERTDLTSWKASSGNFPRLKHLALISCDKLEELPADLADIASLALDRDFVNSDTGFTLQ
>St_PG3023_C00T028050.1
MDPFTAAALTTAVTATVSLLVENLSHLISYNWKLYTGLKKSCEDLFDEVKRLNAFLIDNANQRSNSTQWDVLVDKIRRTV
YKAEDVVDKLLIQGKLDQDSNIAKKIIQKYKNRNFTEEINEILVEVRKILDENQQLFEANPTIDHQAETLIQEEQGSSLE
NHEVVGFDEEATKVINRLVEGAECLDVIPVVGMPGLGKTTLARKIYNDPKISREFFSYIWVFIGQSTCVKRDILFNILKK
FTNSVDEFKNRNEADITEEIRKRVANGGKCLIVLDDVWDSNVVDFVKTVFPDNKKAHRIMMTTRHEDIARSVNKYPHNLK
VLDGDESFQLLEKRAFGVSRCPVELVEHGEAIVAKCSGVPLTIVVIAGALRGRTSEIDWRVVRENVGKHLIQEDKLQRCV
NVVRLSYNHLPQEKKACFLYFGAFPQGFDIPAWKLIRLWIAEGLIMSRLSGNEIEEIAEYFLNDFANRNLVMVMGKTSND
QIKTCRVHDMLHEFCVEEATRLALFKQVCLTSDQDIQNSITCRRVSIQSAVPQNFISKKTVEEHVRSLLCFSSKQKQVDF
SNIDVKHIPNAFPLMRVLDIESLKFSIPREFYQLLHLRYIAISGDFKELPKLFTSFCNAQTLILNTSKPTLDIKADIWNM
PRLRHLHTNKPAILPPPTSGSSTNSCLLQTLSLVTPESCKGNVLSKAGNVKKMSIEGNLTPFLETSKGEFFSNFQVLKLL
ESLTLLNDDKSNKSLHLPSAFSECLPNLKKLTLSKTRFDWNQAYRLGQVNNLQVLELKENAFTGRSWKMEPGGFKKLQVL
WIEMADFVSWEASNCPFPRLRSLVLISCLNLKAVPLELADLDYLQEMKLENTSRASESAREIEREKKKKQADPESGKFKL
TIPN
>St_PG3023_C00T044085.1
MVDVGVEFLLENLKQLVEDNVELIGGVKDEIENLRDDLSEFNAFLKQAAMVRSENPVLKELVRSIRKVVNRAEDAIDKFV
IEAKVHKDKGFKAVLDKPVHYKRVREAAMEIKGIRDKMREIRQNKAHGLQALLQDHDDSISRGGEERQPPVVEEDDVVGF
DDEAQTVIDLLLEGSGDLEVIPVVGMPGLGKTTLATKIFKHPKIEYEFFTRLWLYVSQSYKTRELYLNIISKFTGNTKHC
RDMSEMDLALKVREILEEGGKYLIVLDDVWSTEAWDRIKIAFPKNDKGNRVLLTTRDHNVARYCNRSPHDLKFLTDEESW
ILLEKRALHKAKCPPELETNGKSIARKCKGLPLAIVVIAGALIGKGKTIREWEQVDQSVGEHFINRDQPNNCNKLVRMSY
DVLPYDWKACFLYFGTFPRGYLIPARKLIRLWIAEGFIQYRGNLSLECKAEDYLNELVNRNLVMVMQRTLDGQIKTCRVH
DMLYEFCWQEATTEENLFHEVKFGAEQSVHEVSTRRRLCIHSSVVEFISKKPSGEHVRSFLCFSPEKIDTPLTFSANISK
AFPLLRVFDTESIKINRFCKEFFQLYHLRYIAFSFDLIKVLPKHVGELWNVQTLIVNTQQINLDIQADILNMPRLRHLHT
NTSAKLPTPANLRTSKTTLVNQSLQTLSTIAPESCTEYVLSRAPKLKKLGIRGKIAKLLEPSQPILFNNVKTLQCLENLK
LINVGQTDQTQLRLPPASLFPTKLRKLTLSDTWLEWDDMSVLKQLKYLQVLKLKDNAFKGEHWELNDGGFPFLQVLCIER
ANLVSWNASDSFLERSKIIT
>St_PG3023_C00T063119.1
MAETTVEFALHNLTEQLRDNIDVIAVIKDEVTCLLSELNHLRAFLIEANRNRKGSEILKHFEQELNRAINKAENSIDNFM
IEAKLHKKRGIYKIFDLCYLVKGKRCCAEIRSIMEKLKEIRRDSTYALSMSLQFDDSKSKQTAHQLKRAPVVEEDEVVGF
DKEADKIINRLLGKSDDVEFIPIVGMPGLGKTTLANKVFKSSAGYVFDNRIWVYVSQSYTRRDLFLNIINQFTRNTEQYR
YVTEEALAEVIRKHLLSGKYLIVLDDVWTWEPLDDVKIALPNKMSDSKVLFTTRDDKLGKFCCNEPHHLKFLTDDECWEL
LQKKVFHKDKCPLDLKELGKRIAKKCMGLPLAALVIAGALTGRGKTKSEWEIVHQYVSEHIISSDIMMTKKLVQMSCDSL
PVNLKACFLYCGAFPKGSEIPAWKIVRLWIAEGFIRETRESIVETVAEGYLNELVSKSLLMVTQRTSNGQIKTFRVHDML
HEFCTLEASEENLFKEIKLDVEQSFPRNQVLATFRRLSIDSSVQEFISTNPYGDSIRSFLCFSSRIIVMSPYELETIPKS
FPLLRVLDIESILFKLETIPKSPFQKQFFQLYHLRYLAISSDSLKILPKFMEDLWNLQTLIISTQQETLKIEADICNMPH
LRHLHTNASAKLCPPVLKTRNYHSALQTLSVIEPETLTGDVFARCQNLKKLGIRGDMAKLVGIFEFEYLEKLKLMNLASG
ELRLGSENLLTRRLKQLTLSSTWLDWNEIRRVVGHLELLEVFKLKENAFTGHYWVLRDYVFPCLKVLWIERSELVYWEAS
DENFPSLERLVLRNLNQLEEIPINFANISHLKMMELVNTTKSTVKSAQNIESRSIRDLLLAVCQIASTFYKLRLMVSATL
FVWLCSAIFSYCFCHFWHFFWLALYLILLLFIVIDISDFMISSFCVVL
>St_PG3023_C00T064928.1
MADVAVKFLVENLMQLLIDNADLILGIKGEVENLLRDLNDFNAFLKQAAKSRRENEVLKEMVKKIRKVVNDAEDSIDKFV
IEAKTHDDKNKFAQWFHITHVARAKGVADEIKSIRERVKEIRENDAYGLQAITLDDNFNRGDEERKAPVVEEDDVVGFDD
EAKIVIDRLIGGSDYVEVVPVVGMPGLGKTTLAYKIYKDPKVEYEFFTRVWVYVSQTFKRREIFLNIISKFTRNTKQYHD
TPEDDLANEVKELLGKGGKYLIVLDDVWTMEAWDRIKIAFPNNGKRNRVLMTTRQSNVAKCCNDMPHDLKFLTKDESWEL
LEKKVFHKEKCPPELELPGKSIAEKCMGLPLAIVVIAGALIGKGKTTREWELVAASVGEHLINRDPENCKKLVQMSYDRL
PYDLKACFLYCGAFPGGSQIPAKKLIRLWIAEGFIQYQGPLALEDVAEDHLNDLVNRNLVMVMQRSCSGQIKICRVHDML
HEFCRHEAMTEENLFQEIKQGQERSFPGKQELATYRRLCIHSLVPEFLSTKPSGEHVRSFLCVGSKKIDMPPNEIPSIPK
AFPLLRVLDAESIKFNRFSREFFKLFHLRYIALSTDKIKTIPADFGNLWNIQTLIVETQQATLDIKADIWNMTRLRHVCT
NASATLPSTKRPKSSKDNLVNRCLQTLSTIAPECCTAEVFTRTPNLKKLGVRGKIDVLLETSKDGSGSGLFSNIGKLACL
EYLKLVNDIRLSSKPLHLPPAYIFPQKLKKLSLVDTWFEWKDMSILGLLPDLEVLKLKENAFKGQSWEQEDGGFPRLQVL
WIERTDLTSWKASSGNFPRLKHLALISCDKLEELPADLADIASLALDRDFVNSDTGFTLQ
>St_PG3023_C00T066387.1
MADVALNLLVENLLQLLSENVDLIKGAFHELSNLLEEAQRLKVLLDDAAKFQSDGSLWDQLVKEIQKIIHKAEDVIDKFL
VQAKLYREKNVIGRYFDVAHHLTAVGALAAEIRNIHVKVKKLRQDNRESFRLKPIIKISGKRHEVTQGPYLLEDDEVVGF
DEEANIVIKRLVEGPAELDIIPVVGVPGLGKTTLARKIYNDSNISSKFFSIIWVYVGQEYELKDIHLRILKCFTTRIEDH
LNDDVDALAKTIGGFMSHGRCLIVLDDVWVAEVVDQVWKVFPINKNGHRIMVTTRNKFLAAYANPVPHNLKLLTISHSFE
LLEKRVFGNRNFPVELVEIGKNIAKTCHGLPLATVLIAGVLRGLPDKSDWLRIEKNMLQHLSNKDYGVFLEMSYHHLPPE
VQVCFLYCGVFPRGFDIPSWKLICLWIAEGLIKRQPMFTLEEIAEFYLKDLVNKNLVMLLQKRSDGRIKTCRLHDMLHEF
CRKEASEKWLFQQVCPTPDQPIPDPDTYRRLCIQPSNLHDFLSTKPSAEHVRSFYCFSSKQKQTDLSPNDIKLIHKAFPL
MRVLDVESFKFLFSKDFNNLFHLRYIAISGEFKALSPTFGKFWNLQTLILNTSTLEPTLEVKADIWNLLQLRHLHTNIPA
KLPSPTITTGKPSCLQTLSMVAPESCKKDVLAKACNLKKLSIRGQMMGFFESRGGISNLEELKCLEHLKLNDVPSYMNKT
VQLPVTFFRLVRTVKKLTLVNTRFAWSEADKLGQLESLEVLKLKENAFIGASWKPEVGGFSKLRVLWIERAELETLEASN
LNFPILRNLVLVWCEQLNSVPFELAYIPNLQEMKLENTYKAVKSAKDIREHKISQDIKFKFSIFPPEADPRPHSEVERRE
LGH
>St_PG3023_C00T066389.1
MADAVVNFLVENLLQLLSENIDLIKGVDDEFKILLEEVQRLKAFLDDAAKFHSESSLWDQLVKDIQKMVHKSEDVIDKFL
VQAKLHRDKNKVGRFFDVSHMAVVRALAAEIKDIHEKVKKLREDNKDSFKPKPILDVPKKGHEVTQGPSLDDDEVVGFDE
EVKKVIKRLVEGPAESLAIIPVVSMPGLGKTTLARKIYNDSTLSFEFFSILWVYVSRDYKIKDIYLRILKHFKNSIDEYL
NEDEGTLAKVISGFMSKGGRCLIVLDDVWDAKVIDYVKKVFPENKKGHRIMMTTRDGYVAAYANPEPHDLKFLTSEESFE
LLVKMVFGKGSCPDKLKDVGKRIAGNCGGVPLVVVVIAGALAGRSNTTDWEVVERNVAQLAFSVNKDCGVFVEMSYDRLS
QEMQTCFLYCGIFPRDFDIPAWKLIRMWIAEGLIKPQQPYTLEEIAEHHLNDLVNMNLVIMLQKRSDGQIKTCRLHGMLH
EFCRRKAANKWLFQEICTAADNSFPSIQDSDTCRRLCIQPSTLCDFLSTKPSAEHVRSFYCFSSKQKQTELSRNEIELLH
KAFPLIRVLDVESLKFLFSKDLNQLFHLRYIAISGDIKALPPPFGNFWNLQTLILNTSTSEPTLDVKADIWNMLQLRHLH
TNIPAKLPSPTITTGKPSSLQTLSMVEPESCKKDVLAKACHLKKLSIRGQMAAFLESRGGISNLEELKCLEHLKLLNDVL
YMNKTVQLPAAFFRLVRTVKKLTLANTRFAWSEAEKLAQMESLEVLKLKENAFMGDTWKPEVGGFSKLQVLWIERAELET
WQPSNLSYPILRNLVLVSCDKLNAVPVELADIPNLREMNSAYSLLNLNPRSHSKVESRESGLQSGRHVYDVAAFHVFCRP
LI
>St_PG3023_C00T066392.1
MADTVVNFLVENLLQLLSDNVALIKGADDEFNNLLEEVQRLKAFLDDASKYHSDSKQWDQLVKDIQKTVHKAEDVIDKFL
VQSKQHREKGKVGRFLDKVSHIGIVKDLATEIKGIHEKVKKLRENNQQAFQPRPVLELPKKGVQEQGPSLENDEVVGFDE
EANKVIKRLVEGPAESLDIIPVVGMPGLGKTTLARKIYNDPKLSYEFFSIPWVYVGQEYKIKDIYLRILKCFKKNIEDHL
NDDVDTLAKVISDFINKGGRCLIVLDDVWVAEVIDDVKKVFAENKKGHRIMMTTRDRYLATYANTEPHDLKFLNGKESFE
LLEKRVFGKGSCPDELVELGKKIAGNCGGVPLAVVVIAGALRGRPNTNDWLRVQKNVAEHFYKNTQAGCLKFVEMSYNRL
PQEVQTCFLYCGVFPRGFDIPSWKLIRLWIAEGLIKPQQTYTPEEVAEFYLNDLVNRNLVILMRKKSDGQIKICRLHDML
HEFCRTEASNKWLFQQMHLTSDQAIPSIQDKDTCRRLCVQPSILNQFLLDKPIAEHVRSFYCFSSEQKQIDLPPNDIKHI
HKAFTLIRVLDVEPVKFLFSKDFNQLYHLRYVAISGEFKSLPPSFGKFWNLQTLVINTSTSESILEVKADIWNLLQLRHF
HTNIPAKLPAPATTTGKTSCLQTLSMVAPESCKKDVLAKACLLKKLSIRGQMASFLEPKGGISNLEELKCLEHLKLLNDV
LYINKTIHLPPAFFRLVRTVKKLTLVNTRFSWSDANKLAQLEHLEVLKLKENAFIGDSWMPEIRGFSALQVLWIERSDLE
SWMASSLNFPILRHLVLISCDKLKAVPLGLADIHNFQEMRLDNSKEAERIEALTLLGTWFHVHGVCVFSVV
>St_PG3023_C00T066393.1
MADAVVNFLVENLLQLIAENAKLIGSAKGELDNLLKVAQQLKAFLDDAAKLGYTNSEQWKVLVIEIHKTVHRAEDAIDKF
LVQAKLHQDKNKFGRMFDWPSHLIKVRNLAAEIKGIHDQVKELRKNNQALQATPVLELPKKGEVTQGPSLENDAVVGFDD
EANKVIKRLVEGPAESVDIIPVVGMPGLGKTTLARKIYNDPKLTYEFYSIVWVYVGQECKAKDIYLRILKFFKKNIEDYL
NDDVDTLAKAIGGYIKKGGRCLIVLDDVWEDEVIDHVMKVFAENKKGHRIMMTTRDSRAAKFANPEPHELKFLKKEETFE
LLVMRVFGKGSCPNDLVRTGKKIAEKCGGVPLVVVVIAGALRGRSDKKEWERVDKNVVQHYGEHTEDSCLKFVKMSYDHL
PREVQMCFLFCGVFPRGFDIPCWKLIRLWIAEGLIKPQPESTLEVEEIAEFYLTDLLNRNLVIIMQKRSDGQIKTCRLHD
MLYQFCKKEASNKWLFQEPDQSKLDPDTCRRLCIQPSNLSDFLSTTPFAEHVRSFYCFCSKQKPIDLSPNDIKLIHKAFP
LMRVLDVESLKFIFSKEFNQLYHLRYIAISGDFKALPLTFGKFWNLQTLILNTSTLEPTLEVKAEIWNLLQLRHLHTNIP
AKLPSPTTTTGKPSCLQTLSMVAPESCEKDVLAKACNVKKLSIRGQMAAFLGAYKGGINNLEELQCLEHLKLLNDVLVIN
KTLHLPPAFSNLVSTVKKLTLTNTRFAWSEADKLGTLESLEVLKFKENAFTGHIWKPKSGFSALQVLWIERFHSDIKGEN
LDIELAGSQGSSDK
>St_PG3023_C00T066562.1
MDPFTAAALTTAVTATVSLLVENLSHLISYNWKLYTGLKKSCEDLFDEVKRLNAFLIDNANQRSNSTQWEVLVDKIRRTV
YKAEDVVDKLLIQGKLDQESNIAKKMFHKTYKNRNFTEEINEILVEVRRILDENQNLFEANPTIDHQAETIVQEEQGSSL
ENHEVVGFGEEATKVINRLVEGAECLDVIPVVGMPGLGKTTLARKIYNDPTISREFFSYIWVFIGQSTCVKRDILFNILK
GFTNSVDEFKNRNEAEITQEIRKRVANGGKCLIVLDDVWDPNVVDFVKTVFPDNKKAHRIMMTTRHEDIARSVNKYPHNL
KFLDGVESFQLLEKRAFGVSRCPVELVEHGEAIVAKCSGVPLTIVVIAGALRGRTSEIDWRVVRENVGKHLIQEDKLQRC
VNVVRLSYNHLPQEKKACFLYFGAFPQGFDIPAWKLIRLWIAEGLIMSKLSGNEIEEIAEYYLNDFANRNLVMVMGKTSN
DRIKTCRVHDMLHEFCVEEATRLTLFKQVCLTSDQDIQNSITCRRVSIQSSVPQNFISKKTVEEHVRSLLCFSSKQKQVD
FSNIDVKLIPNAFPLMRVLDIESLKFSIPREFYQLLHLRYIAISGDFKELPKLFTSFCNAQTLILNTSKPTLDIKADIWN
MPRLRHLRTNKPAILPPPTASSTSGSSTNSCLLQTLSLVTPESCKGNVLSKAGNVKKMSIEGNLTPFLETSKGEFFSNFQ
VLKLLESLTLLNDDKSNKSLHLPSAFSECLPNLKKLTLSKTRFDWNQAYRLGQVKNLQVLKLKENAFTGPSWKMEPGGFK
KLQVLWIEMADFVSWEASNCPFPRLRSLVLISCLNLEAVPLELADLNYLQEMKLDNTSKASESAREIEREKKKKQADPES
GKFKLTIPY
>St_PG3023_C00T066592.1
LKKSCEDLFDEVKRLNAFLVDNANQRSNSTQWEVLVDKIRRTVYKAEDVVDKLLIQAKIDQESSIAKKLIYKTYKNRNFT
EEINEILEEVRKILDENQHLFEANPMIDHHAEKVVQEEQGSSLENHEVVGFDEEATKVINRLVEGAECLDVIPVVGMPGL
GKTTLARKIYNDPKISREFFSYIWVFIGQSTCVKRDILFNILKKFTNSVDEFKNRNEADITEEIRKCVANGGKCLIVLDD
VWDSNVVDFVKTVFPDNKKAHRIMMTTRHEDIARSVNKYPHNLKFLDGVESFQLLEKRAFGVGRCPVELVEHGEAIVAKC
SGVPLTIVVIAGALRGRTCEIDWRVVRENVGKHLIQEDKLQRCVNVVRLSYNHLPHEKKACFLYFGAFPQGFDFPAWKLI
RLWIAEGLIMSRLSGNEIEEIAEYYLNDFANRNLVMVMGKTSNDRIKTCHVHDMLHEFCVEEATKLALFKQVCLTSDQDI
QNSITCRRVSIQSSVPQNFISKKTVEEHVRSLLCFSSKQKQVDFSNIDVKFIPNAFPLMRVLDIESLKFSIPREFYQLLH
LRYIAISGDFKELPKLFTSFCNAQTLILNTSKPTLDIKADIWNMPRLRHLHTNKPAILPLPTSSSTNSCLLQTLSLATPE
SCKGNVLSKAGNVKKMSIEGNLTPFLESKGEFFSNFQVLKLLESLTLLNDDKSNKALHLPSAFSECLPNLKKLTLSKTRF
DWNQAYRLGQVKNLQVLKLKENAFTGPSWKMEPGGFKKLQVLWIEMADFVSWEASNCPFPILRSLILISCLKLEAVPLEL
ADLDNLQEMKLENTSKASESAREIESEKKKKQADPESGKFKLTIPY
>St_PG3023_C00T066988.1
MKFENKLLLQDCMEPITVAAVSPAAAKAVNFLVDSLSQLLSENVELTRGAQGNFQRLLGEIRPLNELLAVDCAELKSNNN
IDLDELFQKIQRTVYKAEDAIDKFLIQAKIDQDSVLSKIFPIQKWIHDWKIAPEFKEILKQVTEIREESQQVLQKSNIQS
TALHPGRSMATQGPAEEDIEVVGFDKPAEDVIKRLGEGSKDLDVIPIVGMPGLGKTTLSRKVYNDSSLDFHFYKRMWVYV
GTSKKPKDILVEIVKEVDPSNSEEQIKDKDEDQLAHIIRDFLVERGKYLIVLDDVWDTQVVDFVKKAFPNNKSQPRGDRI
MLTTRQQRVAEAVSAHPHNLEKLSKGDSFKLLEQRVFGKTRECPIDLEGYGREIVDKCCGVPLAIVVIAGGLRGYLDEGK
WKLVRDNVGKHLTNKVDEKSCLKLVEMSYNHLPQESKAAFLYFGVFPQGFDIPAWKLIRLWVAEGLIKSDLRGSEIEEVA
ETYLSDFADRNLVMVMQKRSNGQIKTCCLHDMLLEFCIIEGERISLFQQVYLQPGVRGFPSIEDPNTSRRLCIQSSIPYN
FIPKDRIVQHVRSLLCFSSDQKQIDLSNLDVQLIPYAFPLIRVLDIQSLIFEFSEMFSRLFHLRYIAIKGTFTVLPSLFG
NFWYLQTLILHTDTSSSTLEIKEDIWKMLQLRHLHSNLPVELPPPPTSTSKIRTSCLQTLSKVTPDSCKTTLFAKVCHLR
NLCIEGKLAVLLGTNTNGHGFDSFQDLRSVEKLKLLNNDWSEDLHLPLQFFRLQTTLNKLTLSNTNFKWSEADMLGMLEC
LKVLKLKDNAFIGKNWKPKKGSFRNLQVLQIVWADNWETWDASNRPFQSLTHLVLISCYDLKAVPHELADLPNLQEMKLM
RTFQAVSSAIEIKSKKLGKQNPKSSIKFNLIILPPASSTN
>St_PG4005_C00T003966.1
MVDVGVEFLLENLKQLVLYNVELIGGVKDEIENLRDDLSEFNAFLKQAAMVRSENPVLKELVRSIRKVVNRAEDAIDKFV
IEAKVHKDKGFKAVLDKPVHYKREREAAVEIKGIRDKMREIRQNKAHGLQALLQDHDDSISRGGEERQPPVVEEDDVVGF
DDEAQTVIDRLLEGSGDLEVIPVVGMPGLGKTTLATKIFKHPKIEYEFFTRLWLYVSQSYKTRELYLNIISKFTGNTKHC
RDMSEMDLALKVREILEEGGKYLIVLDDIWSTDAWDRIKIAFPKNDKGNRVLLTTRDHNVARHCNRSPHDLKFLTDEESW
ILLEKRAFHKAKCPPELETNGKSIAKKCKGLPLAIVVIAGALIGKGKTIREWEQVDQSVGEHFINRDQPNNCNKLVRMSY
DVLPYDWKACFLYFGTFPRGYLIPTRKLILLWIAEGFIQYRGNLSLECKAEDYLNELVNRNLVMVMQRTLDGQIKTCRVH
DMLYEFCWQEATTEENLFHEVKFGGEQSVHEVSTHRRLCIHSSVVEFISKKPSGEHVRSFLCFSPEKIDTPPTVSANISK
AFPLLRVFDTESIKINRFCKEFFQLYHLRYIAFSFDLIKVLPKHVGELWNVQTLIVNTQQINLDIEADILNMPQLRHLHT
NTSAKLPTPANPRTSKTTLVNQNLQTLSTIAPESCTEYVLSRAPKLKKLGIRGKIAKLLEPSQPVLFNNVKTLQCLENLK
LINVGQTDQTQLRLPPASLFPTKLMKLTLSDTWLEWDDMSVLKQLKYLQVLKLKDNAFKGEHWELNDGGFPFLQVLCIER
ANLVSWNASGDHFPRLKHLHISCDKLEKIPIGLADIRSLQVMDLRNSTKSAAKSAREIQAKKNKLQTAKSQKFELSVFPP
DSDVQTAS
>St_PG4005_C00T009721.1
MANVAVEFLVENLMQLLRDNAELISGVKEAAESLLQDLNDFNAFLKQAAKCHINENEVLRELVKKIRTVVNSAEDAIDKF
VIEAKLHKDKGMTRVLDLPHYKRVREVAGEIKAIRNKVKEIRQNDAIGLQALQDDDSSARGFEERKPPVVEEDDVVGFDE
EADIVIKRLLAESNRLEVVPVVGMPGLGKTTLANKIYKHPKIGYEFFTRIWVYVSQSYRRRELFLNIISKFTRNTKQYHG
MCEEDLADEIQEFLGKGGKYLVVLDDVWSDEAWDRIKIAFPNNNKPNRVLLTTRDSKVAKQCTPIPHDLKFLTEDESWIL
LEKKVFHKDKCPPELVIPSGKSIAKKCKGLPLAIVVIAGALIGKGKTPREWKQVDDSVSEHLINRDQLENCNKLVQMSYD
RLPYDLKACFLYCSAFPGGFQIPAWKLIRLWIAEGFIQYKGHLSLECKGEDNLNDLINRNLVMVMERTSDGQIKTCRLHD
MLHEFCRQEAMKEENLFQEIKLGSEQYFPGKRELSTYRRLCIHSSVLDFISTKPSAEHVRSFLSFSSKKIEMPSADIPTI
PKGFPLLRVLDVESINFSRFSKEFYQLYHLRYVAFSSDSIKILPKLMGELWNIQTIIINTQQRTLDIQANIWNMERLRHL
HTNSSAKLPVPIAPKNSKVTLVNQSLQTLSTIAPESCTEEVFARTPNLKKLGIRGKIAVLLDNKSAASLKNVRRLEYLEN
LKLINDSSIQTGKLRLPPAYIFPTKLRKLTLLDTWLEWKDMSILGQLEHLEVLKMKENGFTGESWESTGGFCSLLVLWIE
RTNLVSWKASADDFPRLKHLVLICCDNLKEVPIALADIRSFQGLKTLPSSFPYSLLISDCVHSSFTGPQ
>St_PG4005_C00T026469.1
MADVAVKFLVENLMQLLIDNADLILGIKGEVENLLQDLNDFNAFLKQAAKSRRENEVLKEMVKKIRKVVNDAEDSIDKFV
IEAKRHDDKNKFAQWFHITHVARAKGVADEIKSIRERVKEIRENDAYGLQAITFDDNFNRGDEERKAPVVEEDDVVGFDD
EAKIVIDRLIGGSDYVEVVPVVGMPGLGKTTLAYKIYKDPKVEYEFFTRVWVYVSQTFKRREIFLNIISKFTRNTKQYHD
TPEDDLANEVKELLGKGGKYLIVLDDVWTMEAWDRIKIAFPNNGKRNRVLMTTRQSNVAKCCNDKPHDLKFLTKDESWEL
LEKKIFHKEKCPPELELPGKSIAEKCMGLPLAIVVIAGALIGKGKTTREWELVAASVSEHLINRDPENCKKLVQMSYDRL
PYDLKACFLYCGAFPGGSQIPAKKLIRLWIAEGFIQYQGPLALEDVAEDHLNDLVNRNLVMVMQRSCSGQIKLCRVHDML
HEFCRHEAMTEENLFQEIKQGQERSIPGKQELATYRRLCIHSLVPEFLSTKPSGEHVRSFLCVGSKKIDMPPNEIPSIPK
AFPLLRVLDAESIKFNRFSREFFKLFHLRYIALSTDKIKTIPTDFGNLWNIQTLIVETQQATLDIKADIWNMTRLRHVCT
NASATLPSTKRPKSSKDNLVNRCLQTLSTIAPECCTAEVFTRTPNLKKLGVRGKIDALLETSKDGSGSGLFSNIGKLACL
EYLKLVNDTRLSSKPLHLPPAYIFPQKLKKLSLVDTWFEWKDMSILGLLPDLEVLKLKENAFKGQLWEQEDGGFPRLQVL
WIERTDLTSWKASSGNFPRLKHLALISCDKLEELPAELADVKNLQLIELQSSNGTLTG
>St_PG4005_C00T036080.1
MFLRSLQKKIYREQFLSYYYKIAMEPITVAAVSPAAAKAVNFLVDSLSQLLSENVELTRGAQGNFQRLLGEIRPLNELLA
VDCAELKSNNNIDLDELFQKIQRTVYKAEDAIDKFLIQAKIDQDSVLSKIFPIQKWIHDWKIAPEFKEILKQVTEIREES
QQVLQKSNIQSTALHPGRSMATQGPAEEDIEVVGFDKPAEDVIKRLGEGSKDLDVIPIVGMPGLGKTTLSRKVYHDSSLD
FHFYKRMWVYVGTSKKPKDILVEIVKEVDPSNSEEQIKDKDEDQLAHIIRDFLVERGKYLIVLDDVWDTQVVDFVKKAFP
NNKSQPRGDRIMLTTRQQRVAEAVSAHPHNLEKLSKGDSFKLLEQRVFGKTRECPIDLEGYGREIVDKCCGVPLAIVVIA
GGLRGYLDEGKWKLVRDNVGKHLTNKVDEKSCLKLVEMSYNHLPQESKAAFLYFGVFPQGFDIPAWKLIRLWVAEGLIKS
DLRGSEIEEVAETYLSDFADRNLVMVMQKRSNGQIKTCCLHDMLLEFCIIEGERISLFQQVYLQPGVRGFPSIEDPNTSR
RLCIQSSIPYNFIPKDRIVQHVRSLLCFSSDQKQIDLSNLDVQLIPNAFPLIRVLDIQSLIFEFSEMFSRLFHLRYIAIK
GTFTVLPSLFGNFWYLQTLILHTDTSSSTLEIKEDIWKMLQLRHLHSNLPVELPPPPTSTSKIRTSCLQTLSKVTPDSCK
TTLFAKVCHLRNLCIEGKLAVLLGTNTNGHGFDSFQDLRSVEKLKLLNNDWSEDLHLPPQFFRLQTTLNKLTLSNTNFKW
SEADMLGMLECLKVLKLKDNAFIGKNWKPKKGSFRNLQVLQIVWADNWETWDASNRPFQSLTHLVLISCYDLKAVPHELA
DLPNLQEMKLMRTFQAHQIQSHYIAPCLVHKLRIELRHDVHWELTWDE
>St_PG4005_C00T036091.1
MAATTIMVAAVSPAATKAVSFLVDSLSQLLSENFELIRGADGDFQRLLNEIKPINELLAGGYAQLKSNNNNNIDLDKLVQ
NIQRTVYKAEDAIDKFLIQAKIDEANVFSPFIRWNNNRKIAPEFREILQQLTKIRQETEQVLEKTSTAFQPGETTGTQDP
TEEGIEVVGFDTPAKDVIKRLCEGSKDLDVIPIVGMPGLGKTTLSRKVYHDSNITYHFHKRMWVYVGTSKKPKDILVEIV
KEVAPSNSEELIKDKDEDQLAHIIREVVVERGRYLIVLDDVWDTEVVDFVKKAFPNNESQLRGDRIMLTTRQRRVAEAVS
AHPHNLEKLSKGDSFKLLEQRVFGKTRECPIKLRGYGNEIVDKCCGVPLAIVVIAGALRGCLGESEWKLVKDNVGKHLIN
KDDNKSCLKFVETSYNHLPQQRKAAFLYFGVFPQGFDIPAWKLIRLWVAEGLIKSDLQGSEIEEVAETYLSDFAGRNLVM
VMQKRSNGQIKTCRLHDMLHEFCIMEAERISLFQQVYLQPGVRVFPSIEDPNTSRRLCIQSSIPYNFIPKDRIVQHVRSL
LCFSSDQKQIDLSNLDVQLIPYAFPLIRVLDIQSLIFEFSEMFSRLFHLRYIAIKGNFIVLPSLFGNFWYLQTLILHTDT
SRSTLEIREDIWKMLQLRHLHSNLPVKLPPPPTSTSKSCTSCLQTLSKVTPDSCKKTVLAKVCHLRKLGIEGQLAVLLGK
STKGRGFDSFQELRCVENLKLLNHGWSEELHLPPHFFSLQKTLNKLTLSNTNFEWSEADMLGQLECLTVLKLKENAFIGK
NWKPKKGSFSNLQVLQIVWAENWETWDASNRPFQSLTHLVLISCYDLNAVPHELADLPYLQEMRMMRTFKAVSSAIEIKS
KKLRRQDPESSIKFNLIIFPPPSIELRHDVHWELTCDQ
>St_PG4005_C00T042404.1
MAETTVEFALNNLTEQLRDNIDVIAVIKDEVTCLLSELNHLRAFLIEANRNRKGSEILKHFVQELNRAINKAENSIDNFM
IEAKLHKKRGIYKIFDLCYLVKGKRCCAEIRSIMEKLKEIRRDSTYALSMSLQFDDSKSKQTAHQLKRAPVVEEDEVVGF
DEEADKITNRLLGGSDDVEFIPIVGMPGLGKTTLANKVFKSSTVGYAFDNRIWVYVSQLYTRRDLFLNIINQFTRNTEQY
RYVTEEALAEVIRKQLLSGKYLIVLDDVWTWEPLDDVKIALPNKMSGSKVLFTTRDDKLGKFCCNEPHHLKFLTDDECWE
LLQKKVFHSDKCPLDLKELGKRIAKKCMGLPLAALVIAGALTGRGKTKSEWEIVHQYVSEHIISSDIMMTKKLVQMSCDS
LPVNLKACFLYCGAFPKGSEIPAWKIVRLWIAEGFIRETRESIVETVAEGYLNELVSKSLLMVTQRTSNGQIKTFRVHDM
LHEFCTLEASEENLFKEIKLGVEQSFPRNQELATFRRLSIDSSVQDFISTNPYGDSIRSFLCFSSRNIVMSPYELETIPK
SFPLLRVLDIESILFELETIPKSPFQKQFLQLYHLRYLAISSDSLKILPKFMEDLWNLQTLIISTQQETLKIEADICNMP
HLRHLHTNASAKLCPPVLKTRNYHSALQTLSVIEPETLTGDVFARCQNLKKLGIRGDMAKLVGIFEFEYLEKLKLMNLAS
GELRLGSENLLTRRLKQLTLSSTWLDWNEIRRVVGHLELLEVFKLKENAFTGHYWVLRDYVFPCLKVLWIERSELVYWEA
SDENFPSLERLVLRNLNKLGEIPINFANISHLKMMELVNTTKSTVKSAQKIESRSIRDLLLAVCQIASTFYKLRLVVSAT
>St_PG4005_C00T054538.1
MADTVVNFLVENLLQLLSENVALIKGADDEFNNLLEEVQRLKAFLDDASKYHSDSKQWDQLVKDIQKTVHKAEDVIDKFL
VQSKQHREKGKVGRFFDKVSHIGIVKDLATEIKGIHDKVKKLRENNQQAFQPRPVLELPKKGVQEQGPSLENDEVVGFDE
EANKVIKRLVEGPAESLDIIPVVGMPGLGKTTLARKIYNDPKLSYEFFSIPWVYVGQEYKIKDIYLRILKFFKKSIEDHL
NDDVDTLAKVISDFINKGGRCLIVLDDVWVAEVINDVKKVFAENKKSHRIMMTTRDRYLATYANTEPHDLKFLNGKESFE
LLEKRVFGKGSCPDELVELGKKIAGNCGGVPLAVVVIAGALRGRPNTNDWLRVQKNVAEHFYKNTQEGCLKFVEMSYNRL
PQEVQTCFLYCGVFPRGFDIPSWKLIRLWIAEGLIKPQQTYTLEEIAEFYLNDLVNRNLVILMRKKSDGQIKICRLHDML
HEFCRKEASNKWLFQQMHLTSDQAIPSIQDKDTCRRLCIQPSILNQFLLDKPIAEHVRSFYCFSSEQKQIDLPPNDIKHI
HKAFTLIRVLDVEPVKFLFSKDFNQLYHLRYVAISGEFKSLPPFFGKFWNLQTLVINTSTSESTLEVKADIWNLLQLRHF
HTNIPAKLPAPATTTGKTSCLQTLSMVAPESCKKDVLAKACLLKKLSIRGQMASFLEPKGGISNLEELKCLEHLKLLNDV
LFINKAIHLPPAFFRLVRTVKKLTLVNTRFSWSDANKLAQLEHLEVLKLKENAFIGDSWKPEIGGFSALQVLWIERSDLE
SWMASSLNFPILRHLVLISCDKLKAVPLGLADIHNFQEMRLDNSKEAERIEALTLLGSWFHVYGVCVFSVV
>St_PG4005_C00T054539.1
MADAVVNFLVENLLQLIAENAKLIGSAKGELDNLLKVAQQLKAFLDDAAKLGYTNSEQWKVLVIEIHKTVHRAEDAIDKF
LVQAKLHQDKNTMGRIFDWPRNLIKVRNLAAEIKGINDQVKELRSSNQALQATPVIEHHKKGEVTQGPSLGNDEVVGFDK
EANEVIDRLFEKGPAESVNIIPLVGMPGLGKTTLARKIYNDPKLTYEFYSIVWVYVGQECKAKDIYLRILKFFKKNIEDH
LNDDVDTLAKTIGGYIKKGGRCLIVLDDVWEDEVIDHVMKVFAENKKDHRIMMTTRDLRLAKFANPEPHELKLLKTEVSF
ELLVTRVFGKGSCPNELVVIGNKIAEKCGGVPLVVVVIAGALRGRSDKKDWERVDRNVVQHFGEHTEDSCLKLVKMSYDH
LPGEVQMCFLYCGVFPRGFDIPCWKLIRLWIAEGLIKPQPEFTLEEIAEFYLTDLLNRNLVIIMQKRSDGQIKTCRLHDM
LYQFCKKEASNKWLFQEPDQSKLDPDTCRRLCIQPSNLSDFLSTAPVAEHVRSFYCFSSKQKPIDLSANEIKLIHKAFPL
MRVLDVESLKFIFSKDFNQLFHLRYIAISGDFKALPPTFGKFWNLQTLILNTSTLEPTLEVKADIWNLLQLRHLHTNIPA
KLPSPTTTTGKPSCLQTLSMVAPESCEKDVLAKACNVRKLSIRGQMAAFLGAYKGGINNLEELQCLEHLKLLNDVLFINK
TLHLPLAFSKLVRTVKKLTLTNTRFAWSEADKLGKLESLEVLKFKENAFTGEFWKPMSGFSALQVLWIERSELESWEASD
YNFPVLRQLVLISCDKLDAVPLELADIPSLQEMRLDNTSKAVQSAKNVRDSKTSKSMKLKLSIFPPENESKERTWTLSLL
EARGHQTTS
>St_PG4005_C00T054695.1
MDPFTAAALTTAVTATTNLLVENLSHLISYNWKLYTGLKKSCEDLTDEVKRLNAFLIDNANQRSNSTQWEVLVDKIRRTV
YKAEDVVDKLLIQAKIDQDSSTAKKWFHKTYKNRNFTEEINEILVEVRKILDENQHLFEANPTNDHQDEKVVQEEQGSSL
ENHDVVGFDEEAREVITRLVEGAECLDVIPVVGMPGLGKTTLARKIYNDPKISREFFSYIWIFIGQSTCVKRDILFNILK
EFTNRLDEFENKNEEDITEEIRKRVANGGKCLIVLDDVWDSDVVDFVKTVFPKNNRGHRIMMTTRNGNIARSANEDPHNL
KFLDPKESFELLEKRAFGNSRCPVQLKDYGEDIVKKCSGVPLTIVVIAGVLRGDPSDIYWNLVKENVGKHLIQEDKLLRC
VNAVGLSYKHLPQEKKACFLYFGAFPQGFDIPAWKLIRLWIAEGLIMSKLSGIEIEDIAEYYLNDFANRNLVMVRGKRSN
GRIKTCRVHDMLHEFCIEEATRLTLFKQVSLTSDQDIVPSIQNSITCRRVSIQSSVPQNFISKKTVEEHVRSLLCFSSEQ
KQVDLSNIDVKLIPKAFPLMRVLDIESLKFSIPREFYQLLNLRYIAISSDFNELPQLFTSFWYVQTLILNTSQTTFDVKA
DIWNMPRLRHLRTNKPANLPLPTASSTSGTSTNSCLLQTLSLVTPLSCKSNVLSKAGNLKKMSVEGNLTPYLETSNAEFF
SNFQVLKLLESLTLLNDDKSNKSLHLPSAFSECLPNLKKLTLSNTRFDWNQAYRLGQVTKLQVLKLKENAFTGKSWRMEP
GGFEKLQVLWIKMADFVSWEASNCPFPRLRSLVLISCLNLEAVPLELADLDNLQEMTLDNTSKASESAREIEREKKKKQA
DPESGKFKLTIPY
>St_PG4005_C00T054717.1
MDPFTAAALTTAVTATTNLLMENLSHLISYNWKLYTGLKKSCEDLRDEVKRLNAFLVDNANQRSNSTQWDVLVDKIRRTV
YKAEDVVDKLLIQGKLDQESNIAKKMFHKTYKNRNFTEEINEILVEVRKILDENQHLFEANPTTDHQDEKVVQEEQGSSL
ENHDVVGFDEEAREVIKRLVKGAECLDVIPVVGMPGLGKTTLARKIYNDPTISREFFSYIWIFIGQSTCVKRDILFNILK
EFTNRLDEFENKKEEDITEEIRKRVANGGKCLIVLDDVWDSDVVDFVKTVFPKNNRGHRIMMTTRNGNIARSANEDPHNL
KFLDPKESFQLLEKRAFGNSRCPVQLKDYGEDIVKKCSGVPLTIVVIAGVLRGDPSDIYWNLVKENVGKHLIQEDKLLRC
VNAVGLSYKHLPQEKKACFLYFGAFPQGFDIPAWKLIRLWIAEGLIMSKLSGIEIEDIAEYYLNDFANRNLVMVRGKRSN
GRIKTCRVHDMLHEFCIEEATRLTLFKQVSLTSDQDIVPSIQNSITCRRVSIQSSVPQNFISKKTVEEHVRSLLCFSSEQ
KQVDLSNIDVKLIPKEFPLMRVLDIESLKFSIPREFYQLLNLRYIAISSDFNELPQLFTSFWYVQTLILNTSQTTFDVKA
DIWNMPRLRHLRTNKPANLPHPTASSTSGTSTNSCLLQTLSLVTPESCKSSVLSKAGNLKKMSVEGNLMPYLETSNAEFF
SNFQVLKLLESLTLLNDDKSNKALHLPSAFSECLPNLKKLTLSKTRFDWNQAYRLGQVKNLQVLKLKENAFTGKSWRMEP
GGFQKLQVLWIKMADFVLWEASNCPFPRLRSLVLISCLNLEAVPLDLADLDNLQEMMLDNTSKANESAREIEREKKKKQA
DPESGKFKLTIPY
>St_PG4005_C00T054718.1
MDPFTAAALTTAVTATVSLLVENLSHLISYNWKLYTGLKRSCEDLFDEVKRLNAFLIDNANQRSNSTQWDVLVDKIRRTV
YKAEDVVDKLLIQGKLDQESSIAKKLIHKTYKNRNFTEEINEILVEVRRILDENQNLFEANPTIDHQAETIVQEEQGSSL
ENHEVVGFGEEATKVINRLVEGAECLDVIPVVGMPGLGKTTLARKIYNDPTISREFFSYIWVFIGQSTCVKRDILFNILK
GFTNSFDEFKNKNEADLTEEIRKRVANGGKCLIVLDDVWDPNVVDFVKTVFPDNKKAHRIMMTTRHEDIARSVNKYPHNL
KFLDGVESFQLLEKRAFGVSRCPVELVEHGEAIVAKCSGVPLTIVVIAGALRGRTSEIDWKVVRENVGKHLILEDKLQRC
VNVVRLSYNHLPHEKKACFLYFGAFPQGFDIPAWKLIRLWIAEGLIMSRLSGNEIEEIAEYYLNDFANRNLVMVMGKTSN
DRIKTCRVHDMLHEFCVEEATRLTLFKQVCLTSDQDIQNSITCRRVSIQSSVPQNFISKKTVEEHVRSLLCFSSKQKQVD
FSNIDVKLIPNAFPLMRVLDIESLKFSIPREFYQLLHLRYIAISGDFKELPKLFTSFCNAQTLILNTSKPTLDIKADIWN
MPRLRHLRTNKPAILPPPTASSTSGSNTNSCLLQTLSLVTPESCKGNVLSKAGNVKKLSIEGNLTPFLETSKGEFFSNFQ
VLKLLESLTLLNDDKSNKALHLPSAFSECLPNLKKLTLSKTRFDWNQAYRLGQVKNLQVLKLKENAFTGPSWKMEPGGFK
KLQVLWIEMADFVSWEASNCPFPRLRSLVLISCLNLEALISIPQSEVSIRRVSRHDDAFVVSVHLITSSNKETCYKYFLL
IQTLASLKSFPWMVLEMF
>St_PG4005_C00T055306.1
MVDVGVEFLLENLKQLVLYNVELIGGVKDEIENLRDDLSEFNAFLKQAAMVRSENPVLKELVRSIRKVVNRAEDAIDKFV
IEAKVHKDKGFKAVLDKPVHYKRVREAAVEIKGIRDKMREIRQNKAHGLQALLQDHDDSISRGGEERQPPVVEEDDVVGF
DDEAQTVIDRLLEGSGDLEVIPVVGMPGLGKTTLATKIFKHPKIEYEFFTRLWLYVSQSYKTRELYLNIISKFTGNTKHC
RDMSEMDLALKVREILEEGGKYLIVLDDIWSTDAWDRIKIAFPKNDKGNRVLLTTRDHNVARHCNRSPHDLKFLTDEESW
ILLEKRAFHKAKCPPELETNGKSIAKKCKGLPLAIVVIAGALIGKGKTIREWEQVDQSVGEHFINRDQPNNCNKLVRMSY
DVLPYDWKACFLYFGTFPRGYLIPTRKLILLWIAEGFIQYRGNLSLECKAEDYLNELVNRNLVMVMQRTLDGQIKTCRVH
DMLYEFCWQEATTEENLFHEVKFGGEQSVHEVSTHRRLCIHSSVVEFISKKPSGEHVRSFLCFSPEKIDTPPTVSANISK
AFPLLRVFDTESIKINRFCKEFFQLYHLRYIAFSFDLIKVLPKHVGELWNVQTLIVNTQQINLDIEADILNMPQLRHLHT
NTSAKLPTPANPRTSKTTLVNQNLQTLSTIAPESCTEYVLSRAPKLKKLGIRGKIAKLLEPSQPVLFNNVKTLQCLENLK
LINVGQTDQTQLRLPPASLFPTKLMKLTLSDTWLEWDDMSVLKQLKYLQVLKLKDNAFKGEHWELNDGGFPFLQVLCIER
ANLVSWNASGDHFPRLKHLHISCDKLEKIPIGLADIRSLQVMDLRNSTKSAAKSAREIQAKKNKLQTAKSQKFELSVFPP
DSDVQTAS
>St_PG4017_C00T008908.1
MADVMNFLVENLLQLLSENINLLKGLEDEFNNLLEEVQRLKVFLDDASKFQISDNRLWDSLVKEVKKTIHKAEDLTDKFL
VQAKLRQEMNIAKRIFDWDHHNARTGDVAIKIREIHEKLKKLREDNKEAFRPNLLVHIPKIRQQVTQEAKQVIKRLVEGP
QESLDIIPVVGIAGLGKTTLARKICNDSKLSYEFFSIVWVYVGQEYKIKDIYLRILKFFKKSIEDHVNGDVDTLAKVISD
LIRKGGRCLIVLDDVWEAEVVDVVKRVFPRNKMGHRIMMTTHDMYLASYANPYPHHLKYLNGEESFKLLVKRVFGKGNPC
PVEFVILGQTIAQKCEGIPLEIVLIAGILIGRTDKRDWERVNKNVSQYLYEENKDCGVFVEMSYNRLPQQVQTCFLYCGV
FPQGFDIPCWKLIRLWIAEGLIKPQQSFTLEEIAEFYLNDLVQRNLVILMQKRSDGQIKTCRLHNMLHEFCIKEASNKWL
FQQVCPTPDQSIPSIQDQDTCRRLCIQPSTLNDFLSTKPYAEHVRSFYCFSPKQKQIYLSPNDIKLLHKAFPLIRVLDFE
SLKFLVSKDFYRLFHLRYIAISGDIKALPPPLGKFWNLQTLIINTSTSEPTLDVKADIWNMLQLRHLHTNIPAKLPSPTI
TTGKPSCLQTLSMVAPESCKKDVLAKACNLTKLSIRGQMMGFFESRGGISNLEELKCLEHLKLNDVPSYMNKTVQLPVTF
FRLVRTVKKLTLVNTRFAWSEADKLGQLESLEVLKLKEYAFTGDTWKPEVGGFSKLRVLWIERVELETWEASNLNYPILR
NLVLVSCDKLDAVPVQLADIPNLREMRLENTSKAVKSAKDIVEHKKSQDIKFKCIIFPPEADPRPHSEVERR
>St_PG4017_C00T008909.1
MADAVMNLLVESLFQLITDKIELIGSAKDELDNLLQEINTLKAFLQDNDQQESNSNLWKIFVKIIRTQAHKADDVIDKFV
LEAKLHEEKKIWKKAFDLGRHIKRVNNLAKGIKDIREKVKEIHQNNAQDIFLEVKNIVGFTKEANEVMERLVGETEEVEC
IPIVGMTGLGKTTLARKVWSNSQITAKFSNNIWVSVGQSNELKNIFFVILKSYTGPNQEFRCNGENELAKVIASFVTEQQ
QHRCLIVLDDVWASELVDFFKNVLPENKKGHKILMTTRRRDLASCASERPYHLKFLTGEDSFRLLEKRVFDNGRCRNDLV
EIGKSIASKCGGLPLALVVIARALKVNQTVYEWKRIENNFWQYVVKENDTTSCWKIVEASYESLSSEMKACFLYCLAFPK
GYDIPFQMLVRLWMAEGLIESSPKKFSSSKDKAENYLMEFENLDLVIVSREITGSIKRIKCNDIFYEFYKMEVTEESVFQ
ELHLKPDLPSINDPDTSRRLHIESCDLSHFISRIPSAEHVRSFLCFSSEDQDLDQQIKLSSDVDIQLIPKAFPLLRVLKI
ESINIPSLKNLNQLFHLRYISISGNFKELPAFFSKFWSLQSIIINTSQPTLNIKANIWNMSKLTHLKTNKPSKLPLPSTQ
KGKGSSSIQTLSKISPETCNKDVLGEASNSLKKLSIQGNIEDSLKTNSTFEKFECLENLKLMSDVPCNSNAFQLPKALFR
FLLKLKKLTLSKTMFVWEEATKLGQLRCLEILKLEKEAFTGSIWKPEEGDFQKLQILLIHNDELQIWKASRYHFPKLRVL
VHKCPNLGSVPAELSQFQQQSIITGPENML
>St_PG4017_C00T008914.1
MADTVVNFLVENLLQLLSENVALIKGADDEFNNLLEEVQRLKAFLDDASKYHSDSKQWDQLVKDIQKTVHKAEDVIDKFL
VQSKLHREKGKVGRFFDKVSHIGIVKDLATEIKGIHDKVKKLRENNQQAFQPRPVLELPKKGVQEQGPSLENDEVVGFDD
EASKVIKRLVEGPAESLDIIPVVGMPGLGKTTLARKIYNDPKLSYEFFSIPWVYVGQEYKIKDIYLRILKFFKKSIEDHL
NDDVDTLAKVISDFINKGGRCLIVLDDVWVAEVIDDVKKVFAENKKGHRIMMTTRDRYLATYANTEPHDLKFLNGKESFE
LLEKRVFGKGSCPDELVELGKKIAGNCGGVPLAVVVIAGALRGRPNTNDWLRVQKNVAEHFYKNTQKGCLKFVEMSYNRL
PQEVQTCFLYCGVFPRGFDIPSWKLIRLWIAEGLIKPQQTYTPEEIAEFYLNDLVNRNLVILMRKKSDGQIKICRLHDML
HEFCRTEASNKWIFQQMHLTSDQAIPSIQDKDTCRRLCIHPSILNQFLLDKPIAEHVRSFYCFSSEQKQIDLPPNDIKHI
HKAFTLIRVLDVEPVKFLFSKDFNQLYHLRYVAISGEFKSLPPSFGKFWNLQTLVINTSTSESTLEVKADIWNLLQLRHF
HTNIPAKLPAPATTTGKTSCLQTLSMVAPESCKKDVLAKACLLKKLSIRGQMASFLEPKGGISNLEELKCLEHLKLLNDV
LHINKAIHLPPAFFRLVRTVKKLTLVSTRFSWSDANKLAQLEHLEVLKLKENAFIGDSWKPEIGGFSALQVLWIERSDLE
SWKASSLNFPILRHLVLISCDKLKAVPLGLADIHNFQEMRLDNSKEAVKSAKEIESKKPKYLITKSYCELTDQGELVLSR
CYTVWILVNDLFVVSLKPIRHNFSSLRFCFSFSEKIPPLLQERTWTLSLLEARGHQTNS
>St_PG4017_C00T008915.1
MADAVVDFLVENLLQLLTENVKLIGGAKGELDNLLKVAQQLKAFLDDAAKLGYTNSEQWKVLVMEIHKTVHRAEDAIDKF
LVQAKQHQEKNTMGRIFDWPRNLIKVRNLAAEIKGINDQVKELRTSNQALQATPVIELPKKGEVTQNDAVVGFDDEANKV
IKRLVEGPMDSVDIIPVVGMPGLGKTTLARKIYNDSKLTYEFYSIVWVYIGQECKAKDIYLRILKFFKKNIEDHLNDDVD
TLAKAIGGYIKKGGRCLIVLDDVWEDVVIDHVRKVFAENKKGHRIMMTTRDLRLARFANEEPHELKFLETEESFELLVMR
VFGKGSCPNELVVIGKKIAEKCGGVPLVVVVIAGALRGRSDKKEWETVGKNVVQHLGVHTEDSCLKFVKMSYDHLPGEVQ
MCFLYCGVFPRGFDIPCWKLIRLWIAEGLIKPQPESTLEVEEIAEFYLTDLLNRNLVIIMQKRSDGQIKTCRLHDMLYQF
CKKEASNKWLFQEPDQSKLDPDTCRRLCIQPSNLSDFLSTTPVAEHVRSFYCFSSKQKPINLSPNEIKLIHKAFPLMRVL
DVESLKFIFSKDFNQLFHLRYIAISGDFKALPPTFGKFWNLQTLILNTSTLEPTLEVKPEIWNLLQLRHLHTNIPAKLPS
PTTTTGKPSCLQTLSMVAPESCEKDVLAKARNVRKLSIRGQMAAFLGAYKGGINNLEELQCLEHLKLLNDVLFINKTLQL
PIAFSKLVRTVKKLTLTNTRFAWSEADKLGKLESLEVLKFKENAFTGDFWKPKSGFSALQVLWIERSELESWEASVINFP
VLRQLVLISCDKLDDVPLELADIPSLQEMRLDNTSKAVKSAKHVQDSKTSKSMKLKLSIFPPENESKERTWTLSLLEARG
HQTNS
>St_PG4017_C00T009060.1
MDPFTAAALTTAVTATVSLLVENLSNLISYNWKLYTGLKKSCEDLFDEVKRLNAFLVDNANQRSNSTQWEVLVDKIRRTV
YKTEDVVDKLLIQGKLDQESSIAKKMFHKTYKNRNFTEEINEILVEVRKILDENQHLFEANPTIDHQAEKVVQEEQGSSL
ENHEVVGFDEEATKVINRLVEGTECLDVIPVVGMPGLGKTTLARKIYNDPKISREFFSYIWVFIGQSTCVKRDILFNILK
KFTNSVDEFKNRNEADITEEIRKRVANGGKCLIVLDDVWDSNVVDFVKTVFPDNKKAHRIMMTTRHEDIARSVNKYPHNL
KFLDGDESFQLLEKRAFGVSRCPVELVEHGEAIVAKCSGVPLTIVVIAGALRGRTSEIDWRVVRENVGKHLIQEDKLQRC
VNVVRLSYNHLPQEKKACFLYFGAFPQGFDIPAWKLIRLWIAEGLIMSRLSGNEIEEIAEYYLNDFANRNLVMVMGKTSN
DRIKTCRVHDMLHEFCVEEATRLALFKQVCLTSDQDIQNSITCRRVSIQSAVPQNFISKKTVEEHVRSLLCFSSKQKQVD
FSNIDVKHIPNAFPLMRVLDIESLKFSIPREFYQLLHLRYISISGDFKELPKLFTSFCNAQTLILNTSKPTLDIKADIWN
MPRLRHLHTNKPAILPPPTSGSSTNSCLLQTLSLVTPESCKGNVLSKAGNVKKMSIEGNLTPFLETSKGEFFSNFQVLKL
LESLTLLNDDKSNKSLHLPSAFSECLPNLKKLTLSKTRFDWNQAYRLGQVNNLQVLKLKENTFTGRSWKMEPGGFKKLQV
LWIEMADFVSWEASNCPFPRLRSLVLR
>St_PG4017_C00T014421.1
MADVAVKFLVENLMQLLIDNADLILGIKGEVENLLRDLNDFNAFLKQAAKSRRENEVLKEMVKKIRKVVNDAEDSIDKFV
IEAKRHDDKNKFAQWFHITHVARAKGVADEIKSIRERVKEIRENNAYGLQAITLDDNFNRGDEERKAPVVEEDDVVGFDD
EAKIVIDRLIGGSDYVEVVPVVGMPGLGKTTLAYKIYKDPKVEYEFFTRVWVYVSQTFKRREIFLNIISKFTRNTKQYHD
TPEDDLANEVKELLGKGGKYLIVLDDVWTMEAWDRIKIAFPNNGKRNRVLMTTRESNVAKRCNDKPHDLKFLTEDESWEL
LEKKVFHKEKCPPELELPGKSIAEKCMGLPLAIVVIAGALIGKGKTTREWELVAASVGEHLINRDPENCKKLVQMSYDRL
PYDLKACFLYCGAFPGGSQIPAKKLIRLWIAEGFIQYQGPLALEDVAEDHLNDLVNRNLVMVMQRSCSGQIKVCRVHDML
HEFCRHEAMTEENLFQEIKQGQERSFPGKQELATYRRLCIHSGVPEFLSTKPSGEHVRSFLCVGSKKIDMPPNEIPSIPK
AFPLLRVLDAESIKFNRFSREFFKLFHLRYIALSTDKIKTIPADFGNLWNVQTLIVETQQATLDIKADIWNMTRLRHVCT
NASATLPSTKRPKSSKDNLVNHCLQTLSTIAPECCTAEVFTRTPNLKKLGIRGKIDALLETSKDGSGSGLFSNIGKLACL
EYLKLVNDTRLSSKPLHLPPAYIFPQKLKKLSLVDTWFEWKDMSILGLLPDLEVLKLKENAFKGQSWEQEDGGFPRLQVL
WIERTDLTSWKASSGNFPRLKHLALISCDKLEELPVELADVKNLQLMELQSSSESAARSARAILKRNQEKEQEGDKGTGF
KLSIFPHDLGL
>St_PG4017_C00T019375.1
MANVAVEFLVENLMQLLRDNAELISGVKEAAESLLQDLNDFNAFLKQAAKCHINENEVLRELVKKIRTVVNSAEDAIDKF
VIEAKLHKDKGMTRVLDLPHYKRVREVAGEIKAIRNKVKEIRQNDAIGLQALQDDDSSARGFEERKPPVVEEDDVVGFDE
EADIVIKRLLGESNRLEVVPVVGMPGLGKTTLANKIYKHPKIGYEFFTRIWVYVSQSYRRRELFLNIISKFTRNMKQYHG
MCEEDLADEIQEFLGKGGKYLVVLDDVWSDEAWERIKIAFPNNNKPNRVLLTTRDSKVAKQCTPIPHDLKFLTEEESWIL
LEKKVFHKDKCPPELVVPSGKSIAKKCKGLPLAIVVIAGALIGKGKTPREWKQVDDSVSEHLINRDQPETCNKLVQMSYD
RLPYDLKACFLYCSAFPGGFQIPAWKLIRLWIAEGFIQYKGHLSLECKGEDNLNDLINRNLVMVMERTSDGQIKTCRLHD
MLHEFCRQEAMKEENLFQEIKLGSEQYFPGKRELSTYRRLCIHSSVLDFISTKPSAEYVRSFLSFSSKKIEMPSTDIPTI
PKGFPLLRVLDVESINFSRFSKEFYQLYHLRYVAFSFDSIKILPKLMGELWNIQTIIINTQQRTLDIEANIWNMERLRHL
HTNSSAKLPVPVAPKNSKVTLVNQSLQTLSTIAPESCTEEVFARTPNLKKLGIRGKIAVLLDNKSAASLKNVKRLEYLEN
LKLINDSSIQTGKLRLPPAYIFPTKLRKLTLLDTWLEWKDMSILGQLEHLEVLKMKENGFTGESWESTGGFCSLLVLWIE
RTNLVTWKASADDFPRLKHLVLICCDNLKEQYLHVKYKPKKTIKLNKGLKTLPSSFPYSLLISDCVHSSFTGSQ
>St_PG4017_C00T024976.1
MADAVVEFLLLNLKQLLLYHVDLLSGVKDQVESLHRELSLMKAFLKDSREKRSEYEYVRELVSQITIVAYEAEDIIDTFV
TNAAMQKARSTFRRAFHVFDHSSKLRNVAKEIESIKVKVKEIYDKKMFGIQNLHGGESSRRSPPQKRVPMVEEENVVGFD
DEARKISSRLTNGSEELDIISIVGMGGLGKTTLAKKVYTDPSVEFHFYNRAWIYVSQQYSRKEVFLGILDSLGFITDEMY
KMNDEKLAGELFSHLRSKRYLVVIDDVWTMEAWDDLQMAFPKTASGSRILLTTRNTEVALHANPEGLPHHLRFLTHEESW
ELLSKKVFRKGSCPLELEDIGLQIAKKCYGLPLAIVVVSGLLLKKEKTRDWWKKVANDVSSYVARDPKQCMDVLALSYKH
LPDHLKVCFIYFGVFPEDFEIPVWKLLRLWTSEGFIQKMGQECLEDTAEEYLEDLVDRNLVLVAKKRANGRIKTCRIHDM
LRDLSVKMGSEEKFLEVFKESAQNHSLSSISKYHRRLCVHSHFLDFITSRPFGPNVRSFLCFASEEMELLREHTSFLHEA
FRLVRVLDLKYINFPRFPNEIVQLVHLRYIALSGNFRVLPASISNLWNLETLIVGTKSRELDIQVDIWKMSQFKHLYTSG
LSCLRGPPAKTRKDNEDPFVRRNIQTISTVLPDCCKENILARTPGLRKLGIRGKLATLVATNEDSSLFDNLAKLDNLETL
KLLNDTFPLPPSQCQIPGLPQSYKFPPNLKKLTLSDTFLDWSHISTLGMLPNLEVLKLKDYAFKGTQWEPLDGGFRLLRV
LHIGRTNLEHWNASGHHFPRLQQVFLKHCSSLNEIPFGLVEVPSLQNMELFWPTPAAAASARIIQQEKQEGDIKDNLARR
VPHIKGYSNHLGNFPFTYPLRWYTWMKQLPLGVLRTKESI
>St_PG4017_C00T068961.1
MANVAVEFLVENLMQLLRDNAELISGVKEAAESLLQDLNDFNAFLKQAAKCHINENEVLRELVKKIRTVVNSAEDAIDKF
VIEAKLHKDKGMTRVLDLPHYKRVREVAGEIKAIRNKVKEIRQNDAIGLQALQDDDSSARGFEERKPPVVEEDDVVGFDE
EADIVIKRLLGESNRLEVVPVVGMPGLGKTTLANKIYKHPKIGYEFFTRIWVYVSQSYRRRELFLNIISKFTRNMKQYHG
MCEEDLADEIQEFLGKGGKYLVVLDDVWSDEAWERIKIAFPNNNKPNRVLLTTRDSKVAKQCTPIPHDLKFLTEEESWIL
LEKKVFHKDKCPPELVVPSGKSIAKKCKGLPLAIVVIAGALIGKGKTPREWKQVDDSVSEHLINRDQPETCNKLVQMSYD
RLPYDLKACFLYCSAFPGGFQIPAWKLIRLWIAEGFIQYKGHLSLECKGEDNLNDLINRNLVMVMERTSDGQIKTCRLHD
MLHEFCRQEAMKEENLFQEIKLGSEQYFPGKRELSTYRRLCIHSSVLDFISTKPSAEYVRSFLSFSSKKIEMPSTDIPTI
PKGFPLLRVLDVESINFSRFSKEFYQLYHLRYVAFSFDSIKILPKLMGELWNIQTIIINTQQRTLDIEANIWNMERLRHL
HTNSSAKLPVPVAPKNSKVTLVNQSLQTLSTIAPESCTEEVFARTPNLKKLGIRGKIAVLLDNKSAASLKNVKRLEYLEN
LKLINDSSIQTGKLRLPPAYIFPTKLRKLTLLDTWLEWKDMSILGQLEHLEVLKMKENGFTGESWESTGGFCSLLVLWIE
RTNLVTWKASADDFPRLKHLVLICCDSLKEQYLHVKYKPKKTIKLNKGLKTLPSSFPYSLLISDCVHSSFTGSQ
>St_PG4017_C00T070546.1
MDPFTAAALTTAVTATVSLLVENLSNLINYNWKLYTGLKKSFEDLFEEVKKLNAFLVDNANQRSNSMQWDVLVDKIRRTV
YKAEDVVDKLLIQGKLDQESNIAKKMFHKTYKNRNFTEEINEILVEVRKILDENQQLFEANPTIDHQAETVIQEEQGSSL
ENHEVVGFDEEATKVIKRLVEGAECLDVIPVVGMPGLGKTTLARKIYNDPKISREFFSYIWVFIGQSTCVKRDILFNILK
GFTNSFDEFKNRNEADITQEIRKRVANGGKCLIVLDDVWDPNVVDFVKTVFPDNKKAHRIMMTTRHEDIARSVNKYPHNL
KFLDGDESFQLLEKRAFGVSRCPVELVEHGEAIVAKCSGVPLTIVVIAGALRGRTSEIDWRVVRENVGKHLIQEDKLQRC
VNVVRLSYNHLPQEKKACFLYFGAFPQGFDIPAWKLIRLWIAEGLIMSKLSGNEIEEIAEYYLNDFANRNLVMVMGKTSN
DQIKTCRVHDMLHEFCVEEATKLALFKQVCLTSDQDIQNSITCRRVSIQSSVPQNFISKKTVEEHVRSLLCFSSKQKQVD
FSNIDVKHIPNAFPLMRVLDIESLKFSIPREFYQLLHLRYIAISGDFKELPKLFTSFCNAQTLILNTSKPTLDIKADIWN
MPRLRHLRTNKPAILPPPTASLTSGSSTNSCLLQTLSLVTPESCKGNVLSKAGNVKKMSIEGNLTPFLETSKGEFFSNFQ
VLKLLESLTLLNDDKSNKALHLPSAFSECLPNLKKLTLSKTRFEWNQACRLGQVKNLQVLKLKENAFTGQSWKMEPGGFK
KLQVLWIEMADFVSWEASSCPFPRLRSLVLISCLNLEAVPLELADLDYLQEMKLDNTSKASESAREIEREKKKKQADPES
GKFKLTIPY
>St_PG4017_C00T070551.1
MDPFTAAALTTAVTATVSLLVENLSNLINYNWKLYTGLKKSFEDLFEEVKKLNAFLVDNANQRSNSMQWDVLVDKIRRTV
YKAEDVVDKLLIQGKLDQESNIAKKMFHKTYKNRNFTEEINEILEEVRKILDENQNLFEANPTIDRQAETVVQEEQGSSL
ENHEVVGFDKEATKVINRLVEGAECLDVIPVVGMPGLGKTTLARKIYNDPKISREFFSYIWVFIGQSTCVKRDILFNILK
GFTNSVDEFKNRNEADITEEIHFVKTVFPDNKKAHRIMMTTRHEDIARSVNKYPHNLKFLDGDESFQLLEKRAFGVSRCP
VELVEHGEAIVAKCSGVPLTIVVIAGALRGRTCEIDWRVVRENVGKHLIQEDKLQRCVNVVRLSYNHLPQEKKACFLYFG
AFPQGFDIPAWKLIRLWIAEGLIMSRLSGNEIEEIAEYYLNDFANRNLVMVMGKTSNDRIKTCRVHDMLHEFCVEEATRL
ALFKQVCLTSDQDIQNSITCRRVSIQSAVPQNFISKKTVEEHVRSLLCFSSKQKQVDFSNIDVKLIPNAFPLMRVLDIES
LKFSIPREFYQLLHLRYIAISGDFKELPKLFTSFCNAQTLILNTSKPTLDIKADIWNMPRLRHLRTNKPAILPPPTSGSS
TNSCLLQTLSLVTPESCKGNVLSKAGNVKKMSIEGNLTPFLETSKGEFFSNFQVLKLLESLTLLNDDKSNKALHLPSAFS
ECLPNLKKLTLSKTRFDWNQAYRLGQVKNLQVLKLKENAFTGWSWRMEPGGFKKLQVLWIEMADFVLWEASNCPFPRLRS
LVLISCLNLEAVPLELADLDYLQEMTLDNTSKASESAREIESEKNKKQADPESGKFKLNIPY
>St_PG4017_C00T070693.1
MADAVVNFLVENLLQLLSENIDLIKGVDDEFKNLLEEVQRLKAFLDDAAKFHSESSLWDQLVKEIQKLVHKSEDTIDKFL
VQAKLHRDKNKVGRFFDVSHLAVVRDLAANIKDIHEKVKKLREDNKDSFKPKPILDVPKKVHEVTQGPSLDDDEVVGFDV
EAEKVIKRLVEGPAESLNIIPVVGMPGLGKTTLARKIYNDSTLSFEFFSILWVYVGREYKIKDIYLRILKHFKNSIEEYL
NEDEDRLAKVISGFMSKGGRCLIVLDDVWEANVIDHVKKVFPENKKGHRIMMTTRDGLLASYTNPDPHNLKFLTTEESFE
LLVKRVFGKGSCPDELKEVGNRIAGNCSGVPLVVVVTAGALAGRSNTTEWKVVERNVIQYAFNVNKDCGVFVEMSYDRLS
QELQTCLLYSGIFPRGFDIPAWKLIRLWIAEGLIKPQQSSTLEEIAELHLNDLVHRNLVILLQKRSDGQIKTCRLHDMLH
EFCRTKAANKWLFQEICTTVDNAVPSIQDSDTCRRLCIQPSTLNDFLSTKPSAEHVRSFYCFSSKQKQTDLSPNDIKLIH
KAFPLMRVLDVESLKFLFSKDFNNLFHLRYIAISGDFKALPPTFGKFWNLQTLILNTSTSEPTLDVKADIWNMLQLRHLH
TSIPAKLPSPTVTTGKPSSLQTLSMVAPESCKKDVLAKACHLKKLSIRGQMAAFLESRGGISNLEELKCLEHLKLLNDVL
YMNKTVQLPAAFFRLVRTVKKLTLANTRFAWSEAEKLAQLESLEVLKLKENAFMGDTWKPEVGGFSKLRVLWIERAELET
WEASNLNYPILRNLVLVSCDKLDAVPVELANIPNFREMNSAYSLLNLNPRPHSKVESRASEFRSGVMCMMLRHFMFSVVQ
SPDKIVPIKKTCLPFVICNMLNKWSMYSLELFFSSF
>St_PG4017_C00T070695.1
MADAVMNLLVESLFQLITDKIELIGSAKDELDNLLQEINTLKAFLQDNDQQESNSNLWKIFVKIIRTQAHKADDVIDKFV
LEAKLHEEKKIWKKAFDLGRHIKRVNNLAKGIKDIREKVKEIRQNNAQDIFLEVKNIVGFTKEANEVMERLVGETEEVEC
IPIVGMTGLGKTTLARKVWSDSQITAKFSNNIWVSVGQSNELKNIFFVILKSSTGPNQEFRCNGENELAKVIASFVTEQQ
QHRCLIVLDDVWASELVDFFKNVLPENKKGHKILMTTRRRDLASCASERPYHLKFLTGEDSFRLLEKRVFDNGRCRNDLV
ELGKSIASKCGGLPLALVVIARALKVNQTVYEWKRIENNFWQYVVKENDTTSCWKIVEASYESLSSEMKACFLYCLAFPK
GYDIPFQMLVRLWMAEGLIESSPKKFSSSKDKAENYLMEFENLDLVIVSREITGSIKRIKCNDIFYEFYKMEVTEESVFQ
ELHLKPDLPSINDPDTSRRLHIESCDLSHFISRIPSAEHVRSFLCFSSEDQDLDQQIKLSSDVDIQLIPKAFPLLRVLKI
ESINIPSLKNLNQLFHLRYISISGNFKELPAFFSKFWSLQSIIINTSQPTLNIKANIWNMSKLTHLKTNKPSKLPLPSTQ
KGKGSSSIQTLSKISPETCNKDVLGEASNSLKKLSIQGNIEDSLKTNSTFEGFQTFEKFECLENLKLMSDVPCNSNAFQL
PKALFRFLLKLKKLTLSKTMFVWEEATKLGQLRCLEILKLEKEAFTGSIWKPEEGDFQKLQILLIHNDELQIWKASRYHF
PKLRVLVHKCPNLGSVPAELSQFQQQSIITGPENML
>St_PG4032_C00T001451.1
MANVAVEFLVENLMQLLRDNAELISGVKEAAESLLQDLNDFNAFLKQAAKCHINENEVLRELVKKIRTVVNSAEDAIDKF
VIEAKLHKDKGMTRVLDLPHYKRVREVAGEIKAIRNKVKEIRQNDAIGLQALQDDDSSARGFEERKPPVVEEDDVVGFDE
EADIVIKRLLGESNRLEVVPVVGMPGLGKTTLANKIYKHPKIGYEFFTRIWVYVSQSYRRRELFLNIISKFTRNTKQYHG
MCEEDLADEIQEFLGKGGKYLVVLDDVWSDEAWERIKIAFPNNNKPNRVLLTTRDSKVAKQCTPIPHDLKFLSEDESWIL
LEKKVFHKDKCPPELVVPSGKSIAKKCKGLPLAIVVIAGALIGKGKTPREWKQVDDSVSEHLINRDHPENCNKLVQMSYD
RLPYDLKACFLYCSAFPGGFQIPAWKLIRLWIAEGFIQYKGHLSLECKGEDNLNDLINRNLVMVMERTSDGQIKTCRLHD
MLHEFCRQEAMKEENLFQEIKLGSEQYFPGKRELSTYRRLCIHSSVLDFISTKPSAEHVRSFLSFSSKKIEMPSADIPTI
PKGFPLLRVLDVESINFSRFSKEFYQLYHLRYVAFSSDSIKILPKLMGELWNIQTIIINTQQRTLDIQANIWNMERLRHL
HTNSSAKLPVPVAPKNSKVTLVNQSLQTLSTIAPESCTEEVFARTPNLKKLGIRGKISVLLDNKSAASLKNVKRLEYLEN
MKLINDSSIQTGKLRLPPAYIFPTKLRKLTLLDTWLEWKDMSILGQLEHLEVLKMKENGFTGESWESTGGFCSLLVLWIE
RTNLVSWKASADDFPRLKHLVLICCDNLKEVPIALADIRSFQVMMLQNSTKTAAISARQIQAKKDNQAQQGTKNIGFKLS
IFPPDL
>St_PG4032_C00T018433.1
MAETTVEFALNNLTEQLRDNMDVIAVIKDEVTCLLSELNHLRAFLIEANRNRKGSEILKHFVQELNRAINKAENSIDKFM
IEAKLHKKRGIYKIFDLCYLVKGKRCCAEIRSIMEKLKEIRTDSTYALSMSLQFDDSKSKQTAHQLKRAPVVEEDEVVGF
DEEADEIINRLLGGSDDVEFIPIVGMPGLGKTTLANKVFKSSTVGYAFDNRIWVYVSQSYTRRDLFLNIINQFTKNTEQY
RYVTEEALAEVIREHLLPGKYLIVLDDVWTWEPLDDVKIALPNKMRGSKVLFTTRDDKLGKFCCNEPHHLKFLTDDECWE
LLQKKVFHKDKCPPDLEELGECIAKKCMGLPLAALVIAGALTRRGKTKSEWEIVHQYVSEHIISSDIMMTKKLVQMSCDS
LPVNLKACFLYCGAFPKGSEIPAWKIVRLWIAEGFIRETMQSTVESVAEGYLNELVSKSLLMVTQRTSNGQIKTFRVHDM
LHEFCTLEASEENLFKEIKLGVEQSFPRNQVLATFRRLSIDSSVQEFISTNPYGDSIRSFLCFSSRNIVMSPYELETIPK
SFPLLRVLDVESILFELETIPKSPFQKQFFQLYHLRYLAISSDSLKILPKFMEDLWNLQTLIISTQQETLKIEADICNMP
QLRHLHTNASAKLCPSVLKTRNYHSALQTLSVIEPETFTGDVFARCQNLKKLGIRGDMAKLVGIFEFEYLEKLKLMNLAS
GELRLGSENLLTRRLKQLTLSGTWLDWNEIRRVVGHLELLEVFKLKENAFTGHYWELKDYVFPCLKVLWIERSELVYWEA
SDENFPSLERLVLRNLNKLGEIPINFANISHLKMMELVNTTKSTVKSAQKIESRSVCTGFKLTISPPDMISDCN
>St_PG4032_C00T018943.1
MADVAVKFLVENLMQLLIDNADLILGIKGEVENLLRDLNDFNAFLKQAAKSRRENEVLKEMVKKIRKVVNDAEDSIDKFV
IEAKRHDDKNKFAQWFHITHVARAKGVADEIKSIRERVKEIRENDAYGLQAITLDDNFNRGDEERKAPVVEEDDVVGFDD
EAKIVIDRLIGGSDYVEVVPVVGMPGLGKTTLAYKIYKDPKVEYEFFTRVWVYVSQTFKRREIFLNIISKFTRNTKQYHD
TPEDDLANEVKELLGKGGKYLIVLDDVWTMEAWDRIKIAFPNNGKRNRVLMTTRESNVAKRCNDKPHDLKFLTKDESWEL
LEKKVFHKEKCPPELELPGKSIAEKCMGLPLAIVVIAGALIGKGKTTREWELVAASVGEHLIYRDPENCKKLVQMSYDRL
PYDLKACFLYCGVFPGGSQIPAKKLIRLWIAEGFIQYQGPLALEDVAEDHLNDLVNRNLVMVMQRSCSGQIKICRVHDML
HEFCRHEAMTEENLFQEIKQGQERSFPGKQELATYRRLCIHSLVPEFLSTKPSGEHVRSFLCVVSKKIDMPPNEIPSIPK
AFPLLRVLDAESIKFNRFSREFFKLFHLRYIALSTDKIKTIPADFGNLWNVQTLIVETQQATLDIKADIWNMTRLRHVCT
NASATLPSTKRPKSSKDNLVNRCLQTLSTIAPECCTAEVFTRTPNLKKLGVRGKIDALLETSKDGSGSGLFSNIGKLACL
EYLKLVNDTRLSSKPLHLPPAYIFPQKLKKLSLVDTWFEWKDMSILGLLPDLEVLKLKENAFKGQSWEQEDGGFPRLQVL
WIERTDLTFWKASSGNFPRLKHLALISCDKLKELPAELADVKNLQLIELQSSSESAAKSARAILIRNQEKEQEGDKGTGF
KLSIFPHDLGL
>St_PG4032_C00T040963.1
MVDVGVEFLLENLKQLVEDNVELIGGVKDEIENLRDDLSEFKAFLKLAAMVRSENPVLKESGKSIRKVVNRAEDAIDKFV
IEAKVHKDKGFKGVFNKLVHYKRVREVAVEIKDIRDRLRELRQNNTHGLQALLQDHDDSISRGGEERQPPVVEEDDVVGF
DDEAQTVIDRLLEGSGDLEVIPVVGMPGLGKTTLATKIFKHPKIEYEFFTRLWLYVSQSYKTRELYLNIISKFTGNTKHW
RDMSEMDLALKVREILEGGGKYLIVLDDVWATDAWDRIKIAFPKNDKGNKVLLTTRDHNVARYCNRSPHDLKFLTDEESW
ILLEKRAFHKAKCPPELETNGKSIAKKCKGLPLAIVVIAGALIGKGKTIREWEQVDQSVGEHFINRDQPNNCNKLVRMSY
DVLPYDWKACFLYFGTFPRGYLIPARKLIRLWIAEGFIQYRGNLSLECKAEDYLNELVNRNLVMVMQRTLDGQIKTCRVH
DMLYEFCWQEATTEENLFHEVKFGGEQSVHEVSTHRRLCIHSSVVEFISKKPSGEHVRSFLCFSPEKIDTPPTVSANISK
AFPLLRVFDTESIKINRFCKEFFQLYHLRYIAFSFDLIKFLPKHVGELWNVQTLIVNTQQINLDIQADILNMPRLRHLHT
NTSAKLPTPANPRTSKTTLVNQSLQTLSTIAPESCTEYVLSRAPKLKKLGIRGKIAKLLEPSQPVLFNNVKTLQCLESLK
LINVGQTDQTQLRLPPASLFPTKLRKLTLSDTWLEWDDMSVLKQLEYLQVLKLKDNAFKGEHWELNDGGFSFLQVLCIER
ANLVSWNASGDHFPRLKHLHISCDKLEKIPIGLADIHSLQVMDLRNSTKSAARSAREIQAKKNKLQTAKSQKFELSVFPP
DSDVQTAS
>St_PG4032_C00T051115.1
MAETTVEFALNNLTEQLRDNMDVIAVIKDEVTCLLSELNHLRAFLIEANRNRKGSEILKHFVEELNRAINKAENSIDKFM
IEAKLHKKRGIYKIFDLCYLVKGKRCCAEIRSIMEKLKEIRTDSTYALSMSLQFDDSKSKQTAHQLKRAPVVEEDEVVGF
DEEADEIINSLLGGSDDVEFIPIVGMPGLGKTTLANKVFKSSTVGYAFDNRIWVYVSQSYTRRDLFLNIINQFTRNTEQY
RYVTEEALAEVIRKHLSPGKYLIVLDDVWTWEPLDDVKIALPNKMRGSKVLFTTRDDKLGKFCCNEPHHLKFLTDDECWE
LLQKKVFHKDKCPLDLEELGERIAKKCMGLPLAALVIAGALTGRGKTKSSEIPAWKIVRLWIAEGFIRETMQSTVESVAE
GYLNELVSKSLLMVTQRTSNGQIKTFCVHDMLHEFCTLEASEENLFKEIKLGVEQSFPRNQVLATFRRLSIDSSVQEFIS
TNPYGDSIRSFLCFSSRNIVMSPYELETIPKSFPLLRVLDIESILFELETIPKSPFQKQFFQLYHLRYLAISSDSLKILP
KFMEDLWNLQTLIISTQQETLKIEADICNMPQLRHLHTNASAKLCPSVLKTRNYHSALQTLSVIEPETFTGDVFARCQNL
KKLGIRGDMAKLVGIFKFEYLEKLKLMNLASGELRLGSENLLTRRLKQLTLSGTWLDWNEIRRVVGHLELLEVFKLKENT
FTGHYWELKDYVFHCLKVLWIERSELVYWKASDENFPSLERLVLRNLNKLEEIPINFANISNLKMMELVNTTKSTVKSAQ
KIESRSVCTGFKLTIFPPDTISDCN
>St_PG4032_C00T057976.1
MADAVVEFLLLNLKQLLLYHVDLLSGVKDQVESLHRELSLMKAFLKDSWEKRSEYEYVRELVSQITIVAYEAEDIIDTFV
TNAAMQKARSTVRKALHVFDHSSKLRNVAKEIESIKVKVKEIYDKKMFGIQSLHGGESSRRSPPQKRVPMVEEENVVGFD
DEARKISSRLTNGSEELEIISIVGMGGLGKTTLAKKVYTDPSVEFHFYNRAWIYVSQQYSRKEVFLGILDSLGLITDEMY
KMNDEKLAGELFSHLRSKRYLVVIDDVWTMEAWDDLQMAFPKTASGSRILLTTRNTEVALHANPEGLPHHLRFLTHEESW
ELLSKKVFRKGSCPLELEDIGLQIAKKCYGLPLAIVVVSGLLLKKEKTRDWWKKVANDVSSYVARDPKQCMDVLALSYKH
LPDHLKVCFIYFGVFPEDFEIPVWKLLRLWTSEGFIQQMGQECLEDTAEEYLEDLVDRNLVLVAKKRANGRIKTCSIHDM
LRDLSVKMGSEEKFLEVFKESAQNHSLSSISKYHRRLCVHSHFLDFITSRPFGPNVRSFLCFASEEMELLREHTSFLHEA
FRLVRVLDLKYINFPRFPNEIVQLVHLRYIALSGNFRVLPASISKLWNLETLIVETKSRELDIQVDIWKMSQFKHLYTSG
LSCLRGPPAKTRKDNEDPFVRRNIQTISTVLPDCCKENILARTPGLRKLGIRGKLATLVATNGDSSLFDNLAKLDNLETL
KLLNDTFPLPPSQCQIPGLPQSYKFPPNLKKLTLSDTFLDWSHISTLGMLPNLEVLKLKDYAFKGTQWEPLDGGFRLLRV
LHIGRTNLEHWNASGHHFPRLQQVFLKHCSRLNEIPFGLVEVPSLQNMELFWPTPAAAASARIIQQEKQEGDIKDNVFKL
VIYPPDI
>St_PG4032_C00T058601.1
MADVAVKFLVENLMQLLIDNADLILGIKGEVENLLRDLNDFNAFLKQAAKSRRENEVLKEMVKKIRKVVNDAEDSIDKFV
IEAKRHDDKNKFAQWFHITHVARAKGVADEIKSIRERVKEIRENDAYGLQAITLDDNFNRGDEERKAPVVEEDDVVGFDD
EAKIVIDRLIGGSDYVEVVPVVGMPGLGKTTLAYKIYKDPKVEYEFFTRVWVYVSQTFKRREIFLNIISKFTRNTKQYHD
TPEDDLANEVKELLGKGGKYLIVLDDVWTMEAWDRIKIAFPNNGKRNRVLMTTRESNVAKRCNDKPHDLKFLTKDESWEL
LEKKVFHKEKCPPELELPGKSIAEKCMGLPLAIVVIAGALIGKGKTTREWELVAASVGEHLINRDPENCKKLVQMSYDRL
PYDLKACFLYCGAFPGGSQIPAKKLIRLWIAEGFIQYQGPLALEDVAEDHLNDLVNRNLVMVMQRSCSGQIKICRVHDML
HEFCRHEAMTEENLFQEIKQGQERSFPGKQELATYRRLCIHSLVPEFLSTKPFGEHVRSFLCVGSKKIDMPPNEIPSIPK
AFPLLRVLDAESIKFNRFSREFFKLFHLRYIALSTDKIKTIPTDFGNLWNVQTLIVETQQATLDIKADIWNMTRLRHVCT
NASATLPSTKRPKSSKDNLVNRCLQTLSTIAPECCTAEVFTRTPNLKKLGVRGKIDALLETSKDGSGSGLFSNIGKLACL
EYLKLVNDTRLSSKPLHLPPAYIFPQKLKKLSLVDTWFEWKDMSILGLLPDLEVLKLKENAFKGQSWEQEDGGFPRLQVL
WIERTDLTFWKASSGNFPRLKHLALISCDKLKELPAELADVKNLQLIELQSSSESAAKSARAILKRNQEKEQEGDKGTGF
KLSIFPHDLGL
>St_PG4032_C00T060902.1
MANVAVEFLVENLMQLLRDNAELISGVKEAAESLLQDLNDFNAFLKQAAKCHINENEVLRELVKKIRTVVNSAEDAIDKF
VIEAKLHKDKGMTRVLDLPHYKRVREVAGEIKAIRNKVKEIRQNDAIGLQALQDDDSSARGFEERKPPVVEEDDVVGFDE
EADIVIKRLLGESNRLEVVPVVGMPGLGKTTLANKIYKHPKIGYEFFTRIWVYVSQSYRRRELFLNIISKFTRNTKQYHG
MCEEDLADEIQEFLGKGGKYLVVLDDVWSDEAWERIKIAFPNNNKPNRVLLTTRDSKVAKQCTPIPHDLKFLSEDESWIL
LEKKVFHKDKCPPELVVPSGKSIAKKCKGLPLAIVVIAGALIGKGKTPREWKQVDDSVSEHLINRDHPENCNKLVQMSYD
RLPYDLKACFLYCSAFPGGFQIPAWKLIRLWIAEGFIQYKGHLSLECKGEDNLNDLINRNLVMVMERTSDGQIKTCRLHD
MLHEFCRQEAMKEENLFQEIKLGSEQYFPGKRELSTYRRLCIHSSVLDFISTKPSAEHVRSFLSFSSKKIEMPSADIPTI
PKGFPLLRVLDVESINFSRFSKEFYQLYHLRYVAFSSDSIKILPKLMGELWNIQTIIINTQQRTLDIQANIWNMERLRHL
HTNSSAKLPVPVAPKNSKVTLVNQSLQTLSTIAPESCTEEVFARTPNLKKLGIRGKISVLLDNKSAASLKNVKRLEYLEN
MKLINDSSIQTGKLRLPPAYIFPTKLRKLTLLDTWLEWKDMSILGQLEHLEVLKMKENGFTGESWESTGGFCSLLVLWIE
RTNLVSWKASADDFPRLKHLVLICCDNLKEQQYLHVKYKPKKTIKLNKGLKTLASSFPYSLLISDCVHFSFTGPQ
>St_PG4032_C00T069933.1
MADTAVNLLVENFLQHLRENIDLIKDVGDEFNILLEEVQQLKGFLDDAAKFQSDSKQWDELVKKIQKMVYKAEDVTDKFL
VQSKLHQDKKKVERIFDVAHLSIVRALAAEIKGIHEKLKKLREDNKDSFRPKPNLDIPKNVHPVTQGPSLDDDEVVGFDE
EANIVIKRLVEEPMDSLEIIPVVGMPGLGKTTLARKIYNDSKVSYEFFKIVWVYVGQEHKIKDIFLRILKFFTKRIEEYL
NEDEDRLTKVIRDYMSKGGRYLIVLDDVWEKKVVDDVKKVFPENKEGHRIMMTTRDGYVAAYANPEPHKLKFLTSEESFE
LLVKRVFGKGSCPDELKENGQNIAGSCGGVPLAVVVIAGALGGRSTTNDWERIERNVPKHFFKNNQESCWKIVEMSYDRL
PQEVQMCFLYSGIFPRGFDIPAWKLIRMWIAEGLIKPQQSYTLEEMAEYHLNDLVHRNLVILLQKRSDGQIKTCRLHDML
HEFCRTKAATKWLFQEICTTADNPVPSIQDPDTCRRLCIQPSNLSDFLSTPPFPEHVRSFYCFSSKQKQIDLSPNNIKLL
HKAFPLMRVLDVESLKFIFSQDFKQLFHLRYIAISGDFKVLHPTFGKFWNLQTLILNTSTSEPTLDVKADIWNMLQLRHL
HTSIPAKLPSPTVTTGKPSSLQTLSTVAPESCKKDVLAKACRLRKLSIRGQMAAFLESRGGSGISNLVELKCLERLKLLN
DVLYMNKTVQLPAAFFRLVHTLKKLTLANTRFAWSEAEKLARLESLEVLKLKENAFIGDTWKPEVGGFSKLRVLWIERAE
LETWEALNLNYPILRNLVLVSCDKLDAVPVELANIPNFREMKLENTIKAVKSAKDILKLKKAQKIIFKLSIFPPESESKA
TQ
>St_PG4032_C00T069934.1
MADAVVNFLVENLLQLLTENVKLIGGAKGELENLLKIAQQLKAFLDDAAKYGYTNSEQWKVLVIEIHKTVHRAEDAIDKF
LVQAKLHQEKNTMGRIFDWPRNLIKVKNLAAEIKEIHDQVKELRKNNQALQATPVIELPKKGEVTQGPSLENDAVVGFDD
EAKQVIKRLVEGPMESVDIIPVVGMPGLGKTTLARKIYNDPKLTYEFYSIVWVYVGQECKAKDIYLRILKFFKKSIEDHL
NDDVDTLAKAIGGYIKKGGRCLIVLDDVWEDEVIDHVKKVFAENKKGHRIMMTTRDLRLAKFANPDPHELKFLKKEESFE
LLVMRVFGKGSCPNELVVIGNKIAEKCGGVPLVVVVIAGALRGRSDKKDWERVDRNVVQHFGEHTEDSCLKFVKMSYDHL
PQEVQMCFLYCGVFPRGFDIPCWKLIRLWIAEGLIKPQPEFTLEEIAEFYLTDLLNRNLVIIMQKRSDGQIKTCRLHDML
YQFCKKEASNKWLFQEPDQSKLDPDTCRRLCIQPSNLSDFLSTAPVAEHVRSFYCFSSKQKPIDLSANEIKLIHKAFPLM
RVLDVESLKFIFSKDFNQLFHLRYIAISGDFKALPPTFGKFWNLQTLILNTSTLEPTLEVKADIWNLLQLRHLHTNIPAK
LPSPTTTTGKPSCLQTLSMVAPESCEKDVLAKACNVKKLSIRGQMAAFLGAYKGGINNLEELQCLEHLKLLNDVLFINKT
LHLPLAFSKLVRTVKKLTLTNTRFAWSEADKLGKLESLEVLKFKENAFTGEFWKPKSGFSALQVLWIERSELESWEASDY
NFPVLRQLVLISCDKLDAVPLELADIPSLQEMRLDNTSKAVQSAKNVRDSKTSKSMKLKLSIFPPENESKVAQ
>St_PG4032_C00T069935.1
MADTVVNFLVENLLQLLSDNVALIKGADDEFNNLLEEVQRLKAFLDDASKYHSDSKQWDQLVKDIQKTVHKAEDVIDKFL
VQSKQHREKGKVGRFFDKVNHIGIVRDLATEIKGIHDKVKKLRENNQQAFQPRPVLELPKKGVQEQGPSLENDEVVGFDD
EASKVIKRLVEGPAESLDIIPVVGMPGLGKTTLARKIYNDPKLSYEFFSIPWVYVGQEYKIKDIYLRILKCFKKNIEDHL
NDDVDTLAKVISDFINKGGRCLIVLDDVWVAEVIDDVKKVFAENKKGHRIMMTTRDRYLATYANTEPHDLKFLNGKESFE
LLEKRVFGKGSCPDELVELGKKIAGNCGGVPLAVVVIAGALRGRPNTNDWVRVQKNVAEHFYKNTQEGCLKFVEMSYNRL
PQEVQTCFLYCGVFPRGFDIPSWKLIRLWIAEGLIKPQQTYTPEEIAEFYLNDLVNRNLVILMRKKSDGQIKICRLHDML
HEFCRTEASNKWLFQQMHLTSDQAIPSIQDKDTCRRLCIQPSILNQFLLDKPIAEHVRSFYCFSSEQKQIDLPPNDIKHI
HKAFTLIRVLDVEPVKFLFSKDFNQLYHLRYVAISGEFKSLPPSFGKFWNLQTLVINTSTSESTLEVKADIWNLLQLRHF
HTNIPAKLPAPATTTGKTSCLQTLSMVAPESCKKDVLAKACLLKKLSIRGQMASFLEPKGGISNLEELKCLEHLKLLNDV
LFINKAIHLPPAFFRLVRTVKKLTLVNTRFSWSDANKLAQLEHLEVLKLKENAFIGDSWKPEIGGFSALQAVPLGLVEIH
NFQEMRLDNSKEAVKSAKEIESKKPKFKLTIFPPETDSKDTQ
>St_PG4032_C00T069941.1
MADAVVNFLVENLLQLLSENIDLIKGVDDEFKNLLEEVQRLKAFLEDAAKFHSESSLWDQLVKDIQKMVHKSEDVIDKFL
VQAKLHRDKNKVGRFFDVPHMAVVRALAAEIKGIHEKVKKLREDNKDSFKPKPILDVPKKGHEVTQGPSLDDDDVVGFDE
EADKVIKRLVEGPAESLNIIPVVGMPGLGKTTLARKIYNDSTLSFEFFSILWVYVGREYKIKDIYLRILKHFKNSIDEYL
NEDEDRLAKVISGFMSKGGRCLIVLDDVWEANVIDHIKKVFPENKKGHRIMMTTRDGLLASYTNPDPHNLKFLTTEESFE
LLVKRVFGKGSCPDELKKVGKGIAGNCSGVPLVVVVTAGALAGRSNTTEWEVVERNVIQYAFNVNKDCGVFVEMSYDRLS
QELQTCLLYSGIFPRGFDIPAWKLIRLWIAEGLIKPQQSSTLEEIAELHLNDLVHRNLVILLEKRSDGQIKTCRLHDMLH
EFCRTKAANKWLFQEICTTVDNAVPSIQDSDTCRRLCIQPSTLNDFLSTKPSAEHVRSFYCFSSKQKQTDLSPNDIKLIH
KAFPLMRVLDVESLKFLFSKDFNNLFHLRYVAISGDFKALPPTFGKFWNLQTLILNTSTSEPTLDVKADIWNMLQLRHLH
TSIPAKLPSPTVTTGKPSSLQTLSMVAPESCKKDVLAKACHLKKLSIRGQMAAFLESRGGISNLEELKCLEHLKLLNDVL
YMNKTVQLPLAFFRLVRTVKKLTLANTRFAWSEAEKLAQLESLEVLKLKENAFMGDTWKPEVGGFSKLRVLWIERAELET
WEASNLNYPILRNLILVSCDKLNAVPDKLAHIPNLREMKLENTIKAVKSAKDILEVKKSQKIIFKLSIFPPESESKATQ
>St_PG4036_C00T002623.1
MDPFTAAALTTAVTATVSLLVENLSHLISYNWKLYTGLKKSCEDLFDEVKRLNAFLVDNANQRSNSTQWEVLVDKIRRTV
YKAEDVVDKLLIQAKIDQESNIAKKLIHKTYKNRNFTEEINEILEEVRKILDENQHLFEANPTIVHQAETVVQEEQGSSL
ENHEVVGFDEEATKVINRLVEGAECLDVIPVVGMPGLGKTTLARKIYNDPKISREFFSYIWVFIGQSTCVKRDILFNILK
KFTNSVDEFKNRNEADITEEIRKRVANGGKCLIVLDDVWDPNVVDFVKTVFPDNKKAHRIMMTTRHEDIARSVNKYPHNL
KFLDGDESFQLLEKRAFGVSRCPVELVEHGEAIVAKCSGVPLTIVVIAGALRGRTSEIDWKVVRENVGKHLIQEDKLQRC
VNVVRLSYNHLPQEKKACFLYFGAFPQGFDIPAWKLIRLWIAEGLIMSKLSGNEIEEIAEYYLNDFANRNLVMVMGKRSN
GRIKTCRVHDMLHEFCVEEATRLTLFKQVRLTSDQDIVPSIQNSITCRRVSIQSSVPQNFISKKTVEEHVRSLLCFSSKQ
KQVDFSNIDVKHIPNAFPLMRVLDIESLKFSIPREFYQLLHLRYIAISGDFKELPKLFTSFCNAQTLILNTSKPTLDIKA
DIWNMPRLRHLRTNKPAILPPPTCSSSTNSCLLQTLSLVTPESCKGNVLSKAGNVKKLNIEGNLTPFLETSKSEFFSNFQ
VLKLLESLTLLNDDKSNKSLHLPSAFSECLPNLKKLTLSKTRFDWNQAYRLGQVKNLQVLKLKENAFTGKSWKMEPGGFE
KLQVLWIEMVDFVSWEASNCPFPRLRSLVLISCLNLEAVPLELADLDNL
>St_PG4036_C00T003390.1
MVDVVVEILLENLKKLVMDNVELIGGIKNEIENLCDDLSEFNAFLKQAAMVRSENPVLKELVRSIRKVVNRTEDAIDKFV
IEAKVHKDKVFKGVFNKAVHYKRVRDVAVKIKGITDKMREIRQNKAHGLQALQDHDDSISRGGEERQPPVVEEDDVVGFD
DEAQTVIDRLLEGSGDLEVIPVVGMPGLGKTTIATKIFKHPKIEYEFFTRLWLYVSQSYKTRELYLNIISKFTGNTKHCR
DMSERDLALKVREILEGGKYLIVLDDVWSTDAWDRIKIAFPKNDKGNRVLLTTRDHNVARYCNRSPYDLKFLTDEESWIL
LEKRALHKAKCPPELETNGKSIARKCKGLPLAIVVIAGALIGKGKTIQEWEQVDQSVGEHFINRDQPNKLVRMSYDVLPF
DWKACFLYFGIFPRGYLIPARKLIRLWIAEGFIQYRGNLSLECKAENYLNELVNRNLVMVMQRTLDGQIKTCRVHDMLYE
FCWQEATTEENLFHEVKFGGEQSVREVSTHRRLCIHSSVVEFISKKPSGEHVRSFLCFSPEKIDTPPTVSANISKAFPLL
RVFDTESIKINRFCKGFFQLYHLRYIAFSFDLLKVLPKHVGELWNVQTLIVNTQQINLDIQADILNMPRLRHLHTNTSAK
LPTPANPKTSRTTLVNQSLQTLSTIAPESCTEYVLSRAPNLKKLGIRGKIAMLMEPSQSILFNNVKRLQFLENLKLINVG
QTDQTQLRLPPASLFPTKLRKLTLSDTWLEWDDMSVLKQLEYLQVLKLKDNAFKGEHWELNDGGFPFLQLLCIERVNLVS
WNASGDHFPRLKHLHISCDKLEKIPIGLADIHSLQVMDLQNSTKSAAKSAREIQAKKNKLQTAKSQKFELSVFPPDSDVQ
TAS
>St_PG4036_C00T007743.1
MADVAVKFLVENLMQLLIDNADLILGIKGEVENLLRDLNDFNAFLKQAAKSRRENEVLKEMVKKIRKVVNDAEDSIDKFV
IEAKRHDDKNKFAQWIHITHVARAKGVADEIKSIRERVKEIRENDAYGLQAITLDDNFNRGDEERKAPVVEEDDVVGFDD
EAKIVIDRLIGGSDYVEVVPVVGMPGLGKTTLAYKIYKDPKVEYEFFTRVWVYVSQTFKRREIFLNIISKFTRNTKQYHD
TPEDDLANEVKELLGKGGKYLIVLDDVWTMEAWDRIKIAFPNNGKRNRVLMTTRESNVAKHCNKKPHNLKFLTKDESWEL
LEKKVFHKEKCPPELEFPGKSIAEKCMGLPLAIVVIVGALIGKGKTTREWELVAASVGEHLINRDPENCKKLVQMSYDRL
PYDLKACFLYCGAFPGGSQIPAKKLIRLWIAEGFIQYQGPLALEDVAEDHLNDLVNRNLVMVMQRSCSGQIKICRVHDML
HEFCRHEAMTEENLFQEIKQGQERSFPGKQELATYRRLCIHSLVPEFLSTKPSGEHVRSFLCVGSKKIDMPPNEIPSIPK
AFPLLRVLDAESIKFNRFSREFFKLFHLRYIALSTDKIKTIPLDFGNLWNVQTLIVETQQATLDIKADIWNMTRLRHVCT
NASATLPSTKRPKSSKDNLVNRCLQTLSTIAPECCTAEVFTRTPNLKKLGVRGKIDALLETSKDGSGSGLFSNIAYIFPQ
KLKKLSLVDTWFEWRDMSILGLLPDLEVLKLKENAFKGQSWEQEDSDFPRLQVLWIERTDLTSWKASSGNFPRLKHLALI
SCDKLEKLPAELADIASLALDRVLVNSDTEFTLQFEQDALCGKESLGICDNAKQT
>St_PG4036_C00T015296.1
MANVAVEFLVENLMQLLRDNAELISGVKEAAESLLQDLNDFNAFLKQAAKCHINENEVLRELVKKIRTVVNSAEDAIDKF
VIEAKLHKDKGMTRVLDLPHYKRVREVAGEIKAIRNKVKEIRQNDAIGLQALQDDDSSARGFEERKPPVVEEDDVVGFDE
EADIVIKRLLGESNRLEVVPVVGMPGLGKTTLANKIYKHPKIGYEFFTRIWVYVSQSYRRRELFLNIISKFTRNMKQYHG
MCEEDLADEIQEFLGKGGKYLVVLDDVWSDEAWERIKIAFPNNNKPNRVLLTTRDSKVAKQCTPIPHDLKFLSEDESWIL
LEKKVFHKDKCPPELVVPSGKSIAKKCKGLPLAIVVIAGALIGKGKTPREWKQVDDSVSEHLINRDHPENCNKLVQMSYD
RLPYDLKACFLYCSAFPGGFQIPAWKLIRLWIAEGFIQYKGHLSLECKGEDNLNDLINRNLVMVMERTSDGQIKTCRLHD
MLHEFCRQEAMKEENLFQEIKLGSEQYFPGKRELSTYRRLCVHSSVLDFISTKPSAEHVRSFLSFSSKKIEMPSADIPTI
PKGFPLLRVLDVESINFSRFSKEFYQLYHLRYVAFSSDSIKILPKLMGELWNIQTIIINTQQRTLDIQANIWNMERLRHL
HTNSSAKLPVPVAPKNSKVTLVNQSLQTLSTIAPESCTEEVFARTPNLKKLGIRGKIAVLLDNKSAASLKNVKRLEYLEN
LKLINDSSIQTGKLRLPPAYIFPTKLRKLTLLDTWLEWKDMSILGQLEHLEVLKMKENGFTGESWESTGGFCSLLVLWIE
RTNLVTWKASADDFPRLKHLVLICCDNLKEVPIALADIRSFQGLKTLPSSFPYSLLISDCVHSSFTGPQ
>St_PG4036_C00T018950.1
MADAVVNFLVENLLQLLSENIDLIKGVDDEFKNLLEEVQRLKAFLDDAAKFHSESSLWDQLVKEIQKMVHKSEDVIDKFL
VQAKLHRDKNKFERFFDVGHMAVVRDLAAEIKDIHEKVKKLREDNKDSFKPKPILDVPKKGHEVTQGPSLDDDEVVGFDV
EAEKVIKLLVEGPAESLNIIPVVGMPGLGKTTLARKIYNDSTLSFEFFSILWVYVGREYKIKDIYLRILKHFKNSIDEYL
NEDEDRLAKVISGFMSKGGRCLIVLDDVWEANVIDHIKKVFPENKKGHRIMMTTRDRLLAAYANPEPHNLKFLTTEESFE
LLVKRVFGKGSCPDELKEVGKRIAGNCSGVPLVVVVTAGALAGRSNTTEWKVVERNVIQYAFNVNKDCGVFVEMSYDRLS
QELQTCLLYSGIFPRGFDIPAWKLIRLWIAEGLIKPQQSSTLEEIAELHLNDLVHRNLVILLQKRSDGQIKTCRLHDMLH
EFCRTKAADKWLFQEICTTVDNAVPSIQDPDTCRRLCIQPSTLNDFLSTKPSAEHVRSFYCFSSKQKQTDLSPNDIKLIH
KAFPLMRVLDVESLKFLFSKDFNNLFHLRYIAISGDFKALPPTFGKFWNLQTLILNTSTSEPTLDVKADIWNMLQLRHLH
TSIPAKLPSPTVTTGKPSCLQTLSMVAPESCKKDVLAKVCHLKKLSIRGQMAAFLESRGGISNLEELKCLEHLKLLNDVL
YMNKTVQLPSAFFRLVRTVKKLTLANTRFAWSEAEKLAQLESLEVLKLKENAFMGGTWKPEVGGFSKLRVLWIERAELET
WEASNLNYPILRNLVLVSCDKLDAVPVELADIPNLREMKLENTIKAVKSAKDILELKKSQKIIFKLSIFPPESESKATQ
>St_PG4036_C00T018952.1
MADAVVNFLVENLLQLLSENIDLIKGVDDEFKNLLEEVQRLKAFLDDAAKFHSESSLWDQLVKEIQKMVHKSEDVIDKFL
IQSKLHRDKNKVERFFDVGHMAVVRALAAEIKDIHEKVKKLREDNKDSFKPKPILDVPKKGHEVTQGPSLDDDEVVGFDD
EAKKVIKRLVEGPAENLAIIPVVGMPGLGKTTLARKIYNDSTLSFEFFSILWVYVGQEYKIKDIYLRILKHFKNSIDEYL
NEDEDRLAKVISGFMIKGGRCLIVLDDVWEANVIDHVKKVFPENKKGHRIMMTTRDGYLAAHANPDPHNLKFLTEEESFE
LLVKRVFDKGALAGRSNTTEWKVVERNVAQHAFSVNKDCGVFVEMSYDRLSQELQTCFLYSGIFPRGFDIPAWKLVRLWI
AEGLIKPQQSSTLEEIAERHLNDLVHRNLVILLQKRSDGQIKTCRLHDMLHEFCRTKAANKWLFQEICTTVDNTVPSIQD
SDTCRRLCIQPSTLNDFLSTKPSAEHVRSFYCFSSKQKQIDLSPNDIKLIHKAFPLMRVLDVESLKFLFSKDFNNLFHLR
YIAISGDFKALPPTFGKFWNLQTLILTTSTSEPTLDVKADIWNMLQLRHLHTSIPSKLPSPTVTTGKPSCLQTLSMVAPE
SCKKDVLAKACHLKKLSIRGQMAAFLESRGGISNLEELKCLEHLKLLNDVLYMNKTVQLPAAFFRLVRTVKKLTLANTRF
AWSEAEKLAQLESLEVLKLKENAFMGDTWKPEVGGFSKLRVLWIERAELETWEASNLNYPILRNLVLVSCDKLDAVPVEL
ANIPNFREMKLENTIKAVESAKDILKLKKSQKIIFKLSIFPPESESKATQ
>St_PG4036_C00T018953.1
MADTVVNFLVENLLQLLSENVALIKGADDEFNNLLEEVQRLKAFLDDASKYHSDSKQWDQLVKDIQKTVHKAEDVIDKFL
VQSKQHREKGKVGRFFDKVNHIGIVRDLATEIKGIHDKNDEVVGFDDEASKVIKRLVEGPAESLDIIPVVGMPGLGKTTL
ARKIYNDPKLSYEFFSIPWVYVGQEYKIKDIYLRILKCFKKSIEDHLNDDVDTLAKVISDFINKGGRCLIVLDDVWEPNV
IDHVKKVFAENKKGHRIMMTTRDRYLATYANTEPHDLKFLNGKESFELLEKRVFGKGSCPDELVELGKKIAGNCGGVPLA
VVVIAGALRGRPNTNDWIRVQKNVAEHFYKNTQAGCLKFVEMSYNRLPQEVQTCFLYCGVFPRGFDIPSWKLIRLWIAEG
LIKPQQTYTPEEIAEFYLNDLVNRNLVILMRKKSDGQIKICRLHDMLHEFCRTEASNKWLFQQMHLTSDQAIPSIQDKDT
CRRLCIQPSILNQFLLDKPIAEHVRSFYCFSSEQKQIDLPPNDIKHIHKAFTLIRVLDVEPVKFLFSKDFNQLFHLRYVA
ISGEFKSLPPSFGKFWNLQTLVINTSTSESTLEVKADIWNLLQLRHFHTNIPAKLPAPATTTGKTSCLQTLSMVAPESCK
KDVLAKACLLKKLSIRGQMASFLEPKGGISNLEELKCLEHLKLLNDVLDINKAIHLPPAFFRLVRTVKKLTLVNTRFSWS
DANKLAQLEHLEVLKLKENAFIGDSWKPEIGGFSALQVLWIERSDLESWKASSLNFPILRHLVLISCDKLKAVPLGLADI
HNFQEMRLDNSKEAVKSAKEIESKKPKFKLTIFPPEGEPRGSRH
>St_PG4036_C00T018962.1
MADTVVNFLVENLLQLLSENVALIKGADDEFNNLLEEVQRLKAFLDDASKYHSDSKQWDQLVKDIQKTVHKAEDVIDKFL
VQSKQHREKGKVGRFFDKVNHIGIVRDLATEIKGIHDKVKKLRENNQQAFQPRPVLELPKKGVQEQGPSLENDEVVGFDD
EASKVIKRLVEGPAESLDIIPVVGMPGLGKTTLARKIYNDPKLSYEFFSIPWVYVGQEYKIKDIYLRILKFFKKSIDDHL
NDDVDTLAKVISDFINKGGRCLIVLDDVWVAEVIDDVKKVFAENKKGHRIMMTTRDRYLATYANSEPHDLKFLNGKESFE
LLEKRVFGKGSCPDELVELGKKIAGNCGGVPLAVVVIAGALRGHPNTNDWVRVQKNVAEHFYKNTQAGCLKFVEMSYNRL
PQEVQTCFLYCGVFPRGFDIPCWKLIRLWIAEGLIKPQQTYTPEEIAEFYLNDLVNRNLVILMRKKSDGQIKICRLHDML
HEFCRTEASNKWLFQQMHLTSDQAIPSIQDKDTCRRLCIQPSILNQFLLDKPIAEHVRSFYCFSSEQKQIDLPPNDIKHI
HKAFTLIRVLDVEPIKFLFSKDFNQLYHLRYVAISGEFKSLPPSFGKFWNLQTLVINTSTSESTLEVKADIWNLLQLRHF
HTNIPAKLPAPATTTGKTSCLQTLSMVAPESCKKDVLAKACLLKKLSIRGQMASFLEPEGGISNLEELKCLEHLKLLNDV
LYINKAIHLPPAFFRLVRTVKKLTLVNTRFSWSDANKLAQLEHLEVLKLKENAFIGDSWKPEIGGFSALQVLWIERSDLE
SWMASSLNFPILRHLVLISCDKLKAVPLGLADIHNFQEMRLDNSKEAVKSAKEIESKKPKFKLTIFPPETDSKDTQ
>St_PG4036_C00T018964.1
MADAVVNFLVENLLQLLAENVKLIGGAKGELENLLKIAQQLKAFLDDAAKYGYTNCEQWKVLVIEIHKTVNRAEDAIDKF
LVQAKLHQDKNTMGRIFDWPRNLIKVRNLATEIKGINDQVKELRSSNQAFQATPVIELPRSGEVTQGPSLENDAVVGFDD
EANKVIKRLVEGPMDSVDIIPVVGMPGLGKTTLARKIYNDSNLTYEFYIIVWVYVGQECKAKDIYLRILTFFKKNIEDHL
NDDVDTLAKAIGGYIKKGGRCLIVLDDVWEDEVIDHVMKVFAENKKGHRIMMTTRDLRLAKFANPEPHELKFLETEESFE
LLVMRVFGKGSCPNELVRTGKKIAEKCGGVPLVVVVIAGALRGRSDKKDWERVDKNVVQHFGEHTEDSCLKFVKMSYDHL
PQEVQMCFLYCGVFPRGFDIPCWKLIRLWIAEGLIKPQPESNLEVEEIAEFYLTDLLNRNLVIIMQKRSDGQIKTCRLHD
MLYQFCKKEASNKWLFQEPDQSKLDPDTCRRLCIQPSNLSDFLSTTPVAEHVRSFYCFSSKQKPINLSPNETKLIHKAFP
LMRVLDVESLKFIFSKDFNQLFHLRYIAISGDFKALPPTFGKFWNLQTLILNTSTLEPTLEVKADIWNLLQLRHLHTNIP
AKLPSPTTTTGKPSCLQTLSMVAPESCEKDVLAKACNVKKLSIRGQMAAFLGAYKGGINNLEKLQCLEHLKLLNDVLFIN
KTLHLPLEFSKLVRTVKKFTLTNTRFAWSEADKLGTLESLEVLKFKENAFAGDFWKPKSGFSALQVLWIERSELESWEAS
DYNFPVLRQLVLISCDKLDAVPLELADIPSCTVILKGENLDIELAGSQGSSDK
>St_PG4036_C00T018968.1
MADAIVNFLVENLLQILTENVKLTGGAKGELENLLKIAQQLKVFLDDAAKYGYRNCEQWKVLVIKIHKTVHRAEDAIDKF
LVQAKLHQEKNTMRRIFDWPRYLIKVRNLTAEIKGIHDQVKELRNSNQTLQATHELPKKGEVTQGPSLENDAVVGFDDEA
NKVIERLVKGPMDSVDIIPVVGMPGLGKTTLARKICNDSKLTSKFYIIVWVYVGQECKTKDIYLRILKFFKKNIEDHLND
DVDTLAKAIGGYIKKGGRCLIVLDDVWEDQVIKHVKKVFAENKEGHRIMMTTRDLRLAKFANPEPHELKFLETEESFELL
VMRVFGKGSCPNELVGTGKKIAEKCDGVPLAVVLIAGALRGRLDKKEWERVEKNVVQHFGEHTEDSCLKFVKMSYDHLPG
EVQMCFLYCGVFPRGFDIPCWKLIRLWIAEGLIKPQPESTLEVEEIAEFYLTDLLNRNFVIIMQKRSDGQIKTCRLHDML
YQFCKKEASNRWLFQEPDQSTLDPDACRRLCIQPSNLSDFLSTAPVAEHVRSFYCFSSKQKPINLSPNETELIHKAFPLM
RVLDVESLKFIFSKDFNQLFHLRYIAISGDFKELPPTFGKFWNLQTLILNTSTLEPTLEVKADIWNLLQLRHLHTNIPAK
LPSPTTTTGKPSCLQTLSMVAPESCEKDVLAKARNVRKLSIRGQMAAFLGASKGGINNLEELQCLEHLKLLNDVLLINNA
LHLPLAFSKLVHKVKKLTLTNTRFSWSEADKLGTLKSLEVLKFKENAFTGEIWKPESGFSALQVLWIERSELESWEVSVI
NFPVLRQLVLISCDKLDAVPLELADIPSLQEMRLANTSKAVTSAKTVRDSKTSRSMKLKLSILPPEN
>St_PG4036_C00T018988.1
MADTVVNFLVENLLQHLKENIDLIKDVGDEFNVLLDEIQQLKGFLDDAAKFQSDSKQWDDLLKKIQKMVFKTEDVTDKFL
VQSKQYRDKNTVERIFDVAHLSIVRALAAEIKGIHEKVKKLREDNKESFTPKPNLDIPKNVHRVTQGPSLDDDEVVGFDE
EANIVIKRLVEGPADSLDIIPVMGMPGLGKTTLARKIYNDSKVTYGFFIIPWIYVGQEYKIKDIFLRILKFFTKRIEEYL
NEDENGLAKVISGYMSKGGRCLIVLDDVWENKVVDHVKKVFAENKNGHRIMMTTRDGYVAAYANPEPHNLKFLTEEESFE
LLVKRVFGKGSCPDELKETGQKIARSCGGVPLAIVVIAGALGGRSTTNDWERIERNVAQHLFKNNQESCLKFVEMSYDRL
PQEVQMCFLYSGIFPRGFDIPAWKLIRLWIAEGLIKPEQSSTLEQIAELYLNDLVHRNLVILLQKRSDGQIKTCRLHDML
HEFCRTKAASKWLFQEICTTADNPVPSIQDPDTCRRLCIQPSTLNDFLSTKPSAELVRSFYCFSSKQKQIDLSPNNIQLL
HKAFPLMRVLDVESLKFIFSKASNQLNHLRYIAISGDFKSLPPTFNKFWNLQTLIINTSTSEPTLDVKADIWSMLQLRHL
HTSIPAKLPSPTVTTGKPPSSLQTLSTVAPESCKKNVLAKACRLRKLSIRGQMAAFLESRGGISNLEELKCLEHLKLLND
VLYMNKTLQLPRAFFRLVRTVKKLTLANTRFAWSEAEKLAPLESLEVLKLKENAFMGDNWKPEVGGFSKLWVLWIERAEL
ETWEASNLNFPILRNLVLVSCDKLNAVPLELAEIPNLHEMKLVNTIKAVKSAKDILELKKSKNIRFKLSIFPPEAESKAT
Q
>St_PG4036_C00T021180.1
MADAVVEFLLLNLKQLLLYHVDLLSGVKDQVESLHRELSLMKAFLKDSREKRSEYEYVRELVSQITIVAYEAEDIIDTFV
TNAAMQKARSTFRRAFHVFDHSSKLRNVAKEIESIKVKVKEIYDKKMFGIQSLHGGESSRRSPPQKRVPMVEEENVVGFD
DEARKISSRLTNGSEELEIISIVGMGGLGKTTLAKKVYTDPSVEFHFYNRAWIYVSQQYSRKEVFLGILDSLGFITDEMY
KMNDEKLAGELFSHLRSKRYLVVIDDVWTMEAWDDLQMAFPKTASGSRILLTTRNTEVALHANPEGLPHHLRFLTHEESW
ELLSKKVFRKGSCPLELEDIGLQIAKKCYGLPLAIVVVSGLLLKKEKTRDWWKKVANDVSSYVARDPKQCMDVLALSYKH
LPDHLKVCFIYFGVFPEDFEIPVWKLLRLWTSEGFIQQMGQECLEDTAEEYLEDLVDRNLVLVAKKRANGRIKTCRIHDM
LRDLSVKMGSEEKFLEVFKESAQNHSLSSISKYHRRLCVHSHFLDFITSRPFGPNVRSFLCFASEEMELLREHTSFLHEA
FRLVRVLDLKYINFPRFPNEIVQLVHLRYIALSGNFRVLPASISNLWNLETLIVGTKSRELDIQVDIWKMSQFKHLYTSG
LSCLRGPPAKTRKDNEDPFVRRNIQTISTVLPDCCKENILARTPGLRKLGIRGKLATLVATNGDSSLFDNLAKLDNLETL
KLLNDTFPLPPSQCQIPGLPQSYKFPPNLKKLTLSDTFLDWSHISTLGMLPNLEVLKLKDYAFKGTQWEPLDGGFRLLRV
LHIGRTNLEHWNASGHHFPRLQQVFLKHCSSLNEIPFGLVEVPSLQNMELFWPTPAAAASARIIQQEKQEGDIKDNLARR
VPHIKGYSNHLGNFPFTYPLRWYTWMKQLPLGVLRTKESN
>St_PG4036_C00T021181.1
MADAVVEFLLLNLKQLLLYHVELLSGVKDQVESLHRELSLMKAFLKDSREKRSEYEYVRELVSQITIVAYEAEDIIDTFV
TNAAMQKARSTVGRALHVFDHSSKLRNVAKEIESIKVKVKEIYDKKMFGIQSLHGGESSRRSPPQKRVPMVEEENVVGFD
DEARKISSRLTNGSEELEIISIVGMGGLGKTTLAKKVYTDPSVEFHFYNRAWIYVSQLYSRKEVFLGILDSLGLITDEMY
KMNDEKLAGELFSHLRSKRYLVVIDDVWTMEAWDDLQMAFPKTASGSRILLTTRNTEVALHANPEGLPHHLRFLNHEESW
ELLSKKVFRKGSCPLELEDIGLQIAKKCYGLPLAIVVVSGLLLKKEKTRDWWKKVANDVSSYVARDPKQCMDVLALSYKH
LPDHLKVCFIYFGVFPEDFEIPVWKLLRLWTSEGFIQQMGQECLEDTAEEYLEDLVDRNLVLVAKKRANGRIKSCRIHDM
LRDLSVKMGSEEKFLEVFKESAQNHSLSSISKYHRRLCVHSHFLDFITSRPFGPNVRSFLCFASEEMELLREHTSFLHEA
FRLVRVLDLKYINFPRFPNEIVQLVHLRYIALSGNFRVLPASISKLWNLETLIVRTKSRELDIQVDIWKMSQFKHLYTSG
LSCLRGPPAKTRKDNEDPFVRRNIQTISTVLPDCCKENILARTPGLRKLGIRGKLATLVATNGDSSLFDNLAKLDNLETL
KLLNDTFPLPPSQCQISGLPQSYKFPPNLKKLTLSDTFLDWSHISTLGMLPNLEVLKLKDYAFKGTQWEPLDGGFRLLRV
LHIGRTNLEHWNASGHHFPRLQQVFLKHCSSLNEIPFGLVEVPSLQNMELFWPTPAAAASARIIQQEKQEGDIKDNVFKL
VIYPPDI
>St_PG4036_C00T046799.1
MADAVVEFLLLNLKQLLLYHVDLLSGVKDQVESLHRELSLMKAFLKDSREKRSEYEYVRELVSQITIVAYEAEDIIDTFV
TNAAMQKARSTFRRAFHVFDHSSKLRNVAKEIESIKVKVKEIYDKKMFGIQSLHGGESSRRSPPQKRVPMVEEENVVGFD
DEARKISSRLTNGSEELEIISIVGMGGLGKTTLAKKVYTDPSVEFHFYNRAWIYVSQQYSRKEVFLGILDSLGFITDEMY
KMNDEKLAGELFSHLRSKRYLVVIDDVWTMEAWDDLQMAFPKTASGSRILLTTRNTEVALHANPEGLPHHLRFLTHEESW
ELLSKKVFRKGSCPLELEDIGLQIAKKCYGLPLAIVVVSGLLLKKEKTRDWWKKVANDVSSYVARDPKQCMDVLALSYKH
LPDHLKVCFIYFGVFPEDFEIPVWKLLRLWTSEGFIQQMGQECLEDTAEEYLEDLVDRNLVLVTKKRANGRIKTCRIHDM
LRDLSVKMGSEEKFLEVFKESAQNHSLSSISKYHRRLCVHSHFLDFITSRPFGPNVRSFLCFASEEMELLREHTSFLHEA
FRLVRVLDLKYINFPRFPNEIVQLVHLRYIALSGNFRVLPASISNLWNLETLIVGTKSRELDIQVDIWKMSQFKHLYTSG
LSCLRGPPAKTRKDNEDPFVRRNIQTISTVLPDCCKENILARTPGLRKLGIRGKLATLVATNGDSSLFDNLAKLDNLETL
KLLNDTFPLPPSQCQIPGLPQSYKFPPNLKKLTLSDTFLDWSHISTLGMLPNLEVLKLKDYAFKGTQWEPLDGGFRLLRV
LHIGRTNLEHWNASGHHFPRLQQVFLKHCSSLNEIPFGLVEVPSLQNMELFWPTPAAAASARIIQQEKQEGDIKDNLARR
VPHIKGYSNHLGNFPFTYPLRWYTWMKQFPLGVLRTKESN
>St_PG4036_C00T046801.1
MADAVVEFLLLNLKQLLLYHVELLSGVKDQVESLHRELSLMKAFLKDSREKRTMQKARSTVGRALHVFDHSSKLRNVAKE
IESIKVKVKEIYDKKMFGIQSLHGGESSRRSPPQKRVPMVEEENVVGFDDEARKISSRLTNGSEELEIISIVGMGGLGKT
TLAKKVYTDPSVEFHFYNRAWIYVSQLYSRKEVFLGILDSLGLITDEMYKMNDEKLAGELFSHLRSKRYLVVIDDVWTME
AWDDLQMAFPKTASGSRILLTTRNTEVALHANPEGLPHHLRFLNHEESWELLSKKVFRKGSCPLELEDIGLQIAKKCYGL
PLAIVVVSGLLLKKEKTRDWWKKVANDVSSYVARDPKQCMDVLALSYKHLPDHLKVCFIYFGVFPEDFEIPVWKLLRLWT
SEGFIQQMGQECLEDTAEEYLEDLVDRNLVLVAKKRANGRIKSCRIHDMLRDLSVKMGSEEKFLEVFKESAQNHSLSSIS
KYHRRLCVHSHFLDFITSRPFGPNVRSFLCFASEEMELLREHTSFLHEAFRLVWVLDLKYINFPRFPNEIVQLVHLRYIA
LSGNFRVLPASISKLWNLETLIVRTKSRELDIQVDIWKMSQFKHLYTSGLSCLRGPPAKTRKDNEDPFVRRNIQTISTVL
PDCCKENILARTPGLRKLGIRGKLATLVATNGDSSLFDNLAKLDNLETLKLLNDTFPLPPSQCQISGLPQSYKFPPNLKK
LTLSDTFLDWSHISTLGMLPNLEVLKLKDYAFKGTQWEPLDGGFRLLRVLHIGRTNLEHWNASGHHFPRLQQVFLKHCSS
LNEIPFGLVEVPSLQNMELFWPTPAAAASARIIQQEKQEGDIKDNLLARRRQ
>St_PG4036_C00T055562.1
MDPFTAAALTTAVTATVSLLVENLSHLISYNWKLYTGLKKSCEDLFDEVKRLNAFLVDNANQRSNSTQWEVLVDKIRRTV
YKAEDVVDKLLIQGKLDQESNIAKKMFHKTYKNRNFTEEINEILVEVRKILDENQHLFEANPTIVHQAETVVQEEQGSSL
ENHEVVGFDEEATKVINRLVEGAECLDVIAVVGMPGLGKTTLARKIYNDPKISREFFSYIWVFIGQSKCVKRDILFNILK
KFTNSVDEFKNRNETDITQEIRKRVANGGKCLIVLDDVWDPNVVDFVKTVFPDNKKAHRIMITTRHEDIARSVNKYPHNL
KFLDGDESFQLLEKRAFGVSRCPVELVEHGEAIVAKCSGVPLTIVVIAGALRGRTSEIDWKVVRENVGKHLLEDKRQRCL
NVVRLSYNHLPQEKKACFLYFGAFPQGFDIPAWKLIRLWIAEGLIMSKLSGIEIEDIAEYYLNDFANRNLVMVTGKRSNG
RIKTFRVHDMLHEFCVEEGTRLTLFKQVCLTSDQDIQNSITCRRVSIQSSVPQNFISKKTVEEHVKSLLCFSSKQKQVDF
SNIDVKLIPNAFPLMRVLDIESLKFSIPREFYQLLHLRYIAISGDFKELPKLFTSFCNAQTLILNTSKPTLDIKADIWNM
PRLRHLRTNKPAILPPPTASSTSSSTNSCLLQTLSLVTPESCNGNVLSKAGNVKKMSIEGNLTPFLETSKGEFFSNFQVL
KLLESLTLLNDDKSNKTLHLPSAFSECLPHLKKLTLSKTRFDWNQAYRLGQVKNLQVLKLKENAFTGPSWKMEPGGFKKL
QVLWIEMADFVSWEASNCSFPRLRSLVLISCLNLEAVPLELADLDYLQEMTLDNTSKASESAREIECEKKKKQADPESGK
FKLTIPY
>St_PG4036_C00T055733.1
MADAVVNFLVENLLQLLTENVIGSAKGELDNLLKVAQQLKAFLDDAAKLGYTNSEQWKVLVIEIHKTVHRAEDAIDKFLV
QAKLHQDKNTMERIFHWPSYLVKGPSLENDAVVGFDKEANTVIQRLVERPMDSVDIIPVVGMLGLGKTTLARKICNDSKL
TYEFYSIVWVYVGKECKAKDIYLRILKFFKKNIEDHLNDDVDSLAKAIGGYIKKGGRCLIVLDDVWEDEVIDHVRKVFAE
NKKGHRIMMTTRNSCVAKFANPKPHELKFLEKEESFELLVTRVFGKGSCPNELVRTGKKIAEKCGGVPLVVVVIAGALRG
RLDKKDWERVDRNVVQHMGVHTEDSCLKFVKMSYDHLPQEVQMCFLYCGVFPRGFDIPCWKLIRLWIAEGLIKPQPNFTL
EEIAEFCLTDLLNRNLVIIMQKRSDGQIKTCRLHDMLYQFCKMEASNRCLFQEPDQSTLDPDTCRRLCIQPSNLSVFLST
APVAEHVRSFYCFSSKQKPIDLSPNEIKLIHKAFPLVRVLDVESLKFIFSKDFNELFHLRYIAISGDFKALPPTLGKFWN
LQTLILNTSTLEPTLEVKPEIWNLLQLRHLHTNIPAKLPSPTTTTGKPSCLQTLSMVAPESCEKDVLAKACNVRKLSIRG
QMAAFLGAYKGGINNLEELQCLEHLKLLNDVLFINKTLHLPPAFSNLVSTVKKLTLTNTRFAWSEVDKLGTLESLEVLKF
KENAFMGDLWKPKSGFSALQVLWIERSELESWEASVINFPVLRQLVLISCDKLDDVPLELADIPSLQEMRLDNTSKAVKS
AKNVRDRKISKSMKLKLSIFPPENESKERTWTLSVLEARGHQTNS
>St_PG4036_C00T055739.1
MADTVVNFLVENLLQLLSENVALIKGADDEFNNLLEEVQRLKAFLDDASKYHSDSKQWDQLVKDIQKTVHKAEDVIDKFL
VQSKQHREKGKVGRFFDKVNHIGIVRDLATEIKGIHDKVKKLRENNQQAFQPRPVLELPKKGVQEQGPSLENDEVVGFDD
EASKVIKRLVEGPAESLDIIPVVGMPGLGKTTLARKIYNDPKLSYEFFSIPWVYVGQEYKIKDIYLRILKFFKKSIEDHL
NDDVDTLAKVISDFINKGGRCLIVLDDVWVAEVIDDVKKVFAENKKGHRIMMTTRDRYLATYANTEPHDLKFLNGKESFE
LLEKRVFGKGSCPDELVELGKKIAGNCGGVPLAVVVIAGALRGRPNTNDWVRVQKNVAEHFYKNTQAGCLNFVEMSYNRL
PQEVQTCFLYCGVFPRGFDIPSWKLIRLWIAEGLIKPQQTYTPEEIAEFYLNDLVNRNLVILMRKESDGQIKICRLHDML
HEFCRTEASNKWIFQQMHLTSDQAIPSIQDKDTCRRLCIQPSILNQFLLDKPIAEHVRSFYCFSSEQKQIDLPPNDIKHI
HKAFTLIRVLDVEPIKFLFSKDFNQLYHLRYVAISGEFKSLPPSFGKFWNLQTLVINTSTSESTLEVKADIWNLLQLRHF
HTNLPAKLPAPATTTGKTSCLQTLSMVAPESCKKDVLAKACLLKKLSIRGQMASFLEPKGGISNLEELKCLEHLKLLNDV
LYINKAIHLPPAFFRLVRTVKKLTLVNTRFSWSDANKLAQLEHLEVLKLKENAFIGDSWKPEIGGFSALQVLWIERSDLE
SWKASSLNFPILRHLVLISCDKLKAVPLGLADIHNFQEMTLNRHTVKVQRRGSRHRPCWDLGFMCYTVRILMNDLFVVSL
KPIRHSFPLFISVFIFQKNSSSSAGENLDTELAGSQG
>St_PG4036_C00T055754.1
MADAVVNFLVENLLQLLSENIDLIKGVDDEFKNLLEEVQRLKAFLDDAAKFHSESSLWDQLVKEIQKMVHKSEDVIDKFL
IQSKLHRDKNKVGRFFDVGHMAVVRALAAEIKDIHEKVKKLREDNKDSFKPKPILDVPKKGHEVTQGLHLDNDEVVGFDE
DAEKVINQLVEGPQESLVIIPVVGMPGLGKTIMARKIYNDPKLSYEFVSILWVNVGQEYKIKDIYLRILKFFTKRIEDHL
NDDEDTLANVISAFISNRGRCLIILDDVWEANVIDHVKKVFAENKKRHRIVMTTRDGYLAAYANPEPHNLKFLTPEESFE
LLVRRVFGKGSCPDELKDVGKRIVGSCGGVPLDVVVIAGVLAGCSNTTEWKVVERNVAQHAFRMNRDRGVFVEMSYDRLP
QEVQMCFLYCGIFPQGFDIPAWKLIRMWIAEGLIKPQQSYTLEEIAEHHLNVLVDRNLVILLQKRSDGQIKTCRLRDMLY
WFCRRKAANKWLFQEICTTVDNAVPSIQDPDTCRRLCIQPSTLNDFLSTKPSAEHVRSFYCFSSKQKQTDLSPNDIKLIH
KAFPLIRVLDVESLKFLFSKDFNQLFHLRYIAISGDIKALHPPFGNFWNLQTLILNTSTSEPTLDVKADIWNMLQLRHLH
TSIPAKLPSPTVTTGKPSSLQTLSMVAPESCKKDVLAKVCHLKKLSIRGQMAAFLESRGGIRNLEELKCLEHLKLLNDVL
YMNKTVQLPAAFFRLVRTVKKITLANTRFAWSEAEKLAQLESLEVLKLKENAFMGDTWKPEVGGFRKLRVLWIERAELET
WEASNLNYPILRNLVLVSCDKLDAVPVELANIPNFREMTLENTIKAVESAKDILKLKKSQKIIFRLSIFPPESESKATQ
>St_PG4036_C00T055761.1
MADTVVNFLVENLLQLLSENVALIKGADDEFNNLLEEVQRLKAFLDDASKYHSDSKQWDQLVKDIQKTGPSLENDEVVGF
DDESSKVIKRLVEGPVESLDIIPVVGMPGLGKTTLARKIYNDPKLSYEFFSIPWVYVGQEYKIKDIYLRILKCFKKSIED
HLNDDVDTLAKVISDFINKGGRCLIVLDDVWVAEVIDDVKKVFAENKKGHRIMMTTRDRYLATYANTEPHDLKFLNGKES
FELLEKRVFGKGSCLDELVELGKKIAGNCGGVPLAVVVIAGALRGRPNTNDWVRVQKNVAEHFYKNTQAGCLKFVEMSYN
RLPQEVQTCFLYCGVFPRGFDIPSWKLIRLWIAEWLIKPQQTYTPEEIAEFYLNDLVDRNLVILMRKKSDDKDTCRRLCI
QPSILNQFLLDKPIAERVRSFYCFSSEQKQIDLPPNDIKHIHKAFTLIRVLDVEPIKFLFSKDFNQYVAISGEFKSLPPS
FGKFWNLQTLVINTSTSESTLEVKADIWNLLQLRHFHTNIPAKLPVPATTTGKTSCLQTLSMVTPENCKKDVLAKACLLK
KLSIRGQMASFLEPKGGISNLEELKCLEHLKLLNDVLYVNKAIHLPPAFFRLVRTVKKLTLVNTRFSWSDANKSAQLEHL
EVLKLKENAFIGDSWKPEIGGFSALQVLWIERSDLESWMASSRNFPILRHLVLISCDKLKAVPLGLADIHNFQEMRLDNS
KEAVKSAKEIESKKLKFKLTIFPPETDSKDTQ
>St_PG4036_C00T055770.1
MADAVVNFLVENLLQLLSENIDLIKGVDDEFKNLLEEVQRLKAFLDDAAKFHSESSLWDQLVKEIQKLVHKSEDTIDKFL
VQAKLHRDKNKVGRFFDVSHMAVVRDLAANIKDIHEKVKKLREDNKDSFKPKPILDVPKKVHEVTQGPSLDDDEVVGFDV
EAEKVIRRLVEGPAESLNIIPVVGMPGLGKTTLARKIYNDSTLSFEFFSILWVYVGREYKIKDIYLRILKHFKNSIDEYL
NEDEDRLAKVISGFMSKGGRCLIVLDDVWEANVIDHVKKVFPENKKGHRIMMTTRDGLLASYTNPDPHNLKFLTPEESFE
LLVKRVFGKGSCPDELKEVGKRIAVNCSGVPLVVVVTAGALAGRSNTTEWKVVERNVIQYAFNVNKDCGVFVEMSYDRLS
QELQTCLLYSGIFPRGFDIPAWKLIRLWIAEGLIKPQQSSTLEEIAELHLNDLVHRNLVILLQKRSDGQIKTCRLHDMLH
EFCRTKAANKWLFQEICTTVDNAVPSIQDPDTCRRLCIQPSTLNDFLSTKPNAEHVRSFYCFSSKQKQIDLSPNDIKLIH
KAFPLMRVLDVESLKFLFSKDFNNLFHLRYIAISGDFKALPPTFGKFWNLQTLILNTSTSEPTLDVKADIWNMLQLRHLH
TSIPAKLPSPTVTTGKPSSLQTLSMVAPESCKKDVLAKACHLKKLSIRGQMAAFLESRGGISNLEELKCLEHLKLLNDVL
YMNKTVQLPAAFFRLVRTVKKLTLANTRFQWSEAEKLAQLESLEVLKLKENAFMGDTWKPEVGGFSKLRVLWIERAELET
WEVSNLNYPILRNLILVSCDKLNAVPVELAGIPNLREMKLENTIKAVKSAKDILELKKSQKIIFKLSIFPPESESKATQ
>St_PG4041_C00T002223.1
MADVAVKFLVENLMQLLIDNADLILGIKGEVENLLRDLNDFNAFLKQAAKSRRENEVLKEVVKKIRKVVNDAEDSIDKFV
IEAKRHDDKNKFAQWFHITHVARAKGVADEIKSIRERVKEIRENEAYGLQAITLDDNFNRGHEERKAPVVEEDDVVGFDD
EAKIVIDRLIGGSDYVEVVPVVGMPGLGKTTLAYKIYKDPKVEYEFFTRVWVYVSQTFKRREIFLNIISKFTRNTKQYHD
TPEDDLANEVKELLGKGGKYLIVLDDVWTMEAWDRIKIAFPNNGKRNRVLMTTRESNVAKRCNDKPHDLKFLTEDESWEL
LEKKVFHKEKCPSELELPGKSIAEKCMGLPLAIVVIAGALIGKGKTTREWELVAASVREHLINRDPENCKKLVQMSYDRL
PYDLKACFLYCGAFPGGSQIPAKKLIRLWIAEGFIQYQGPLALEDVAEDHLNDLVNRNLVMVMQRSCSGQIKICRVHDML
HEFCRHEAMTEEDLFQEIKQGQERSFPGKQELATYRRLCIHSEVPEFLSTKPSGEHVRSFLCVGSMKIDMPPNEIPSIPK
AFPLLRVLDAESIKFNRFSREFFKLFHLRYIALSTDKIKTIPADFGNLWNVQTLIVETQQATLDIKADIWNMTRLRHVCT
NASATLPSTKRPKSSKDNLVNRCLQTLSTIAPECCTAEVFTRTPNLKKLGVRGKIDALLETSKDGSGSVLFSNIGKLACL
EYLKLVNDTRLSSKPLHLPPAYIFPQKLKKLSLVDTWFEWKDMSILGLLPDLEVLKLKENAFKGQSWEQEDGGFPRLQVL
WIERTDLTSWKASSGKASSGNFPRLKHLALISCDKLEELPAELADIASLALDRDFVNSDTGFTLHFLFLINKVVALDNSK
VDFVLPHGSEQDDLCGKESLGICDNAK
>St_PG4041_C00T010980.1
MAETTVEFALNNLTEQLRDNIDVIAVIKDEVTCLLSELNHLRAFLIEANRNRRGSEILKHFVQELNRAINKAENLIDNFM
IEAKLHKKRGIYKIFDLCYLVKGKRCCSEIRSIMEKLKEIRRDSTYALSMSLQYDDSKSKQTAHQLKRAPIVEEDEVVGF
DEEADKIINRLLGGSDDVEFIPIVGMPGLGKTTLANKVFKSSAGYAFYNRIWVYVSQSYTRRDLFLNIISQFTRNTEQYR
YVTEEALAEVIREHLLPGKYLIVLDDVWTWEPLDDVKIALPNKMRGSKVLFTTRDDKLGKFCCNEPHHLKFLTDNECWEL
LQKKVFHKDKCPLDLEELGERIAKKCMGLPLAALVIAGALTGRGKTKSEWDIVHQYVSEHIISSDIMMTKKLVQMSCDSL
PVNLKACFLYCGAFPKGSEIPAWKIVRLWIAEGFIRETIQSTVESVAEGYLNELVSKSLLMVTQSTSNGQIKTFRVHDML
HEFCTLEASEENLFKEIKLGVEQSFPRNQVLATFRRLSIDSSVQEFISTNPYGDSIRSFLCFSSRNIVMSPYELETIPKS
FPLLRVLDIESILFELETIPKSPFQKQFFQLYHLRYLAISSDSLKILPKFMEDLWNLQTLIISTQQETLNIEADICNMPQ
LRHLHTNASAKLCPSVLKTRNHRSALQTLSIIEPETFTEYVLFARCQNLKKLGIRGDMAKLVGLFELEYLEKLKLMNLAS
GGLHLRSENLFPRRLKQLTLSGTWFDWNEIRRVVGYLELLEVFKVKENAFTGHYWELKDYVFPCLKVLWIERSELVYWEA
SDENFPSLERLVLRNLNKLEEIPINFANISHLKMMELVNTTKSTVKSAQNIESRSVCTGFKLTIFPPDTISDCN
>St_PG4041_C00T012320.1
MVDVGVEFLLENLKQLVLDNVELIGGVKNEIENLRDDLIEFNAFLKQAAMVRSENPVLKELVKSIRKVVNRAEDAIDKFV
IEAKVHKDKGFKGVLDKPVHYKRVREVAVEIKGIRDKMREIRQNKAHGLQALLQDHDDSISRVGEERQPPVVEEDDVVGF
DDEAQTVIDRLLEGSGDLEVIPVVGMPGLGKTTLATKIFKHLKIEYEFFTRLWLYVSQSYKTRELYLNIISKFTGNTKNC
RDMSETDLAHKVREILDEGGKYLIVLDDVWSTDAWDRIKIAFPRNGKGNRVLLTTRDNNVARYCNRSPHYLKFLTDEESW
ILLEKRALHKAKCPPELETNGKSIARKCKGLPLAIVVIAGALIGKGKTIREWEQVDQSVGEHFINRDQPNKLVRMSYDVL
PYDWKACFLYFGTFPRGYLIPARKLIRLWIAEGFIQYRGNLSLECKAENYLNELVNRNLVMVMQRTLDGQIKTCRVHDML
YEFCWQEATTEENLFHEVKFDGEQSVREVSTHRRLCIHSSVVEFISKKPSGEHVRSFLCFSPEKIDTPPTVSANISKAFP
LLRVFDTESIKINRFCKEFFQLYHLRYIAFSFDSIKVLPKHVGELWNVQTLIVNTQQINLDIQADILNMPRLRHLHTNTS
AKLPTPANPKTSKTTLVNQSLQTLSTIAPESCTEYVLSRAPNLKKLGIRGKIAKLMEPSQSILFNNVKRLQFLENLKLIN
VGQTDQTQLRLPPASLFPTKLRKLTLSDTWLEWDDMSVLKQLEYLQVLKLKDNAFKGGHWELNDGGFPFLQVLCIERANL
VSWNASGDHFPILKHLHISCDKLEKIPIGLSDIRSFQVMDLQNSTKSAAKSAREIQAKKNKLQTAKSQKFELSVFPPDSD
VQTAS
>St_PG4041_C00T036714.1
MEATIVAAVSPAATKAVSFLVDSLSQLLSENFDLIRGADGDFQLLLDEIKPINELLAGDCAHLKSNNNNIDLDKLFQNIQ
RTVYKAEDAIDKFLIQAKIDDANVFNKILPINKWIVNWKLAPEFKEILEQVTKIRQQTQQGPAEEDIEVVGFDNPAKDVI
ERLCKGSKDLDVVPIVGMPGLGKTTLSRKVYHDSNITYHFYQRMWVYVGTSKKPKDILVEIVKEVALSNSEELIKDKDED
QLAHIIREFLDERGKYLIVLDDVWDTQVVDFVKKAFPNNKSQSRGDRIIAHPHNLEKLSKGDSFKLLEQRVFGKTRRCPS
EFKGYGDGIVVKCCGVPLAIVVISGALRGCMDESEWRVVEENVGKHLINKDDDKSCLKFLQSFAAREKGAFLYFGVFPRD
FDIPAWKLIRLWVAEGLIKSGHKDSEIEKVVETYLSDFAARNLVMVMQKRSNSRIKACRLHDMLHEFCIIEAERISLFQQ
VHLQSGVQAFPSIEDPNTSRRLCIESSIPYNFIPKDRLYSICPTHSRCVSTHQGVGHSIPHICILQDVFRLFHLRYIAIR
GNFTVLPSLFGNFWYLQTLILHTNTSRSTLEIREDIWKMLQLRHLHSNLPVKLPPPPTPTSKSHTSCLQTLSKVTPDSCK
KTMFAKVCHVKKLGIEGKLAVLLGTSTKGRGFDSFQELRCVEKLKLLNNDWSEELHLPPQFFSLQKTLNKLTLSNTSFEW
SEADMLGQLECLTVLKLKDNAFIGESWKPQKESFSNIRVLWIVWAEYWKTWEASNRPFQSLTHLVLISCDNLNAVPHELG
>St_PG4041_C00T037203.1
MDPFTAAALTTAVTATVSLLVENLSHLISYNWKLYTGLKKSCEDLFDEVKRLNAFLVDNANQRSNSTQWDVLVDKIRRTV
YKAEDVVDKLLIQAKIDQESSIAKKLIHKTYKNRNFTEEINEILEEVRKILDENQHLFEANPMIDHHVEKVVQEEQGSSL
ENHEVVGFDEEATKVINRLVEGAECLDVIPVVGMPGLGKTTLARKIYNDPKISREFFSYIWVFIGQSTCVKRDILFNILK
KFTNSVDEFKNRNEADITQEIRKRVANGGKCLIVLDDVWDPNVVDFVKTVFPDNKKAHRIMMTTRHEDIARSVNKYPHNL
KFLDGDESFQLLEKRAFGVSRCPVELVEHGEAIVAKCSGVPLTIVVIAGALRGRTSEIDWKVVRENVGKHLLEDKRQRCL
NVVRLSYNHLPQEKKACFLYFGAFPQGFDIPAWKLIRLWIAEGLIMSKLSGIEIEDIAEYYLNDFANRNLVMVTGKRSNG
RIKTFRVHDMLHEFCVEEGARLTLFKQVCLTSDQDIQNSITCRRVSIQSSVPQNFISKKTVEEHVKSLLCFSSKQKQVDF
SNIDVKLIPNAFPLMRVLDIESLKFSIPREFYQLLHLRYIAISGDFKELPKLFTSFCNAQTLILNTSKPTLDIKADIWNM
PRLRHLRTNKPAILPPPTASSTSSSTNSCLLQTLSLVTPESCNGNVLSKAGNVKKMSIEGNLTPFLETSKGEFFSNFQVL
KLLESLTLLNDDKSNKALHLPSAFSECLPHLKKLTLSKTRFDWNQAYRLGQVKNLQVLKLKENAFTGPSWKMEPGGFKKL
QVLWIEMADFVSWEASNCPFPRLRSLVLISCLNLEAVPLELVDLDNLQEMTLDNTSKASEAAREIEREKKKKQADPESGK
FKLTIPY
>St_PG4041_C00T037365.1
MADTVVNFLVENLLQLLTENVKLIGGAKGELENLLKIAQQLKAFLDDAAKYGYTNSEQWKVLVIEIHKTVHRAEDAIDKF
LVQAKLHQDKNTMGRIFDWPRNLIKVRNLAAEIKGIHDQVKELRSSNQALQVTPIIELPKKGEVTQGPSLENDAVVGFDE
EANKVIKRLVEGPMESVNIIPVVGMPGLGKTTLARKIYNDSKLTYEFYSIVWVYVGQECKAKDIYLRILKFFKKNIEDHL
NDDVDTLAKAIGGYIKKGGRCLIVLDDVWEDEVIDHVMKVFAENKKGHRIMMTTRDLRVAKFANPEPHELKFLKTEESFE
LLVMRVFGKGSCPNELVVVGKKIAEKCGGVPLVVVVIAGALRGRSEKKDWERVDKNVVQHLGEHTEDSCLKFVKMSYDHL
PQEVQMCFLYCGVFPRGFDIPCWKLIRLWIAEGLIKPQHKFTLEEIAEFYLTDLLNRNLVIIMQKRSDGQIKTCRLHDML
YQFCKKEASNKWLFQEPDQSKLDPDTCRRLCIQPSNLSDFLSTTPVAEHVRSFYCFSSKQKPINLSPNETKLIHKAFPLM
RVLDVESLKFIFSKDFNQLFHLRYIAISGDFKALPPTFGKFWNLQTLILNTSTLEPTLEVKADIWNLLQLRHLHTNIPAK
LPSPTTTTGKPSCLQTLSMVAPESCEKDVLAKACNVKKLSIRGQMAAFLGAYKGGINNLEELQCLEHLKLLNDVLFINKT
LHLPLAFSKLVRTVKKLTLTNTRFAWSEADKLGMLESLEVLKFKENAFTGDLWKPKSGFSALQVLWIERSELESWEASVI
NFPVLRQLVLISCDKLDDVPLELADIPSLQEMRLDNTSKAVKSAKNVRDIKTSKSMKLKLSIFPPENESKVAERTWTLSL
LEARGHQTNSWSIVIFK
>St_PG4041_C00T037367.1
MADAVVNFLVENLLQLLSENIDLIKGVDDEFKNLLEEVQRLKAFLDDAAKFHSESSLWDQLVKEIQKMVHKCEDAIDKFL
VQAKLHRDKNKVGRFFDVSHMAEVRDLAANIKNIHEKVKKLREDNKDSFKPKPILDIPNKGHEVTQGLLLDNDEVVGFDT
EAKKVIKRLVKGREESLDIIIPVVGMPGLGKTILARKIYNDPKLSYEFHSIVWVYVGMEYKIKDIYLRILKFFTKRIEDH
LNDDEDTLANVISAFISNRGRCLIILDDVWEANVIDHVKKVFAANKKRHRIVMTTRDGFLAAYASPEPHNLKFLTREESF
ELLVRRVFGKGSCPDELKDVGKRIAGNCNGVPLILMVIAGALRGHSTTNDWQIVERNVAQHAFSVNIDYGVFVEMSYDRL
PQEVQMCFLYCGIFPQGFDIPAWKLIRMWIAEGLIKSQQSYTLEEIAEHHLNVLVDRNLVILLQKRSDGQIKTCRLRGML
HEFCRTKAANKWLFQEICTTVDNAVPSIQDPDTCRRLCIQPSTLNDFLSTKPSAEHVRSFYCFSSKQKQTELSRNEIKLL
HKAFPLIRVLDVESLKFLFSKDFNQLFHLRYIAISGDIKALHPPFGNFWNLQTLILNTSTSEPTFDVKADIWKMLQLRHL
HTNIPAKLPSPTITTGKPSSLQTLSMVAPESCKKDVMEKACHLKKLSIRGQMEAFLESRGGISNLEELKCLEHLKLLNDV
LYMNKTLQLPRAFFRLVRTVKKLTLANTRFAWSEAEKLAQMESLEVLKLKENAFMGDTWKPEVGGFSKLRVLWIERAELE
TWEASNLNYPILRNLILVSCDKLNAVPVELADIPNLREMKLENTIKAVKSAKDILELKKSQEIIFKLSIFPPESESKATQ
>St_PG4041_C00T037371.1
MADTVVNFLVENLLQLLSENVALIKGADDEFNNLLEEVQRLKAFLDDASKYHSDSKQWDQLVKDIQKTVHKAEDVIDKFL
VQSKQHREKGKVGRFLDKVSHIGIVKDLATEIKGIHDKVKMLRENNQQAFQPRPVLELPKKGVQEQGPSLENDEVVGFDD
EASKVIKRLVEGPAESLDIIPVVGMPGLGKTTLARKIYNDPKLSYEFFSIPWVYVGQEYKIKDIYLRILKCFKKSIEDHL
NDDVDTLAKVISDFINKGGRCLIVLDDVWVAEVIDDVKKVFAENKKGHRIMMTTRDRYLATYANTEPHDLKFLNGKESFE
LLEKRVFGKGSCPDELVELGKKIAGNCGGVPLAVVVIAGALRGRPNTNDWVRVQKNVAEHFYKNTQAGCLKFVEMSYNRL
PQEVQTCFLYCGVFPRGFDIPSWKLIRLWIAEGLIKPQQTYTPEEIAEFYLNDLVNRNLVILMRKKSDGQIKICRLHDML
HEFCRTEASNKWLFQQMHLTSDQAIPSIQDKDTCRRLCIQPSILNRFLLDKPIAEHVRSFYCFSSEQKQIDLPPNDIKHI
HKAFTLIRVLDVEPVKFLFSKDFNQLYHLRYVAISGEFKSLPPSFGKFWNLQTLVINTSTSESTLEVKADIWNLLQLRHF
HTNIPAKLPAPATTTGKTSCLQTLSMVAPESCKKDVLAKACLLKKLSIRGQMASFLEPKGGISNLEELKCLEHLKLLNDV
LYINKTIHLPPAFFRLVRTVKKLTLVNTRFSWSDANKLAQLEHLEVLKLKENAFIGDSWMPEIRGFSALQVLWIERSDLE
SWMASSLNFPILRHLVLISCDKLKAVPLGLADIHNFQEMRLDNSKEAVKSAKEIESKKPKFKLTIFPPETDSKDTQ
>St_PG4041_C00T037383.1
MADVMNFLVENLLQLLSENINLIKGLEDEFNNLLEEVQRLKVFLDDASKFQSSDNRLWDSLVKEVKKTIHKAEDLTDKFL
VQAKLRQEMNIAKRIFDGAHHSARTGDVAIQIREIHEKLKKLREDNKEVFRPNLLVHIPKRRQQVTQGPSLEDDEVVGFD
EEAKKVIKRLVEGPQESLDIIPVVGIAGLGKTTLARKIYNDSKLSYEFFSIVWVYVGQEYKIKDIYLRILKLFKISIEDH
VNGDVDTLAKVISDLIRKGGRCLIVLDDVWEAEVVDVVKRVFPRNKKGHRIMMTTHDMYLASYANPYPHHLKYLDVEEGF
KLLVKRVFGNGNSCPVELVELGQTIARKCEGIPLEIVLIAGILIGRTDKRDWERVDKNVSQYLYEENKDCGVFVEMSYNR
LPQEVQTCFLYCGVFPQGFDIPAWKLIRLWIAEGLIKPQQSFTLEEIAEFYLNDLVQRNLVILMQKRSDGQIKTFRLHNM
LHEFCRKEASNKWLFQQVCTAADNSLPSIQDSDTCRRLCMQPSTLSDFLSTTPNAEHVRSFYCFSSKQKQTELSHNEITL
LHKSFPLIRVLDVESLKFLFSKDFSQLFHLRYTAVSGDFRVLPQFFGKFWNLQTLILNTSKPTLDVKADIWNMLQLRHLH
TNIPAKLPSPTITTGKPSCLQTLSMVAPESCNKDVLAKACNLTKLSIRGQMMGFFESRGGISNLEELKCLEHLKLLNDVR
YMNKAIHLPATFFRLVRTVKKLTLVNTRFAWSEADKLGQLESLEVLKLKEYAFTGDTWKPEVGGFSKLRVLWIERVELET
WEASNLNYPILRNLVLVSCDNLNAVPVELADIPNLREMRLENTSKAVKSAKDIVEHKKSQDIKFKCSIFPPEADPRPHSE
VERR
>St_PG4041_C00T040497.1
MADVAVKFLVENLMQLLIDNADLILGIKGEVENLLRDLNDFNAFLKQAAKSRRENEVLKEIVKKIRKVVNDAEDSIDKFV
IEAKRHDDKNKFAQWFHITHVARAKGVADEIKSIRERVKEIRENEAYGLQAITLDDNFNRGHEERKAPVVEEDDVVGFDD
EAKIVIDRLIGGSDYVEVVPVVGMPGLGKTTLAYKIYKDPKVEYEFFTRVWVYVSQSFKRREIFLNIISKFTRNTKQYHD
TPEDDLANEVKELLGKGGKYLIVLDDVWTMEAWDRIKIAFPNNGKRNRVLMTTRESNVAKCCNDKPHDLKFLTKDESWEL
LEKKVFHKEKCPPELELPGQSIAEKCMGLPLAIVVIAGALIGKGKTTREWELVAASVGEHLINRDPENCKKLVQMSYDRL
PYDLKACFLYCGAFPGGSQIPAKKLIRLWIAEGFIQYQGPLALEDVAEDHLNDLVNRNLVMVMQRSCSGQIKICRVHDML
HEFCRHEAMTEENLFQEIKQGQERSFPGKQELATYRRLCIHSGVPEFLSTKPSGEHARSFLCVGSKKIDMPPNEIPSIPK
AFPLLRVLDAESIKFNRFSREFFKLFHLRYIALSTDKIKTIPADFGNLWNVQTLIVETQQATLDIKADIWNMTRLRHVCT
NASATLPSTKRPKSSKGNLVNRCLQTLSTIAPECCTAEVFTRTPNLKKLGVRGKIDALLETSKDGSGSVLFCNIGKLACL
EYLKLVNDTRLSSKPLHLPPAYIFPQKLKKLSLVDTWFEWKDMSILGLLPDLEVLKLKENAFKGQSWEQEDGGFPRLQVL
WIERTDLTSWKASSGNFLRLKHLALISCDKLEELPAELADIASLALDRVFVNSDTGITLQ
>St_PG4041_C00T047878.1
MERKENNMVDVGVEFLLENLKQLVLDNVELIGGVKNEIENLRDDLIEFNAFLKQAAMVRSENPVLKELVKSIRKVVNRAE
DAIDKFVIEAKVHKDKGFKGVLDKPVHYKRVREVAVEIKGIRDKMREIRQNKAHGLQALLQDHDDSISRVGEERQPPVVE
EDDVVGFDDEAQTVIDRLLEGSGDLEVIPVVGMPGLGKTTLATKIFKHLKIEYEFFTRLWLYVSQSYKTRELYLNIISKF
TGNTKNCRDMSETDLAHKVREILDEGGKYLIVLDDVWSTDAWDRIKIAFPRNGKGNRVLLTTRDNNVARYCNRSPHYLKF
LTDEESWILLEKRALHKAKCPPELETNGKSIARKCKGLPLAIVVIAGALIGKGKTIREWEQVDQSVGEHFINRDQPNKLV
RMSYDVLPYDWKACFLYFGTFPRGYLIPARKLIRLWIAEGFIQYRGNLSLECKAENYLNELVNRNLVMVMQRTLDGQIKT
CRVHDMLYEFCWQEATTEENLFHEVKFDGEQSVREVSTHRRLCIHSSVVEFISKKPSGEHVRSFLCFSPEKIDTPPTVSA
NISKAFPLLRVFDTESIKINRFCKEFFQLYHLRYIAFSFDSIKVLPKHVGELWNVQTLIVNTQQINLDIQADILNMPRLR
HLHTNTSAKLPTPANPKTSKTTLVNQSLQTLSTIAPESCTEYVLSRAPNLKKLGIRGKIAKLMEPSQSILFNNVKRLQFL
ENLKLINVGQTDQTQLRLPPASLFPTKLRKLTLSDTWLEWDDMSVLKQLEYLQVLKLKDNAFKGGHWELNDGGFPFLQVL
CIERANLVSWNASGDHFPILKHLHISCDKLEKIPIGLSDIRSFQVMDLQNSTKSAAKSAREIQAKKNKLQTAKSQKFELS
VFPPDSD
>St_PG4041_C00T049918.1
MAETTVEFALNNLTEQLRDNIDVIAVIKDEVTCLLSELNHLRAFLIEANRNRRGSEILKHFVQELNRAINKAENLIDNFM
IEAKLHKKRGIYKIFDLCYLVKGKRCCSEIRSIMEKLKEIRRDSTYALSMSLQFDDSKSKQTAHQLKRAPIVEEDEVVGF
DEEADKIINRLLGGSDDVEFIPIVGMPGLGKTTLANKVFKSSAGYAFYNRIWVYVSQSYTRRDLFLNIISQFTRNTEQYR
YVTEEALAEVIREHLLPGKYLIVLDDVWTWEPLDDVKIALPNKMRGSKVLFTTRDDKLGKFCCNEPHHLKFLTDNECWEL
LQKKVFHKDKCPLDLEELGERIAKKCMGLPLAALVIAGALTGRGKTKSEWDIVHQYVSEHIISSDIMMTKKLVQMSCDSL
PVNLKACFLYCGAFPKGSEIPAWKIVRLWIAEGFIRETIQSTVESVAEGYLNELVSKSLLMVTQSTSNGQIKTFRVHDML
HEFCTLEASEENLFKEIKLGVEQSFPRNQVLATFRRLSIDSSVQEFISTNPYGDSIRSFLCFSSRNIVMSPYELETIPKS
FPLLRVLDIESILFELETIPKSPFQKQFFQLYHLRYLAISSDSLKILPKFMEDLWNLQTLIISTQQETLNIEADICNMPQ
LRHLHTNASAKLCPSVLKTRNHRSALQTLSIIEPETFTEYVLFARCQNLKKLGIRGDMAKLVGLFELEDLEKLKLMNLAS
GGLHLRSENLFPRRLKQLTLSGTWFDWNEIRRVVGYLELLEVFKVKENAFTGHYWELKDYVFPCLKVLWIERSELVYWEA
SDENFPSLERLILRNLNKLEEIPINFANIRHLKMMELVNTTKSTVKSAQNIESRSVCTGFKLTIFPPDTISDCN
>St_PG4041_C00T061238.1
MANVAVEFLVENLMQLLRDNAELISGVKEAAESLLQDLNDFNAFLKQAAKCHINENEVLRELVKKIRTVVNSAEDAIDKF
VIEAKLHKDKGMTRVLDLPHYKRVREVAGEIKAIRNKVKEIRQNDAIGLQALQDDDSSARGFEERKPPVVEEDDVVGFDE
EADIVIKRLLGESNRLEVVPVVGMPGLGKTTLANKIYKHPKIGYEFFTRIWVYVSQSYRRRELFLNIISKFTRNTKQYHG
MCEEDLADEIQEFLGKGGKYLVVLDDVWSDEAWERIKIAFPNNNKPNRVLLTTRDSKVAKQCTPIPHDLKFLTEDESWIL
LEKKVFHKDKCPPELVVPSGKSIAKKCKGLPLAIVVIAGALIGKGKTPREWKQVDDSVSEHLINRDHPENCNKLVQMSYD
RLPYDLKACFLYCSAFPGGFQIPAWKLIRLWIAEGFIQYKGHLSLECKGEDNLNDLINRNLVMVMERTSDGQIKTCRLHD
MLHEFCRQEAMKEENLFQEIKLGSEQYFPGKRELSTYRRLCIHSSVLDFISTKPSAEHVRSFLSFSSKKIEMPSADIPTI
PKGFPLLRVLDVESINFSRFSKEFYQLYHLRYVAFSSDSIKILPKLMGELWNIQTIIINTQQRTLDIQANIWNMERLRHL
HTNSSAKLPVPVAPKNSKVTLVNQSLQTLSTIAPESCTEEVFARTPNLKKLGIRGKIAVLLDNKSAASLKNVKRLEYLEN
LKLINDSSIQTGKLRLPPAYIFPTKLRKLTLLDTWLEWKDMSILGQLEHLEVLKMKENGFTGESWESTGGFCSLLVLWIE
RTNLVTWKASADDFPRLKHLVLICCDNLKEVPIALADIRSFQVMIFPYSLLISDCVHSSFTGPQ
>St_PG4042_C00T006652.1
MADTVVNFLVENLLQLLSENVALIKGADDEFNNLLEEVQRLKAFLDDASKYHSDSKQWDQLVKDIQKTVHKAEDVIDKFL
VQSKQHREKGKVGRFFDKVNHIGIVRDLATEIKGIHDKVKKLRENNQQAFQPRPVLELPKKGVQEQGPSLENNEVVGFDD
EASKVIKRLVEGPAESLDIIPVVGMPGLGKTTLARKIYNDPKLSYEFFSIPWVYVGQEYKIKDIYLRILKCFKKSIEDHL
NDDVDTLAKVISDFINKGGRCLIVLDDVWVAEVIDDVKKVFAENKKGHRIMMTTRDRYLATYANTEPHDLKFLNGKESFE
LLEKRVFGKGSCPDELVELGKKIAGNCGGVPLAVVVIAGALRGRPNTNDWVRVQKNVAEHFYKNTQAGCLKFVEMSYNRL
PQEVQTCFLYCGVFPRGFDIPSWKLIRLWIAEGLIKPQQTYTPEEIAEFYLNDLVNRNLVILMQKKSDGQIKICRLHDML
HEFCRTEASNKWLFQQMRLTSDQAIPSIQDKDTCRRLCIQPSILNQFLLDKPIAEHVRSFYCFSSEQKQIDLPPNDIKHI
HKAFTLIRVLDVEPVKFLFSKDFNQLYHLRYVAISGEFKSLPPSFGKFWNLQTLVINTSTSESTLEVKADIWNLLQLRHF
HTNIPAKLPVPATTTGKTSCLQTLSMVAPESCKKDVLAKACLLKKLSIRGQMASFLEPKGGISNLEELKCLEHLKLLNDV
LYVNKAIHLPPAFFRLVRTVKKLTLVNTRFSWSDANKLAQLEHLEVLKLKENAFIGDSWKPEIGGFSALQVLWIERSDLE
SWMASSLNFPILRHLVLISCDKLKAVPLGLADIHNFQEMRLDNSKEAVQRWFGLRLEALRWGACSIQERTWTLSLLEARG
HQLEYCHFEIRLNGGKEYSRASK
>St_PG4042_C00T006652.2
MADTVVNFLVENLLQLLSENVALIKGADDEFNNLLEEVQRLKAFLDDASKYHSDSKQWDQLVKDIQKTVHKAEDVIDKFL
VQSKQHREKGKVGRFFDKVNHIGIVRDLATEIKGIHDKVKKLRENNQQAFQPRPVLELPKKGVQEQGPSLENNEVVGFDD
EASKVIKRLVEGPAESLDIIPVVGMPGLGKTTLARKIYNDPKLSYEFFSIPWVYVGQEYKIKDIYLRILKCFKKSIEDHL
NDDVDTLAKVISDFINKGGRCLIVLDDVWVAEVIDDVKKVFAENKKGHRIMMTTRDRYLATYANTEPHDLKFLNGKESFE
LLEKRVFGKGSCPDELVELGKKIAGNCGGVPLAVVVIAGALRGRPNTNDWVRVQKNVAEHFYKNTQAGCLKFVEMSYNRL
PQEVQTCFLYCGVFPRGFDIPSWKLIRLWIAEGLIKPQQTYTPEEIAEFYLNDLVNRNLVILMQKKSDGQIKICRLHDML
HEFCRTEASNKWLFQQMRLTSDQAIPSIQDKDTCRRLCIQPSILNQFLLDKPIAEHVRSFYCFSSEQKQIDLPPNDIKHI
HKAFTLIRVLDVEPVKFLFSKDFNQLYHLRYVAISGEFKSLPPSFGKFWNLQTLVINTSTSESTLEVKADIWNLLQLRHF
HTNIPAKLPVPATTTGKTSCLQTLSMVAPESCKKDVLAKACLLKKLSIRGQMASFLEPKGGISNLEELKCLEHLKLLNDV
LYVNKAIHLPPAFFRLVRTVKKLTLVNTRFSWSDANKLAQLEHLEVLKLKENAFIGDSWKPEIGGFSALQVLWIERSDLE
SWMASSLNFPILRHLVLISCDKLKAVPLGLADIHNFQEMRLDNSKEAVQRWFGLRLEALRWCYTERTWTLSLLEARGHQL
EYCHFEIRLNGGKEYSRASK
>St_PG4042_C00T006660.1
MADAVVNFLVENLLQLLTENVKLIGGAKGELENLLKIAQQLKAFLDDAAKYGYTNSEQWKVLVIEIHKTVHRAEDAIDKF
LVQAKLHQDKNTMGRIFDWPRNLIKVRNLAAEIKGIHDQVKELRKNNQALQATPVLELPKRGEVTQGPSLENDAVVGFDD
EANKVIKRLVEGSMESVDIIPVVGMPGLGKTTLARKIYNDSKLSYEFYSIVWVYVGQECKAKDIYLRILKFFKKNIEDHL
NDDVDTLAKAIGGYIKKGGRCLIVLDDVWEDEVIDHVMKIFAENKKGHRIMMTTRDLRVAKFANPEPHELKFLKTEESFE
LLVMRVFGKGSCPNELVGTGKKIAEKCGGVPLVVVVIAGALRGRSDKKDWERVDKNVVQHFGDHTEDSCLKFVKMSYDHL
PQEVQMCFLYCGVFPRGFDIPCWKLIRLWIAEGLIKPQPEFTLEEIAEFYLTDLLNRNLVIIMQKRSDGQIKTCRLHDML
YQFCKKEASNKWLFQEPDQSKLDPDSCRRLCIQPSNLSDFLSTTPVAEHVRSFYCFSSKQKPINLSPNETKLIHKAFPLM
RVLDVESLKFIFSKDFNNLFHLRYIAISGDFRALPPTFGKFWNLQTLILNTSTLEPTLEVKADIWNLLQLRHLHTNIPAK
LPSPTTTTGKPSCLQTLSMVAPESCEKDVLAKACNVRKLSIRGQMAAFLGAYKGGINNLEELQCLEHLKLLNDVLFINKT
LQLPLAFSKVVRTVKKLTLTNTRFAWSEADKLGMLESLEVLKFKENAFTGDLWKPKSGFSALQVLWIERLHSDIKGENLD
IELPGSQSSSDK
>St_PG4042_C00T006662.1
MADAVVNFLVENLLQLLSENIDLIKGVDDEFKNLLEEVQRLKAFLDDAAKFHSESSLWDQLVKEIQKLVHKSEDAIDKFL
VQAKLHRDKNKVGRFFDVGHMAVVRDLAAEIKGIHEKVKKLREDNKDSFKPKPILDVPKKVHEVTQGPSLDDDEVVGFDV
EAEKVIKRLVEGPAESLNIIPVVGMPGLGKTTLARKIYNDSTLSFEFFSILWVYVGREYKIKDIYLRILKHFKNSIDEYL
NEDEDRLPKVISGFMSKGGRCLIVLDDVWEANVIDHVKKVFPENKKGHRIMMTTRDGLLASYVNPDPHNLKFLTTEESFE
LLVKRVFGKGSCPDELKEVGKGIAGNCSGVPLVVVVTAGALAGRSNTTEWKVVERNVIQYAFNVNKDCGVFVEMSYDRLS
QELQTCLLYSGIFPRGFDIPAWKLIRLWIAEGLIKPQQSSTLEEIAELHLNDLVHRNLVILLQKRSDGQIKTCRLHDMLH
EFCRTKAADKWLFQEICTTVDNTVPSIQDPDTCRRLCIQPSTLNDFLSTKPSAEHVRSFYCFSSKQKQTDLSPNDIKLIH
KAFPLMRVLDVESLKFLFSKDFNNLFHLRYIAISGDFKALPPTFGKFWNLQTLILNTSTSEPTLDVKADIWNMLQLRHLH
TSIPAKLPSPTVTTGKPSSLQTLSMVAPESCKKDVLAKVCHLKKLSIRGQMAAFLESRGGISNLEELKCLEHLKLLNDVL
YMNKTVQLPSAFFRLVRTVKKLTLANTRFAWSEAEKLAQLESLEVLKLKENAFMGDTWKPEVGGFSKLRVLWIERAELET
WEASNLNYPILRNLILVSCDMLNAVPVKLADIPNLREMKLENTIKAVKSAKDILELKKSQKIIFKLSIFPPESESKATQR
ESGLRSGVMCMMSWHFMFSRLAF
>St_PG4042_C00T006663.1
MADAVMNLLVESLFQLINDKIVLIGGAKDELDNLLQEINTLKAFLQDNEQQESNSNLWKIFVKIIRTQAHKADDVIDKFV
LEAKLHEEKNIWKKTLDLGRHIKRVNNLAKGIKDIREKVKEIRQNNSQVLQPKPMLNLPKKLAREPQDIFLEVKNIVGFT
KEANEVMERLVGGREEVECIPIVGMTGLGKTTLARKVWSDSQITAKFSNNIWFSVGQSNELKNIFFVILKSSTGPNQEFR
CNGENELAKVIASFVTEQQQHRCLIVLDDVWASELVDFFKNVLPENKKGHRILMTTRRRDLASCASERPYHLKFLTGEDS
FRLLEKRVFDNGRCRNDLVELGKSIASKCGGLPLALVVIARALKVNQTVYEWERIEKNFWQYVVKENDTTSCWKIVEASY
ESLSSEMKACFLYCLAFPKGYDIPFQMLVRLWMAEGQIESSPKKFSSSKDKAENYLMEFENLDLVIVSREITGSIKRIKC
NDIFYEFYKMEVTTESVFQELRLKPDLPSINDPDTSRRLHIESCDLSHFISRIPSAEHVRSFLCFSSEDQDLDQQIKLSS
DVDIQLIPKAFPLLRVLKIESINIPSLKNLNQLFHLRYISISGNFKELPAFFSKFWSIQSIIINTSQPTLNIKANIWNMP
KLTHLKTNKPSKLPLPSTQKGNGSSSIQTLSKISPETCNKDVLGEASNSLKKLSIQGNIEDSLKTNSTFEGFQTFEKFEC
LENLKLMSDVPCNSNAFQLPKALFRFLLKLKKLTLSKTMFVWEEATKLGQLRCLEILKLEKEAFTGSIWKPEEGDFQKLQ
ILLIHNDELQIWKASRYHFPKLRVLVHKCPNLGSVPAELSQFQQQSIITGPENML
>St_PG4042_C00T006664.1
MADAMNFLVENLLQLLSENINLIKGIEDEFNNLLEEVQRLKVFLDDASKFQISDDDRLWDSLVKEVQKTIHRAEDLTDKF
LVQAKLRQEMNITRRFFDVAHITRTRDVAIQIRQIHEKLKKLREDNIELFRPKLLFQIPKIRQQVSTQGSYLEDDEVVGF
DEEARTVIKRLVEGRAESVDIIPVVGMPGLGKTTLARKIYNDPNLSYEFFSIIWVYVGQDYKIKDIYLTILKFFKKSIDD
YANEDVDTLAKVISGFMNRGGKCLIVLDDVWEAEVVDVVKRVFPGNKMGHRIMMTTNDGYLASYANPVPHDLKFLDKNES
FDLLVKRVFGKGICPVELVDLGRSIARKCEGVPLEIVLIAGVLIGRTDKRDWEMVDKNMSQYLFNQNKDYGVFVEMSYNR
LPQEVQTCFLYCGVFPLGFDIPCWKLIRLWIAEGLIKPQQTYTPEEIAEIYLKDLVQRNLVILLQKRSDGQIKTCRLHNM
LHEFCRKEASNKWLFQQVCPKPDQSIPSIQDQDTCRRLCIQPSILCDVLSKTPVAEHVRSFYCFSSKQKQTELSRNEIKL
LHKSFPLIRVLDIESLNFHFSKDFNQLFHLRYIAISGDFKALPPPFGKFWNLQTLIINTSTSAPTLDVKADIWNMLQLRH
LHTNIPAKLPSPTITTGKPSCLQTLSMVAPESCKKDVLAKACNLTKLSIRGQMMGFFESRGGISNLEELKCLEHLKLLND
VVYMNKAIHLPATFFRLVRTVKKLTLVNTRFAWSEADKLGQLESLEVLKLKESAFTGDTWKPEVGGFSKLRVLWIERVEL
KTWEASDLNYPILRNLVLVSCDKLDAVPVQLADIPNLREMRLENTSKAVKSAKDIVERKKSLDIKFKCSIFPPDADPRPH
SEVERSEITWTLSLLEARDHQTNSWLEYCHFQIRLTLLHFEFPLRVEATEK
>St_PG4042_C00T008528.1
MESIIVAAVSPAATKAVNFLVDSLSQLLSENVELIRGAKGDFQRLLDEIKPLNELLAGDSAELKSNNNNNIDLDKLFLKI
QRTVCIAEDEIDKFLIQAKIDEANLFSKIFPIPKWINNWKSATEFKEILQQVTEIRQESQQVFQKSHIQSTALQPGKSTG
TQGPAEEDIEVVGFDKPAEDVIKRLGEGSKDLDVIPIVGMPGLGKTTLSRKVYNDSSLDFHFHKRMWVYVGTSKKPKDIL
VEIVNEVAPSNSKELIKDNDEDQLAHIIRDFLVERGKYLIVLDDVWDTQVVDFVKKAFPNNKSQPRGDRIMLTTRQQRVA
EAVSARPHNVEKLSKGDSFKLLEQRVFGKTRECPINLRGYGEEIVDKCCGVPLAIIVISGAWKGCMDESDWIVVKENVGK
IFINKDDDKSCLKYVETSYNHLPQQKKAAFLYFGVFPQGFDIPAWKLIRLWVAEGLIKSDLQGSEIEKVAETYLSDFAGR
NLVMVMQKRSNGQIKTCRLHDMLHEFCIIEAKRISLFQQVYLQPGVQAFPSIEDPNTSRRLCIQSSIPYNFIPKDRIVQH
VRSLLCFSSIQKKIDLSNLDIQLIPYAFPLIRVLDIQSLIFEFSEMFYRLFHLRYIAIKGNFTVLPSLFGNFWYLQTLIL
HTDTSSSTLEIKEDIWKLLQFRHLHSNLPVKLPPPPTPISKIRTSCLQTLSKVTPDRCKKTVLAKVIHLRKLGIEGQLAV
LLGKSTKERGFDSFQELTRIENLKLLNNGWSEELHLPPHFFSILETLNKLTLSNTGFEWSEADILGQLKCLKVLKLKENA
FIGNKWKPKKGSFSNLQVLWIDWAENWETWDASNCWFQSLTHLVLISCYDLNAVPHELADSPLQEMRLMRTFNAVSSAIE
IKSKKLQRHDPESSIKFNLIILPPPSSTN
>St_PG4042_C00T008532.1
MNSNLWHEQTALFNARSKLTIYYDKIKIAMESIIVAAVSPAATKAVNFLVDSLSQLLSENVELIRGAKGDFQLLLDEIKP
LNELLAGDSAQLKSNNKDNIDLDKLFLKIQRLVYKAEDAIDKFLIQAKIDQDNVFSKIIPIHKWIHNWKIAPEFKDILEQ
VTGIREESQQVLQKSHIQSTALQPGKSTGTQGPAEEDIEVVGFDKPAEDVIKRLGEGSKDLDVVPIVGMPGLGKTTLLRK
VYNDSSLDFHFYKRMWVYVGTSKKPKDILVEIVNEVAPSNSKELIKDKDEDQLAHIIRDFLVERGKYLIVLDDVWDTQVV
DFVKKAFPNNKSQPRGDRIMLTTRQQRVAEAVSARPHNLEKLSKGDSFKLLEQRVFGKTRECPINLRGYGEEIVDKCCGV
PLAIVVISGALKGCMDESEWIVVKENVGKIFINKDDDKSCLKYVETSYNHLPQQKKAAFLYFGVFPQGFDIPAWKLIRLW
VAEGLIKSDLQGSEIEKVAETYLSDFAGRNLVMVMQKRSNGQIKTCRLHDMLHEFCIIEAKRISLFQQVYLQPGVQVFPS
IDDPNTSRRLCIQSSIPYNFIPKDRIVQHVRSLLCFSSNQKQIDLSNLDIQLIPYAFPLIRVLDIQSLIFEFSEMFYRLF
HLRYIAIKGNFTVLPSLFGNFWYLQTLILHTDTSSSTLEIKEDIWKLLQLRHLHSNLPVKLPPPPTPTSKIRTSCLQTLS
KVTPDSCKKTVLAKVIQLRKLGIEGQLAVLLGKSTKERGLDSFQELTRIENLKLLNNGWSEELHLPPHFFSILETLNKLT
LSNTGFEWSEADILGKLKCLKVLKLKENAFIGKNWKPKKGSFSNLQVLWIDWAENWETWDASNCRFQSLTHLVLISCYDL
KAVPHELADSPLQEMRLMRTFNAVSSAIEIKSKKLQRHDPGSSIKFNLIIFPPP
>St_PG4042_C00T008541.1
MESIIVAAVSPAATKAVNFLVDSLSQLLSENVELIRGAKGDFQLLLDEIKPLNELLAGDSAQLKSNNKDNIDLDKLFLKI
QRIVYKAEDAIDKFLIQAKIDQDNVFSKIIPIHKWIHNWKIAPEFKDILEEVTGIREESQQVLQKSHIQSTALQPGKSTG
TQGPAEEDIEVVGFDKPAEDVIKRLGEGSKDLDVIPIVGMPGLGKTTLSRKVYNDSSLDFHFYKRMWVYVGTSKKPKDIL
VEIVNEVAPSNSKELIKDKDEDQLAHIIRDFLVERGKYLIVLDDVWDTQVVDFVKKAFPNNKSQPRGDRIMLTTRQQRVA
EAVSARPHNLEKLSKGDSFKLLEQRVFGKTRECPINLRGYGDEIVDKCCGVPLAIVVISGALKGCMDESEWIVVKENVGK
IFINKDDDKSCLKYVETSYNHLPQQKKAAFLYFGVFPQGFDIPAWKLIRVWVAEGLIKSDLQGSEIEKVAETYLSDFAGR
NLVMVMQKRSNGQIKTCRLHDMLHEFCIIEAKRISLFQQVYLQPGVQVFPSIEDRNTSRRLCIQSSIPYNFIPKDRIVQH
VRSLLCFSSIQKKIDLSNLDIQLIPYAFPLIRVLDIQSLIFEFSEMFYRLFHLRYIAIKGNFTVLPSLFGNFWYLQTLIL
HTVTSSSTLEIKEDIWKLLQLRHLHSNLPVKLPPPPTPTSKIRTSCLQTLSKVTPDSCKKTVLAKVIHLRKLGIEGQLAV
LLGKSTKERGFDSFQELTRIENLKLLNNGWSEELHLPPHFFSILETLNKLTLSNTGFEWSEADILGQLKCLKVLKLKENA
FIGNKWKPKKGSFSNLQVLWIDWAENWETWDASNCRFQSLTHLVLISCYDLNAVPHELSDSPLQEMRLMRTFNAVSSAIE
IKSKKLQRHDPESSIKFNLIILPPPSSTN
>St_PG4042_C00T010059.1
MDPFTAAALTTAVTATVSLLVENLSNLISYNWKLYTGLKKSFEDLFEEVKRLNAFLVDNANQRSNSMQWDVLVDKIRRTV
YKAEDVVDKLLIQGKLDQQSNLAKKMFHKTYKNRNFTEEINEILVEVRKILDENQNLFEANPTIDHQAETVVQEEQGSSL
ENHEVVGFDEEATKVINRLVEGAECLDVIPVVGMPGLGKTTLARKIYNDPKISREFFSYIWVFIGQSTCVKRDILFNILK
KFTNSVDEFKNRNEADITEEIRKRVANGGKCLIVLDDVWDSNVVDFVKTVFPDNKKAHRIMMTTRHEDIARSVNKYPHNL
KFLDGDESFQLLEKRAFGVSRCPVELVEHGEAIVAKCSGVPLTIVVIAGALRGRTSEIDWRVVRENVGKHLIQEDKLQRC
VNVVRLSYNHLPQEKKACFLYFGAFPQGFDIPAWKLIRLWIAEGLIMSRLSGNEIEEIAEYYLNDFANRNLVMVMGKTSN
DRIKTCRVHDMLHEFCVEEATKLALFKQVCLTSDQDIQNSITCRRVSIQSSVPQNFISKKTVEEHVRSLLCFSSKQKQVD
FSNIDVKFIPNAFPLMRVLDIESLKFSIPREFYQLLHLRYIAISGDFQELPKLFTSFCNAQTLILNTSKPTLDIKADIWN
MPRLRHLRTNKPAILPPPTASSTSSSTTSCLLQTLSLVTPESCKGNVLSKAGNVKKMSIEGNLTPFLETSKGEFFSNFQV
LKLLESLTLLNDDKSNKALHLPSAFSECLPNLKKLTLSKTRFDWNQAYRLGQVNNLQVLKLKENAFTGPSWRMEPGGFKK
LQVLWIEMADFVSWEASNCPFPRLRSLVLISCLNLEAVPLELADLDYLQEMRLENTSKASESAREIEREKKKKQADPESG
KFKLTIPY
>St_PG4042_C00T010093.1
MDPFTAAALTTAVTATVSLLVENLSHLISYNWKLYTGLKKSFEDLFEEVKRLNAFLVDNANQRSTSMQWDVLVDKIRRTV
YKAEDVVDKLLIQGKLDQDSNIAKKIIQKCKNRNFTEEINEILVEVRKILDENQQLFEANPTIDHQAETVVQEERGSSLE
NHEVVGFDEEATKVINRLVEGAECLDVIPVVGMPGLGKTTLARKIYNDPKISREFFSYIWVFIGQSTCVKRDILFNILKG
FTNSFDELKNRNEADITEEIRKRVANGGKCLIVLDDVWDPNVVDFVKTVFPDNKKAHRIMMTTRHEDIARSVNKYPHNLK
FLDGDESFQLLEKRAFGVSRCPVELVEHGEAIVAKCSGVPLTIVVIAGALRGRTSEIDWKVVRENVGKHLIQEDKLQICV
NVVRLSYNHLPHEKKACFLYFGAFPQGFDIPAWKLIRLWIAEGLIMSRLSGNEIEEIAEYYLNDFANRNLVMVMGKTSND
RIKACRVHDMLHEFCVEEATKLALFKQVCLTSDQDIQNSITCRRVSIQSSVPQNFISKKTVEEHVRSLLCFSSKQKQVDF
SNIDVKHIPNAFPLMRVLDIESLKFSIPREFYQLLHLRYIAISGDFKELPKLFTSFCNAQTLILNTSKPTLDIKADIWNM
PRLRHLRTNKPSILPPPTSGSSTNSCLLQTLSLVTPESCKGNVLSKAGNVKKMSIEGNLTPFLETSKGEFFSNFQVLKLL
ESLTLLNDDKSNKSLHLPSAFSKCLPNLKKLTLSKTRFDWNQAYRLGQVNNLQVLKLKENAFTGRSWKMEPGGFKKLQVL
WIEMADFVSWEASNCPFPRLRSLVLISCLNLEAMPLELADLDYLQEMKLDNTSKASESAREIEREKKKKQADPESGKFKL
TIPY
>St_PG4042_C00T010101.1
MDPFTAAALTTAVTATVSLLVENLSNLISYNWKLYTGLKKSFEDLFEEVKRLNAFLVDNANQRSNSMQWDVLVDKIRRTV
YKAEDVVDKLLIQGKLDQQSNLAKKMFHKTYKNRNFTEEINEILVEVRKILDENQNLFEANPTIDHQAETVVQEEQGSSL
ENHEVVGFDEEATKVINRLVEGAECLDVIPVVGMPGLGKTTLARKIYNDPKISREFFSYIWVFIGQSTCVKRDILFNILK
KFTNSVDEFKNRNEADITEEIRKRVANGGKCLIVLDDVWDSNVVDFVKTVFPDNKKAHRIMMTTRHEDIARSVNKYPHNL
KFLDGDESFQLLEKRAFGVSRCPVELVEHGEAIVAKCSGVPLTIVVIAGALRGRTSEIDWRVVRENVGKHLIQEDKLQRC
VNVVRLSYNHLPQEKKACFLYFGAFPQGFDIPAWKLIRLWIAEGLIMSRLSGNEIEEIAEYYLNDFANRNLVMVMGKTSN
DRIKTCRVHDMLHEFCVEEATKLALFKQVCLTSDQDIQNSITCRRVSIQSSVPQNFISKKTVEEHVRSLLCFSSKQKQVD
FSNIDVKFIPNAFPLMRVLDIESLRFSIPREFYQLLHLRYIAISGDFQELPKLFTSFCNAQTLILNTSKPTLDIKADIWN
MPRLRHLRTNKPAIFPPPTASSTSSSTTSCLLQTLSLVTPESCKGNVLSKAGNVKKMSIEGNLTPFLETSKGEFFSNFQV
LKLLESLTLLNDDKSNKALHLPSAFSECLPNLKKLTLSKTRFDWNQAYRLGQVNNLQVLKLKENAFTGTSWRMEPGGFKK
LQVLWIEMADFVSWEASNCPFPRLRSLVLISCLNLEAVPLELADLDYLQEMKLENTSKASESAREIEREKKKKQADPESG
KFKLTIPY
>St_PG4042_C00T010817.1
MVDVVIGVVVELLLENLNQLVMDNVELNGGVKNEIENLRDDLSEFNAFLKQAAMVRSENPVLKELVKSIRKVVNRAEDAI
DKLVIEAKIHKDKGLKAVLDKLVHYKRVRDTAVEIKGIRDKMREIRQNKAHGLQALQDHDDSISRGGEERQPPIVEEDDV
VGFDDEAQTVIDRLLEGSGDLEVIPVVGMPGLGKTTLATKIFKHPKIEYEFFTRLWLYVSQSYKTRELYLNIISKFTGNT
KHCRDMSERDLALKVREILEEGGKYLIVLDDVWSTDAWDRIKIAFPKNDKGNRVLLTTRDHNVARYCNRSPHDLKFLTDE
ESWILLEKRALHKAKCPPELETNGKSIARKCKGLPLAIVVIAGALIGKGKTIQEWEQVDQSVGEHFINRDQPNKLVRMSY
DVLPYDWKACFLYFGTFPRGYLIPARKLIRLWIAEGFIQYRGNLSLECKAENYLNELVNRNLVMVMQRTLDGQIKTCRVH
DMLYEFCWQEATTEENLFHEVKFGGEQSVREVSTHRRLCIHSSVVEFISKKPSGEHVRSFLCFSPEKIDTPPTVSANISK
AFPLLRVFDTESIKINRFCKEFFQLYHLRYIAFSFDLLKVLPKHVGELWNLQTLIVNTQQINLDIKADILNMPRLRHLHT
NTSAKLPAPANPKTSKTTLVNQSLQTLSTIAPESCTEYVLSRAPNLKKLGVRGKIAMLMETSQSMLFNNVKRLQFLENLK
LINVGQTDQTQLRLPPASLFPTKLRKLTLSDTWLEWDDMSVLKQLEYLQVLKLKDNAFKGEHWELNDGGFPFLQVLCIER
ANLVSWNASGDHFPRLKHLHISCDKLEKIPIGLADIRSLQVMDLQNSTKSAAKSAREIQAKKSKLQTAKSQKFELSVFPP
DSDVQTAS
>St_PG4042_C00T010818.1
MIDVGVEFLLENLKKLVEDNVELIGGVKDEIKNLEDDLREFDAFLMQAAIVRSENPVLKELVRSIRKVVNRAEDAIDKFV
IEAKVHKDKVFKGVFNKAVHYKRVRDVAVEIKGIRDKMKEIRQNNAHGLQALQDHDDSINRGGEERQPPVVEEDDVVGFD
DEAQMVIDRLLEGSGDLEVIPVVGMPGLGKTTLATKIFKHPKIEYEFFTRLWLYVSQSYKTRELYLNIISKFTGNTKHCR
DMSERDLALKVREILEEGGKYLIVLDDVWSTDAWDRIKIAFPKNDKGNRVLLTTRDHNVARYCNRSPHDLKFLTDEESWI
LLDNRALHKAKCPPELETNGKSIARKCKGLPLAIVVIAGALIGKGKTIQEWEQVDQSVGEHFINRGQPNKLVRMSYDVLP
YDWKACFLYFSIFPRGYLIPARKLIRLWIAEGFIQYRGNLSLECKAENYLNELVNRNLVMVMQRTLDGQIKTCRVHDMLY
EFCWQEATTEENLFHEVKFGGEQSVREVSTHRRLSIHSSVVEFISKKPSGEHVRSFLCFSPEKIDTPPTVSANISKAFPL
LRVFDTESIKINRFSKEFFQLYHLRYIAFSVDLIKFLPKHVGELWNVQTLIVNTQQINLDIQADILNMPRLRHLHTNTSA
KLPTPANPKTSKTTLVNQSLQTLSTIAPESCTEYVLSRAPNLKKLGIRGKIAKLMEPSQSILFNNVKRLQFLENLKLINV
GQTDQTQLRLPPASLFPTTLRKLTLSDTWLEWDDMSVLKQLEYLQVLKLKDNAFKGEHWELNDGGFPFLQVLCIERANLV
SWNASGDHFPRLKHLHISCDKLEKIPIGLSDIRSLQVMDLQNSTKSAAKSAREIQAIKNKLQTAKSQKFELSVFPPDSDV
QTAS
>St_PG4042_C00T019585.1
MADVAVKFLVENLMQLLIDNADLILGIKGEVENLLRDLNDFNAFLKQAAKSRRENEVLKEMVKKIRKVVNDAEDSIDKFV
IEAKRHDDKNKFAQWIHITHVARAKGVADEIKSIRERVKEIRENDAYGLRAITLDDNFNRGDEERKAPVVEEDDVVGFDD
EAKIVIDRLIGGSDYVEVVPVVGMPGLGKTTLAYKIYKDPKVEYEFFTRVWVYVSQTFKRREIFLNIISKFTRNTKQYHD
TPEDDLANEVKELLGKGGKYLIVLDDVWTMEAWDRIKIAFPNNGKRNRVLMTTRQSHVANYCNDKPHDLKFLTKDESWEL
LEKKVFHKEKCPPELELPGKSIAEKCMGLPLAIVVIAGALIGKGKTTREWELVAASVGEHLINRDPENCKKLVQMSYDRL
PYDLKACFLYCGAFPGGSQIPAKKLIRLWIAEGFIQYQGPLALEDVAEDHLNDLVNRNLVMVMQRSCSGQIKICRVHDML
HEFCRHEAMTEENLFQEIKQGQERFFPGKQELATYRRLCIHSLVPEFLSTKPSGEHVRSFLCVGSKKIDMPPNEIPSIPK
AFPLLRVLDAESIKFNRFSREFFKLFHLRYIALSTDKIKTIPADFGNLWNVQTLIVETQQATLDIKADIWNMTRLRHVCT
NASATLPSTKRPKSSKDNLVNRCLQTLSTIAPECCTAEVFTRTPNLKKLGVRGKIDALLETSKDGSGSGLFSNIGKLACL
EYLKLVNDTRLSSKPLHLPPAYIFPQKLKKLSLVDTWFEWKDMSILGLLPDLEVLKLKENAFKGQSWEQEDGGFPRLQVL
WIERTDLTSWKASSGNFPRLKHLTLISCDKLEELPAELADIASLALDRVFVNSDTEFTLQ
>St_PG4042_C00T019940.1
MADAVVEFLLLNLKQLLLYHVDLLSGVKDQVESLHRELSLMKAFLKDSREKRSEYEYVRELVSQITIVAYEAEDIIDTFV
TNAAMQKARSTFRRAFHVFDHSSKLRNVAKEIESIKVKVKEIYDKKMFGIQSLHGGESSRRSPPQKRVPMVEEENVVGFD
DEARKISSRLTNGSEELEIISIVGMGGLGKTTLAKKVYTDPSVEFHFYNRAWIYVSQQYSRKEVFLGILDSLGFITEEMY
KMNDEKLAGELFSHLRSKRYLVVIDDVWTMEAWDDLQMAFPKTASGSRILLTTRNTEVALHANPEGLPHHLRFLTHEESW
ELLSKKVFRKGSCPLELEDIGLQIAKKCYGLPLAIVVVSGLLLKKDKTRDWWKKVANDVSSYVARDPKQCMDVLALSYKH
LPDHLKVCFIYFGVFPEDFEIPVWKLLRLWTSEGFIQQMGQECLEETAEEYLEDLVDRNLVLVAKKRANGRIKTCRIHDM
LRDLSVKMGSEEKFLEVFKESAQNHSLSSISKYHRRLCVHSHFLDFITSRPFGPNVRSFLCFASEEMELLREHTSFLHEA
FRLVRVLDLKYINFPRFPNEIVQLVHLRYIALSGNFRVLPASISNLWNLETLIVGTKSRELDIQVDIWKMSQFKHLYTSG
LSCLRGPPAKTRKDNEDPFVRRNIQTISTVLPDCCKENILARTPGLRKLGIRGKLATLVATNGDSSLFDNLAKLDNLETL
KLLNDTFPLPPSQCQIPGLPQSYKFPPNLKKLTLSDTFLDWSHISTLGMLPNLEVLKLKDYAFKGTQWEPLDGGFRLLRV
LHIGRTNLEHWNASGHHFPRLQQVFLKHCSSLNEIPFGLVEVPSLQNMELFWPTPAAAASARIIQQEKQEGDIKDNVFKL
VIYPPDI
>St_PG4042_C00T021855.1
MDPFTAAALTTAVTATVSLLVENLSHLISYNWKLYTGLKKSCEDLFDEVKRLNAFLIDNANQRSNSMQWEVLVDKIRRTV
YKAEDVVDKLLIQGKLDQESSIAKKMFHKTYKNRNFTEEINEILVEVREILDENQHLFEANPTIDHQAEKVVQEEQGSSL
ENHEVVGFDEEATKVINRLVEGAECLDVIPVVGMPGLGKTTLARKIYNDPKISREFFSYIWVFIGQSTFVKRDILFNILK
EFTNSVDEFKNRNEADITEEIRKRVANGGKCLIVLDDVWDSNVVDFVKTVFPDNKKAHRIMMTTRHEDIARSVNKYPHNL
KFLDGDESFQLLEKRAFGVSRCPVELVEHGEAIVAKCSGVPLTIVVIAGALRGRTSEIDWRVVRENVGKHLIQEDKLQRC
VNVVRLSYNHLPQEKKACFLYFGAFPQGFDIPAWKLIRLWIAEGLIMSRLSGNEIEEIAEYYLNDFANRNLVMVMGKTSN
DRIKTCRVHDMLHEFCVEEATKLALFKQVCLTSDQDIQNSITCRRVSIQSSVPQNFISKKTVEEHVRSLLCFSSKQKQVD
FSNIDVKFIPNAFPLMRVLDIESLKFSIPREFYQLLHLRYIAISGDFQELPKLFTSFCNAQTLILNTSKPTLDIKADIWN
MPRLRHLRTNKPAILPPPTASSTSSSTTSCLLQTLSLVTPESCKGNVLSKAGNVKKMSIEGNLTPFLETSKGEFFSNFQV
LKLLESLTLLNDDKSNKALHLPSAFSECLPNLKKLTLSKTRFDWNQAYRLGQVNNLQVLKLKENAFTGPSWRMEPGGFKK
LQVLWIEMADFVSWEASNCPFPRLRSLVLISCLNLEALISMPQSVVVIRRVSRHDDAFAVSVHLIISSNKETCYKYCLLI
QTLSSLKTFPWMVLKMF
>St_PG4042_C00T024846.1
MAETTVEFALNNLTEQLRDNIDVIAVIKDEVTCLLSELNHLRAFLIEANRNRRGSEILKHFVQELNRAINKAENSIDNFM
IEAKLHKKRGIYKIFDLCYLVKGKRCCSEIRSIMEKLKEIRRDSTYALSMSLQFDDSKSKQTAHQLKRAPIVEEDEIVGF
DEEADEIINRLLGGSDDIEFIPIVGMPGLGKTTLANKVFKSSTVGYAFDNRIWVYVSQSYTRRDLFLNIINQFTRNTEQY
RYVTEEALAEVIREHLLPGKYLIVLDDVWTWEPLDDVRIALPNKMRGSKVLFTTRDDKLGKFCCNEPHHLKFLTDNECWE
LLQKKVFHKDKCPLDLEELGERIAKKCMGLPLAALVIAGALTGRGKTKSEWEIVHQYVSEHIISSDIMMTKKLVQMSCDS
LPVNLKACFIYCGAFPKGSEIPAWKIVRLWIAEGFIRETMQSTVETVAEGYLNELVSKSLLMVTQRTTNGQIKTFRVHGM
LHEFCTLEASEENLFKEIKLGVEQSFPRNQELATFRRLSIDSSVQEFISTNPYGDSIRSFLCFSSRNIVMSPYELETIPK
SFPLLRVLDIESILFELETIPKSPFQKQFFQLYHLRYLAISSDSLKILPKFMEDLWNLQTLIISTQQETLNIEADICSMP
QLRHLHTNASAKLCPSVLKTRNHHSALQTLSIIEPETFTEYVLFARCQNLKKLGIRGDMAKLVGLFELEYLEKLKLMNLA
SGGLHIRSENLFPRRLKQLTLSGTWFDWNEIRRVVGYLELLEVFKVKENAFTGHYWELKDYVFPCLKVLWIERSELVNWK
ASDENFPSLERLILRNLNELEEIPINFANISHLKMMELVNTTKSTVKSAQNIESRSIRDLLLAVCQIASTFYKLRLVVSA
T
>St_PG4042_C00T035026.1
MDPFTAAALTTAVTATVSLLVENLSNLISYNWKLYTGLKKSCEDLFDEVKRLNAFLVDNANQRSNSTQWEVLVDKIRRTV
YKAEDVVDKLLIQGKLDQESNIAKKMFHKTYKNRNFTEEINEILEEVRKILDENQNLFEANPTIDNQAETVVQEEQGSSL
ENHEVVGFDKEATEVINRLVEGAECLDVIPVVGMPGLGKTTLARKIYNDPKISREFFSCIWVFIGQSTCVKRDILFNILK
GFTNSFDEFKNINEADITQEIRKRVANGGKCLIVLDDVWDSNVVDFVKTVFPDNKKAHRIMMTTRHEDIARSVNKYPHNL
KFLDGVESFQLLEKRAFGVSRCPVELVEHGEAIVAKCSGVPLTIVRCVNVVRLSYNHLPHEKKACFLYFGAFPQGFDIPA
WKLIRLWIAEGLIMSKLSGNEIEEIAEYYLNDFANRNLVMVMGKTSNDRIKTCRVHDMLHEFCVEEATRLALFKQVCLTS
DQDIQNSITCRRVSIQSSVPQNFISKKTVEEHVRSLLCFSSKQKQVDFSNIDVKFIPNAFPLMRVLDIESLKFSIPREFY
QLLHLRYIAISGDFKELPKLFTSFCNAQTLILNTSKPTLDIKADIWNMPRLRHLRTNKPAILPPPTASSTSSSTTSCLLQ
TLSLVTPESCKGNVLSKAGNVKKMSIEGNLTPFLETSKGEFFSNFQVLKLLESLTLLNDDKSNKALHLPSAFSECLPNLK
KLTLSKTRFDWNQAYRLGQVNNLQVLKLKENAFTGPSWRMEPGGFKKLQVLWIEMADFVSWEASNCPFPRLRSLVLISCL
NLKAVPLELADLDYLQEMKLENTSKASESAREIEREKKKKQADPESGKFKLTIPY
>St_PG4042_C00T035041.1
MDPFTAAALTTAVTATVSLLVENLSNLISYNWKLYTGLKKSFEDLFEEVKRLNAFLVDNANQRSNSMQWDVLVDKIRRTV
YKAEDVVDKLLIQGKLDQQSNLAKKMFHKTYKNRNFTEEINEILVEVRKILDENQNLFEANPTIDHQAETVVQEEQGSSL
ENHEVVGFDEEATKVINRLVEGAECLDVIPVVGMPGLGKTTLARKIYNDPKISREFFSYIWVFIGQSTCVKRDILFNILK
KFTNSVDEFKNRNEADITEEIRKRVANGGKCLIVLDDVWDSNVVDFVKTVFPDNKKAHRIMMTTRHEDIARSVNKYPHNL
KFLDGDESFQLLEKRAFGVSRCPVELVEHGEAIVAKCSGVPLTIVVIAGALRGRTSEIDWRVVRENVGKHLIQEDKLQRC
VNVVRLSYNHLPQEKKACFLYFGAFPQGFDIPAWKLIRLWIAEGLIMSRLSGNEIEEIAEYYLNDFANRNLVMVMGKTSN
DRIKTCRVHDMLHEFCVEEATKLALFKQVCLTSDQDIQNSITCRRVSIQSSVPQNFISKKTVEEHVRSLLCFSSKQKQVD
FSNIDVKFIPNAFPLMRVLDIESLKFSIPREFYQLLHLRYIAISGDFQELPKLFTSFCNAQTLILNTSKPTLDIKADIWN
MPRLRHLRTNKPAILPPPTASSTSSSTTSCLLQTLSLVTPESCKGNVLSKAGNVKKMSIEGNLTPFLETSKGEFFSNFQV
LKLLESLTLLNDDKSNKALHLPSAFSECLPNLKKLTLSKTRFDWNQAYRLGQVNNLQVLKLKENAFTGPSWRMEPGGFKK
LQVLWIEMADFVSWEASNCPFPRLRSLVLISCLNLEALISMPQSVVVIRRVSRHDDAFAVSVHLIISSNKETCYKYCLLI
QTLSSLKTFPWMVLKMF
>St_PG4042_C00T035056.1
MDPFTAAALTTAVTATVSLLVENLSHLISYNWKLYTGLKKSCEDLFDEVKRLNAFLVDNANQRSNSTQWEVLVDKIRRTV
YKAEDVVDKLLIQAKIDQESSIAKKLIHKTYKNRNFTEEINEILEEVRKILDENQHLFEANPMIDHHAEKVVQEEQGSSL
ENHEVVGFDEEATEVINRLVEGAECLDVIPVVGMPGLVTFGFTFRENSVDEFKNRNEADITQEIRKRVANGGKCLIVLDD
VWDPNVVDFVKTVFPDNKKAHRIMMTTRHEDIARSVNKYPHNLKFLDGDESFQLLEKRAFGVSRCPVELVEHGEAIVAKC
SGVPLTIVVIAGALRGRTSEIDWKVVRENVGKHLIQEDKLQRCVNVVRLSYNHLPQEKKACFLYFGAFPQGFDIPAWKLI
RLWIAEGLIMSKLSGNEIEEIAEYYLNDFANRNLVMVMGKRSNGRIKTCHVHDMLHEFCVEEATRLTLFKQVCLTSDQDI
VPSIQNSITCRRVSIQSSVPQNFISKKTVEEHVRSLLCFSSKQKQADFSNIDIKLIPNAFPLMRVLDIESLKFSIPREFY
QLLHLRYIAISGDFKELPKLFTSFCNAQTLILNTSKPTLDIKADIWNMPRLRHLRTNKPAILPLPTCSSSTNSCLLQTLS
LVTPKSCKGNVLSKAGNVKKLNIEGNLTPFLETSKSEFFSNFHVLKLLESLTLLNDDKNNKSLHLPSAFSECLPNLKKLT
LSKTRFDWNQAYRLGQVKNLQVLKLKENAFTGKSWKMEPGGFEKLQVLWIEMADFLSWEASNCPFPRLRSLVLISCLNLE
AVPLELADLDNLQEMTLDNTSKASESAREIEREKKKKQADPESGKFKVTIPY
>St_PG4042_C00T055670.1
MAETTVEFALNNLTEQLRDNIDVIAVIKDEVTCLLSELNHLRAFLIEANRNRRGSEILKHFVQELNRAINKAENSIDNFM
IEAKLHKKRGIYKIFDLCYLVKGKRCCSEIRSIMEKLKEIRRDSTYALSMSLQFDDSKSKQTAHQLKRAPIVEEDEIVGF
DEEADEIINRLLGGSDDVEFIPIVGMPGLGKTTLANKVFKSSTVGYTFDNRIWVYVSQSYTRRDLFLNIINQFTRNTEQY
RYVTEEALAEVIREHLLPGKYLIVLDDVWTWEPLDDVKIALPNKMRGSKVLFTTRDDKLGKFCCNEPHHLKFLTDNECWE
LLQKKVFHKDKCPADLEELGERIAKKCMGLPLAALVIAGALTGRSKTKSEWEIVHQYVSEHIISSDIMMTKKLVQMSCDS
LSVNLKACFLYCGAFPKGSEIPAWKIVRLWIAEGFIRETMQSTVEIVAEGYLNELVSKSLLMVAQRTSNGQIKTFRVHDM
LHEFCTLEASEENLFKEIKLGVEQSFPRNQVLATFRRLSIDSSVQEFISTNPYGDSIRSFLCFSSRNIVMSPYELETIPK
SFPLLRVLDIESILFELETIPKSPLQKQFFQLYHLRYLAISSDSLKILPKFMEDLWNLQTLIISTQQETLNIEADICNMP
QLRHLHTNASAKLCPPVLKTRNHTLQTLSIIEPETFTENVLFARCENLKKLGIRGDMAKLVGLFELEYLEKLKLMNLASG
GLHLRSENLFPRRLKQLTLSGTWFDWNEIRRVVGYLELLEVFKVKENAFTGHYWELNDYVFPCLKVLWIERSELVYWKAS
DVNFPSLERLILRNLNKLGEIPINFANIRHLKMMELVNTTKSTVKSAQNIESRSIRDLLLAVCQIASTF
>St_PG4042_C00T068253.1
MVDVGVEFLLENLKQLMLDNAELIGGVKNEIENLRDDLSEFNAFLKQAAMLRSENPVLKELVKSIRKVVNRAEDAIDKFV
IEAKIHKDRGFKAVFDKPVHYKRVRDAAVEIKGIRDKMREIRQNKAHGLQALLQDHDDSISRGGEERQAPVVEEDDVVGF
DDEAQTVIDRLLEGSGDLEVIPVVGMPGLGKTTLATKIFKHPKIEYEFFTRLWLYVSQSYKTRELYLNIISKFTGNTNHC
HDMSERDLALKVREILEEGGKYLIVLDDVWSTDAWDRIKIAFPKNDKGNRVLLTTRDHNVARYCNRSPHDLKFLTDEESW
ILLEKRALHKAKCPPELETNGKSIARKCKGLPLAIVVIAGALIGKGKTIREWEQVDQSVGEHFINRDQPNNCNKLVRMSY
DVLPYDWKACFLYFGTFPRGYLIPARKLIRLWIAEGFIQYRGNLSLECKAEDYLNELVNRNLVMVMQRTLDGQIKTCRVH
DMLYEFCWQEATTEENLFHEVKFGGEREVSTHRRLCIHSSVVEFISKKPSGEHVRSFLCFSPEKIDTPPTVSANISKAFP
LLRVFDTESIKINRFCKEFFQLYHLRYIAFSFDLIKALPKHVGELWNVQTLIVNTQQINLDIQADILNMPRLRHLHTNTS
AKLPTPANPRTSKTALVNQSLQTLSTIAPESCTEYVLSRAPKLKKLGIRGKIAKLMEPSQSILFNNVKTLQCLENLKLIN
VGQTDQTQLRLPPASLFPTKLRKLTLSDTWLEWDDMSVLKQLECLQVLKLKDNAFKGEHWELNDGGFPFLQVLCIERANL
VSWNASGDHFPRLKHLHISCDKLEKIPIGLADIRSLQVMDLRNSTKSAARSAREIQAKKNKLQTAKSQKFELSVFPPDSD
VQTAS
>St_PG4042_C00T068255.1
MIDVGVEFLLENLKKLVEDNVELIGGVKDEIKNLEDDLKEFKAFLMQAAIVRSENPVLKELVRSIRKVVNRAEDAIDKFV
IEAKVHKDKVFKGVFNKPVHYKRVRDAAVEIKGIRDRMREIRQNNTHGLQALQDHDDSINRGGEERQAPVVEEDDVVGFD
DEAQTVIDRLLEGSGDLEAIPVVGMPGLGKTTLATKIFKHPKIEYEFFTRLWLYVSQSYKTRELYLNIISKFTGNTNHCH
DMSERDLALKVREILEEGGKYLIVLDDVWSTDAWDRIKIAFPKNEKGNRVLLTTRDHNVARYCNRSPHDLKFLTDEESWI
LLEKRALHKAKCPPELETNGKSIARKCKGLPLATVVIAGALIGKGKTIREWEQVDQSVGEHFINRDQPNNCNKLVRMSYD
VLPYDWKACFLYFGTFPRGYLIPARKLIRLWIAEGFIQYRGNLSLECKAEDYLNELVNRNLVMVMQRTLDGQIKTCRVHD
MLYEFCWQEATTEENLFHEVKFGGEREVSTHRRLCIHSSVVEFISKKPSGEHVRSFLCFSPEKIDTPPTVSANISKAFPL
LRVFDTESIKINRFCKEFFQLYHLRYIAFSFDLIKALPKHVGELWNVQTLIVNTQQINLDIQADILNMPRLRHLHTNTSA
KLPTPANPRTSKTALVNQSLQTLSTIAPESCTEYVLSRAPKLKKLGIRGKIAKLLEPSQPVLFNNVKMLQCLENLKLINV
GQTDQTQLRLPPASLFPTKLRKLTLSDTWLEWDDMSVLKQLECLQVLKLKDNAFKGEHWKLNDGGFPFLQVLCIERANLV
SWNASGDHFPRLKHLHISCDKLEKIPIGLADIRSLQVMDLRNSTKSAARSAREIQAKKNKLQTAKSQKFELSVFPPDSDV
QTAS
>St_PG4042_C00T068256.1
MVDVGVEFLLENLNQLVLDNVELIGGVKNEIENLRDDLSEFNAFLKQAAMLRSENPVLKELVKSIKKVVNRAEDAIDKFV
IEAKIHKDRGFKAVFDKPAHYKRVRDAAVEIKGIRDKMREIRQNKAHGLQALLQDHDDSISRGGEERQPPVVEEDDVVGF
DNEAQTVIDRLLEGSGDLEVIPVVGMPGLGKTTLATKIFKHPKIEYEFFTRLWLYVSQSYKTRELYLNIISKFTGNTKHC
RDMSEMDLALKVREILEEGGKYLIVLDDVWSTDAWDRIKIAFPKNDKGNRVLLTTRDHNVARYCNRSPHDLKFLTDEESW
ILLEKRALHKAKCPPELETNGKSIARKCKGLPLAIVVIAGALIGKGKTIQEWEQVDQSVGEHFINRDQPNNCNKLVRMSY
DVLPYDWKACFLYFGTFPRGYLIPARKLIRLWIAEGFIQYRGTLSLECKAENYLNELVNRNLVMVMQRTLDGQIKTCRVH
DMLYEFCWQEATTEENLFHEVKFGSEQSVCEVSTHRRLCIHSSVVEFISKKPSGEYVRSFLCFSPEKIDTPPTVSANISK
AFPLLRVFDTESIKLNRFCKEFFQLYQLRYIAFSFELLKVLPKHVGELWNVQTLIVNTQQINLGIQADILNMPRLRHLHT
NTSAKLPTPANPKTSKTTLVNQSLQTLSTIAPESCTEYVLSRAPNLKKLGIRGKIAMLMEPSHSILFNNVKRLQFLENLK
LINVGQTDQTQLRLPPASLFPTKLRKLTLSDTWLEWDDMSVLKQLEYLQVLKLKDNAFKGEHWDLNDGGFPFLQVLCIER
ANLVSWNASDSFLERSKIIACCWFNQPGWRAWFLLHLAHCSNSEAYCIS
>St_PG4042_C00T070247.1
MADVAVKFLVENLMQLLIDNADLILGIKGEVENLLRDLNDFNAFLKQAAKSRRENEVLKEMVKKIRKVVNDAEDSIDKFV
IEAKRHDDKNKFAQWIHITHVARAKGVADEIKSIRERVKEIRENDAYGLRAITLDDNFNRGDEERKAPVVEEDDVVGFDD
EAKIVIDRLIGGSDYVEVVPVVGMPGLGKTTLAYKIYKDPKVEYEFFTRVWVYVSQTFKRREIFLNIISKFTRNTKQYHD
TPEDDLANEVKELLGKGGKYLIVLDDVWTMEAWDRIKIAFPNNGKRNRVLMTTRQSHVANYCNDKPHDLKFLTKDESWEL
LEKKVFHKEKCPPELELPGKSIAEKCMGLPLAIVVIAGALIGKGKTTREWELVAASVGEHLINRDPENCKKLVQMSYDRL
PYDLKACFLYCGAFPGGSQIPAKKLIRLWIAEGFIQYQGPLALEDVAEDHLNDLVNRNLVMVMQRSCSGQIKICRVHDML
HEFCRHEAMTEENLFQEIKQGQERSFPGKQELATYRRLCIHSLVPEFLSTKPSGEHVRSFLCVGSKKIDMPPNEIPSIPK
AFPLLRVLDAESIKFNRFSREFFKLFHLRYIALSTDKIKTIPTDFGNLWNVQTLIVETQQATLDIKADIWNMTRLRHVCT
NASATLPSTKRPKSSKDNLVNRCLQTLSTIAPECCTAEVFTRTPNLKKLGVRGKIDALLETSKDGSGSGLFSNIGKLAFL
EYLKLVNDTRLSSKPLHLPPAYIFPQKLKKLSLVDTWFEWKDMSILGLLPDLEVLKLKENAFKGQSWEQEDGGFPRLQVL
WIERTDLTSWKASSGNFQRLKHLALISCDKLEELPAELADIASLALDRVFVNSDTEFTLQ
>St_PG4042_C00T072940.1
MDPFTAAALTTAVTATVSLLVENLSNLISYNWKLYTGLKKSCEDLLDEVTRLNAFLIDNANQRSNSTQWDVLVDKIRRTV
YKAEDVVDKLLIQGKLDEESNIAKKMFHKTYKNRNFTEEINEILVEVKKILDENQELFKANPTFDPPAEKVVQEEQGSSL
ENHEVVGFDEEATKVINRLVEGAECLDVIPVVGMPGLGKTTLARKIYNDPKISREFFSYIWVFIGQSTCVKRDILFNILK
KFTNSVDEFKNRNEADITEEIRKRVANGGKCLIVLDDVWDSNVVDFVKTVFPDNKKAHRIMMTTRHEDIARSVNKYPHNL
KFLDGVESFQLLEKRAFGFSRCPVELVEHGEAIVAKCSGVPLTIVVIAGALRGRTSEIDWKVVRENVGKHLIQEDKLQRC
VNVVRLSYNHLPQEKKACFLYFGAFPQGFDIPAWKLIRLWIAEGLIMSKLWGNEIEEIAEYYLNDFANRNLVMVMGKTSN
DRIKTCRVHDMLHEFCVEEATRLALFKQVCLTSDQDIQNSITCRRVSIQSSVPQNFISKKTVEEHVRSLLCFSSKQKQVD
FSNIDVKLIPNAFPLMRVLDIESLKFSIPREFYQLLHLRYIAISGDFKELPKLFTSFCNAQTLILNTSKPTLDIKADIWN
MPRLRHLRTNKPAILPPPTASSTSSSTNSCLLQTLSLVTPESCKGNVLSKAGNVKKLSIEGNLTPFLETSKGEFFSNFQV
LKLLESLTLLNDDKSSKALHLPSAFSECLPNLKKLTLSKTRLDWNQAYRLGQVKNLQVLKLKENAFTGPSWKMEPGGFKK
LQVLWIEMADFVSWEASNCPFPRLRSLVLISCLNLEALISMPQSEVLIRNAFAVSVHLITSSNKETCCKYFLLVQTLSSL
KSFPWLVLEMF
>St_PG4042_C00T072954.1
MDPFTAAALTTAVTATVSLLVENLSNLISYNWKLYTGLKKSCEDLLDEVTRLNAFLIDNANQRSNSTQWDVLVDKIRRAV
YKAEDVVDKLLIQGKLDEESNIAKKMFHKTYKNRNFTEEINEILVEVKKILDENQELFKANPTFDPPAEKVVQEEQGSSL
ENHEVVGFDEEATKVINRLVEGAECLDVIPVVGMPGLGKTTLARKIYNDPKISREFFSYIWVFIGQSTCVKRDILFNILK
KFTNSVDEFKNRNEADITEEIRKRVANGGKCLIVLDDVWDSNVVDFVKTVFPDNKKAHRIMMTTRHEDIARSVNKYPHNL
KFLDGVESFQLLEKRAFGFSRCPVELVEHGEAIVAKCSGVPLTIVVIAGALRGRTSEIDWKVVRENVGKHLIQEDKLQRC
VNVVRLSYNHLPQEKKACFLYFGAFPQGFDIPAWKLIRLWIAEGLIMSKLWGNEIEEIAEYYLNDFANRNLVMVMGKTSN
DRIKTCRVHDMLHEFCVEEATRLALFKQVCLTSDQDIQNSITCRRVSIQSSVPQNFISKKTVEEHVRSLLCFSSKQKQVD
FSNIDVKLIPNAFPLMRVLDIESLKFSIPREFYQLLHLRYIAISGDFKELPKLFTSFCNAQTLILNTSKPTLDIKADIWN
MPRLRHLRTNKPAILPPPTASSTSSSTNSCLLQTLSLVTPESCKGNVLSKAGNVKKLSIEGNLTPFLETSKGEFFSNFQV
LKLLESLTLLNDDKSSKALHLPSAFSECLPNLKKLTLSKTRLDWNQAYRLGQVKNLQVLKLKENAFTGPSWKMEPGGFKK
LQVLWIEMADFVSWEASNCPFPRLRSLVLISCLNLEAVPLELADLDYLQEMTLDNTSKASESAREIECEKKKKQADPESG
KFKLTIPY
>St_PG4042_C00T073118.1
MADTVVNFLVENLLQLLSENVALIKGADDEFNNLLEEVQRLKAFLDDASKYHSDSKQWDQLVKDIQKTVHKAEDVIDKFL
VQSKQHREKGKIGRIFDKVNHIGIVRDLATEIKGIHDKVKKLRENNQQAFQPRPVLELPKKGVQEQGPSLENNEVVGFDD
EASKVIKRLVEGPVESLDIIPVVGMPGLGKTTLARKIYNDPKLSYEFFSIPWVYVGQEYKIKDIYLRILKCFKKSIEDHL
NDDVDTLAKVISDFINKGGRCLIVLDDVWVAEVIDDVKKVFAENKKGHRIMMTTRDRYLATYANTEPHDLKFLNGKESFE
LLEKRVFGKGSCPDELVELGKKIAGNCGGVPLAVVVIAGALRGRPNTNDWVRVQKNVAEHFYKNTQAGCLKFVEMSYNRL
PQEVQTCFLYCGVFPRGFDIPSWKLIRLWIAEGLIKPQQTYTLEEIAEFYLNDLVNRNLVILMQKKSDGQIKICRLHDML
HEFCRTEASNKWLFQQMRLTSDQAIPSIQDKDTCRRLCIQPSILNQFLLDKPIAEHVRSFYCFSSEQKQIDLPPNDIKHI
HKAFTLIRVLDVEPVKFLFSKDFNQLYHLRYVAISGEFKSLPPSFGKFWNLQTLVINTSTSESTLEVKADIWNLLQLRHF
HTNIPAKLPVPATTTGKTSCLQTLSMVAPESCKKDVLAKACLLKKLSIRGQMASFLEPKGGISNLEELKCLEHLKLLNDV
LYVNKAIHLPPAFFRLVRTVKKLTLVNTRFSWSDANKLAQLEHLEVLKLKENAFIGDSWKPEIGGFSALQVLWIERSDLE
SWMASSLNFPILRHLVLISCDKLKAVPLGLADIHNFQEMRLDNSKEAVKSAKEIESKKPKFKLTIFPPETDSKDTQ
>St_PG4042_C00T073126.1
MADAVVNFLVENLLQLINENVKLIGGAKGELENLLKIAQQLKAFLDDAAKYGYTNSEQWKVLVIEIHKTVHRAEDAIDKF
LVQAKLHQDKNTMGRIFDWPRNLIKVRNLAAEIKGIHDQVKELRKNNQALQATPVLELPKRGEVTQGPSLENDAVVGFDD
EANKVIKRLVEGLMESVDIIPVVGMPGLGKTTLARKIYNDSKLSYEFYSIVWVYVGQECKAKDIYLRILKFFKKNIEDHL
NDDVDTLAKAIGGYIKKGGRCLIVLDDVWEDEVIDHVMKVFAENKKGHRIMMTTRDLRVAKFANPEPHELKFLKTEESFE
LLVMRVFGKGSCPNELVGTGKKIAEKCGGVPLVVVVIAGALRGRSDKKDWERVDKNVVQHFGDHTEDSCLKFVKMSYDHL
PQEVQMCFLYCGVFPRGFDIPCWKLIRLWIAEGLIKPQPEFTLEEIAEFYLTDLLNRNLVIIMQKRSDGQIKTCRLHDML
YQFCKKEASNKWLFQEPDQSKLDPDTCRRLCIQPSNLSDFLSTTPVAEHVRSFYCFSSKQKPINLSPNETKLIHKAFPLM
RVLDVESLKFIFSKDFNNLFHLRYIAISGDFRALPPTFGKFWNLQTLILNTSTLEPTLEVKADIWNLLQLRHLHTNIPAK
LPSPTTTTGKPSCLQTLSMVAPESCEKDVLAKACNVRKLSIRGQMAAFLGAYKGGINNLEELQCLEHLKLLNDVLFINKT
LQLPLAFSKLVRTVKKLTLTNTRFAWSEADKLGMLESLEVLKFKENAFTGDLWKPKSGFSALQVLWIERLHSDIKGENLD
IELPGSQSSSDK
>St_PG4042_C00T073127.1
MADTVVNFLVENLLQVLSENVALIKGADDEFNNLLEEVQRLKAFLDDASKYHSDSKQWDQLVKDIQKTVHKAEDVIDKFL
VQSKQHREKGKVGRFFDKVNHIGIVRDLATEIKGIHDKVKKLRENNQQAFQPRPVLELPKKGVQEQGPSLENDEVVGFDD
EASKVIKRLVEGPAESLDIIPVVGMPGLGKTTLARKIYNDPKLSYEFFSIPWVYVGQEYKIKDIYLRILKCFKKSIEDHL
NDDVDTLAKAISDFINKGGRCLIVLDDVWEPNVIDHVKKVFTENKKGHRIMMTTRDRYLATYANTEPHDLKFLNGKESFE
LLEKRVFGKGSCPDELVELGKKIAGNCGGVPLAVVVIAGALRGRPNTNDWIRVQKNVAEHFYKNTQAGCLKFVEMSYNRL
PQEVQTCFLYCGVFPRGFDIPSWKLIRLWIAEGLIKPQQTYTPEEIAEFYLNDLVNRNLVILMRKKSDGQIKICRLHDML
HEFCRTEASNKWLFQQMHLTSDQAIPSIQDKDTCRRLCIQPSILNQFLLDKPIAEHVRSFYCFSSEQKQIDLPPNDIKHI
HKAFTLIRVLDVEPIKFLFSKDFNQLYHLRYVAISGEFKSLPPSFGKFWNLQTLVINTSTSESTLEVKADIWNLLQLRHF
HTNIPAKLPAPATTTGKTSCLQTLSMVAPESCKKDVLAKACLLKKLSIRGQMASEILISFLTTSFLEPKGGISNLEELKC
LEHLKLLNDVLYINKAIHLPPAFFRLVRTVKKLTLVNTRFSWSDANKYAQLEHLEVLKLKENAFIGDSWKPEIGGFSALQ
VLWIERSDLESWMASSLNFPILRHLVLISCDKLKAVPLGLADIHNFQEMRLDNSKEAVKSAKEIESKKPKFKLTIFPPET
DSKDTQ
>St_PG4042_C00T073141.1
MADAVVNFLVENLLQLLTENVKLIGGAKGELENLLKIAQQLKAFLDDAAKYGYTNSEQWKVLVIEIHKTVHRAEDAIDKF
LVQAKLHQDKNTMGRIFDWPRNLIKVRNLAAEIKGIHDQVKELRKNNQALQATPVLELPKRGEVTQGPSLENDAVVGFDD
EANKVIKRLVEGSMESVDIIPVVGMPGLGKTTLARKIYNDSKLSYEFYSIVWVYVGQECKAKDIYLRILKFFKKNIEDHL
NDDVDTLAKAIGGYIKKGGRCLIVLDDVWEDEVIDHVMKVFAENKKGHRIMMTTRDLRVAKFANPEPHELKFLKTEESFE
LLVMRVFGKGSCPNELVGTGKKIAEKCGGVPLVVVVIAGALRGRSDKKDWERVDKNVVQHFGEHTEDSCLKFVKMSYDHL
PQEVQMCFLYCGVFPRGFDIPCWKLIRLWIAEGLIKPQPEFTLEEIAEFYLTDLLNRNLVIIMQKRSDGQIKTCRLHDML
YQFCKKEASNKWLFQEPDQSKLDPDTCRRLCIQPSNLSDFLSTTPVAEHVRSFYCFSSKQKPINLSPNETKLIHKAFPLM
RVLDVESLKFIFSKDFNNLFHLRYIAISGDFRALPPTFGKFWNLQTLILNTSTLEPTLEVKADIWNLLQLRHLHTNIPAK
LPSPTTTTGKPSCLQTLSMVAPESCEKDVLAKACNVRKLSIRGQMAAFLGAYKGGINNLEELQCLEHLKLLNDVLFINKT
LQLPLAFSKLVRTVKKLTLTNTRFAWSEADKLGMLESLEVLKFKENAFTGDLWKPKSGFSALQVLWIERSELESWEASVI
NFPVLRQLVLISCDKLDDVPLELADIPSLQEMRLDNTSKAVKSAKNVRDSKTSKSMKLKLSIFPPENESKVPQ
>St_PG4042_C00T073143.1
MADAVVNFLVENLLQLLSENIDLIKGVDDEFKNLLEEVQRLKAFLDDAAKFHSESSLWDQLVKEIQKLVHKSEDAIDKFL
VQAKLHRDKNKVGRFFDVGHMAVVRDLAAEIKGIHEKVKKLREDNKDSFKPKPILDVPKKGHEVTQGPSLDDDEVVGFDV
EAEKVIKRLVEGPTESLNIIPVVGMPGLGKTTLARKIYNDSTLSFEFFSILWVYVGREYKIKDIYLRILKHFKSSIDEYL
NEDEDRLPKVISGFMSKGGRCLIVLDDVWEANVIDHVKKVFPENKKGHRIMMTTRDGLLASYVNPDPHNLKFLTTEESFE
LLVKRVFGKGSCPDELKEVGKGIAGNCSGVPLVVVVTAGALAGRSNTTEWKVVERNVIQYAFNVNKDCGVFVEMSYDRLS
QELQTCLLYSGIFPRGFDIPAWKLIRLWIAEGLIKPQQSSTLEEIAELHLNDLVHRNLVILLQKRSDGQIKTCRLHDMLH
EFCRTKAADKWLFQEICTTVDNTVPSIQDPDTCRRLCIQPSTLNDFLSTKPSAEHVRSFYCFSSKQKQTDLSPNDIKLIH
KAFPLMRVLDVESLKFLFSKDFNNLFHLRYIAISGDFKALPPTFGKFWNLQTLILNTSTSEPTLDVKADIWNMLQLRHLH
TSIPAKLPSPTVTTGKPSSLQTLSMVAPESCKKDVLAKVCHLKKLSIRGQMAAFLESRGGISNLEELKCLEHLKLLNDVL
YMNKTVQLPSAFFRLVRTVKKLTLANTRFAWSEAEKLAQLESLEVLKLKENAFMGDTWKPEVGGFSKLRVLWIERAELET
WEASNLNYPILRNLILVSCDMLNAVPVKLADIPNLREMKLENTIKAVKSAKDILELKKSQKIIFKLSIFPPESESKATQR
ESGLRSGVMCMMSWHFMFSRLAF
>St_PG4042_C00T073152.1
MADAVVNFLVDNLLQLLSENIDLIKGVDDEFKYLLEEVQRLKAFFDDAAKFHSESSLWDQLVKDIQKMVHKSEDTIDKFL
VQAKLHQDKNKVGRFFDVGHMAVVRALAADIYIHEKVKKLREDNKDSFEPKPILDVPKKGHEVTQGPSLDDDEVVGFDEE
VKKVIKRLVEGPAESLAIIPVVGMPGLGKTTLARKIYNDSTLSFEFFSILWVYVGQEYKIKDIYLRILKHFKNSIDEYLN
EDEGTLAKVISGFMSKGGRCLIVLDDVWERNVIDHVKKVFAENKKGHRIVMTTRELSVAAYVNPDPHYLKFLTPEESFEL
LVKRVFGKGSCPDKLKEVGKRIAGNCGGVPLVVVVIAGALAGRSNTTEWEVVERNVAQHAFSVNKACGVFVEMSYDRLSQ
EMQTCFLYCGIFPRGFDIPAWKLIRMWIAEGLIKPQQSYTLEEIAEHHLNDLVNRNLVIMLQKRSDGQIKTCRLHSMLHE
FCRRKAANKWLFQEICTAADNSLPSIQDSDTCRRLCIQPSTLCNFLSTKPSAEHVRSFYCFSSKQKQTELSRNEIELLHK
AFPLIRVLDVESLKFLFSKDFNQLFHLRYIAISGDINALPPPFGNFWNLQTLILNTSTSEPTLDVKADIWNMLQLRHLHT
NIPAKLPSPTIMTGKPSCLQTLSMVAPESCKKDVLAKACHLKKLSIRGQMAAFLESRGGISNLEELKGLEHLKLLNDVLY
MNKTVQLPAAFFRLVRTVKKLTLANTRFAWSEAEKLAQLESLEVLKLKENAFMGDTWKPEVGGFSKLRVLWIERAELETW
EASNLNYPILRNLILVSCDKLNIVPVELADIPNLREMKLENTIKAVKSAKDILELKKSQKIIFKLSIFPPESESKATQ
>St_PG4042_C00T073154.1
MADAVMNLLVESLFQLINDKIELIGGAKDELDNLLQEINTLKAFLQDNDQQESNSNLWKIFVKIIRTQAHKADDVIDKFV
LEAKLHEEKNLWRKTFDLGRHIKRVNNLAKGIKDIREKVKEIRQNNSQVLQPKPMLNLPKRLAREPQDTFLEVKNIVGFT
KEANEVMERLVGGTEEVECIPIVGMTGLGKTTLARKVWSDSQITTEFSNIIWVSVGQSNELKNIFFVILKSSTGPNQEFL
CNGENELAKLIASFVTEQHRCLIVLDNVCASGLVDFFKNVLPENKKGHRILMTTRRRDVASCASKKPYHLKFLNGEDSFR
LLEKRVFDNGRCQNDQLVELGKSIASKCGGLPLALVVIARALKVNQTLYEWKRIENNFWQYVVKENDTTSCWKIVEASYE
SLSSEMKACFLYCLAFPKGYDIPFQMLIRLWMAEGLIESSPKKFSSSKDKAENYLMEFENLDLVIVSREITGSIKRIKCN
DIFYDFYKMEVTKESVFQELRLKPDLPSINDPDTSRRLHIESCDLSDFISKNPSAEHVRSFLCFSSEDLDQQTKLSSDVD
IQFIPKAFPLLRVLKIESINIPSLKNLNQLFHLRYISISGNFKELPAFFSKFWSLQSIIINTSQPTLNIKANIWNMSKLT
HLKTNKPSKLPLPSTQKGNGSSSIQTLSKISPETCNKDVLGEASNSLKKLSIQGNIEDSLKTNSIRFSTFEGFQTFEKFE
CLENLKLMSDACCNSNAFQLPKALFRFLLKLKKLTLSKTMFGWEEATKLGQLPCLEILKLEKEAFTGSIWKPEEGDFRVL
QILLIHNDELQIWKASGYHFPELRGHSVKLKGKFDQDTLLGARDHGQITLIWSCHCVSCIFSVILITE
>St_PG4042_C00T073155.1
MADVMNFLVENLLQLLSENINLIKGLEDEFNNLLEEVQRLKVFLDDASKFQISDNRLWDSLVKEVQKTIHKAEDLTDKFL
VQAKLLVGFDEEAKQVIKRLVEGPQESLDIIPVVGIAGLGKTTLARKIYNDSKLSYEFFSIIWVYVGEEYKIKDIYLRIL
KFFKRSIEDHVNDDVDTLAKVISDMIRKGGRCLIVLDDVWEAEVVDVVKRVFPRNKMGHRIMMTTHDRYLASYANPDPHS
LKFLNENESFELLVKRVFGNGNSCPVEFVELGQTIARKCEGIPLEIVLIAGILIGRTDKRDWERVDKNVSEYLYKENKDC
GVFVKMSYNRLPQEVQTCFLYCGVFPQGIDIPCWKLIRLWIAEGLIKPQQSFTLEEIAEFYLNDLVQRNLVILLQKRSDG
QIKTCRLHNMLHEFCRKEASNKWLFQQVSSTHDQSIQDPDTCRRLCIQPSTLSDFLSTKPNAEHVRSFYCFSSKQKQTEL
SRNEIKLLHKSFPLIRVLDVESLNFLFSKDFNQLFHLRYIAISGDIKALPPPFGKFWNLQTLILNTSTSEPTLDVKADIW
NLLQLRHLHTNIPAKLPSPTITTGKPSCLQTLSIVAPESFKKDVLAKACNLTKLSIRGQMMGFFESRGGISNLEELKCLE
HLKLLNDVRYMNKAIQLPATFFRLVRTVKKLTLSNTRFAWSDADKLGQLESLEVLKLKENAFTGDTWKPEVGGFSKLQVL
WIERADLEIWEASNLNFPILRNLVLVSCDKLDSVPLKLADIPNLQEMKLENTRKAVKSAKDILEHKTSQGIKFTCSIFPP
DADPRPHSEVERRELGH
>St_PG4049_C00T002690.1
MDPFTAAALTTVVTATVSLLVENLSNLISYNWKLYTGLKKSCEDLFDEVKRLNAFLIDNANQRSNSTQWDVLVDKIRRTV
YKAEDVVDKLLIQGKLDQESNIAKKMFHKTYKNRNFTEEINEILEEVRKILDENQHLFEANPTIDHQAETVVQEEQGSSL
ENHEVVGFDEEATKVINRLIEGAECLDVIPVVGMPGLGKTTLARKIYNDPKISREFFSYIWVFVGQSTCVKRDILFNILK
KFTNSVDEFKNRNEADITQEIRKRVANGGKCLIVLDDVWDPNVVDFVKTVFPDNKKAHRIMMTTRHEDIARSVNKYPHNL
KFLDGDESFQLLEKRAFGISRCPVELVEHGESIVAKCSGVPLTIVVIAGALRGRTSELDWKVVRENVGKHLIQEDKLQRC
VNVVRLSYNHSPQEKKACFLYFGAFPQGFDIPAWKLVRLWIAEGLIMSKLSGNEIEEIAEYYLNDFANRNLVMVMGKRSN
GRIKTCRVHDMLHEFCVEEATRLTLFKQVCLTSDQDIVPSIQNSITCRRVSIQSSVPQNFISKKTVEEHVRSLLCFSSKQ
KQVDFSNIDIKLIPNAFPLMRVLDIESIKFSIPREFYQLLHLRYIAISGDFKELPKLFTSFCNAQTLILNTSKPTLDIKA
DIWNMPRLRHLRTNKPAILPPPTCSSSSTNSCLLQTLSLVTPESCKGNVLSNAGNVKKLNIEGKSWKMEPGGFEKLQILW
IEMADFVSWEASNCPFPRLRSLVLISCLNLEAVPLELADLDNLQEMTLVNTSKASESAREIEREKKKKQADPESSKFKVT
IPY
>St_PG4049_C00T004834.1
MEAIIVAAVSPAATKAVSFLVDSLSQLLSENVDLIRGADGEFQRLLDEIKPINELLAGDYAQLKSNNKDNIDLDELFLKI
QRIVYKSEDAIDKFLIQAKIDQDNLFSKFLPIPKWINHWKSATEFNQILKQVTEIRQESQQVLQKSHIQKSTALPPGKST
GTQGSAEEDIEVVGFDKPAKDVIDRLCKGSKDLDVIPIVGMPGLGKTTLSRKIYHDSNITSHFYKRMWVYVGTSKKPKDI
LVEIVKEVAPSSSEELIKDKDENQLAHIIRDFLVERGKYLIVLDDVWDTQVVDFVKKAFPNNKSQPRGDRIMLTTRQQRV
AEAVSDRPHNLEKLSKGDSFKLLEQRVFGKTRECPINLRGYGKEIVDKCCGVPLAIVVISGALKGCMDESEWIVVKENVG
KILINKEDDENCLKFVETSYNHLPQQKKAAFLYFGVFPQGFDIPAWKLIRLWVAEGLIKSDLQGSEIEKVAETYLSDFAG
RNLVMVMQKRSNGQIKTCHLHDMLHEFCIIEAKRISLFQQVYLQPGVRVFPSIEDPNTSRRLCIQSSIPYNFIPKDTSVQ
HVRSLLCFSSDQKQIDLSNLNVQLIPYAFPLIRVLDIQSLIFEFSKMFYRLFHLRYIAIKGNFTVLPSLFGNFWYLQTLI
LHTDTSSSTLEIKEDIWKMLQLRHLHSNLPVELPPPPTPTSKIRTSCLQTLSKVTPDSCKKTVLAKVIHLRKLGIEGQLA
VLLGKSTEGRGFDNFQELTRIENLKLLNNGWSEELHFPPHFFSILKTLNKLTLSNTGFEWSEADILGKLKCLKVLKLKEN
AFIGKNWKPKKGSFSNLQVLWIDWAENWETWDASNCRFQSLTHLVLISCYELKAVPHELADSPLQEMRLMRTFNAVSSAI
EIKSKKLQRHDPGSSIKFNLIIFPPPSSTN
>St_PG4049_C00T007164.1
MVDVGVEFLLENLKQLMLDNVELIGGVKDEIENLRDDLSEFNAFLKQAAMVRSENPVLKELVRSIRKVVNRAEDAIDKFV
IEAKVHKDKGFKGVFNKPVHYKRVREIAVEIKGIRDRMREIRQNNAHGLQALQDHDDSLNSGEERQPPVVEEDDVVGFDD
EAQTVIDRLLEGSGDLEVIPVVGMPGLGKTTLATKIFKHLKIEYEFFTRLWLYVSQSYKTRELYLNIISKFTGNTKHCRD
MSEMDLAHKVREILDEGGKYLIVLDDVWSTDAWDRIKIAFPRNGKGNRVLLTTRDNNVARYCNRSPHYLKFLIDEESWIL
LEKRALHKAKCPPELETNGKSIARKCKGLPLAIVVIAGALIGKGKTIREWEQVDQSVGEHFINRDQPNKLVRMSYDVLPY
DWKACFLYFGTFPRCYLIPARKLIRLWIAEGFIQYRGNLSLECKAENYLNELVNRNLVMVMQRTLDGQIKTCRVHDMLYE
FCWQEATTEENLFHEVKFDGEQSVREVSTHRRLCIHSSVVEFISKKPSGEHVRSFLCFSPEKIDTPPTVSANISKAFPLL
RVFDTESIKINRFCKEFFQLYHLRYIAFSFDSIKVLPKHVGELWNVQTLIVNTQQINLDIQADILNMPRLRHLHTNTSSK
LPTPANPKTSKTTLVNQSLQTLSTIAPESCTEYVLSRAPKLKKLGIRGKIVKLLEPSQSVLFNNVKTLQCLENLKLINVG
QTDQTQLRLPPASLFPTKLRKLTLSDTWLEWDDMSVLKQLECLQVLKLKDNAFKGEHWELNDGGFPFLQVLCIERANLVS
WNASGDHFPRLKHLHISCDKLEKIPIGLADIRSLQVMDLQNSTKSAAKSAREIQAKKNKLQNAKSQKFELSVFPPDSDVQ
TAS
>St_PG4049_C00T007166.1
MVDVGVEFLLENLKKLVEDNLELIGGVKDEIEKLRDDLSEFNAFLKQAAMVRSENPILKELVRSIRKVVNRAEDALDKFV
IEAKIHKDKGFKGVFNKTVHYKRVREIAVEIKGIRDRMREIRQNNAHGLQALQDHDDSLNSGEERQPPVVEEDDVVGFDD
EAQTVIDRLLEGSGDLEVIPVVGMPGLGKTTLATKIFKHLKIEYEFFTRLWLYVSQSYKTRELYLNIISKFTGNTKHCRD
MSEMDLAHKVREILDEGGKYLIVLDDVWSTDAWDRIKIAFPRNGKGNRVLLTTRDNNVARYCNRSPHYLKFLTDEESWIL
LEKRALHKAKCPPELETNGKSIARKCKGLPLAIVVIAGALIGKGKTIREWEQVDQSVGEHFINRDQPNKLVRMSYDVLPY
DWKSCFLYFGTFPRGYLIPARKLIRLWIAEGFIQYRGNLSLECKADNYLNELVNRNLVMVMQRTLDGQIKTCRVHDMLYE
FCWQEATTEENLFHEVKFDGEQSVREVSTHRRLCIHSSVVEFISKKPSGEHVRSFLCFSPEKIDTPPTVSANISKAFPLL
RVFDTESIKINRFCKEFFQLYHLRYIAFSFDSIKVLPKHVGELWNVQTLIVNTQQINLDIQADILNMPRLRHLHTNTSSK
LPTPANPKTSKTTLVNQSLQTLSTIAPESCTEYVLSRAPKLKKLGIRGKIAKLLEPSQSVLFNNVKTLQCLENLKLINVG
QTDQTQLRLPPASLFPTKLRKLTLSDTWLEWDDMSVLKQLEYLQVLKLKDNAFKGEHWELNDGGFPFLQVLCIERANLVS
WNASGDHFPRLKHLHISCDKLEKIPIGLADVRSLQVMDLQNSTKSAARSAREIQVKKNKLQTAKSQKFELSVFPPDSDVQ
TAS
>St_PG4049_C00T010235.1
MDPFTAAALTTAVTATVSLLVENLSHLISYNWKLYTGLKKSCEDLFDEVKRLNAFLIDNANQRSNSTQWDVLVDKIRRTV
YKAEDVVDKLLIQGKLDQESNIAKKMFHKTYKTRNFTEEINEILVEVRKILDENQNLFEANPTIDHQAETVVQEEQGSSL
ENHEVVGFDKEATEVISRLVEGAECLDVIPVVGMPGLGKTTLARKIYNDPKISREFFSCIWVFIGQSTCVKRDILFNILK
KFTNSVDEFKNRNEADITEEIRKRVANGGKCLIVLDDVWDPNVVDFVKTVFPDNKKAHRIMMTIRHEDIARSVNKYPHNL
KFLDGVESFQLLEKRAFGVSRCPVELVEHGEAIVAKCSGVPLTIVVIAGALRGRTSEIDWRVVRENVGKHLIQEDKLQRC
VNVVRLSYNHLPHEKKACFLYFGAFPQGFDIPAWKLIRLWIAEGLIMSKLSGNEIEEIAEYYLNDFANRNLVMVMGKTSN
DRIKHVVFMTCYMSFALKRELDWLFSNKYVSHLIKTYKTQLLVVECLFNHLFLKISSQKRQLKNMLGDFKELPKLFTSFC
NAQTLILNTSKPTLDIKADIWNMPRLRHLRTNKPAILPPPNASSTSSSTTSCLLQTLSLVTPESCKGNVLSKAGNVKNLS
IEGNLTPFLETSEGEFFSNFQVLKLLESLTLLNDDKSNKALHLPSAFSECLPNLKKLTLSKTRFDWNQAYRLGQVKNLQV
LKLKENAFTGRSWRMEPGGFKKLQVLWIEMADFELWEASNCPFPRLRSLVLISCLNLEAVPLELADLDYLQEMTLDNTSK
ASESAREIESEKNKKQADPESGKFKLNIPY
>St_PG4049_C00T010597.1
MADAVVEFLLLNLKQLLLYHVDLLSGVKDQVESLHRELSLMKAFLKDSREKRSEYEYVRELVSQITIMAYEAEDIIDTFV
TNAAMQKARSTFRRAFHVFDHSSKLRNVAKEIESIKVKVKEIYDKKMFGIQSLHGGESSRRSPPQKRVPMVEEENVVGFD
DEARKISSRLTNGSEELEIISIVGMGGLGKTTLAKKVYTNPSVEFHFYNRAWIYVSQQYSRKEVFLGILDSLGFITDEMY
KMSDEKLAGELFSHLRSKRYLVVIDDVWTMEAWDDLQMAFPKTASGSRILLTTRNTEVALHANPEGLPHHLRFLTHEESW
ELLSKKVFRKGSCPLELEDIGLQIAKKCYGLPLAIVVVSGLLLKKEKTRDWWKKVANDVSSYVARDPKQCMDVLALSYKH
LPDHLKVCFIYFGVFPEDFEIPVWKLLRLWTSEGFIQQMGQECLEDTAEEYLEDLVDRNLVLVAKKRANGRIKTCRIHDM
LRDLSVKMGSEEKFLEVFKESAQNHSLSSISKYHRRLCVHSHFLDFITSRPFGPNVRSFLCFASEEMELLREHTSFLHEA
FRLVRVLDLKYINFPRFPNEIVQLVHLRYIALSGNFRVLPASISNLWNLETLIVGTKSRELDIQVDIWKMSQFKHLYTSG
LSCLRGPPAKTRKDNEDPFVRRNIQTISTVLPDCCKENILARTPGLRKLGIRGKLATLVATNGDSSLFDNLAKLDNLETL
KLLNDTFPLPPSQCQIPGLPQSYKFPPNLKKLTLSDTFLDWSHISTLGMLPNLEVLKLKDYAFKGTQWEPLDGGFRLLRV
LHIGRTNLEHWNASGHHFPRLQQVFLKHCSSLNEIPFGLVENNSAGETRRRYQGQCIQACHLSSRYLGTKLHRLLELARR
VPHIKGYSNHLGNFPFSYPLRWYTWMKQLPLGVLRTTESI
>St_PG4049_C00T016833.1
MANVAVEFLVENLMQLLRDNAELISGVKEAAESLLQDLNDFNAFLKQAAKCHINENEVLRELVKKIRTVVNSAEDAIDKF
VIEAKLHKDKGMTRVLDLPHYKRVREVAGEIKAIRNKVKEIRQNDAIGLQALQDDDSSARGFEERKPPVVEEDDVVGFDE
EADIVIKRLLGESNRLEVVPVVGMPGLGKTTLANKIYKHPKIGYEFFTRIWVYVSQSYRRRELFLNIISKFTRNTKQYHG
MCEEDLADEIQEFLGKGGKYLVVLDDVWSDEAWERIKIAFPNNNKPNRVLLTTRDSKVAKQCTPIPHDLKFLSEDESWIL
LEKKVFHKDKCPPELVVPSGKSIAKKCKGLPLAIVVIAGALIGKGKTPREWKQVDDSVSEHLINRDHPENCNKLVQMSYD
RLPYDLKACFLYCSAFPGGFQIPAWKLIRLWIAEGFIQYKGHLSLECKGEDNLNDLINRNLVMVMERTSDGQIKTCRLHD
MLHEFCRQEAMKEENLFQEIKLGSEQYFPGKRELSTYRRLCIHSSVLDFISTKPSAEHVRSFLSFSSKKIEMPSADIPTI
PKGFPLLRVLDVESINFSRFSKEFYQLYHLRYVAFSSDSIKILPKHMGELWNIQTIIINTQQRTLDIQANIWNMERLRHL
HTNSSAKLPVPVAPKNSKVTLVNQSLQTLSTIAPESCTEEVFARTPNLKKLGIRGKIAVLLDNKSPASLKNVKRLEYLEN
LKLINDSSIQTGKLRLPPAYIFPTKLRKLTLLDTWLEWKDMSILGQLEHLEVLKMKENGFTGESWESTGGFCSLLVLWIE
RTNLVTWKASADDFPRLKHLVLICCDNLKEVPIALAEIRSFQVMIFPYSLLISDCVHSSFTGPQ
>St_PG4049_C00T017645.1
MKTEKRERTKMAETTVEFALNNLTEQLRDNIDAIAVIKDEVTCLLSELNHLRAFLIEANRNRRGSEILKHFVQELNRAIN
KAENSIDNFMIEAKLHKKRGIYKIFDLCYLVKGKRCCAEIRSIMEKLKEIRRDSTYALSMSLQFDDSKSKQTAHQLKRAP
VVEEDEVVGFDEEADKIINRLLGGSDDVEFIPIVGMPGLGKTTLANKVFKSSAGYAFDNRIWVYVSQSYTRRDLFLNIIN
QFTRNTEQYRYITEEALAEVIREHLLSGKYLIVLDDVWTWEPLDDVKIALPNKMRGSKVLFTTRDDKLGKFCCNEPHHLK
FLTDDECWELLQKKVFHKDKCPLDLEELGERIAKKCMGLPLAALVIAGALTGRGKIKSEWEIVHQYVSEHIISSDIMMTK
KLVQMSCDSLPVNLKACFLYCGAFPKGSEIPAWKIVRLWIAEGFIRETMQSTVETAAEGYLNELVSKSLLMVTQRTSNGQ
IKTFRVHDMLHEFCTLEASEENLFKEIKLGVEQSFPRNQVLATFRRLSIDSSVQEFISTNPYGDSIRSFLCFSSQNIVMS
PYELQTIPKSFPLLRVLDIESILFELETIPKSPFQKQFFQLFHLRYIAISSDSLKIVPKFMEDLWNLQTLIISTQQETLN
IEADICNMPQLRHLHTNASAKLCPSVLNTRNHHSALQTLSIIEPETFTEDVLFARCQNLKKLGIRGDMAKLVGLFKLEYL
EKLKLMNLASGGLHLRSEILFPRRLKQLTLSGTWFDWNEIRRVVGYLELLEVFKVKENAFTGHYWELKDYVFPCLKVLWI
ERSELVYWEASDENFPSLERLILRNLNKLEEIPINFANISHLKMMELVNTTKSTVKSAQYIESRSVCTGFKLTIFPPDTI
SDCN
>St_PG4049_C00T033676.1
MADVMNFLVENLLQLLSENINLIKGLEDEFNNLLEEVQRLKVFLDDASKFQISDNRLWDSLVKEVQKTTHKAEDLTDKFL
VQAKLRQGMNITKRIFDGAHHIARTRDVAIQIRQIYEKLKKLREDNKEAFRPNEFVHIPKIRQQVTQGPSLEDDEVVGFD
EEAKQVIKRLVEGPQESLDIIPVVGIAGLGKTTLARKIYNDSTLSFEFFSILWVYVGQEYNIKDIYLRILKYFKKSIDDH
VNDDVDTLAKVISDMIRKGGRCLIVLDDVWEAEVVDVVKRVFPRNKKGHRIMMTTHDRYLASYANPDPHNLKFLNENESF
ELLVKRVFGNGNSCPVEFVELGQTIARKCEGIPLEIVLIAGILIGRTDKRDWERVDKNVSQYLYKENKDCGVFVEMSYNR
LPQEVQTCFLYCGVFPQGCDIPCWKLIRLWIAEGLIKPQQSFTLEEIAEFYLNDLVQRNLVILLQKRFDGQIKTCRLHNM
LHEFCRKEASNKWLFQQVSSTHDQSIQDPDTCRRLCIQPSTLSDFLSTKPNAEHVRSFYCFSSKQKQTELSRNEIQLLHK
AFPLIRVLDVESLNFLFSKDFNQLFHLRYIAISGDIKALPPPFGKFWNLQTLILNTSTSEPTLDIKADIWNLLQLRHLHT
NRPAKLPSPTITTGKPSCLQTLSMVAPESLKKDVLAKACNLTKLSIRGEMMGFFEPRGGISNFEELKCLEHLKLLNDVFY
MNKTVQLPATFFRLVRTVKKLTLSNTRFAWSDADKLGQLESLEVLKLKENAFIGDTWKPVVGGFSKLRVLWIERAELETL
EASNLNFPILRNLVLVSCDQLNSVPFELAYIPNLQEMRLENTHKAVKSAKDILEHKISQDIKFKCSIFPPEADPRPHSEV
ESVIDMPPAIKNSLQISSLRFPTRLLLLKWSCSSEIGID
>St_PG4049_C00T033842.1
MDPFTAAALTTAVTATVSLLVENLSHLISYNWKLYTGLKKSCEDLFDEVKRLNAFLVDNANQRSNSTQWEVLVDKIRRTV
YKAEDVVDKLLIQAKIDQESSIAKKLIHKTYKNRNFTEEINEILEEVRKILDENQHLFEANPTIVHQAETVVQEEQGSSL
ENHEVVGFDEEATKVINRLVEGAECLDVIPVVGMPGLGKTTLARKIYNDPKISREFFSYIWVFIGQSTCVKRDILFNILK
KFTNSVDEFKNRNEADITQEIRKRVANGGKCLIVLDDVWDPNVVDFVKTVFPDNKKAHRIMMTTRHEDIARSVNKYPHNL
KFLDGDESFQLLEKRAFGVSRCPVELVEHGEAIVAKCSGVPLTIVVIAGALRGRTSEIDWKVVRENVGKHLLEDKRQRCL
NVVRLSYNHLPQEKKACFLYFGAFPQGFDIPAWKLIRLWIAEGLIMSKLSGIEIEDIAEYYLNDFANRNLVMVTGKRSNG
RIKTFRVHDMLHEFCVEEGTRLTLFKQVCLTSDQDIQNSITCRRVSIQSSVPQNFISKKTVEEHVKSLLCFSSKQKQVDF
SNIDVKHIPNAFPLMRVLDIESLKFSIPREFYQLLHLRYIAISGDFKELPKLFTSFCNAQTLILNTSKPTLDIKADIWNM
PRLRHLRTNKPAILPPPTASSTSSSTNSCLLQTLSLVTPESCNGNVLSKAGNVKKMSIEGNLTPFLETSKGEFFSNFQVL
KLLESLTLLNDDKSNKALHLPSAFSKCLPHLKKLTLSKTRFDWNQAYRLGQVKNLQVLKLKENAFTGPSWKMEPGGFKKL
QVLWIEMADFVSWEASNCPFPRLRSLVLISCLNLEAVPLELVDLDNLQEMTLDNTSKASESAREIELPQSEVSIRRVFKA
>St_PG4049_C00T033856.1
MDPFTAAALTTAVTATVSLLVENLSHLISYNWKLYTGLKKSCEDLFDEVKRLNAFLVDNANQRSNSTQWEVLVDKIRRTV
YKAEDVVDKLLIQAKIDQESSIAKKLIHKTYKNRNFTEEINEILEEVRKILDENQHLFEANPTIVHQAETVVQEEQGSSL
ENHEVVGFDEEATKVINRLVEGAECLDVIPVVGMPGLGKTTLARKIYNDPKISREFFSYIWVFIGQSTCVKRDILFNILK
KFTNSVDEFKNRNEADITQEIRKRVANGGKCLIVLDDVWDPNVVDFVKTVFPDNKKAHRIMMTTRHEDIARSVNKYPHNL
KFLDGDESFQLLEKRAFGVSRCPVELVEHGEAIVAKCSGVPLTIVVIAGALRGRTSEIDWKVVRENVGKHLLEDKRQRCL
NVVRLSYNHLPQEKKACFLYFGAFPQGFDIPAWKLIRLWIAEGLIMSKLSGIEIEDIAEYYLNDFANRNLVMVTGKRSNG
RIKTFRVHDMLHEFCVEEGTRLTLFKQVCLTSDQDIQNSITCRRVSIQSSVPQNFISKKTVEEHVKSLLCFSSKQKQVDF
SNIDVKHIPNAFPLMRVLDIESLKFSIPREFYQLLHLRYIAISGDFKELPKLFTSFCNAQTLILNTSKPTLDIKADIWNM
PRLRHLRTNKPAILPPPTASSTSSSTNSCLLQTLSLVTPESCNGNVLSKAGNVKKMSIEGNLTPFLETSKGEFFSNFQVL
KLLESLTLLNDDKSNKALHLPSAFSECLPHLKKLTLSKTRFDWNQAYRLGQVKNLQVLKLKENAFTGPSWKMEPGGFKKL
QVLWIEMADFVSWEASNCPFPRLRSLVLISCLNLEAVPLELVDLDNLQEMTLDNTSKASESAREIELPQSEVSIRRVLRH
DDAFAISVHLITSSNKEKNISLGGFGDVLD
>St_PG4049_C00T033865.1
MDPFTAAALTTAVTATVSLLVENLSHLISYNWKLYTGLKKSCEDLFDEVKRLNAFLIDSANQRSNSTQWDVLVDKIRRTV
YKAEDVVDKLLIQGKLDQESNIAKKMFHKTYKNRNFTEEINEILVEVTKILDENQNLFEANPTIDHQAETVVQEEQGSSL
ENHEVVGFDKEATEVISRLVEGAECLDVIPVVGMPGLGKTTLARKIYNYPKISREFFSCIWVFIGQSTCVKRDILFNILK
KFTNSVDEFKNRNEADITEEIRKRVANGGKCLIVLDDVWDPNVVDFVKTVFPDNKKAHRIMMTTRHEDIARSVNKYPHNL
KFLDGVESFQLLEKRAFGVSRCPVELVEHGEAIVAKCSGVPLTIVVIAGALRGRTSEIDWRVVRENVGKHLIQEDKLQRC
VNVVRLSYNHLPHEKKACFLYFGAFPQGFDIPAWKLIRLWIAEGLIMSKLSGNEIEEIAEYYLNDFANRNLVMVMGKTSN
DRIKTCRVHDMLHEFCVEEGTRLALFKQVCLTSDQDIQNSITCRRVSIQSSVPQNFISKKTVEEHVRSLLCFSSKQKQVD
FSNIDVKLIPNAFPLMRVLDIESLKFSIPREFYQLLHLRYIAISGDFKELPKLFTSFCNAQTLILNTSKPTLDIKADIWN
MPRLRHLRTNKPAILPPPNASSTSSSTTSCLLQTLSLVTPESCKGNVLSKAGNVKKLSIEGNLTPFLETSKGEFFSNFQV
LKLLESLTLLNDDKSNKALHLPSAFSECLPNLKKLTLSKTRFDWNQAYRLGQVKNLQVLKLKENAFTGRSWRMEPGGFKK
LQVLWIEMADFELWEASNCPFPRLRSLVLISCLNLEAVPLELADLDYLQKMTLDNTSKASESAREIESEKNKKQADPESG
KFKLNIPY
>St_PG4049_C00T036902.1
MADAVVEFLLLNLKQLLLYHVDLLSGVKDQVESLHRELSLMKAFLKDSREKRSEYEYVRELVSQITIMAYEAEDIIDTFV
TNAAMQKARSTFRRAFHVFDHSSKLRNVAKEIESIKVKVKEIYDKKMFGIQSLHGGESSRRSPPQKRVPMVEEENVVGFD
DEARKISSRLTNGSEELEIISIVGMGGLGKTTLAKKVYTNPSVEFHFYNRAWIYVSQQYSRKEVFLGILDSLGFITDEMY
KMSDEKLAGELFSHLRSKRYLVVIDDVWTMEAWDDLQMAFPKTASGSRILLTTRNTEVALHANPEGLPHHLRFLTHEESW
ELLSKKVFRKGSCPLELEDIGLQIAKKCYGLPLAIVVVSGLLLKKEKTRDWWKKVANDVSSYVARDPKQCMDVLALSYKH
LPDHLKVCFIYFGVFPEDFEIPVWKLLRLWTSEGFIQQMGQECLEDTAEEYLEDLVDRNLVLVAKKRANGRIKTCRIHDM
LRDLSVKMGSEEKFLEVFKESAQNHSLSSISKYHRRLCVHSHFLDFITSRPFGPNVRSFLCFASEEMELLREHTSFLHEA
FRLVRVLDLKYINFPRFPNEIVQLVHLRYIALSGNFRVLPASISNLWNLETLIVGTKSRELDIQVDIWKMSQFKHLYTSG
LSCLRGPPAKTRKDNEDPFVRRNIQTISTVLPDCCKENILARTPGLRKLGIRGKLATLVATNGDSSLFDNLAKLDNLETL
KLLNDTFPLPPSQCQIPGLPQSYKFPPNLKKLTLSDTFLDWSHISTLGMLPNLEVLKLKDYAFKGTQWEPLDGGFRLLRV
LHIGRTNLEHWNASGHHFPRLQQVFLKHCSSLNEIPFGLVEIFRHQIAPTSGASKKGTSY
>St_PG4049_C00T037653.1
MANVAVEFLVENLMQLLRDNAELISGVKEAAESLLQDLNDFNAFLKQAAKCHINENEVLRELVKKIRTVVNSAEDAIDKF
VIEAKLHKDKGMTRVLDLPHYKRVREVAGEIKAIRNKVKEIRQNDAIGLQALQDDDSSARGFEERKPPVVEEDDVVGFDE
EADIVIKRLLGESNRLEVVPVVGMPGLGKTTLANKIYKHPKIGYEFFTRIWVYVSQSYRRRELFLNIISKFTRNTKQYHG
MCEEDLADEIQEFLGKGGKYLVVLDDVWSDEAWERIKIAFPNNNKPNRVLLTTRDSKVAKQCTPIPHDLKFLSEDESWIL
LEKKVFHKDKCPPELVVPSGKSIAKKCKGLPLAIVVIAGALIGKGKTPREWKQVDDSVSEHLINRDHPENCNKLVQMSYD
RLPYDLKACFLYCSAFPGGFQIPAWKLIRLWIAEGFIQYKGHLSLECKGEDNLNDLINRNLVMVMERTSDGQIKTCRLHD
MLHEFCRQEAMKEENLFQEIKLGSEQYFPGKRELSTYRRLCIHSSVLDFISTKPSAEHVRSFLSFSSKKIEMPSADIPTI
PKGFPLLRVLDVESINFSRFSKEFYQLYHLRYVAFSSDSIKILPKHMGELWNIQTIIINTQQRTLDIQANIWNMERLRHL
HTNSSAKLPVPVAPKNSKVTLVNQSLQTLSTIAPESCTEEVFARTPNLKKLGIRGKIAVLLDNKSPASLKYVKRLEYLEN
LKLINDSSIQTGKLRLPPAYIFPTKLRKLTLLDTWLEWKDMSILGQLEHLEVLKMKENGFTGESWESTGGFCSLLVLWIE
RTNLVTWKASADDFPRLKHLVLICCDNLKEVPIALAEIRSFQVMIFPYSLLISDCVHSSFTGPQ
>St_PG4049_C00T051737.1
MVDVGVEFLLENLKQLVLDNVELIGGVKNEIENLRDDLSEFNAFLKQAAMVRSENPVLKELVKSIRKVVNRAEDAIDKFV
IEAKVHKDKGFKAVLDKPVHYKRVREAAVEIKGIRDKMREIRQNKAHGLQALLQDHDDSISRGGEERQPPVVEEDDVVGF
DDEAQTVIDRLLEGSGDLEVIPVVGMPGLGKTTLATKIFKHPKIEYEFFTRLWLYVSQSYKTRELYLNIISKFTGNTKHC
RDMSEMDLAHKVRKILEEGGKYLIVLDDVWSTDAWDRIKIAFPKNDKGNRVLLTTRDHNVARYCNRSPHDLKFLTDEESW
ILLEKRALHKAKCPPELETNGKSIARKCKGLPLAIVVIAGALIGKGKTIREWEQVDQSVGEHFINRDQPNNCNKLVRMSY
DVLPYDWKACFLYFGTFPRGYLIPARKLIRLWIAEGFIQYRGNLSLECKAEDYLNELVNRNLVMVMQRTLDGQIKTCRVH
DMLYEFCWQEATTEENLFHEVKFDGEQSVREVSTHRRLCIHSSVVEFISKKPSGEHVRSFLCFSPEKIDTPPTVSANISK
AFPLLRVFDTESIKINRFCKEFFQLYHLRYIAFSFDLIKVLPKHVGELWNVQTLIVNTQQINLDIQADILNMPWLRHLHT
NTSAKLPTPANPRTSKTTLVNQSLQTLSTIAPESCTEYVLLRAPKLKKLGIRGKIAKLLEPSQPVLFNNVKTLQCLENLK
LINVGQTDQTQLRLPPASLFPTKLRKLTLSDTWLEWDDMSVLKQLEYLQVLKLKDNAFKGEHWELNDGGFPFLQVLCIER
ANLVSWNASGDHFPRLKHLHISCDKLEKIPIGLADIRSLQVMDLRNSTKSAARSAREIQAKKKKLQTAKSQKFELSVFPP
DSDVQTAS
>St_PG4049_C00T051738.1
MVDVGVEFLLENLKQLMLDNVELIGGVKDEIENLRDDLSEFNAFLKQAAMVRSENPVLKELVRSIRKVVNRAEDAIDKFV
IEAKVHKDKGFKGVFNKPVHYKRVREIAVEIKGIRDRMREIRQNNAHGLQALQDHDDSLNSGEERQPPVVEEDDVVGFDD
EAQTVIDRLLEGSGDLEVIPVVGMPGLGKTTLATKIFKHLKIEYEFFTRLWLYVSQSYKTRELYLNIISKFTGNTKHCRD
MSEMDLAHKVREILDEGGKYLIVLDDVWSTDAWDRIKIAFPRNGKGNRVLLTTRDNNVARYCNRSPHYLKFLIDEESWIL
LEKRALHKAKCPPELETNGKSIARKCKGLPLAIVVIAGALIGKGKTIREWEQVDQSVGEHFINRDQPNKLVRMSYDVLPY
DWKACFLYFGTFPRCYLIPARKLIRLWIAEGFIQYRGNLSLECKAENYLNELVNRNLVMVMQRTLDGQIKTCRVHDMLYE
FCWQEATTEENLFHEVKFDGEQSVREVSSHRRLCIHSSVVEFISKKPSGEHVRSFLCFSPEKIDTPPTVSANISKAFPLL
RVFDTESIKINRFCKEFFQLYHLRYIAFSFDSIKVLPKHVGELWNVQTLIVNTQQINLDIQADILNMPRLRHLHTNTSSK
LPTPANPKTSKTTLVNQSLQTLSTIAPESCTEYVLSRAPKLKKLGIRGKIVKLLEPSQSVLFNNVKTLQCLENLKLINVG
QTDQTQLRLPPASLFPTKLRKLTLSDTWLEWDDISVLKQLECLQVLKLKDNAFKGEHWELNDGGFPFLQVLCIERANLVS
WNASGDHFPRLKHLHISCDKLEKIPIGLADIRSLQVMDLQNSTKPAAKSAREIQAKKNKLQTAKSQKFELSVFPPDSDVQ
TAS
>St_PG4049_C00T055251.1
MADVAVKFLVENLMQLLIDNADLILGIKGEVENLLRDLNDFNAFLKQAAKSRRENEVLKEMVKKIRKVVNEAEDSIDKFV
IEAKRHDDKNKFAQWFHITHVARAKGVADEIKSIRERVKEIRENDAYGLQAITLDDNFNRGDEERKAPVVEEDDVVGFDD
EAKIVIDRLIGGSDYVEVVPVVGMPGLGKTTLAYKIYKDPKVEYEFFTRVWVYVSQTFKRREIFLNIISKFTRNTKQYHD
TPEDDLANEVKELLGKGGKYLIVLDDVWTMEAWDRIKIAFPNNGKRNRVLMTTRQSHVAKRCNDKPHDLKFLTKDESWEL
LEKKAFHKEKCPPELELPGKSIAEKCMGLPLAIVVIAGALIGKGKTTREWELVAASVGEHLINRDPENCKKLVQMSYDRL
PYDLKACFLYCGAFPGGSQIPAKKLIRLWIAEGFIQYQGPLALEDVAEDHLNDLVNRNLVMVMQRSCSGQIKICRVHDML
HEFCRHEAMMEENLFQEIKQGQERSFPGKQELATYRRLCIHSLVPEFLYTKPSGEHVRSFLCVGSKKIDMPPNEIPSIPK
AFPLLRVLDAESIKFNRFSREFFKLFHLRYIALSTDKIKTIPADFGNLWNVQTLIVETQQATLDIKADIWNMTRLRHVCT
NASATLPSTKRPKSSKDNLVNRCLQTLSTIAPECCTAEVFTRTPNLKKLGVRGKIDALLETSKDGSGSGLFSNIGKLACL
EYLKLVNDTRLSSKPLHLPPAYIFPQKLKKLSLVDTWFEWKDMSILGLLPDLEVLKLKENAFKGQSWEQEDGGFPRLQVL
WIERTDLTSWKASSGNFPRLKHLALISCDKLEELPAELADIASLALDRDFVTSDTGFTLQ
>St_PG4049_C00T065044.1
MAETTVEFALNNLTEQLRDNIDVIAVIKDEVTCLLSELNHLRAFLIEANRNRRGSEILKHFVQELNRAINKAENSIDNFM
IEAKLHKKRGIYKIFDLCYLVKGKRCCAEIRSIMEKLKEIRRDSTYALSMSLQFDDSKSKQTAHQLKRAPVVEEDEVVGF
DEEADKIINRLLGGSDDVEFIPIVGMPGLGKTTLANKVFKSSAGYAFDNRIWVYVSQSYTRRDLFLNIINQFTRNTEQYR
YITEEALAEVIREHLLSGKYLIVLDDVWTWEPLDDVKIALPNKMRGSKVLFTTRDDKLGKFCCNEPHHLKFLTDDECWEL
LQKKVFHKDKCPLDLEELGEHIAKKCMGLPLAALVIAGALTGRGKIKSEWEIVHQYVSEHIISSDIMMTKKLVQMSCDSL
PVNLKACFLYCGAFPKGSEIPAWKIVRLWIAEGFIRETMQSTVETAAEGYLNELVSKSLLMVTQRTSNGQIKTFRVHDML
HEFCTLEASEENLFKEIKLGVEQSFPRNQVLATFRRLSIDSSVQEFISTNPYGDSIRSFLCFSSQNIVMSPYELETIPKS
FPLLRVLDIESILFELETIPKSPFQKKFFQLFHLRYIAISSDSLKILPKFMEDLWNLQTLIISTQQETLNIEADICNMPQ
LRHLHTNASAKLCPSVLNTRNHHSALQTLSIIEPETFTEDVLFARCQNLKKLGIRGDMAKLVGLFKLEYLEKLKLMNLAS
GGLHLRSETLFPRRLKQLTLSGTWFDWNEIRRVVGYLELLEVFKVKENAFTGHYWELKDYVFPCLKVLWIERSELVYWEA
SDENFPSLERLILRNLNKLEEIPINFANISHLKMMELVNTTKSTVKSAQYIESRSIRDLLLAVCQIASTFYKLRLVVSAT
>St_PG4060_C00T016705.1
MDPFTAAALTTAVTATVSLLVENLSHLISYNWKLYTGLKKSCEDLFDEVKRLNAFLIDNANQRSNSTQWEVLVDKIRRTV
YKAEDVVDKLLIQGKLDQESNIAKKMFHKTYKNRNFTEEINEILVEVRKILDENQNLFEANPTIDHQAAEIVVQEEQGSS
LENHEVVGFDKEATKVINRLVEGAECLDVIPVVGMPGLGKTTLARKIYNDPKISREFFSYIWVFIGQSTCVKRDILFNIL
KGFTNSFDEFKNRNETDITEEIRKRVANGGKCLIVLDDVWDPNVVDFVKTVFPDNKKAHRIMMTTRHEDIARSVNKYPHN
LKFLDGVESFQLLEKRAFGVSRCPVELVEHGEAIVAKCSGVPLTIVVIAGALRGRTSKIDWKVVRENVGKHLILEDKLQR
CVNVVRLSYNHLPHEKKACFLYFGAFPQGFDIPAWKLIRLWIAEGLIMSRLSGNEIEEIAEYYLNDFANRNLVMVMGKTS
NDRIKTCRVHDMLHEFCVEEATRLALFKQVCLTSDQDIQNSITCRRVSIQSSVPQNFISKKTVEEHVRSLLCFSSKQKQI
DFSNIDVKFIPNAFPLMRVLDIESLKFSIPREFYQLLHLRYIAISGDFKELPKLFTSFCNAQTLILNTSKPTLDIKADIW
NMPRLRHLRTNKPAILPPPTASSTSGSSTNSCLLQTLSLVTPESCKGNVLSKAGNVKKMSIEGNLTPFLETSKGEFFSNF
QVLKLLESLTLLNDDKSNKSLHLPSAFSECLPNLKKLTLSKTRFDWNQAYRLGQVKNLQVLKLKENAFTGMSWKMEPEGF
KKLQVLWIEMADFVSWEASNCPFPRLRSLVLISCLNLEVVPLELADLDYLQEMTLDNTSKASESARKIEREKKKKQADPE
NSKFKLTIPY
>St_PG4060_C00T016707.1
MDPFTAAALTTAVTSTVSLLVENLSHLISYNWKLYTGLKKSCEDLFDEVKRLNAFLIDNANQRSNSTQWDVLVDKIRRTV
YKAEDVVDKLLIQGKLDQEKVRKILDEKQNLFEANPTIDHQAAEIVVQEEQGSSLENHEVVGFGEEATKVINRLVEGAEC
LDVIPVVGMPGLGKTTLARKIYNDPTISREFFSCIWVFIGQSTCVKRDILFNILKGFTNSFDEFKNRNDADITQEILKRM
ANGGKCLIVLDGVWDSNVVDFVKTVFPDNKKAHRIMMTTRHEDIARSVNKYPHNLKFLDGVESFQLLEMRAFGVSRCPVE
LVEHGEAIVAKCSGVPLTIVVIAGALRGRTREIDWTVVRENVGKHLIQEDKFQRCVNVVRLSYNHLPQEKKACFLYFGAF
PQGFDIPAWKLILLWIAEGLIMSKLSGNEIEEIAEYYLNDFANRNLVMVMGKTSNDRIKTCRVYDMLHEFCVEEATRLTL
FKQVCLTSDQDIQNSITCRRVSIQSSVPKNFISKKTVEEHVRSLLCFSSKQKQVDFSNINVKYIPNAFPLMRVLDIESLK
FSIPREFYQLLHLRYIAISGDFKELLKLFTSFCNAQTLILNTSMPTLDIKADIWNMPRLRHLRTNKPAILPPPTASSTSG
STTNSCLLQTLSLVTPESCQGNVLSKAGNVKKMSIEGNLMPFLETSKGEFFSNFQVLKLLESLTLLNDDKSNKSLHLPSA
FSECLPNLKKLTLSKTRFDWNQAYRLGQVKNLQVLKLKENAFTGLSWKMEPGGFKKLQVLRIEMADFVSWEASNCPFPRL
RSLVLISCLNLEAVPLELADLDYLQEMKLDNTSKTNESAREIEREKKKKQADPESGKFKLIIPC
>St_PG4060_C00T016729.1
MDPFTAAALTTAVTATVSLLVENLSHLISYNWKLYTGLKKSCEDLFDEVKRLNAFLIDNANQRSNSTQWDVLVDKIRRTV
YKAEDVVDKLLIQGKLDQESNIAKKMFHKTYKNRNFTEEINEILVEVRRILNENQNLFEANPTIDHQAETIVQEEQGSSL
ENHEVVGFGEEATKVINRLVEGAECLDVIPVVGMPGLGKTTLARKIYNDPTISREFFSYIWVFIGQSTCVKRDILFNILK
GFTNSFDEFKNKNEADLTEEIRKRVANGGKCLIVLDDVWDPNVVDFVKTVFPDNKKAHRIMMTTRHEDIARSVNKYPHNL
KFLDGVESFQLLEKRAFGVSRCPVELVEHGEAIVAKCSGVPLTIVVIAGALRGRTSEIDWKVVRENVGKHLILEDKLQRC
VNVVRLSYNHLPHEKKACFLYFGAFPQGFDIPAWKLIRLWIAEGLIMSRLSGNEIEEIAEYYLNDFANRNLVMVMGKTSN
DRIKTCRVHDMLHEFCVEEATRLALFKQVCLTSDQDIQNSITCRRVSIQSSVPQNFISKKTVEEHVRSLLCFSSKQKQVD
FSNIDVKFIPNAFPLMRVLDIESLKFSIPREFYQLLHLRYIAISGDFKELPKLFTSFCNALTLILNTSKPTLDIKADIWN
MPRLRHLHTNKPAILPLPTSSSTNSCLLQTLSLATPESCKGNVLSKAGNVKKMSIEGNLTPFLETSKGEFFSNFQVLKLL
ESLTLLNDDKSNKALHLPSAFSECLPNLKKLTLSKTRFDWNQAYRLGQVKNLQVLKLKENAFTGPSWKMEPGGFKKLQVL
WIEMADFVSWEASNCPFPILRSLVLISCLKLEVVPLELADLDNLQEMKLENTSKASEYAREIESEKKKKQADPESGKFKL
TIPY
>St_PG4060_C00T016748.1
MDPFTAAALTTAVTATVSLLVENLSHLISYNWKLYTGLKKSCEDLFDEVKRLNAFLIDNANQRSNSTQWEVLVDKIRRTV
YKAEDVVDKLLIQGKLDQESNIAKKMFHKTYKNRNFTEEINEILVEVRRILDENQNLFEANPTIDHQAETIVQEEQGSSL
ENHEVVGFGEEATKVINRLVEGAECLDVIPVVGMPGLGKTTLARKIYNDPTISREFFSYIWVFIGQSTCVKRDILFNILK
GFTNSFDEFKNKNEADLTEEIRKRVANGGKCLIVLDDVWDPNVVDFVKTVFPDNKKAHRIMMTTRHEDIARSVNKYPHNL
KFLDGVESFQLLEKRAFGISRCPVELVEHGEAIVAKCSGVPLTIVVIAGALRGRTSEIDWKVVRENVGKHLILEDKLQRC
VNVVRLSYNHLPHEKKACFLYFGAFPQGFDIPAWKLIRLWIAEGLIMSRLSGNEIEEIAEYYLNDFANRNLVMVMGKTSN
DRIKTCHVHDMLHEFCVEEATRLTLFKQVCLTSDQDIQNSITCRRVSIQSSVPQNFISKKTVEEHVRSLLCFSSKQKQVD
FSNIDVKLIPNAFPLMRVLDIESLKFSIPREFYQLLHLRYIAISGDFKELPKLFTSFCNAQTLILNTSKPTLDIKADIWN
MPRLRHLRTNKPAILPPPTASSTSGSSTNSCLLQTLSLVTPESCKGNVLSKAGNVKKMSIEGNLTPFLETSKGEFFSNFQ
VLKLLESLTLLNDDKSNKALHLPSAFSECLPNLKKLTLSKTRLDWNQAYRLGQVKNLQVLKLKENAFTGPSWKMEPGGFK
KLQVLWIEMADFVSWEASNCPFPRLRSLVLISCLNLEAVPLELADLNYLQEMKLDNTSKASESAREIEREKKKKQADPES
GKFKLTIPY
>St_PG4060_C00T020726.1
MADAVMNFLVENILQLLSENIDLIRGVEDEFINFLEEVQRLKSFLDYASKYRSDSIQWEKLVKDIQKTVHKVEDVIDKFL
VQAKLYRDKNKVGRLFDVAHTAVVRALAAEIKGIHEKVKNLREDNKDSFRPKPILDIPKKGHEVTQGTYLDDDEVVGFDE
EANIVIKRLVEGPADSLDIIPVVGMPGLGKTTLARKIYNDSKVSYEFYSIVWVYVGKECKAKDIYLRILKFFKKNIEDHL
NDDVDTLAKAIGGYIKKGGRCLIVLDDVWEDEVIDHVRKVFAENKKGHRIMMTTRDLRLAKFANPDPHEQKFLKKEESFE
LLVMRVFGKGSCPNELVVIGKTIAEKCGGVPLVVVVIAGALRGRLDKKEWERVDKNVMQHFGDHIEDSCLEYVKMSYDHL
PQEVQMCFLYCGVFPRGFDIPCWKLIRLWIAEGLIKPQPKFTLEEIAEFCLTDLLNRNLVIIMQKRSDGQIKTCRLHDML
YQFCKKEASNKWLFQEPDQSKLDPDTCRRLCIQPSNLSYFLSTTPVAEHVRSFYCFSSKQKPIDLSANEIKLIHKTFPLV
RVLDVESLKFIFSKDFNQLFHLRYIAISGDFKALPPTFGKFWNLQTLIINTSTSEPTLDIKADIWNMLQLRHLHTNIPAK
LPSPTTTTGKDSSLQTLSFVAPESCKKDVLAKACRLRKLSIRGQMAAFLDSRGGISNLEELKCLEHLKLLNDVLYMNKTL
QLPATFFSLVRTVKKLTLVNTRFAWSEADKLGQLESLEVLKLKENAFIGDTWKPEVGGFSRLRVLWIERAELEIWEASNL
NFPILGKLVFVSCDYLDSVPLKLADIPNLYEMRLENTSKAVNSAKDILAHKRSQDIKFKCSIFPPEADPRPHSEVERREL
GH
>St_PG4060_C00T020731.1
MADAVVNFLVENLLQLLSENIDLIQGVDDEFKNLLEEVQRLKAFLDDAAKFHSESSLWDQLVKDIQKMVHKSEDVIDKFL
VQAKLHRDKNKVGRFFDVGHMAVVKDLAAEIKDIHEKVKKLREDNKDSFKPKPILDVPKNAHEVTQGPSLDDDVVVGFDE
EVKKVIKRLVEGPAESLAIIPVVGMPGLGKTTLARKIYNDSTLSFEFFSILWVYVGREYKIKDIYLRILKHFKNSIDEHL
NEDEGTLAKVITGFMSKGGRCLIVLDDVWDAKVIDYVKKVFPENKKGHRIMMTTRDGYLAAYANPEPHDLKFLTSEESFE
LLVKMVFGKGNCPDKLKDVGKRIAGNCGGVPLVVVVIAGALVGRSNTTEWEVVERNVAQHAFSVNKACGVFVEMSYDRLS
QEMQTCFLYCGIFPRDFDIPAWKLIRMWIAEGLIKPQQSSTLEEIAEYHLNDLVNRNLVIMLQKRSDGQIKTCRLHGMLH
EFCRRKAASKWLFQEICTAADNSLPSIQDSDTCRRLCIQPSTLCNFLSTKPSAEHVRSFYCFSSKQKQTELSRNEIELLH
KAFPLIRVLDVESLKFLFSKDFNQLFHLRYIAISGDIKALPPPFGNFWNLQTLILNTSTSEPTLDIKADIWNMLQLRHLH
TNIPAKLPSPTFTTGKPSSLQTLSMVAPESCKKDVLAKARHLKKLSIRGQMEAFLESRSGSGISNLEELKCLEHLKLLND
VVYMNKTVQLPAAFFRLVRTVKKLTLANTRFQWSEAEKLAQLESLEVLKLKENAFMGDTWKPEVGGFIKLRVLWIERAEL
ETWEASNLSYPILRNLVLVSCDKLDFVPFELADIPNFSYSLLNLNPRQHSVVERRESGLLSGRHVYDVAAFHVFCRPLI
>St_PG4060_C00T020732.1
MADAVVNFLVENLLQLLSENIDLIQGVDDEFKNLLDEVQRLKAFLDDAAKFHSESSLWDQLVKDIKKMVHKSEDVIDKFL
VQAKLHRDKNKVGRFFDVGHMAVVRALAAQIKDIHEKVKKLREDNKDSFKPKPILDVPKKAHEVTQGPSLDDDEVVGFDE
EVKKVIKRLVEGPAESLAIIPVVGMPGLGKTTLARKIYNDSTLSFEFFSILWVYVGQEYKIKDIYLRILKHFKNSIDEYL
NEDEGTLAKVISGFMSKGGRCLMVLDDVWEENAIDHVKKVFPENKMGHRIVMTTRELSVAAYVNPDPHNLKFLTPEESFE
LLVKRVFGKGSCPDKLKDVGKRIAGNCGGVPLVVVVIAGALAGRSNTTEWEVVERNVAQHAFSVNKACGVFVEMSYDRLS
QEMQTCFLYCGIFPRDFDIPAWKLIRMWIAEGLIKPQQSYTLEEIAEHHLNDLVNRNLVIILQKRSDGQIKTCRLHGMLH
EFCRRKAANKWLFQEICTTADNSLPSIQDPDTCRRMCIQPSTLCDFLSTKPSAEHVRVLDVESLKFLFSKDFNQLFHLRY
IAISGDIKALPPPFGNFWNLQTLILNTSTSEPTLDVKADIWNMLQLRHLHTNIPAKLPSPTITTGKPSSLQTLSMVAPES
CKKDVLAKARHLKKLSIRGQMEAFLESSSGISNLEELKCLEHLKLLNDVLYMNKTVQLPAAFFRLVRTVKKLTLANTRFA
WSEAEKLAQMESLEVLKLKENAFMGDTWKPEVGGFSKLQVLWIERAELETWEAWITQSKRSNLQNIYWNIRKLKTWYSSS
AYSLLNLNSRPHSEVERRESGLRSGRHVYVVVAFYVFCRPVI
>St_PG4060_C00T020736.1
MADAVVNFLVENLLQLLSDNIDLIKGVDNEFKNLLEEVQRLKAFLDDAAKFHSESSLWDQLVKEIQKMVHKSEDVIDKFL
VQAKLHRDKNKVGRFFDVGHMAVVKDLAAEIKDIHEKVKKLREDNKDSFKPKPILDVPKKGHEVNQGDLLLDDDEVVGFN
EEANYVIKRLVEGPEESLDIIPVVGMPGLGKTILARKIYNDPKLSYEFHSIVWVYVGMEYKIKDIYLRILKFFTKRIEDH
LNDDEDTLAKVISGLMSNQGRCIIILDDVWEANVIDHVKKVFPENKKGHRIMMSTRDRYLAAYANAEPHNLKFLTAEECF
ELLEEIVFGKGSYPDELKEVGKRIAGNCGGIPLVLMVIAGELRGSSTTNDWLRVERTMAHLYSNYNRDYDVFVEMSYDRL
PQQVQMCFLYCGIFPRGFDIPAWKLIRMWIAEGLIKPQQSYTLEEIAEHHLNDLVNRNLVILLQKKSDGKIKTCRLHDMM
HKFCRRKAANKWLFQEICTAADNSLPSIQDSDTCRRLCIQPSTLCDFLSTKPSAEHVRSFYCFSSKQKQTELSRNEIKLL
HKAFPLMRVLDVESPKFLFSKDFNQLFHLRYIAISGDIKALHPPFGDFWNLQTLILNTSTSEPTLDVKADIWNLLQLRHL
HTNIPAKLPSPTITTGKPSCLQTLSMVAPESCKKDVLAKARHLKKLSIRGQMEAFLESRSGSGISNLEELKCLEHLKLLN
DVVYMNKTVQLPAAFFRLVRTVKKLTLANTRFQWSEAEKLAQLESLEVLKLKENAFMGDTWKPEVGGFIKLRVLWIERAE
LETWEASNLSYPILRNLVLVSCDKLDFVPFELADIPNFSYSLLNLNPRQHSVVERRESGLLSGRHVYDVAAFHVFCRPLI
>St_PG4060_C00T020737.1
MADTVVNFLVENLLQLLSENVALIKGADDEFNNLLEEVQRLKAFLDDASKYHSDSKQWDQLVKDIQKTVHKAEDVIDKFL
VQSKQHREKGKVGRFLDKVSHIGIVKDLATEIKGIHDKVKMLRENNQQAFQPRPVLELPKKGVQEQGPSLENDEVVGFDD
EASKVIKRLVEGPAESLDIIPVVGMPGLGKTTLARKIYNDPKLSYEFFSIPWVYVGQEYKIKDIYLRILKCFKKNIEDHL
NDDVDTLAKVISDFINKGGRCLIVLDDVWVAEVIDDVKKVFAENKKGHRIMMTTRDRYLATYANTEPHDLKFLNGKESFE
LLEKRVFGKGSCPDELVELGKKIAGNCGGVPLAVVVIAGALRGRPNTNDWLRVQKNVAEHFYKNSQEGCLKFVEMSYNRL
PQEVQTCFLYCGVFPRGFDIPSWKLIRLWIAEGLIKPQQTYTPEEIAEFYLNDLVNRNLVILMRKKSDGQIKICRLHDML
HEFCRTEASNKWLFQQMHPTSDQAIPSIQDKDTCRRLCIQPSILNQFLLDKPIAEHVRSFYCFSSEQKQIDLPPNDIKHI
HKAFTLIRVLDVEPVKFLFSKDFNQLYHLRYVAISGEFKSLPPSFGKFWNLQTLVINTSTSESTLEVKADIWNLLQLRHF
HTNIPAKLPAPATTTGKTSCLQTLSMVAPESCKKDVLAKACLLKKLSIRGQMASFLEPKGGISNLEELKCLEHLKLLNDV
LFINKAIHLPPAFFRLVRTVKKLTLINTRFSWSDANKLAQLEHLEVLKLKENAFIGDSWKPEIGGFSALQVLWIERLKGE
DLDIDLVGNLDSSKFSGLWCITTANQIPDRKEDRTWTLSLLEARGHQTNSWSIVIFK
>St_PG4060_C00T020738.1
MADAVVNFLVENLLQLITENVKLIGGAKGELDNLLKIAQQLKAFLDDAAKYGYTNSEQWKVLVIEIHKTVHRAEDAIDKF
LVQAKQHQEKNKMGRIFDWPSHLVKVRNLAAEIKGINDQVKELRSSNQALQATPVIEHHKKEEVTQGPSLENDAVVGFDK
EANTVIQRLVEGPMDSVDIIPVVGMPGLGKTTLARKIYNDSKLTYEFYSIVWVYVGKECKAKDIYLRILKFFKKNIEDHL
NDDVDTLAKAIGGYIKKGGRCLIVLDDVWEDEVIDHVRKVFAENKKGHRIMMTTRDSCVAKFANPKPHELKFLEKEESFE
LLVTRVFGKGSCPNELVRTGKKIAEKCGGVPLVVVVIAGALRGRLDKKDWERVDRNVVQHFGDHTEDSCLKFVKMSYDHL
PQEVQMCFLYCGVFPRGFDIPCWKLIRLWIAEGLIKPQPKFTLEERAEFCLTDLLNRNLVIIMQKRSDGQIKTCRLHDML
YQFCKMEASNRCLFQEPDQSTLDPDTCRRLCIQPSNLSDFLSTAPVAEHVRSFYCFSSKQKPIDLSPNDIKLIHKAFPLM
RVLDVESLKFIFSKDFNQLFHLRYIAISGDFKALPPTFGKFWNLQTLILNTSTLEPTLEVKAEIWNLLQLRHLHTNIPAK
LPSPTTTTGKPSCLQTLSMVAPESCEKDVLAKACNVRKLSIRGQMAAFLGAYKGGINNLEELKCLEHLKLLNDVLFINKT
LHLPPAFSNLVSTVKKLTLTNTRFAWSEADKLGTLESLEVLKFKENAFTGHLWKPKSGFSALQVLWIERLHSDIKGENLD
IELAGSQSSSDK
>St_PG4060_C00T024252.1
MADVAVKFLVENLMQLLIDNADLILGIKGEVENLLRDLNDFNAFLKQAAKSRRENEVLKEMVKKIRKVVNDAEDSIDKFV
IEAKRHDDKNTFARWFHITHVARAKGVADEIKSIRERVKEIRENDAYGLQAITLDDNFNRGDEERKAPVVEEDDVVGFDD
EAKIVIDRLIGGSDYVEVVPVVGMPGLGKTTLAYKIYKDPKVEYEFFTRVWVYVSQTFKRREIFLNIISKFTRNTKQYHD
TPEDDLANEVKELLGKGGKYLIVLDDVWTMEAWDRIKIAFPNNGKRNRVLMTTRQSNVAKRCNDKPHDLKFLTKDESWEL
LEKKVFHKEKCPPELELPGKSIAEKCMGLPLAIVVIAGALIGKGKTTREWELVAASVGEHLINRDPENCKKLVQMSYDRL
TYDLKACFLYCGAFPGGSQIPAKKLIRLWIAEGFIQYQGPLALEDVAEDHLNDLVNRNLVMVMQRSCSGQIKICRVHDML
HEFCRHEAMTEENLFQEIKQGQERSFPGKQELATYRRLCIHSLVPEFLSTKPSGEHVRSFLCVGSKKIDMPPNEIPSIPK
AFPLLRVLDAESIKFNRFSREFFKLFHLRYITLSTDKIKTIPADFGNLWNIQTLIVETQQATLDIKADIWNMTRLRHVCT
NASATLPSTKRPKSSKDNLVNRCLQTLSTIAPECCTAEVFTRTPNLKKLGVRGKIDALLETSKDGSGSGLFSNIGKLACL
EYLKLVNDTRLSSKPLHLPPAYIFPQKLKKLSLVDTWFEWKDMSVLGLLPDLEVLKLKENAFKGQSWEQEDGGFPRLQIA
SLALDRDFVNSGTGFTLQ
>St_PG4060_C00T026268.1
MEPITVAAVSPAAAKAVNFLVDSLSQLLSENVELTRGAQGNFQRLLGEIRPLNELLAVDCAELKSNNNIDLDELFQKIQR
TVYKAEDAIDKFLIQAKIDQDSVLSKIFPIQKWIHDWKIAPEFKEILKQVTEIREESQQVLQKSNIQSTALHPGRSMATQ
GPAEEDIEVVGFDKPAEDVIKRLGEGSKDLDVIPIVGMPGLGKTTLSRKVYNDSSLDFHFYKRMWVYVGTSKKPKDILVE
IVKEVDPSNSEEQIKDKDEDQLAHIIRDFLVERGKYLIVLDDVWDTQVVDFVKKAFPNNKSQPRGDRIMLTTRQQRVAEA
VSAHPHNLEKLSKGDSFKLLEQRVFGKTRECPIDLEGYGREIVDKCCGVPLAIVVIAGGLRGYLDEGKWKLVRDNVGKHL
TNKVDEKSCLKLVEMSYNHLPQESKAAFLYFGVFPQGFDIPAWKLIRLWVAEGLIKSDLRGSEIEEVAETYLSDFADRNL
VMVMQKRSNGQIKTCCLHDMLLEFCIIEGERISLFQQVYLQPGVRGFPSIEDPNTSRRLCIQSSIPYNFIPKDRIVQHVR
SLLCFSSDQKQIDLSNLDVQLIPYAFPLIRVLDIQSLIFEFSEMFSRLFHLRYIAIKGTFTVLPSLFGNFWYLQTLILHT
DTSSSTLEIKEDIWKMLQLRHLHSNLPVKLPPPPTSTSKIRTSCLQTLSKVTPDSCKTTLFAKVCHLRNLCIEGKLAVLL
GTNTNGHGFDSFQDLRSVEKLKLLNNDWSEDLHLPPQFFRLQTTLNKLTLSNTNFKWSEADMLGMLECLKVLKLKDNAFI
GKNWKPKKGSFRNLQVLQIVWADNWETWDASNRPFQSLTHLVLISCYDLKAVPHELADLPNLQEMKLMRTFKAVSSAIEI
KNKKLGKQNPKSSIKFNLIILPPASSTN
>St_PG4060_C00T044987.1
MADVAVKFLVENLMQLLIDNADLILGIKGEVENLLRDLNDFNAFLKQAAKSRRENEVLKEMVKKIRKVVNDAEDSIDKFV
IEAKRHDDKNKFAQWFHITHVARAKGVADEIKSIRERVKEIRENDAYGLQAITLDDNFNRGDEERKAPVVEEDDVVGFDD
EAKIVIDRLIGGSDYVEVVPVVGMPGLGKTTLAYKIYKDPMVEYEFFTRVWVYVSQTFKRREIFLNIISKFTRNTKQYHD
TPEDDLANEVKELLGKGGKYLIVLDDVWTMEAWDRIKIAFPNNGKRNRVLMTTRQSNVAKCCNDKPHDLKFLTKDESWEL
LEKKVFHKEKCPPELELPGKSIAEKCMGLPLAIVVIAGALIGKGKTTREWELVAASVGGSQIPAKKLIRLWIAEGFIQYQ
GPLALEDVAEDHLNDLVNRNLVMVMQRSCSGQIKICRVHDMLHEFCRHEAMTEENLFQEIKQGQERSFPGKQELATYRRL
CIHSLVPEFLSTKPSGEHVRSFLCVGSKKIDMPPNEIPSIPKAFPLLRVLDAESIKFNRFSREFFKLFHLRYIALSTDKI
KTIPADFGNLWNIQTLIVETQQATLDIKADIWNMTRLRHVCTNASATLPSTKRPKSSKDNLVNRCLQTLSTIAPECCTAE
VFTRTPNLKKLGVRGKIDALLETSKDGSGSGLFSNIGKLACLEYLKLVNDTRLSSKPLHLPPAYIFPQKLKKLSLVDTWF
EWKDMSILGLLPDLEVLKLKENAFKGQSWEQEDGGFPRLQIASLALDRDFVNSGTGFTLQ
>St_PG4060_C00T049506.1
MLTIKIAMESITVAAVSPAATKAVSFLVDSLSQLLSENAELIRGAKGDFQRLLDEIEPLNELLAGDSAQLKTKNNIDLDK
LFLKIQRIVYKAEDAIDKFLIQAKIDQDNVFSKILPIHKWIHNWKIAPEFKDILEQVTGIREESQQVLQKSHIQSTALQP
GKSTGTQGPAEEDIEVVGFDKPAEDVIKRLGEGSKDLDVIPIVGMPGLGKTTLSRKVYNDSSLDFHFYKRMWVYVGTSKK
PKDILVEIVNEVAPSNSKELIKDKDEDQLAHIIRDFLVERGKYLIVLDDVWDTQVVDFVKKAFPNNKSQPRGDRIMLTTR
QQRVAEAVSARPHNLEKLSKGDSFKLLEQRVFGKTRECPINLRGYGEEIVDKCCGVPLAIVVISGALKGCMDESEWIVVK
ENVGKIFINKDDDKSCLKYVETSYNHLPQQKKVAFLYFGVFPQGFDIPAWKLIRLWVAEGLIKSDLQGSEIEKVAETYLS
DFAGRNLVMVMQKRSNGQIKTCRLHDMLHEFCIIEAKRISLFQQVYLQPGVHVFPSIDDPNTSRRLCIQSSIPYNFIPKD
RIVQHVRSLLCFSSNQKQIDLSNLDIQLIPYAFPLIRVLDIQSLIFEFSEMFYRLFHLRYIAIKGNFTVLPSLFGNFWYL
QTLILHTDTSSSTLEIKEDIWKLLQLRHLHSNLPVKLPPPPTPTSKIRTSCLQTLSKVTPDSCKKTVLAKVIHLRKLGIE
GQLAVLLGKSTKERGFDSFQELTRIENLKLLNNGWSEELHLPPHFFSILETLNKLTLSNTGFEWSEADILGQLKCLKVLK
LKENAFIGNKWKPKKGSFSNLQVLWIDWAENWETWNASNCRFQSLTHLVLISCYDLNAVPHELADSPLQEMRLMRTFNAH
QIQSHYIAPSLIHKLRIELRHGVHWDE
>St_PG4060_C00T049975.1
MDPFTAAALTTAVTATVSLLVENLSHLISYNWKLYTGLKKSCEDLFDEVKRLNAFLIDNANQRSNSTQWDVLVDKIRRTI
YKAEDVVDKLLIQGKLDQDSNIAKIFIQKYKNRNFTEEINEILEEVRKILEENQHLFEANPMIDHHAEKVVQEEQEQCLD
VIPVVGMPGLGKTTLARKIYNDPKISREFFSYSWVFIGQSTCVKRDILFNILKGFTNSFDEFKNKNETDITEEIRKRVAN
GGKCLIVLDDVWDSNVVDFVKTVFPDNKKAHRIMMTTRHEDIARSVNKYPHNLKFLDGDESFQLLEKRAFGVSRCPVELV
EHGEAIVAKCSGVPLTIVVIAGALRGRTSEIDWKVVRENVGKHLTQEDKLQRCVSVVRLSYNHLPQEKKACFLYFGAFPQ
GFDIPAWKLIRLWIAEGLIMSRLSGNEIEEIAEYYLNDFANRNLVMVMGKTSNDRIKTCRVHDMLHEFCVEEATRLALFK
QVCLTSDQDIQNSIACRRVSIQSSVPQNFISKKTVEEHVRSLLCFSSKQKQVDFSNFDVKLIPNAFPLMRVLDIESLKFS
IPREFYQLLHLRYIAISGDFKELPKLFTSFCNAQTLILNTSKPTLDIKADIWNMPRLRHLHTNKPAILPPPTSSSSTNSC
LLQTLSLVTPESCKGNVLSKAGNVKKLSIEGNLTPFLETSKGEFFSNFQVLKLLESLTLLNDDKSNKALHLPSAFSECLP
NLKKLTLSKTRFDWNQAYRLGQVKNLQVLKLKENAFTGPSWKMEPGGF
>St_PG4060_C00T049980.1
MDPFTAAALTTAVTATVSLLVENLSNLISYNWKLYTGLKKSFEDLFEEVKKLNAFLVDNANQRSNSMQWDVLVDKIRRTV
YKAEDVVDKLLIQGKLDQESNIAKKMFHKTYKNRNFTEEINEILEEVRKILDENQNLFEANPTIDRQAETVVQEEQGSSL
ENHEVVGFDKEATKVINRLVEGAECLDVIPVVGMPGLGKTTLARKIYNDPTISREFFSYIWVFIGQSTCVKRDILFNILK
KFTNSVDEFKNRNEADITEEIRKRVANGGKCLIVLDDVWDSNVVDFVKTVFPDNKKAHRIMMTTRHEDIARSVNKYPHNL
KFLDGDESFQLLEKRAFGVSRCPVELVEHGEAIVAKCSGVPLTIVVIAGALRGRTSEIDWRVVRENVGKHLIQEDKLQRC
VNVVRLSYNHLPQEKKACFLYFGAFPQGFDIPAWKLIRLWIAEGLIMSRLSGNEIEEIAEYYLNDFANRNLVMVMGKTSN
DRIKTCRVHDMLHEFCVEEATRLSLFKQVCLTSDQDIQNSITCRRVSIQSSVPQNFISKKTVEEHVRSLLCFSSKQKQVD
FSNIDVKHIPNAFPLMRVLDIESLKFSIPREFYQLLHLRYIAISGDFKELPKLFTSFCNAQTLILNTSKPTLDIKADIWN
MPRLRHLRTNKPAILPPPTASSTSGSSTNSCLLQTLSLVTPESCKGNVLSKAGNVKKMSIEGNLTPFLETSKGEFFSNFQ
VLKLLESLTLLNDDKSNKSLHLPSAFSECLPNLKKLTLSKTRFDWNQAYRLGQVKNLQVLKLKENAFTGRSWRMEPGGFK
KLQVLWIEMADFVLWEASNCPFPRLRSLVLISCLNLEAVPLELADLDYLQEMTLDNTSKASESAREIESKKNKKQADPES
GKFKLNIPY
>St_PG4060_C00T050003.1
MDPFTAAALTTAVTATVSLLVENLSHLISYNWKLYTGLKKSCEDLFDEVKRLNAFLVDNANQRSNSTQWDVLVDKIRRTV
YKAEDVVDKLLIQGKLDQDSNIAKKFIQKYKNRNFTEEINEILVEVRRILDENQHLFEANPTIDHQAEKVVQEEQGSSLE
NHEVVGFDEEATKVINRLVEGAECLDVIPVVGMPGLGKTTLARKIYNDPKISREFFSYIWVFIGQSTCVKRDILFNILKG
FTNSFDEFKNRNEADITEEIRKRVANGGKCLIVLDDVWDPNVVDFVKTVFPDNKKAHRIMMTTRHEDIARSVNKYPHNLK
FLDGDESFQLLEKRAFGVSRCPVELVEHGEAIVAKCSGVPLTIVVIAGALRGRTSEIDWKVVRENVGKHLLEDKRQRCLN
VVRLSYNHLPQEKKACFLYFGAFPQGFDIPAWKLIRLWIAEGLIMSKLSGIEIEDIAEYYLNDFANRNLVMVTGKRSNGR
IKTFRVHDMLHEFCVEEGTRLTLFKQVCLTSDQDIQNSITCRRVSIQSSVPQNFISKKTVEEHVKSLLCFSSKQKQVDFS
NIDVKLIPNAFPLMRVLDIESLKFSIPREFYQLLHLRYIAISGDFKELPKLFTSFCNAQTLILNTSKPTLDIKADIWNMP
RLRHLRTNKPAILPPPTASSTSSSTNSCLLQTLSLVTPESCDGNVLSKAGNVKKMSIEGNLTPFLETSKGEFFSNFQVLK
LLESLTLLNDDKSNKALHLPSAFSECLPHLKKLTLSKTRFDWNQAYRLGQAKNLQVLKLKENAFTGTSWKMEPGGFKKLQ
VLWIEMADFVSWEASNCPFPRLRSLVLISCLNLEAVPLELVDLDNLQEMTLDNTSKAMPQSEVSIRRVSRHDDAFAVSVH
LITSSNKEKNISLGGFGDVLD
>St_PG4060_C00T050020.1
MDPFTAAALTTAVTATVSLLVENLSNLINYNWKLYTGLKKSFEDLFEEVKKLNAFLVDNANQRSNSMQWDVLVDKIRRTV
YKAEDVVDKLLIQGKLDQESNIAKKMFHKTYKNRNFTEEINEILEEVRKILDENQNLFEANPTIDRQAETVVQEEQGSSL
ENHEVVGFDKEATKVINRLVEGAECLDVIPVVGMPGLGKTTLARKIYNDPTISREFFSYIWVFIGQSTFVKRDILFNILK
GFTNSVEEFKNRNEADITEEIRKRVANGGKCLIVLDDVWDSNVVDFVKTVFPDNKKAHRIMMTTRHEDIARSVNKYPHNL
KFLDGDKSFQLLEKRAFGVSHCPVELVEHGEAIVAKCSGVPLTIVVIAGALRGRTSEIDWKVVRENVGKHLIQEDKLQRC
VNVVRLSYNHLPQEKKACFLYFGAFPQGFDIPAWKLIRLWIAEGLIMSRLSGNEIEEIAEYYLNDFANRNLVMVMGKTSN
DRIKICRVHDMLHEFCVEEATRLALFKQVCLTSDQDIQNSITCRRVSIQSSVPQNFISKKTVEEHVRSLLCFSSKQKQVD
FSNIDVKFIPNAFPLMRVLDIESLKFSIPREFYQLLHLRYIAISGDFKELPKLFTSFCNAQTLILNTSKPTLDIKADIWN
MPRLRHLHTNKPAILPPPTSSSTNSCLLQTLSLATPESCKGNVLSKAGNVKKMSIEGNLTPFLETSKGEFFSNFQVLKLL
ESLTLLNDDKSNKALHLPSTFSECLPNLKKLTLSKTRFDWNQAYRLGQVKNLQVLKLKENAFTGPSWKMEPGGFKKLQVL
WIEMADFVSWEASNCPFPILRSLVLISCLKLEAVPLELADLDNLQEMKLENTSKASESAREIESEKKKKQADPESGKFKL
TIPY
>St_PG4060_C00T050029.1
MDPFTAAALTTAVTSTVSLLVENLSHLISYNWKLYTGLKKSCEDLFDEVKRLNAFLIDNANQRSNSTQWDVLVDKIRRTV
YKAEDVVDKLLIQGKLDQEKVRKILDEKQNLFEANPTIDHQAAEIVVQEEQGSSLENHEVVGFGEEATKVINRLVEGAEC
LDVIPVVGMPGLGKTTLARKIYNDPTISREFFSCIWVFIGQSTCVKRDILFNILKGFTNSFDEFKNRNDADITQEILRRM
ANGGKCLIVLDGVWDSNVVDFVKTVFPDNKKAHRIMMTTRHEDIARSVNKYPHNLKFLDGVESFQLLEMRAFGVSRCPVE
LVEHGEAIVAKCSGVPLTIVVIAGALRGRTREIDWTVVRENVGKHLIQEDKFQRCVNVVRLSYNHLPQEKKACFLYFGAF
PQGFDIPAWKLILLWIAEGLIMSKLSGNEIEEIAEYYLNDFANRNLVMVMGKTSNDRIKTCRVYDMLHEFCVEEATRLTL
FKQVCLTSDQDIQNSITCRRVSIQSSVPKNFISKKTVEEHVRSLLCFSSKQKQVDFSNINVKYIPNAFPLMRVLDIESLK
FSIPREFYQLLHLRYIAISGDFKELLKLFTSFCNAQTLILNTSMPTLDIKADIWNMPRLRHLRTNKPAILPPPTASSTSG
STTNSCLLQTLSLVTPESCQGNVLSKAGNVKKMSIEGNLMPFLETSKGEFFSNFQVLKLLESLTLLNDDKSNKSLHLPSA
FSECLPNLKKLTLSKTRFDWNQAYRLGQVKNLQVLKLKENAFTGLSWKMEPGGFKKLQVLRIEMADFVSWEASNCPFPRL
RSLVLISCLNLEAVPLELADLDYLQEMKLDNTSKTNESAREIEREKKKKQADPESGKFKLIIPC
>St_PG4060_C00T050031.1
MDPFTAAALTTAVTATVSLLVENLSHLISYNWKLYTGLKKSCEDLFDEVKRLNAFLIDNANQRSNSTQWEVLVDKIRRTV
YKAEDVVDKLLIQGKLDQESNIAKKMFHKTYKNRNFTEEINEILVEVRKILDENQNLFEANPTIDHQAAEIVVQEEQGSS
LENHEVVGFDKEATKVINRLVEGAECLDVIPVVGMPGLGKTTLARKIYNDPKISREFFSYIWVFIGQSTCVKRDILFNIL
KGFTNSFDEFKNRNETDITEEIRKRVANGGKCLIVLDDVWDPNVVDFVKTVFPDNKKAHRIMMTTRHEDIARSVNKYPHN
LKFLDGVESFQLLEKRAFGVSRCPVELVEHGEAIVAKCSGVPLTIVVIAGALRGRTSEIDWKVVRENVGKHLILEDKLQR
CVNVVRLSYNHLPHEKKACFLYFGAFPQGFDIPAWKLIRLWIAEGLIMSRLSGNEIEEIAEYYLNDFANRNLVMVMGKTS
NDRIKTCRVHDMLHEFCVEEATRLALFKQVCLTSDQDIQNSITCRRVSIQSSVPQNFISKKTVEEHVRSLLCFSSKQKQI
DFSNIDVKFIPNAFPLMRVLDIESLKFSIPREFYQLLHLRYIAISGDFKELPKLFTSFCNAQTLILNTSKPTLDIKADIW
NMPRLRHLRTNKPAILPPPTASSTSGSSTNSCLLQTLSLVTPESCKGNVLSKAGNVKKMSIEGNLTPFLETSKGEFFSNF
QVLKLLESLTLLNDDKSNKSLHLPSAFSECLPNLKKLTLSKTRFDWNQAYRLGQVKNLQVLKLKENAFTGMSWKMEPEGF
KKLQVLWIEMADFVSWEASNCPFPRLRSLVLISCLNLEVVPLELADLDYLQEMTLDNTSKASESARKIEREKKKKQADPE
NSKFKLTIPY
>St_PG4060_C00T050236.1
MADAVVNFLVENLLQLLSENIDLIKGVDDEIKNLLEEVQRLKAFLDDAAKFHSESSLWDQLVKEIQKMVHRSEDVIDKLL
VRAKLHRDENNFGRFFNLGHMAVVRDLAADIKDIHEKLKKLREDNKNSFKPKPILDAPKKGHEVTQGPSLENDAVVGFDK
EANTVIQRLVKGPMDSVDIIPVVGMPGLGKTTLARKIYNDSKLTYQFYSIVWVYVGKECKAKDIYLRILKFFKKNIEDHL
NDDVDTLAKAIGGYIKKGGRCLIVLDDVWEDEVIDHVMKVFAENKKGHRIMMTTRDLRLAKFSNPEPHALKFLETEESFE
LLVMRVFGKGSCPNDIVVIGKKIAEKCGGVPLVVVVIAGALRGRLDKKDWERVDRNVVQHFGDHTEDSCLKYVKMSYDHL
PQEVQMCFLYCGVFPRGFDIPCWKLIRLWIAEGLIKPQSKSTLEERAEFCLTDLVNRNLVIIMQKRSDGQIKTCRLHDML
YQFCKMEASNRCLFQEPDQSYLDPDTCRRLCIQPSILSVFLSITPFAEHVRSFYCFSSKQKPIDLSPNEIKLIHKAFPLM
RVLDVESFKFIFSKDFNHLFHLRYIAISGDFRALPPTFGKFWNLQTLILNTSTFEPTLEVKADIWNLLQLRHLHTNIPAK
LPSPTTTTGKPSCLQTLSMVAPESCEKDVLAKACNVRKLSIRGHMAAFLGAYKGGINNLEELQCLEHLKLLNDVLFINKT
LHLPPAFSNLVSTVKKLTLTNTRFAWSEADKLGTLESLEVLKFKENAFTGHLWKPKSGFSALQVLWIERLHSDIKGENLD
IEHAGSQGSSDK
>St_PG4060_C00T050246.1
MADAVVNFLVENLLQLINENAKLIGSAKELDNLLKVAQQLKAFLDDAAKLGYTNSEQWKVLVIEIHKTVHRAEDAIDKFL
VQAKLHQDKNTMGGIFDWPRNLIKVRNLAAEIKGINDQVKELRSSNQALQATPVIEHHKKEEVTQGPSLENDAVVGFDKE
ANTVIQRLVEGPMDSVDIIPVVGMPGLGKTTLARKIYNDSKLTYEFYSIVWVYVGKECKAKDIYLRILKFFKKSIEDHLN
DDVDTLAKAIGGYIKKGGRCLIVLDDVWEDEVIDHVKKVFAENKTGHRIMMTTRDLRLAKFANPYPHELKFLKKEESFEL
LVMRVFGKGSCPNELVVIGNKIAEKCGGVPLVVVVIAGALRGRSDKKDWERVDRNVVQHFGEHTEDSCLKFVKMSYDHLP
QEVQMCFLYCGVFPRGFDIPCWKLIRLWIAEGLIKPQPEFTLEEIAEFYLTDLLNRNLVIIMQKRSDGQIKTCRLHDMLY
QFCKRRLVTDGFFKNLINLPWTQILAVDCVFNHLICLTFSPQHLLQTCDFKALPPTFGKFWNLQTLILNTSTLEPTLEVK
ADIWNLLQLRHLHTNIPAKLPSPTTTTGKPSCLQTLSMVAPESCEKDVLAKACNVKKLSIRGQMAAFLGAYKGGINNLEE
LQCLEHLKLLNDVLFINKTLHLPLAFSKLVRTVKKLTLTNTRFAWSEADKLGTLESLEVLKFKENAFTGVLDAVPLELAD
IPSLQEMRLDNTSKSVQSAKNVRDSKTSKSMKLKLSIFPPENESKVAQ
>St_PG4060_C00T050252.1
MADTVVNFLVENLLQILSENVALIKGADDEFNNLLEEVQRLKAFLDDASKYHSDSKQWDQLVKDIQKTVHKAEDVIDKFL
VQSKQHREKGKVGRFLDKVSHIGIVKDLATEIKGIHDKVKKLRENNQQAFQPRPVLELPKKGVQEQGPSLENDEVVGFDD
EASKVIKRLVEGPAESLDIIPVVGMPGLGKTTLARKIYNDPKLSYEFFSIPWVYVGQEYKIKDIYLRILKCFKKNIEDHL
NDDVDTLAKVISDFINKGGRCLIVLDDVWVAEVIDDVKKVFAENKKGHRIMMTTRDRYLATYANTEPHDLKFLNGNESFE
LLEKRVFGKGGCPDELVELGKKIAGNCGGVPLAVVVIAGALRGRPNTNDWLRVQKNVAEHFYKNSQEGCLKFVEMSYNRL
PQEVQTCFLYCGVFPRGFDIPSWKLIRLWIAEGLIKPQQTYTPEEIAEFYLNDLVNRNLVILMRKKSDGQIKICRLHDML
HEFCRTEASNKWLFQQMHLTSDQAIPSIQDKDTCRRLCIQPSILNQFLLDKPIAEHVRSFYCFSSEQKQIDLPPNDIKHI
HKAFTLIRVLDVEPVKFLFSKDFNQLYHLRYVAISGEFKSLPPSFGKFWNLQTLVINTSTSESILEVKADIWNLLQLRHF
HTNIPAKLPAPATTTGKTSCLQTLSMVAPESCKKDVLAKACLLKKLSIRGQMASFLEPKGGISNLEELKCLEHLKLLNDV
LFINKAIHLPPAFFRLVRTVKKLTLVNTRFSWSDANKLAQLEHLEVLKLKENAFIGDSWKPEIGGFSALQVLWIERTHSE
GSKERIETSTLLGSWFHIPDRKELTDQGEFVQSRRELAGSQGSSDK
>St_PG4060_C00T050262.1
MADAVVNFLVENLLQLINENAKLIGSAKGELDNLLKVAQQLKGFLDDAAKYGYTNSEQWKVLVIEIHKTVHRAEDAIDKF
LVQAKLHQDKNTMGRIFDWPRNLIKVRNLAAEIKGIHDQVKEHRSSNQALQAIPVIEHHKKGEVTQGPSLENEAVVGFDK
EAKTVIQRLVEGPMDSVDIIPVVGMPGLGKTTLARKIYNDSKLTYEFYSIVWVYVGKECKAKDIYLRILKFFKKNIEDHL
NDDVDTLAKAIGGYIKKGGRCLIVLDDVWEDEVIDHVRKVFAENKKGHRIMMTTRDLRVAKFANEEPHELKFLETEESFE
LLVMRVFGALRGRLDKKEWERVDKNVVQYLGDDTKDSCCLRFVKMSYDHLPQEAQMCFLYCGVFPRGFDIPCWKLIRLWI
AEGLIKPQPESTLEEIAEDCLTDLVNRNLVIIMQKRSDGQIKTCRLHDMLYQFCKTEAINRCLFQEPDQSTLDPDTCRRL
CIQPSNLSGFLSTTPFAEHVRSFYCFSSKQKPIDLSSNEIKLIHKAFPLMRVLDVESLKFSFSRDFNQLYHLRYIAISGD
FKALPLTFGKFWNLQTLILNTSTLEPTLEVKAEIWNLLQLRHLHTNIPAKLPSPTTTTGKPSCLQTLSMVAPESCEKDVL
AKACNVRKLSIRGQMAAFLGAYKGGINNLEELQCLEHLKLLNDVLFINKTLHLPPAFSNLVSTVKKLTLTNTRFAWSEAD
KLGTLEFLEVLKFKENAFTGHLWKPKSGFSALQVLWIERFHSDIKGENLDIELAGSQSSSDK
>St_PG4060_C00T050267.1
MADAVVNFLVENLLQLLNENVKLIGGAKGELENLLKIAQQLKGFLDDAAKYGYTNSEQWKVLVIEIHKTVHRAEDAIDKF
LVQAKLHQDKNTMGRMFDLPRHVVKVRNLAAEIKGINDQVKELRSSNQALQATPVIEHHKKEEVTQGPSLENEAVVGFDK
EANTVIQRLVEGPMDSVDIIPVVGMPGLGKTTLARKIYNDSKLTYEFYSIVWVYVGKECKAKDIYLRILKFFKKNIEDHL
NDDVDTLAKAIGGYIKKGGRCLIVLDDVWEDEVIDHARKVFAENKKGHRIMMTTRDSRVAKFANPKPHELKFLEKEESFE
LLVTRVFGKGSCPNELVRTGKKIAEKCGGVPLVVVVIAGALRGRLDKKDWERVDRNVVQHLGEDTEDSCLKYVKMSYDHL
PQEVQMCFLYCGVFPRGFDIPCWKLIRLWIAEGLIKQQPKFTLEEIAEFCLTDLVNRNLVIIMQKRSDGQIKTCRLHDML
YQFCKKEASNRCLFQEPDQSTLDPDTCRRLCIQPSNLSVFLSTTPFAEHVRSFYCFSPKQKPIDLSANEIKLIHKAFPLM
RVLDVESLKFIFSKDFNHLFHLRYIAISGDFKALPPTFGKFWNLQTLILNTTTLEPTLEVKAEIWNLLQLRHLHTNIPAK
LPSPTTTTGKPSCLQTLSMVAPESCEKDVLAKACNVRKLSIRGQLAAFLGAYKGGINNLEELQCLEHLKLLNDVLVINKT
LHLPLAFSQLVRTVKKLTLTNTRFAWSEADKLGTLESLEVLKFKENAFTGHLWKPKSGFSALQVLWIERLRSDIKGENLD
IELAGSQGSSDK
>St_PG4060_C00T050269.1
MADAVVNFLVENLLQLLSENIDLIKGVDDEFKNLLEEVQRLKAFLEDAAKFHSESSLWDQLVKDIQKMVHKSEDVIDKFL
VQAKIHRDKNKVGRFFDVPHMAVVRALAAEIKGIHEKVKKLREDNKDSFKPKPILDVPKKGHEVTQGPSLDDDDVVGFDE
EADKVIKLLVEGPAESLAIIPVVGMPGLGKTTLARKIYNDSTLSFEFFSILWVYVGREYKIKDIYLRMLKHFKNSIDEHL
NEDEDRLAKVISGFMSKGGKCLIVLDDVWEANVIDHVKKVFPENKKGHRIMMTTRDGLLASYTNPDPHNLKFLTKEESFE
LLVKRVFGKGSCPDELKEVGRGIAGNCSGVPLVVVVTAGALAGRSNTTEWEVVERNVIQYAFNVNKDCGVFVEMSYDRLS
QELQTCLLYSGIFPRGFDIPAWKLIRLWIAEGLIKPQQSSTLEETAELHLNDLVHRNLVILLEKRSDGQIKTCRLHDMLH
EFCRTKAADKWLFQEICTTVDNAVPSIQDPDTCRRLCIQPSTLNDFLSTKPSAEHVRSFYCFSSKQKQTDLSPNDIKLIH
KAFPLMRVLDVESLKFLFSKDFNNLFHLRYIAISGDFKALPPTFGKFWNLQTLILNTSTSEPTLDVKADIWNMLQLRHLH
TSIPAKLPSPIVTTGKPSCLQTLSMVAPESCKKDVLAKACHLKKLSIRGQMAAFLESRGGISNLEELKCLEHLKLLNDVL
YMNKTVQLPAAFFRLVRTVKKLTLANTRFQWSEAEKLAQLESLEVLKLKENAFMGDTWKPEVGGFSKLRVLWIERAELET
WEALNHNYPILRNLVLVSCDKLNAVPVELADIPNLREMNSAYSLLNLNPRPHSKVERRESGLRYGVMCMMSRHFMFSIIQ
SSDKIVPIKKTCLSFVICNMLNKWNPFGFSCKSPNCSDMTHIE
>St_PG4060_C00T050271.1
MADLVLKLLVENLWEVATEKVKLIGSAKDEFVKLVGEVEILKAFLEDARRQESNSCLWKHCVKNIRIEAHKAEDVIDKFV
LESEVRQGKNIFKIIFDFGHFKRINNLAKGFRDIRERVKDIRQNNPLFLQPISILNLQNRLPRDPQDTFLEVNNIVGFNK
EANEVMERLVGGTKEVECIPIVGMTGLGKTTLARKVWSDSQITAEFPNNIWVSVGQSNELKDMFFVILKSSTGSNQEFRR
DGVNELGKLITSFVTEQHRYLIVLDDVWASELVVRSKNFLPVNKKGHRILITTRRRDVAASCGSKKPYHLKFLNGEDSFQ
LLEKGVFDNGGCQDNLLVELGKSIASKCGGLPLALVVIAKALKVNQTEYDWKRIENNFWQYAEEALKIVEASYESLSSEM
KACFLYCLAFPKGRDIPFQMLIRLWTAEGLIESNPINFSSSKDKAENYLMEFENLNLVIVSREITGSIKRIKCNDIFYEF
YKMQVTKECVFQELRLKPDFPSINDPDTSRRLHIELCDLSDFISRIPSAEHVRSFLCFSSKDVDQQTKLSSDVDIQLIPK
AFPLLRVLIIESINIPSLKNLNQLLHLRYISISGNFKELPAFFSKFWSLQSIIINTSQPTLNIKANIWNMSKLTHLKINK
PSKLPLPSTQKGKGSSSLQTLSKISPETCNKDVLGEASNSLKKLSIQGNIEDSLKTNSDRFSTFEGFQTFQKFECLENLK
LISDVPCHSNAFQFPKAFFSCLSKLKKLTLSKTMFVWEDATKLGRLPCLEILKLEKQAFTGSIWKPEEDDFKTLQILLIH
NDELRIWKASRYHFEKLRVLVLKCPNLERVPAELSQFQQQSIISGPENML
>St_PG4060_C00T050273.1
MADVALNLLVENLLQLLSENVDLIKGAFHELSNLLEEAQRLKVLLDDAAKFQSDGSLWDQLVKEIQKIIHKAEDVIDKFL
VQAKLYREKNVIGRYFDVAHHLTAVGALAAEIRNIHVKVKKLRQDNRESFRLKPIIKISGKRHEVTQGPYLLEDDEVVGF
DEEANIVIKRLVEGPAELDIIPVVGMPGLGKTTLARKIYNDSNISSKFFSILWVYVGQEYELKDIHLRILKCFTTRIEDH
LNDDVDALAKTIGGFVSHGRCLIVLDDVWVAEVVDQVRKVFPINKNGHRIMVTTRNKFLAAYANPVPHNLKFLTISHSFE
LLEKRVFGNRNFPVELVEIGKNIAKTCHGLPLATVLIAGVLRGLPDKSDWLRIEKNMLQHLSNKDYGVFLEMSYHHLPPE
VQVCFLYCGVFPRGFDIPSWKLICLWIAEGLIKRQPMFTLEEIAEFYLKDLVNKNLVMLLQKRSDGRIKTCRLHDMLHEF
CRKEASEKWLFQQVCPTPDQPIPDPDTYRRLCIQPSNLHDFLSTKPFAEHVRSFYCFSSKQKQTDLSPNDIKLIHKAFPL
MRVLDVESFKFLFSKDFNNLFHLRYIAISCEFKALSPTFGKFWNLQTLILNTSTLEPTLEVKADIWNLLQLRHLHTNIPA
KLPSPTITTGKPSCLQTLSMVAPESCKKDVLAKACNLKKLSIRGQMMGFFESRGGISNLEELKCLEHLKLNDVPSYMNKT
VQLPVTFFRLVRTVKKLTLVNTRFAWSEADKLGQLESLEVLKLKESAFMGDTWKPEVGGFNKLRVLWIERVELETWEASN
LNYPILRNLVLVSCDKLDAVPVELADIPNLRENLDIELAGSQRSSDK
>St_PG4060_C00T071212.1
MVDVGVEFLLENLKQLVENNVELIGGVKDEIENLRDDLSEFKAFLKLAAMVRSEDPVLKELGKSIRKVVNRAEDGIDKFV
IEAKVHKDKGFKGVFNKLVHYKRVREVAVEIKDTRDRMREIRQNNTHGLQALLQDHDDSISRGGEERQPPVVEEDDVVGF
DVEAQTVIDRLLEGSGDLEVIPVVGMPGLGKTTLATKIFKHPKIEYEFFTRLWLYVSQSYKTRELYLNIISKFTGNTKQC
RDMSEIDLALKVREILEEGGKYLIVLDDVWSTDAWDRIKIAFPKNDKGNRVLLTTRDHNVARYCNRSPHDLKFLTDEESW
ILLEKRAFHKAKCPPELETNGKSIAKKCKGLPLAIVVIAGALIGKGKTIRQWEQVDQSVGEHFINRDQPNNCNKLVRMSY
DVLPYDWKACFLYFGTFPRGYLIPARKLIRLWIAEGFIQYRGNLSLECKAEDYLNELVNRNLVMVMQRTLDGQIKTCRVH
DMLYEFCWQEATTEENLFHEVKFGGEQSVHEVSTHRRLCIHSSVVEFISKKPSGEHVRSFLCFSPEKIDTPLTFSANISK
AFPLLRVFDTESIKINRFCKEFFQLYHLRYIAFSFDLIKVLPKHVGELWNVQTLIVNTQQINLDIQADILNMPQLRHLHT
NTSAKLPTPANPRTSKTTLVNQSLQTLSTIAPESCTEYVLSRAPKLTKLGIRGKIAKLLEPSQPVLFNNVKTLQCLENLK
LINVGQTDQTQLRLPPASLFPTKLRKLTLSDTWLEWDDMSVLKQLKYLEILKLKDNAFKGEHWELNDGGFPFLQVLCIER
ANLVSWNASDSFLERSKIIT
>St_PG4060_C00T075144.1
MADAVVEFLLLNLKQLLLYHVDLLSGVKDQVESLHRELSLMKAFLKDSREKRSEYEYVRELVSQITIVAYEAEDIIDTFV
TNAAMQKARSPVRRAFHVFDHSSKLRNVAKEIESIKVKVKEIYDKKMFGIQSLHGGESSRRSPPQKRVPMVEEENVVGFD
DEARKISSRLTNGSEELEIISIVGMGGLGKTTLAKKVYTDPSVEFHFYNRAWIYVSQQYSRKEVFLGILDSLGLITDEMY
KMNDEKLAGELFSHLRSKRYLVVIDDVWTMEAWDDLQMAFPKTASGSRILLTTRNTEVALHANPEGLPHLLRFLTHEESW
ELLSKKVFRKGSCPLELEDIGLQIAKKCYGLPLAIVVVSGLLLKKEKTRDWWKKVANDVSSYVARDPKQCMDVLALSYKH
LPDHLKVCFIYFGVFPEDFEIPVWKLLRLWTSEGFIQQMGQECLEDTAEEYLEDLVDRNLVLVAKKRANGRIKTCRIHDM
LRDLSVKMGSEEKFLEVFKESAQNHSLSSISKYHRRLCVHSHFLDFITSRPFGPNVRSFLCFASEEMELLREHTSFLHEA
FRLVRVLDLKYINFPRFPNEIEQLVHLRYIALSGNFRVLPASISKLWNLETLIVGTKSRELDIQVDIWKMSQFKHLYTSG
LSCLRGPPAKTRKDNEDPFVRRNIQTISTVLPDCCKENILARTPGLRKLGIRGKLATLVATNGDSSLFDNLAKLDNLETL
KLLNDTFPLPPSQCQIPGLPQSYKFPPNLKKLTLSDTFLDWSHISTLGMLPNLEVLKLKDYAFKGTQWEPLDGGFRLLRV
LHIGRTNLEHWNASGHHFPRLQQVFLKHCSSLNEIPFGLVEVPSLQNMELFWPTPAAAASARIIQQEKQEGDIKDNVFKL
VIYPPDI
>St_PG5003_C00T010972.1
MADTVVNFLVENLLQLLSENVALIKGADDEFNNLLEEVQRLKAFLDDASKYHSDSKQWDQLVKDIQKTVHKAEDVIDKFL
VQSKQHREKGKVERFFDKVSHIGIVKDLATEIKGIHDKVKKLRENNQQAFQPRPVLELPKKGVQEQGPSLENDEVVGFDD
EASKVIKRLVEGPAESLDIIPVVGMPGLGKTTLARKIYNDPKLSYEFFSIPWVYVGQEYKIKDIYLRILKSFKKSIEDHL
NDDVDTLAKVISDFINKGGRCLIVLDDVWVAEVIDDVKKVFAENKKGHRIMMTTRDRYLATYASTEPHDLKFLNGKESFE
LLEKRVFGKGSCPDELVELGKKIAGNCGGVPLAVVVIAGALRGRPNTNDWLRVQKNVAEHFYKNTQAGCLKFVEMSYNRL
PQEVQTCFLYCGVFPRGFDIPSWKLIRLWIAEGLIKPQQTYTPEEIAEFYLNDLVNRNLVILMRKKSDGQIKICRLHDML
HEFCRTEASNKWLFQQMRLTSDQAIPSIQDKDTCRRLCIQPSILNQFLLDKPIAEHVRSFYCFSSEQKQIDLPPNDIKHI
HKAFTLIRVLDVEPVKFLFSKDFNQLYHLRYVAISGEFKSLPPSFGKFWNLQTLVINTSTSESTLEVKADIWNLLQLRHF
HTNIPAKLPAPATTTGKTSCLQTLSMVAPESCKKDVLAKACLLKKLSIRGQMASFLEPKGGISNLEELKCLEHLKLLNDV
LYINKTIHLPPAFFRLVRTVKKLTLVNTRFSWSDANKLAQLEHLEVLKLKENAFIGDSWKPEIGGFSALQVLWIERLCHL
DWTHSEGSKERIETSTLLGSWFHVYGVCGFSVV
>St_PG5003_C00T010972.2
MADTVVNFLVENLLQLLSENVALIKGADDEFNNLLEEVQRLKAFLDDASKYHSDSKQWDQLVKDIQKTVHKAEDVIDKFL
VQSKQHREKGKVERFFDKVSHIGIVKDLATEIKGIHDKVKKLRENNQQAFQPRPVLELPKKGVQEQGPSLENDEVVGFDD
EASKVIKRLVEGPAESLDIIPVVGMPGLGKTTLARKIYNDPKLSYEFFSIPWVYVGQEYKIKDIYLRILKSFKKSIEDHL
NDDVDTLAKVISDFINKGGRCLIVLDDVWVAEVIDDVKKVFAENKKGHRIMMTTRDRYLATYASTEPHDLKFLNGKESFE
LLEKRVFGKGSCPDELVELGKKIAGNCGGVPLAVVVIAGALRGRPNTNDWLRVQKNVAEHFYKNTQAGCLKFVEMSYNRL
PQEVQTCFLYCGVFPRGFDIPSWKLIRLWIAEGLIKPQQTYTPEEIAEFYLNDLVNRNLVILMRKKSDGQIKICRLHDML
HEFCRTEASNKWLFQQMRLTSDQAIPSIQDKDTCRRLCIQPSILNQFLLDKPIAEHVRSFYCFSSEQKQIDLPPNDIKHI
HKAFTLIRVLDVEPVKFLFSKDFNQLYHLRYVAISGEFKSLPPSFGKFWNLQTLVINTSTSESTLEVKADIWNLLQLRHF
HTNIPAKLPAPATTTGKTSCLQTLSMVAPESCKKDVLAKACLLKKLSIRGQMASFLEPKGGISNLEELKCLEHLKLLNDV
LYINKTIHLPPAFFRLVRTVKKLTLVNTRFSWSDANKLAQLEHLEVLKLKENAFIGDSWKPEIGGFSALQAVPLGLVEIH
NFQEMRLDNSKEAVKSAKEIESKKPKTHSEGSKERIETSTLLGSWFHVYGVCGFSVV
>St_PG5003_C00T010974.1
MADAAVNFFVENLLQLLSENVVLIEGVEDEFKNLLDQVQHLKAFVDDAAKFQSDSSVWDELVKDIQKMIHKAEDVIDKFL
VQAKLHREEKKVGRFFDVSHLETIRCLADEIKEIGEKVKKIREKSQQSFQPRPVLELPKRGHEITQGPPLENDEVVGFDV
EANNVIKRLVEGPEESLDIIPVMGMPGLGKTILARKIFNDPKLSYEFPSILWVNVGQKYKIKDIYLRILKFFTKRIEDHL
SDDEDTLAKVISGFMSNRGRCLIILDDVWEAEVIDDVKKVFAENKKGHRIVMTTRDSRVAVYANPEAHHLKFLTPKESFE
LLIRRVFGKESCPDELVLFGKRIAASCFGVPLVVMVIAGTLRGRSTTNDWLRVERNMAQHLYGNYNIDCSVFLEMSYDCL
PQEVQICFLYCGIFPRDFDIPAWKLIRMWIAEGLIKPQQSYTLEEIAEHHLNNLVNRNLVILLQKRSDGQIKTCRLHGML
HEFCRTKAANKWLFQEICIAADNSLPSIQYSDTCRRLCIQPTTLSDFLSTKPSAEHVRSFYCFSSKQKQTELSRNEIKLL
HKAFPLMRVLDVESLKFLFSKDFNQLFHLRYIAISGDIKALPPPFGNFWNLQTLILNTSTSEPTLDVKADIWNMLQLRHL
HTSIPAKLPSPTITTGKPSCLQTLSMVAPESCKKDVLAKARHLKKLSIRGQMEAFLESRSGSGISNLEELKFLEHLKLLN
DVLYMNKTVQLPSAFFRLVRTVKKLTLANTRFQWSEAEKLAQLESLEVLKLKENAFMGDTWKPEVGGFSKLQVLWIERAE
LETWEASNLSYPILRNLVLVSCDKLNAIPFELADIPNLCEMKLDNTIKAVKSAKDILEHKRTQNIVFKFSIFPSESESKA
TQ
>St_PG5003_C00T010982.1
MADAVVNFLVENLLQLLSENIDLIKGVDDEFKNLLEEVQRLKAFLDDAAKFHSESSLWDQLVKDIQKMVHKSEDVIDKFL
VQAKLHRDKNKVERFFDVPHMAVVRALAADIKDIHEKVKKLREDNKDSFKPKPILDVPKKGHEVTQGPSLDDDEVVGFDE
EAEKVIKRLVEGPAESLNIISVVGMPGLGKTTLARKIYNDSTLSFEFFSILWVYVGREYKIKDIYLRILKHFKNSIDEYL
NEDEDRLAKVISGFMSKGGRCLIVLDDVWETNVIDHVKKVFPENKKGHRIMMTTRDGIVAAYKNAETHNLKFLTAEECFE
LLVKRVFGKGSCPDELKEVGKRIAGNCGGVPLVVVVTAGALAGRSNTTEWKVVERNVIQYAFNVNKDCGVFVEMSYDRLS
QELQTCLLYSGIFPRGFDIPAWKLIRLWIAEGLIKPQQSSTLEETAELHLNDLVHRNLVILLQKRSDGQIKTCRLHDMLH
EFCRTKAADKWLFQEICTTVDNTVPSIQDPDTCRRLCIQPSTLNDFLSTKPSAEHVRSFYCFSSKQKQTDLSPNDIKLIH
KAFPLMRVLDVESLKFLFSKDFNNLFHLRYIAISGDFKALPPTFGKFWNLQTLILNTSTSEPTLDVKADIWNMLQLRHLH
TSIPAKLPSPTVTTGKPSSLQTLSMVAPESCKKDVLAKVCHLKKLSIRGQMAAFLESRGGISNLEELKCLEHLKLLNDVL
YMNKTVQLPAAFFRLVRTVKKLTLANTRFQWSEAEKLAQLESLEVLKLKENAFMGDTWKPEVGGFSKLRVLWIERAELET
WEVSNLNYPILRNLILVSCDKLNAVPVELAGIPNFREMKLENSIKAVKSAKDILELKKSQEIIFKLSIFPPESESKATQ
>St_PG5003_C00T013138.1
MADAAVEFLLLNLKQLLLYHVELLSGVKDQVESLHRELSLMKAFLKDSREKRSEYEYVRELVSQITIVAYEAEDIIDTFV
TNAAMQKARSPVGRALHVFDHSSKLRNVAKEIESIKVKVKEIYDKKMFGIQSLHGGESSRRSPPQKRVPMVEEENVVGFD
DEAMKISSRLTNGSEELEIISIVGMGGLGKTTLAKKVYTDPSVEFHFYNRAWIYVSQLYSRKEVFLGILDSLGLITDEMY
KMNDEKLAGELFSHLRSKRYLVVIDDVWTMEAWDDLQMAFPKTASGSRILLTTRNTEVALHANPEGLPHHLRFLTHEESW
ELLSKKVFRKGSCPLELEDIGLQIAKKCYGLPLAIVVVSGLLLKKEKTRDWWKKVANDVSSYVARDPKQCMDVLALSYKH
LPDHLKVCFIYFGVFPEDFEIPVWKLLRLWTSEGFIQQMGQECLEDTAEEYLEDLVDRNLVLVAKKRANGRIKSCRVHDM
LRDLSVKMGSEEKFLEVFKESAQNHSLSSISKYHRRLCVHSHFLDFITSRPFGPNVRSFLCFASEEMELLREHTSFLHEA
FRLVRVLDLKYINFPRFPNEIVQLVHLRYIALSGNFRVLPASISKLWNLETLIVRTKSRELDIQVDIWKMSQFKHLYTSG
LSCLRGPPAKTRKDNEDPFVRRNIQTISTVLPDCCKENILARTPGLRKLGIRGKLATLVATNGDSSLFDNLAKLDNLETL
KLLNDTFPLPPSQCQISGLPQSYKFPPNLKKLTLSDTFLDWSHISTLGMLPNLEVLKLKDYAFKGTQWEPLDGGFRLLRV
LHIGRTNLEHWNASGHHFPRLQQVFLKHCSSLNEIPFGLVEVPSLQNMELFWPTPAAAASARFIQQEKQKGDIKDNVFKL
VIYPPDI
>St_PG5003_C00T014639.1
MADVAVKFLVENLMQLLIDNADLILGIKGEVENLLRDLNDFNAFLKQAAKSRRENEVLKEMVKKIRKVVNDAEDSIDKFV
IEAKRHDDKNKFAQWFHITHVARAKGVADEIKSIRERVKEIRENDAYGLQAITLDDNFNRGDEERKAPVVEEDDVVGFDD
EAKIVIDRLIGGSDYVEVVPVVGMPGLGKTTLAYKIYKDPKVEYEFFTRVWVYVSQTFKRREIFLNIISKFTRNTKQYHD
TPEDDLANEVKELLGKGGKYLIVLDDVWTMEAWDRIKIAFPNNGKRNRVLMTTRESNVAKRCNDKPHDLKFLTEDESWEL
LEKKVFHKEKCPPELELPGKSIAEKCMGLPLAIVVIAGALIGKGKTTREWELVAASVREHLINRDPENCKKLVQMSYDRL
PYDLKACFLYCGAFPGGSQIPAKKLIRLWIAEGFLQYQGPLALEDVAEDHLNDLVNRNLVMVMQRSCSGQIKICRVHDML
HEFCRHEAMTEEDLFQEIKQGQERSFPGKQELATYRRLCIHSGVPEFLSTKPSGEHVRSFLCVGSKKIDMPPNEIPSIPK
AFPLLRVLDAESIKFNRFSREFFKLFHLRYIALSTDKIKTIPVDFGNLWNVQTLIVETQEATLDIKADIWNMTRLRHVCT
NASATLPSTKRPKSSKGNLVNRCLQTLSTIAPECCTAEVFTRTPNLKKLGVRGKIDALLETSKDGSGSVLFSNIGKLACL
EYLKLVNDTRLSSKPLHLPPAYIFPQKLKKLSLVDTWFEWKDMSILGLLPDLEVLKLKENAFKGQSWEQEDGGFPRLQVL
WIERTDLTSWKASSGNFPRLKHLALISCDKLEELPAELADIASLALDRDFVNSDTGFTLQ
>St_PG5003_C00T028793.1
MDPFTAAALTTAVAATVSLLVENLSNLINYNWKLYTGLKKSFEDLFEEVKKLNAFLVDNANQRSNSMQWDVLVDKIRRTV
YKAEDVVDKLLIQGKLDQESNIAKKMFHKTYKNRNFTEEINEILEEVRKILDENQNLFEANPTIDRQAETVVQEEQGSSL
ENHEVVGFDKEATKVINRLVEGAECLDVIPVVGMPGLGKTTLARKIYNDPKISREFFSYIWVFIGQSTCVKRDILFNILK
GFTNSVDEFKNRNEADITEEIRKRVANGGKCLIVLDDVWDSNVVDFVKTVFPDNKKAHRIMMTTRHEDIARSVNKYPHNL
KFLDGDESFQLLEKRAFGVSHCPVELVEHGEAIVAKCSGVPLTIVVIAGALRGRTCEIDWRVVRENVGKHLIQEDKLQRC
VNVVRLSYNHLPQEKKACFLYFGAFPQGFDIPAWKLIRLWIAEGLIMSRLSGNEIEEIAEYYLNDFANRNLVMVMGKTSN
DRIKTCRVHDMLHEFCVEEATRLALFKQVCLTSDQDIQNSITCRRVSIQSAVPQNFISKKTVEEHVRSLLCFSSKQKQVD
FSNIDVKLIPNAFPLMRVLDIESLKFSIPREFYQLLHLRYIAISGDFKELPKLFTSFCNAQTLILNTSKPTLDIKADIWN
MPRLRHLRTNKPAILPPPTASSTSGSSTNSCLLQTLSLVTPESCKGNVLSKAGNVKKMSIEGNLTPFLETSKGEFFSNFQ
VLKLLESLTLLNDDKSNKALHLPSAFSECLPNLKKLTLSKTRFDWNQAYRLGQVKNLQVLKLKENAFTGRSWRMEPGGFK
KLQVLWIEMADFVLWEASNCPFPRLRSLVLISCLNLEAVPLELADLDYLQEMTLDNTSKASESAREIESEKNKKQADPES
GKFKLTIPY
>St_PG5003_C00T028816.1
MADAVVNFLVENLLQLLSENIDLIKGVDDEFKNLLEEVQRLKAFLEDAAKFHSESSLWDQLVKDIQKMVHKSEDVIDKFL
VQAKLHRDKNKVGRFFDVPHMAVVRALAAEIKGIHEKVKKLREDNKDSFKPKPILDVPKKGHEVTQGPSLDDDEVVGFDE
EAEKVIKRLVEGPAESLNIISVVGMPGLGKTTLARKIYNDSTLSFEFFSILWVYVGREYKIKDIYLRILKHFKNSIDEYL
NEDEDRLAKVISGFMSKGGRCLIVLDDVWETNVIDHVKKVFPENKKGHRIMMTTRDGIVAAYKNAETHNLKFLTAEECFE
LLVKRVFGKGSCPDELKEVGKRIAGNCGGVPLVVVVTAGALAGRSNTTEWKVIERNVIQYAFNVNKDCGVFVEMSYDRLS
QELQTCLLYSGIFPRGFDIPAWKLIRLWIAEGLIKPQQSSTLEETAELHLNDLVHRNLVILLQKRSDGQIKTCRLHDMLH
EFCRTKAADKWLFQEICTTVDNTVPSIQDPDTCRRLCIQPSTLNDFLSTKPSAEHVRSFYCFSSKQKQTDLSPNDIKLIH
KAFPLMRVLDVESLKFLFSKDFNNLFHLRYIAISGDFKALPPTFGKFWNLQTLILNTSTSEPTLDVKADIWNMLQLRHLH
TSIPAKLPSPTVTTGKPSSLQTLSMVAPESCKKDVLAKVCHLKKLSIRGQMAAFLESRGGISNLEELKCLEHLKLLNDVL
YMNKTVQLPAAFFRLVRTVKKLTLANTRFQWSEAEKLAQLESLEVLKLKENAFMGDTWKPEVGGFSKLRVLWIERAELET
WEVSNLNYPILRNLILVSCDKLNAVPVELAGIPNFREMKLENTIKAVKSAKDILELKKSQDIIFKLSIFPPESESKATH
>St_PG5003_C00T028817.1
MADTVVNFLVENLLQLLSENVALIKGADDEFNNLLEEVQRLKAFLDDASKYHSDSKQWDQLVKDIQKTVHKAEDVIDKFL
VQLKLHREKGKVGRFLDKVNHIGIVKDLATEIKGIHDKVKKLRENNQQAFQPRPVLELPKKGVQEQGPSLENDEVVGFDD
EASKVIKRLVEGPAESLDIIPVVGMPGLGKTTLARKIYNDPKLSYEFFSIPWVYVGQEYKIKDIYLRILKCFKKSIEDHL
NDDVDTLAKVISDFINKGGRCLIVLDDVWVAEVIDDVKKVFAENKKGHRIMMTTRDRYLATYASTEPHDLKFLNGKESFE
LLEKRVFGKGSCPDELVELGKKIAGNCGGVPLAVVVIAGALRGRPNTNDWLRVQKNVAEHFYKNTQAGCLNFVEMSYNRL
PQEVQTCFLYCGVFPRGFDIPSWKLIRLWIAEGLIKPQQTYTPEEIAEFYLNDLVNRNLVILMRKKSDGQIKICRLHDML
HEFCRTEASNKWLFQQMRLTSDQAIPSIQDKDTCRRLCIQPSILNQFLLDKPIAEHVRSFYCFSSEQKQIDLPPNDIKHI
HKAFTLIRVLDVEPVKFLFSKDFNQLYHLRYVAISGEFKSLPPSFGKFWNLQTLVINTSTSESTLEVKADIWNLLQLRHF
HTNIPAKLPAPATTTGKTSCLQTLSMVAPESCKKDVLAKACLLKKLSIRGQMASFLEPKGGISNLEELKCLEHLKLLNDV
LYINKTIHLPPAFFRLVRTVKKLTLVNTTFSWSDANKLAQLEHLEVLKLKENAFIGDSWKPEIGGFSALQVLWIERTHSE
GSKERIETSTLLGSWFHVYGVCGFSVV
>St_PG5003_C00T028818.1
MADAVVNFLVENLLQLIAENAKLIGSAKGELDNLLKVAQQLKAFLDDAAKLGYTNSEQWKVLVIEIHKTVHRAEDAIDKF
LVQAKLHQDKNTMGRIFDWPRNLIKVRNLAAEIKGINDQVKELRSSNQALQAAPVIEHHKKEEVTQGPSLGNDEVVGFDK
EANEVIDRLFEKGPAESVNIIPLVGMPGLGKTTLARKIYNDPKLTYEFYSIVWVYVGQECKAKDIYLRILKFFKKNIEDH
LNDDVDTLAKAIGGYIKKGGRCLIVLDDVWEDEVIDHVMKVFAENKKDHRIMMTTRDLRVAKFANPEPHVLKLLKTEVSF
ELLVTRVFGKGSCPNELVVVGNQIAEKCGGVPLVVVVIAGALRGRSDKKDWERVDRNVVQHFGEHTEDSCLKFVKMSYDH
LPGEMQMCFLYCGVFPRGFDIPCWKLIRLWIAEGLIKPQPEFTLEEIAEFYLTDLLNRNLVIIMQKRSDGQIKTCRLHDM
LYQFCKKEASNKWLFQEPDQSKLDPDTCRRLCIQPSNLSHFLSTTPVAEHVRSFYCFSSKQKPIDLSPNDIKLIHKAFPL
MRVLDVESLKFIFSKDFNQLFHLRYIAISGDFKALPPTFGKFWNLQTLILNTSTLEPTLEVKAEIWNLLQLRHLHTNIPA
KLPSPTITTGKPSCLQTLSMVAPESCEKDVLAKACNVRKLSIRGQMAAFLGAYKGGINNLEELQCLEHLKLLNDVLFINK
TLHLPLAFSKLVRTVKKLTLTNTRFAWNEADKLGTLESLEVLKFKENAFTGHIWKPKSGFSALQVLWIERSELESWEASV
INFPVLRQLVLISCDKLDDVPLELADIPSLQEMRLDNTSKAVQSAKNVRDSKTSKSMKLKLSIFPPEIESKVAQ
>St_PG5003_C00T028822.1
MADAVVNFLVENLLQLLTENVKLIGSAKGELDNLLKVAQQLKAFLDDAAKLGYTNSEQWKVLVIEIHKTVHRAEDAMINF
WNLAAEIKGINDQVKELRSSNQALQATPVLELPKKGEVTQGPSLENDAVVGFDKEANTVIQRLVEGLMDSVDIIPVVGML
GLGKTTLARKIYNDSKLTYEFYSIVWVYVGKECKAKDIYLRILKFFKKNIEDHLNDDVDTLAKAIGGYIKKGGRCLIVLD
DVWEDEVIDHVRKVFAENKKGHRIMMTTRDSCVAKFANPKPHELKFLEKEESFELLVTRVFGKGSCPNELVRTGKKIAEK
CGGVPLVVVVIAGALRGRLDKKDWERVDRNVVQHMGVHTEDSCLKFVKMSYDHLPQEVQMCFLYCGVFPRGFDIPCWKLI
RLGIAEGLIKPQPNFTLEEIAEFCLTDLLNRNLVIIMQKRSDGQIKTCRLHDMLYQFCKMEASNRFLFQEPDQSTLDPDT
CRRLCIQPSNLSDFLSTAPVAEHVRSFYCFSSKQKPIDLSPNEIKLIHKAFPLIRVLDVESLKFIFSKDFNQLFHLRYIA
ISGDFKALPPTFGKFWNLQTLILNTSTLEPTLEVKAEIWNLLQLRHLHTNIPAKLPSPTTTTGKPSCLQTLSMVAPESCE
KDVLAKACNVRKLSIRGQMAAFLGAYKGGINNLEELQCLEHLKLLNDVLFINKTLHLPPAFSNLVSTVKKLTLTNTRFAW
SEADKLGTLESLEVLKFKENAFTGHLWKAKSGFSALQVLWIERSELESWEVSVINFPVLRQLVLISCDELDDVPLELADI
PSLQEMRLDNTSKAVKSAKNVRDSKTSKSMKLKLSIFPPENESKVAQ
>St_PG5003_C00T032551.1
MANVAVEFLVENLMQLLRDNAELISGVKEAAESLLQDLNDFNAFLKQAAKCHINENEVLRELVKKIRTVVNSAEDAIDKF
VIEAKLHKDKGMTRVLDLPHYKRVREVAGEIKAIRNKVKEIRQNDAIGLQALQDDDSSARGFEERKPPVVEEDDVVGFDE
EADIVIKRLLGESNRLEVVPVVGMPGLGKTTLANKIYKHPKIGYEFFTRIWVYVSQSYRRRELFLNIISKFTRNTKQYHG
MCEEDLADEIQEFLGKGGKYLVVLDDVWSDEAWERIKIAFPNNNKPNRVLLTTRDSKVAKQCTPIPHDLKFLSEDESWIL
LEKKVFHKDKCPPELVVPSGKSIAKKCKGLPLAIVVIAGALIGKGKTPREWKQVDDSVSEHLINRDHPENCNKLVQMSYD
RLPYDLKACFLYCSAFPGGFQIPAWKLIRLWIAEGFIQYKGHLSLECKGEDNLNDLINRNLVMVMERTSDGQIKTCRLHD
MLHEFCRQEAMKEENLFQEIKLGSEQYFPGKRELSTYRRLCIHSSVLDFISTKPSAEHVRSFLSFSSKKIEMPSADIPTI
PKGFPLLRVLDVESINFSRFSKEFYQLYHLRYVAFSSDSIKILPKLMGELWNIQTIIINTQQRTLDIQANIWNMERLRHL
HTNSSAKLPVPVAPKNSKVTLVNQSLQTLSTIAPESCTEEVFARTPNLKKLGIRGKIAVLLDNKSAVSLKNVKRLEYLEN
MKLINDSSIQTGKLRLPPAYIFPTKLRKLTLLDTWLEWKDMSILGQLEHLEVLKMKENGFTGESWESTGGFCSLLVLWIE
RTNLVTWKASADDFPRLKHLVLICCDNLKEVPIALADIRSFQGLKTLPSSFPYSLLISDCVHSSFTGPQ
>St_PG5003_C00T049962.1
MADAAVEFLLLNLKQLLLYHVELLSGVKDQVESLHRELSLMKAFLKDSREKRSEYEYVRELVSQITIVAYEAEDIIDTFV
TNAAMQKARSPVGRALHVFDHSSKLRNVAKEIESIKVKVKEIYDKKMFGIQSLHGGESSRRSPPQKRVPMVEEENVVGFD
DEAMKISSRLTNGSEELEIISIVGMGGLGKTTLAKKVYTDPSVEFHFYNRAWIYVSQLYSRKEVFLGILDSLGLITDEMY
KMNDEKLAGELFSHLRSKRYLVVIDDVWTMEAWDDLQMAFPKTASGSRILLTTRNTEVALHANPEGLPHHLRFLTHEESW
ELLSKKVFRKGSCPLELEDIGLQIAKKCYGLPLAIVVVSGLLLKKEKTRDWWKKVANDVSSYVARDPKQCMDVLALSYKH
LPDHLKVCFIYFGVFPEDFEIPVWKLLRLWTSEGFIQQMGQECLEDTAEEYLEDLVDRNLVLVAKKRANGRIKSCRVHDM
LRDLSVKMGSEEKFLEVFKESAQNHSLSSISKYHRRLCVHSHFLDFITSRPFGPNVRSFLCFASEEMELLREHTSFLHEA
FRLVRVLDLKYINFPRFPNEIVQLVHLRYIALSGNFRVLPASISKLWNLETLIVRTKSRELDIQVDIWKMSQFKHLYTSG
LSCLRGPPAKTRKDNEDPFVRRNIQTISTVLPDCCKENILARTPGLRKLGIRGKLATLVATNGDSSLFDNLAKLDNLETL
KLLNDTFPLPPSQCQISGLPQSYKFPPNLKKLTLSDTFLDWSHISTLGMLPNLEVLKLKDYAFKGTQWEPLDGGFRLLRV
LHIGRTNLEHWNASGHHFPRLQQVFLKHCSSLNEIPFGLVEVPSLQNMELFWPTPAAAASARYLVTKSHRLLKLLARRRQ
>St_PG5003_C00T051025.1
MADAVVNFLVENLLQLLTENVKLIGSAKGGLDNLLKVAQQLKAFLDDAAKYGYTNSEQWKVLVIEIHKTVHRAEDAIDKF
LVQAKLHQDRNTMERIFHWPSLLIKVKNLAAEIKGINDQVKELRSSNQALQATPVLELPKKGEVTQGPSLENDAVVGFDK
EANTVIQRLVEGPMDSVDIIPVVGMPGLGKTTLARKIYNDSKLTYEFYSIVWVYVGKECKAKDIYLRILKFFKNNIEDHL
NDDVDTLAKAIGGYIKKGGRCLIVLDDVWEDEVIDHVMKVFAENKKGHRIMMTTRDSRVAKFANPEPHELKFLKKEETFE
LLVMRVFGKGSCPNDLVRTGKKIAEKCGGVPLVVVVIAGALRGRSDKKEWERVEKNVVQFMGEHTEDSCLKYVKMSYDHL
PQEVQMCFLYCGVFPRGFDIPCWKLIRLWIAEGLIKMQPESTLEVEEIAEFYLTDLLNRNLVIIMQKRSDGQIKTCRLHD
MLYQFCKKEASNKWLFQEPDQSKLDPDTCRRLCIQPSNLSDFLSTTSFAEHVRSLYCFSSKQKPIDLSPNEIKLIHKAFP
LMRVLDVESLKFIFSQDFNQLFHLRYIAISGDFKALPLTFGKFWNLQTLILNTSTLEPTLEVKPEIWNLLQLRHLHTNIP
AKLPSPTTTTGKPSCLQTLSMVAPESCEKDVLAKACNVKKLSIRGQMAAFLGASKGGINNLEELQCLEHLKLLNDVLFIN
KTLHLPLAFSKLVRTVKKLTLTNTRFAWNEADKLGTLESLEVLKFKENAFTGHNWKPKSGFSALQVLWIERSELESWEAS
VINFPVLRQLVLISCDKLDDVPLELADIPSLQGMRLDNTSKAVKSAKNVRDSKTSKSMKLKLSIFPPENESKVAQ
>St_PG5003_C00T051027.1
MADAVVNFLVENLLQLLTENVKLIGGAKGELDNLLKIAQQLKAFLDDAAKYGYTNSEQWKVLVIEIHKTVHRAEDAIDKF
LVQAKQHQEKNKMGRIFDWPSHLVKVRNLAAEIKGINDQVKELRSSNQALQANPVVEHHKKEEVTQGPSLENDAVVGFDK
EANTVIQRLVEGPMDSVDIIPVVGMPGLGKTTLARKIYNDSKLTYEFYSIVWVYVGQKCKAKDIYLRILKFFKKNIEDHL
NDDVDTLAKAIGGYIKKGGRCLIVLDDVWEDEVIDHVRKVFAENKKGHRIMMTTRDSCVAKFANPKPHELKFLEKEESFE
LLVTRVFGKGSCPNELVRTGKKIAEKCGGVPLVVVVIAGALRGRLDKKDWERVDRNVVQHFGEDTEDSCLKFVKMSYDHL
PQEVQMCFLYCGVFPRGFDIPCWKLIRLWIAEGLIKPQPKFTLEEIAEFCLTDLLNRNLVIIMQKRSDGQIKTCRLHDML
YQFCKMEASNRCLFQEPDQSTLDPDTCRRLCIQPSNLSDFLSTAPVAEHVRSFYCFSSKQKPIDLSANEIKLIHKAFPLM
RVLDVESLKFIFSKDFNQLFHLRYIAISGDFKALPPTFGKFWNLQTLILNTSTLEPTLEVKAEIWNLLQLRHLHTNIPAK
LPSPTTTTGKPSCLQTLSMVAPESCEKDVLAKACNVRKLSIRGQMAAFLGAYKGGINNLEELQCLEHLKLLNDVLVINKT
LHLPPAFSNLVSTVKKLTLTNTRFAWSEADKLGTLESLEVLKFKENAFTGHLWKPKSGFSALQVLWIERSELESWEASVM
NFPVLRQLVLISCDELDAVPLELADIPSFQEMRLENTSKAVKAAKSVRDSKTSKSMKLKLSIFPPENESKVPQ
>St_PG5003_C00T051028.1
MADTVVNFLVENLLQLLSENVALIKGADDEFNNLLEEVQRLKAFLDDASKYHSDSKQWDQLVKDIQKTVHKAEDVIDKFL
VQSKQHREKGKVERFFDKVSHIGIVKDLATEIKGIHDKVKKLRENNQQAFQPRPVLELPKKGVQEQGPSLENDEVVGFDD
EASKVIKRLVEGPAESLDIIPVVGMPGLGKTTLARKIYNDPKLSYEFFSIPWVYVGQEYKIKDIYLRILKSFKKSIEDHL
NDDVDTLAKVISDFINKGGRCLIVLDDVWVAEVIDDVKKVFAENKKGHRIMMTTRDRYLATYASTEPHDLKFLNGKESFE
LLEKRVFGKGSCPDELVELGKKIAGNCGGVPLAVVVIAGALRGRPNTNDWLRVQKNVAEHFYKNTQAGCLKFVEMSYNRL
PQEVQTCFLYCGVFPRGFDIPSWKLIRLWIAEGLIKPQQTYTPEEIAEFYLNDLVNRNLVILMRKKSDGQIKICRLHDML
HEFCRTEASNKWLFQQMRLTSDQAIPSIQDKDTCRRLCIQPSILNQFLLDKPIAEHVRSFYCFSSEQKQIDLPPNDIKHI
HKAFTLIRVLDVEPVKFLFSKDFNQLYHLRYVAISGEFKSLPPSFGKFWNLQTLVINTSTSESTLEVKADIWNLLQLRHF
HTNIPAKLPAPATTTGKTSCLQTLSMVAPESCKKDVLAKACLLKKLSIRGQMASFLEPKGGISNLEELKCLEHLKLLNDV
LYINKTIHLPPAFFRLVRTVKKLTLVNTRFSWSDANKLAQLEHLEVLKLKENAFIGDSWKPEIGGFSALQVLWIERTHSE
GSKERIETSTLLGSWFHVYGVCGFSVV
>St_PG5003_C00T058680.1
MADVAVKFLVENLMQLLIDNADLILGIKGEVENLLRDLNDFNAFLKQAAKSRRENEVLKEMVKKIRKVVNDAEDSIDKFV
IEAKRHDDKNKFAQWFHITHVARAKGVADEIKSIRERVKEIRENDAYGLQAITLDDNFNRGDEERKAPVVEEDDVVGFDD
EAKIVIDRLIGGSDYVEVVPVVGMPGLGKTTLAYKIYKDPKVEYEFFTRVWVYVSQTFKRREIFLNIISKFTRNTKQYHD
TPEDDLANEVKELLGKGGKYLIVLDDVWTMEAWDRIKIAFPNNGKRNRVLMTTRESNVAKRCNDKPHDLKFLTEDESWEL
LEKKVFHKEKCPPELELPGKSIAEKCMGLPLAIVVIAGALIGKGKTTREWELVAASVREHLINRDPENCKKLVQMSYDRL
PYDLKARFLYCGAFPGGSQIPAKKLIRLWIAEGFLQYQGPLALEDVAEDHLNDLVNRNLVMVMQRSCSGQIKICRVHDML
HEFCRHEAMTEEDLFQEIKQGQERSFPGKQELATYRRLCIHSGVPEFLSTKPSGEHVRSFLCVGSKKIDMPPNEIPSIPK
AFPLLRVLDAESIKFNRFSREFFKLFHLRYIALSTDKIKTIPVDFGNLWNVQTLIVETQEATLDIKADIWNMTRLRHVCT
NASATLPSTKRPKSSKGNLVNRCLQTLSTIAPECCTAEVFTRTPNLKKLGVRGKIDALLETSKDGSGSVLFSNIGKLACL
EYLKLVNDTRLSSKPLHLPPAYIFPQKLKKLSLVDTWFEWKDMSILGLLPDLEVLKLKENAFKGQSWEQEDGGFPRLQVL
WIERTDLTSWKASSGNFPRLKHLALISCDKLEELPAELADIASLALDRDFVNSDTGFTLQ
>St_PG5003_C00T073553.1
MESIIVAAVSPAATKAVNFLVDSLSQLLSENVELIRGAKGDFQLLLDEIKPLNELLAGDSAQLKSNNKDNIDLDKLFLKI
QRIVYKAEDAIDKFLIQAKIDQDNVFSKIIPIHKWIHNWKIAPEFKDILEQVTGIREESQQVLQKSHIQSTALQPGKNTG
TQGPAEEDIEVVGFDKPAEDVIKRLGEGSKDLDVIPIVGMPGLGKTTLSRKVYNDSSLDFHFYKRMWIYVGTSKKPKDIL
VEIVNEVAPSNSKELIKDKDEDQLAHIIRDFLVERGKYLIVLDDVWDTQVVDFVKKAFPNNKSQPRGDRIMLTTRQQRVA
EAVSARPHNLEKLSKGDSFKLLEQRVFGKTRECPINLRGYGEEIVDKCCGVPLAIVVISGALKGCMDESEWIVVKENVGK
IFINKDDDKSCLKYVETSYNHLPQQKKAAFLYFGVFPQGFDIPAWKLIRLWVAEGLIKSDLQGSEIKKVAETYLSDFAGR
NLVMVMQKRSNGQIKTCRLHDMLHEFCIIEAKRISLFQQVYLQPGVQVFPSIEDPNTSRRLCIQSSIPYNFIPKDRIVQH
VRSLLCFSSIQKKIDLSNLDIQLIPYAFPLIRVLDIQSLIFEFSEMFYRLFHLRYIAIKGNFTVLPSLFGNFWYLQTLIL
HTDTSSSTLEIKEDIWKLLQLRHLHSNLPVKLPPPPTPTSKIRTSCLQTLSKVTPDSCKKIVLAKVIHLRKLSIEGQLAV
LLGKSTKERGFDSFQELTRIENLKLLNNGWSEELHLPPHFFSILETLNKLTLSNTGFEWSEADILGQLKCLKVLKLKENA
FIGNKWKPKKGSFSNLQVLWIDWAENWETWDASNCRFQSLTHLVLISCYDLNAVPHELADSPLQEMRLMRTFNAVSSAIE
IKSKKLQRHDPESSIKFNLIILPPPSSTN
>St_PG5018_C00T015709.1
MADVAVKFLVENLMQLLIDNADLILGIKGEVENLLRDLNDFNAFLKQAAKSRRENEVLKEMVKKIRKVVNDAEDSIDKFV
IEAKRHDDKNKFAQWFHITHVARAKGVADEIKSIRERVKEIRENNAYGLQAITLDDNFNRGDEERKAPVVEEDDVVGFDD
EAKIVIDRLIGGSDYVEVVPVVGMAGLGKTTLAYKIYKDPKVEYEFFTRVWVYVSQTFKRREIFLNIISKFTRNTKQYHD
TPEDDLANEVKELLGKGGKYLIVLDDVWTMEAWDRIKIAFPNNGKRNRVLMTTRESNVAKHCNDKPHDLKFLTEDESWEL
LEKKVFHKEKCPSELELPGKSIAEKCMGLPLAIVVIAGALIGKGKTTREWELVAASVREHLINRDPENCKKLVQMSYDRL
PYDLKACFLYCGAFPGGSQIPAKKLIRLWIAEGFIQYQGPLALEDVAEDHLNDLVNRNLVMVMQRSCSGQIKICRVHDML
HEFCRHEAMTEEDLFQEIKQGQERSFPGKQELATYRRLCIHSGVPEFLSTKPSGEHVRSFLCVGSKKIDMPPNEIPSIPK
AFPLLRVLDAESIKFNRFSREFFKLFHLRYIALSTDKIKTIPVDFGNLWNVQTLIVETQEATLDIKADIWNMTRLRHVCT
NASATLPSTKRPKSSKGNLVNRCLQTLSTIAPECCTAEVFTRTPNLKKLGVRGKIDALLETSKDGSGSVLFSNIGKLACL
EYLKLVNDTRLSSKPLHLPPAYIFPQKLKKLSLVDTWFEWKDMSILGLLPDLEVLKLKENAFKGQSWEQEDGGFPRLQVL
WIERTDLTSWKASSGNFPRLKHLALISCDKLEELPAELADVKNLQLIELQSSSESAARSARAILKRNQEKEQEGDKGTGF
KLSIFPHDLGL
>St_PG5018_C00T023269.1
MEAITVAAVSPAAAKAVNFLVDSLSQLLSENVDLIRGAKEDFRRLLEEIEPLNELLDVDCAELKSNNNKDIDLDKLFLKI
QRIVYKAEDAIDKFLIQANIDQDKVLSKILPIHKWIHNWKIAPEFKEILEQVTKIREESQQVLQKSQIQSTALQPGRSMG
TQGPAEEDIEVVGFDTPAEDVIKRLCEGSKDLDVIPIVGMPGLGKTTLSRKVYHDSNITRHFYKRMWVYVGTSKKPKDIL
VEIVKEVAPSTSEEQIKDKDEDQLAHIIRDFLVERGKYLIVLDDVWDTQVVDFVKKAFPNNKSQPRGDRIMLTTRQQRVA
EAVSARPHNLEKLSKGDSFKLLEQRVFGKTRECPINLRGYGEEIVDKCCGVPLAIVVISGALKGCMDESEWIVVKENVGK
IFINKDDDKSCLKYVETSYNHLPQQKKAAFLYFGVFPQGIDIPAWKLIRLWVAEGLIKSDLQGSEIEKVAETYLSDFAGR
NLVMVMQKRSNGQIKTCCLHDMLHEFCIIEAKRICLFQQVYLQPGVQVFPSIDDPNTSRRLCIQSSIPYNFIPKDRIVQH
VRSLLCFSSIQKKIDLSNLDIQLIPYAFPLIRVLDIQSLIFEFSEMFYRLFHLRYIAIKGNFTVLPSLFGNFWYLQTLIL
HTDTSSSTLEIKEDIWKLLQLRHLHSNLPVKLPPPPTPTSKIRTSCLQTLSKVTPDSCKKTVLAKVIHLRKLGIEGQLAV
LLGKSTKERGFDSFQELTRIENLKLLNNGWSEELHLPPHFFSILETLNKLTLSNTGFEWSEADILGQLKCLKVLKLKENA
FIGNKWEPKEGSFSKLQVLWIDWAENWETWDASNCRFQSLTHLVLISCYDLKAVPHELADLPYLQEMKLMRTFKAVSSAI
EIKSKKLGKQNPESSIKFNLIILPPASIELRHDVHWELTWDQ
>St_PG5018_C00T027775.1
MEPITVAAVSPAAAKAVNFLVDSLSQLLSENVELTRGAQGNFQRLLGEIRPLNELLAVDCAELKSNNNIDLDELFQKIQR
TVYKAEDAIDKFLIQAKIDQDSVLSKIFPIQKWIHDWKIAPEFKEILKQVTEIREESQQVLQKSNIQSTALHPGRSMATQ
GPAEEDIEVVGFDKPAEDVIKRLGEGSKDLDVIPIVGMPGLGKTTLSRKVYNDSSLDFHFYKRMWVYVGTSKKPKDILVE
IVKEVDPSNSEEQIKDKDEDQLAHIIRDFLVERGKYLIVLDDVWDTQVVDFVKKAFPNNKSQPRGDRIMLTTRQQRVAEA
VSAHPHNLEKLSKGDSFKLLEQRVFGKTRECPIDLEGYGREIVDKCCGVPLAIVVIAGGLRGYLDEGKWKLVRDNVGKHL
TNKVDEKSCLKLVEMSYNHLPQESKAAFLYFGVFPQGFDIPAWKLIRLWVAEGLIKSDLRGSEIEEVAETYLSDFADRNL
VMVMQKRSNGQIKTCCLHDMLLEFCIIEGERISLFQQVYLQPGVRGFPSIEDPNTSRRLCIQSSIPYNFIPKDRIVQHVR
SLLCFSSDQKQIDLSNLDVQLIPYAFPLIRVLDIQSLIFEFSEMFSRLFHLRYIAIKGTFTVLPSLFGNFWYLQTLILHT
DTSSSTLEIKEDIWKMLQLRHLHSNLPVELPPPPTSTSKIRTSCLQTLSKVTPDSCKTTLFAKVCHLRNLCIEGKLAVLL
GTNTNGHGFDSFQDLRSVEKLKLLNNDWSEDLHLPLQFFRLQTTLNKLTLSNTNFKWSEADMLGMLECLKVLKLKDNAFI
GKNWKPKKGSFRNLQVLQIVWADNWETWDASNRPFQSLTHLVLISCYDLKAVPHELADLPNLQEMKLMRTFQAVSSAIEI
KSKKLVHSSDKLVVFLSIQAL
>St_PG5018_C00T028208.1
MDPFTAAALTTAVTATVSLLVENLSNLISYNWKLYTGLKKSCEDLFDEVKRLNAFLIDNANQRSNSTQWDVLVDKIRHTV
YKAEDVVDKLLIQGKLDQESNIAKKMFHKTYKNRNFTEEINEILVEGSSLENHEVVGFGEEATKVINRLVEGAECLNVIP
ECRDLVKPHWQEKSIMILRFRENFSITFGFSSDNQRLTNSFDEFKNKNEADITEEIRKRVANGGKCLIVLDDVWDPNVFS
LIIKKAHRIMMTTRHEDIVRSVNKYPHNLKFLDGVESFQLLEKRAFGVSRCPVELVEHGEAIVAKCSGVPLTIVVIAGAL
RGRTSEIDWRVVRENVGKHLIQEDKLQRCVNVVRLSYNHLPQEKKACFLYFGAFPQGFDIPAWKLIRLWIAEGLIMSRLS
GNEIEEIAEHYLNDFANRNLVMVMGKTFNDRIKTCRVHDMLHEFCVEEATRLVLFKQVCLTSDQDIQNSITCRRVSIQSS
VPQNFISKKTVEEHVRSLLCFSSKQKQVDFSNIDVKLIPIAFPLMRVLDIESLKFSIPREFYQLLHLRHIAISGDFKELP
KLFTSFCNAQTLILNTSKPALDIKADIWNMPRLRHLRTNKPAILPPPTASSTSSSTTSCLLQTLSLVTPQSCKGNVLSKA
GNVKKMSIEGNLTPFLETSKGKFFSNFQVLKLLESLTLLNVIRVINLFTFRQHSPNIGAGEKSPGPKTERKCIHREVLIS
CLNLEAVPLELADLDNLQQMTLDNTSKESESAREIEREKKKKQADPGSAKFKLTIPY
>St_PG5018_C00T028217.1
MDPFTAAALTTAVTATVSLLVENLSHLISYNWKLYTGLKKSCEDLFDEVKRLNAFLIDNANQRSNSTQWEVLVDKIRRTV
YKAEDVVDKLLIQGKLDQESSIAKKMFHKTYKNRNFTEEINEILVEVRKILDENQHLFEANPTIDHQAEKVVQEEQGSSL
ENHEVVGFDEEATKVINRLVEGAECLDVIPVVGMPGLGKTTLARKIYNDPKISREFFSYIWVFIGQSTCVKRDILFNILK
KFTNSVDEFKNRNEADITEEIRKRVANGGKCLIVLDDVWDSNVVDFVKTVFPDNKKAHRIMMTTRHEDIARSVNKYPHNL
KVLNGDESFQLLEKRAFGVSRCPVELVEHGEAIVAKCTGVPLTIVVIAGALRGRTSEIDWKVVRENVGKHLIQEDKLQRC
VNVVRLSYNHLPQEKKACFLYFGAFPQGFDIPAWKLIRLWIAEGLIMSRLSGNEIEEIAEYFLNDFANRNLVMVMGKTSN
DQIKTCRVHDMLHEFCVEEATRLALFKQICLTSDQDIQNSITCRRVSIQSAVPQNFISKKTVEEHVRSLLCFSSKQKQVD
FSNIDVKHIPNAFPLMRVLDIESLKFSIPREFYQLLHLRYIAISGDFKELPKLFTSFCNAQTLILNTSKPTLDIKADIWN
MPRLRHLHTNKPAILPPPTSGSSTNSCLLQTLSLVTPESCKGNVLSKAGNVKKMSIEGNLTPFLETSKGEFFSNFQVLKL
LESLTLLNDDKSNKSLHLPSAFSECLPNLKKLTLSKTRFDWNQAYRLGQVNNLQVLELKENAFTGRSWKIEPGGFKKLQV
LWIEMADFVSWEASNCPFPRLRSLVLISCLNLKAVPLELADLDYLQEMKLENTSGASESAREIEREKKKKQADPESGKFK
LTIPN
>St_PG5018_C00T034957.1
MANVAVEFLVENLMQLLRDNAELISGVKEAAESLLQDLNDFNAFLKQAAKCHINENEVLRELVKKIRTVVNSAEDAIDKF
VIEAKLHKDKGMTRVLDLPHYKRVREVAGEIKAIRNKVKEIRQNDAVGLQALQDDDSSARGFEERKPPVVEEDDVVGFDE
EADIVIKRLLGESNRLEVVPVVGMPGLGKTTLANKIYKHPKIGYEFFTRIWVYVSQSYRRRELFLNIISKFTRNTKQYHG
MCEEDLADEIQEFLGKGGKYLVVLDDVWSDEAWERIKIAFPNNNKPNRVLLTTRDSKVAKQCTPIPHDLKFLSEDESWIL
LEKKVFHKDKCPPELVVPSGKSIAKKCKGLPLAIVVIAGALIGKGKTPREWKQVDDSVSEHLINRDHPENCNKLVQMSYD
RLPYDLKACFLYCSAFPGGFQIPAWKLIRLWIAEGFIQYKGHLSLECKGEDNLNDLINRNLVMVMERTSDGQIKTCRLHD
MLHEFCRQEAMKEENLFQEIKLGSEQYFPGKRELSTYRRLCIHSSVLDFISTKPSAEHVRSFLSFSSKKIEMPSADIPTI
PKGFPLLRVLDVESINFSRFSKEFYQLYHLRYVAFSSDSIKILPKLMGELWNIQTIIINTQQRTLDIQANIWNMERLRHL
HTNSSAKLPVPVAPKNSKVTLVNQSLQTLSTIAPESCTEEVFARTPNLKKLGIRGKIAVLLDNKSAASLKNVKRLEYLEN
LKLINDSSIQTGKLRLPPAYIFPTKLRKLTLLDTWLEWKDMSILGQLEHLEVLKMKENGFTGESWESTGGFCSLLQQYLH
VKYKPKKTIKLNKGLKTLPSSFPYSLLISDCVHSSFTGPQ
>St_PG5018_C00T060737.1
MEATIVAAVSPAATKAVSFLVDSLSQLLSENVELIRGADGDFQRLLDEIKPINELLAGDYAQLKSNNNIDLDKLFQNIQR
TVYKAEDAIDKFLIQAKIDEANVFNKFTPFVKWNNNRKIAPEFREILQQLTIIRQETQQGPAEEDIEVVGFDKPAKDVIK
RLCEGSKDLDVIPIVGMPGLGKTTLSRKVYHDSYLDFHFYKRMWIYVGTSKKPKDILVEIVKEVTPSNSEELIKDKDEDQ
LAYIIREFLVERGKYLIVLDDVWDTKVVDFVKKAFPNNESHPRGDRIMLTTRQRRVAEAVSANPHNLEKLSKGDSFKLLE
QRVFGKTRECPIKLRGYGNEIVDKCCGVPLAIVVIAGALRGCLGESEWKLVKDNVGKHLINKDDNKSCLKFVETSYNHLP
QQRKAAFLYFGVFPQGFDIPARKLILLWVAEGLIKSDLQGSEIEEVAETYLSDFAGRNLVMVMQKRSNGQIKTCRLHDML
HEFCIIEAERISLFQQVYLQPGVRVFPSIEDPYTSRRLCIQSSIPYNFIPKDRIVQHVRSLLCFSSDQKQIDLSNLDVQL
IPYAFPLIRVLDIQSVIFEFSEMFSRLFHLRYIAIKGNFTVLPSLFGNFWYLQTLILHTDTSCSTLEIREDIWKMLQLRH
LHSNLPVKLPPPPTSTSKSCTSCLQTLSKVTPDSCKKTVLAKVCHLRKLGIEGQLAFLLGKSTKGRGFDSFQELRYVENL
KLLNNGWSEELHLPPHFFSLQKTLNKLTLSNTNFEWSEADMLGQLECLTVLKLKENAFIGKNWKPKKGSFSNLQVLQIVW
AENWETWDASNRPFQSLTHLVLISCYDLNAVPHELADLPYLQEMRLMRTFKAVSSAIEIKSKKLRRQDPESSIKFNLIIF
PPSSIELRHDVHWELTCDQ
>St_PG5018_C00T060969.1
MADTVVNFLVENLLQLLSENVALIKGVDDEFNNLLEEVQRLKAFLDDASKYHSDSKQWDQLVKDIQKTVHKAEDVIDKFL
VQSKQHREKGKVGRFFDKVSHIGIVRDLATEIKGIHDKVKKLRENNQQAFQPRPVLELPKKGVQEQGPSLENDEVVGFDD
EASKVIKRLVEGPAESLDIIPVVGMPGLGKTTLARKIYNDPKLSYEFFSIPWVYVGQEYKIKDIYLRILKFFKKSIEDHL
NDDVDTLAKVISDFINKGGRCLIVLDDVWVAEVIDDVKKVFAENKKGHRIMMTTRDRYLATYASTEPHDLKFLNGKESFE
LLEKRVFGKGSCPDELVELGKKIAGNCGGVPLAVVVIAGALRGRPNTNDWLRVQKNVAEHFYKNTQAGCLKFVEMSYNRL
PQEVQTCFLYCGVFPRGFDIPSWKLIRLWIAEGLIKPQQTYTPEEIAEFYLNDLVNRNLVILMRKKSDGQIKICRLHDML
HEFCRTEASNKWLFQQMRLTSDQAIPSIQDKDTCRRLCIQPSILNQFLLDKPIAEHVRSFYCFSSEQKQIDLPPNDIKHI
HKAFTLIRVLDVEPVKFLFSKDFNQLYHLRYVAISGEFKSLPPSFGKFWNLQTLVINTSTSESTLEVKADIWNLLQLRHF
HTNIPAKLPAPATTTGKTSCLQTLSMVAPESCKKDVLAKACLLKKLSIRGQMASFLEPKGGISNLEELKCLEHLKLLNDV
LDINKAIHLPPAFFRLVRTVKKLTLVNTRFSWSDANKLAQLEHLEVLKLKENAFIGDSWKPEIGGFSALQVLWIERSDLE
SWKASSLNFPILRHLVLISCDKLKAVPLGLADIHNFQEMRLDNSKEAVKSAKEIESKKPKFKLTIFPPEG
>St_PG5032_C00T010738.1
MADVAVKFLVENLMQLLIDNADLILGIKGEVENLLRDLNDFNAFLKQAAKSRRENEVLKEMVKKIRKVVNDAEDSIDKFV
IEAKRHDDKNKFAQWIHITHVARAKGVADEIKSIRERVKEIRENDAYGLQAITLDDNFNRGDEERKAPVVEEDDVVGFDD
EAKIVIDRLIGGSDYVEVVPVVGMPGLGKTTLAYKIYKDPKVEYEFFTRVWVYVSQTFKRREIFLNIISKFTRNTKQYHD
TPEDDLANEVKELLGKGGKYLIVLDDVWTMEAWDRIKIAFPNNGKRNRVLMTTRQSHVAKHCNDKPHDLKFLTKDESWEL
LEKKVFHKEKCPPELELPGKSIAEKCMGLPLAIVVIAGALIGKGKTTREWELVAASVGEHLINRDPENCKKLVQMSYDRL
PYDLKACFLYCGAFPGGSQIPAKKLIRLWIAEGFIQYQGPLALEDVAEDHLNDLVNRNLVMVMQRSCSGQIKICRVHDML
HEFCRHEAMTEENLFQEIKQEQERSFPGKQELATYRRLCIHSLVPEFLSTKPSGEHIRSFLCVGSKKIDMPPNEIPSIPK
AFPLLRVLDAESIKFNRFSREFFKLFHLRYIALSTDKIKTIPADFGNLWNVQTLIVETQQATLDIKADIWNMTRLRHVCT
NASATLPSTKRPKSSKGNLVNRCLQTLSTIAPECCTAEVFTRTPNLKKLGVRGKIDALLETSKDGSGSGLFSNIGKLACL
EYLKLVNDTRLSSKPLHLPPAYIFPQKLKKLSLVDTWFEWKDMSILGLLPDLEVLKLKENAFKGQSWEQEDGGFPRLQVL
WIERTDLTSWKASSGNFPRLKHLALISCDKLEELPAELADVKNLQLIELQDCFIGTLTGTSVNSDTGFTLQ
>St_PG5032_C00T018472.1
MEAIIVAAVSPAATKAVSFLVDSLSQLLSENFDLIRGADGEFQRLLDEIKPINELLAGDYAQLKSNNNIDLDKLFQNIQR
TVYKAEDAIDKFLIQAKIDEANVFNKFSPFVKWNNNRKIAPEFREILQQLTIIRQETQQVLEKTTIQSTAFQPGKTTGTQ
GPAEEDIEVVGFDKPAKDVIKRLCEGSKDLDVIPIVGMPGLGKTTLSRKVYHDSYLDFHFYKRMWIYVGTSKKPKDILVE
IVKEVAPSNSEELIKDKDEDQLAHSIREFLVERGKYLIVLDDVWDTKVVDFVKKAFPNNESQPRGDRIMLTTRQRRVAEA
VSAHPHNLEKLSKGDSFKLLEQRVFGKTRECPIKLRGYGNEIVDKCCGVPLAIVVIAGALRGCLGESEWKLVKDNVGKHL
INKDDNKSCLKFVETSYNHLPQQRKAAFLYFGVFPQGFDIPAWKLILLWVAEGLIKSDLQGSEIEEVADTYLSDFAGRNL
[truncated: 588,851 more chars]
