# Supplementary material for: Activation of plant immunity through conversion of a helper NLR homodimer into a resistosome
Source: PLoS Biol. 2024 Oct 18;22(10):e3002868. doi: 10.1371/journal.pbio.3002868 (PMC11524475; doi:10.1371/journal.pbio.3002868)
Supplement: S4 Data — (XLSX) [file pbio.3002868.s019.xlsx]

## Sheet: Stretches and Motifs
	Position	NRCH_MADA	NRC0_MADA	NRCX_MADA	NRC3_MADA	NRC2_MADA	NRC1_MADA	NRC9_MADA	NRC8_MADA	NRC6_MADA	NRC7_MADA	NRC5_MADA	NRC4c_MADA	NRC4b_MADA	NRC4other_MADA	NRC4t_MADA	NRC4a_MADA
MADA motif	1	0.94051	0.303375	0	0.237255	0.15935	0.536235	0	0.205593	0.368093	0.50231	0.488966	0	0.27576	0.179256	0	0.27139		Entropy values
	2	1.1168	0.303375	0	0.0865042	0.15935	0.611703	0	0.205593	0.245815	0.454181	0.488966	0.84548	0	0.179256	0.0888797	0.27139		0
	3	1.66804	0.303375	0.833873	0.0865042	0.15935	0.341157	0	0.205593	0.262621	0.7993	0.488966	0	0.553093	0.179256	0.0888797	0.379057		1.5
	4	2.19472	0.303375	0.461882	0.0865042	0.15935	0.0914016	0.468996	0.964086	0.431132	0.102158	1.96086	1.68575	0.936322	1.53675	0.356205	0.684338		4.32
	5	2.00886	0.98628	1.16191	0.0865042	0.15935	0.99009	0.60984	1.05845	0.19292	0.204056	0.982555	1.72042	0.891317	0.179256	0	0.404213
	6	0.813936	0.303375	0.885155	0.0865042	0.15935	0.0914016	0	0.409633	0.315411	0.204056	1.87607	1.42113	0.490807	0.581889	0.0888797	0.41594
	7	2.1178	0.303375	0.678954	0.237255	0.15935	0.873944	0.747585	2.25263	0.444389	1.17409	1.3559	0	0.138157	0.179256	0.0888797	0.418372
	8	1.07096	0.405559	0	0.0865042	0.15935	0.728255	1.40601	0.964086	0.19292	0.204056	0.98284	0.711154	0.354058	0.179256	0.177575	0.11539
	9	0.703978	0.303375	0.898483	0.0865042	0.15935	0.361987	0	1.71205	0.139921	0.204056	0.342464	0.317901	0.494434	1.24681	0.0888797	0.180706
	10	1.08501	0.303375	0.678954	0.473495	0.15935	0.364413	0.992774	0.205593	0.209727	0.204056	0.98284	0.782444	0.27576	0.81171	0.0888797	0.584468
	11	1.24482	0.303375	1.52145	0.0865042	0.728255	0.27361	0	0.205593	0.19292	0.454181	0.342464	1.25867	0.354058	0.179256	0.0888797	0.11539
	12	0.9446	0.303375	0.676976	0.0865042	0.15935	0.0914016	0.881291	1.58895	0.123115	0.50231	1.38629	0.446481	0.138157	0.357429	0.0888797	0.180706
	13	0.222659	0.303375	0.172037	0.0865042	0.15935	0.0914016	0	0.205593	0.123115	0.204056	0.592201	0	0.327312	0.179256	0.0888797	0.180706
	14	2.49069	0.303375	1.00699	0.511298	0.15935	1.11442	0.60984	1.24555	0.19292	0.50231	2.11897	0	0.27576	0.179256	0.0888797	0.180706
	15	1.42341	0.303375	0.982191	0.237255	0.15935	0.729346	0	1.28032	0.952504	0.554724	0.923941	0.693127	0.549255	0.179256	0.0888797	0
	16	0.746996	0.303375	0.895486	0.0865042	0.15935	0.0914016	0	0.659459	0.123115	0.454181	1.16223	0.15935	0.731295	0.179256	0.243612	0.180706
	17	1.51896	0.303375	0.3431	0.151097	0.15935	0.99009	0.881291	0.409633	0.245815	0.401488	1.63617	0.15935	0.138157	0.179256	0.0888797	0.972339
	18	2.79743	0.303375	0.926428	0.293292	0.15935	1.78198	0	1.45864	0.600384	0.602852	2.0224	0	1.2089	1.14355	0.0888797	1.90935
	19	1.77863	0.303375	0.172037	0.0865042	0.15935	0.68147	0	0.205593	0.123115	0.554724	1.71108	1.48344	0.216737	0.968608	0.352647	0.11539
	20	0.995998	0.303375	0	0.0865042	0.15935	0.0914016	0.60984	1.66335	0.123115	0.102158	1.10196	1.03558	0.416927	0.179256	0	0.11539
	21	2.25133	0.303375	1.68934	0.0865042	0.869115	0.729626	1.35272	1.15552	0.19292	1.24623	1.73263	0.640944	1.22345	0.668913	0.0888797	0.826187
	Position	NRCH_Ploop	NRC0_Ploop	NRCX_Ploop	NRC3_Ploop	NRC2_Ploop	NRC1_Ploop	NRC9_Ploop	NRC8_Ploop	NRC6_Ploop	NRC7_Ploop	NRC5_Ploop	NRC4c_Ploop	NRC4b_Ploop	NRC4other_Ploop	NRC4t_Ploop	NRC4a_Ploop
P-loop motif	1	0.143098	0	0	0	0	0	0.811278	0.458686	0.0700121	0	0.253878	0.15935	0.216737	0	0	0.0654908
	2	0.358282	0	0	0	0	0	0.60984	1.18656	0.0700121	0	0	1.08209	0.138157	0	0	0.0654908
	3	1.13024	0	0.291818	0.0865042	0	0.27139	2.13321	1.33176	0.0700121	0	1.52063	1.48624	0.216737	0	0	0.596299
	4	0.116144	0	0	0	0	0.0914016	0	0.458686	0.0700121	0.102158	0	0.15935	0.138157	0	0.155103	0.130894
	5	0.219421	0	0	0	0	0.0914016	0.60984	0.458686	0.0700121	0	0.750713	0.429122	0.138157	0	0	0.0654908
	6	0.0872806	0	0	0	0	0.0914016	0	0.458686	0.123115	0	0	0.15935	0.138157	0	0	0.0654908
	7	0.0872806	0	0	0	0	0.0914016	0	0.458686	0.123115	0	0	0.15935	0.138157	0	0	0.0654908
	8	0.322142	0	0	0	0	0.0914016	0	0.9931	0.139921	0	0.148549	0.932793	0.138157	0	0	0.130894
	9	0.202636	0	0	0	0	0.0914016	0	0.458686	0.139921	0	0	0.15935	0.793692	0	0	0.130894
	10	0.119115	0	0	0	0	0.182606	0	0.458686	0.0700121	0	0	0.15935	0.327312	0	0	0.0654908
	11	0.43668	0	0	0	0	0	0	0.458686	0.139921	0.547759	0	0.15935	0.216737	0	0	0.0654908
	Position	NRCH_S1a	NRC0_S1a	NRCX_S1a	NRC3_S1a	NRC2_S1a	NRC1_S1a	NRC9_S1a	NRC8_S1a	NRC6_S1a	NRC7_S1a	NRC5_S1a	NRC4c_S1a	NRC4b_S1a	NRC4other_S1a	NRC4t_S1a	NRC4a_S1a
Stretch 1a	1	2.04921	0	0.291818	0.304587	0.15935	0.27139	0	1.32506	0.679978	0.647732	1.17047	0	0.537112	0	0.0888797	0.704439
	2	2.02158	0	0.833873	0.388239	0.15935	0.0914016	0	0.205593	0.477255	0.401488	0.925256	0.429122	0	0	0.0888797	0.0654908
	3	2.76923	0	0.172037	0	0.0914016	0.629258	0.60984	1.09427	0.36175	0.528057	0.488966	0.27139	0.27576	0.179256	0.0888797	0.379057
	4	1.07824	0	0	0.0865042	0.0914016	0.365055	0.60984	0.547553	0.407981	0	0.488966	0	0	0	0.0888797	0.0654908
	Position	NRCH_S1b	NRC0_S1b	NRCX_S1b	NRC3_S1b	NRC2_S1b	NRC1_S1b	NRC9_S1b	NRC8_S1b	NRC6_S1b	NRC7_S1b	NRC5_S1b	NRC4c_S1b	NRC4b_S1b	NRC4other_S1b	NRC4t_S1b	NRC4a_S1b
Stretch 1b	1	2.82947	0.206283	1.10061	1.1207	0	0.612743	0.60984	0.793992	0.531966	0.454181	1.05626	2.04519	0.456927	0.995253	0.0888797	0
	2	2.1731	0.206283	0.291818	0.0865042	0.794014	0.250355	1.35272	1.22461	0.212201	0	1.73726	0.27139	0.644554	0.995253	0.0888797	0
	3	2.90769	0.206283	1.22752	0.47565	0.497045	0.0914016	1.40601	1.03317	0.978717	0.102158	1.47608	1.74292	0.744624	0.974025	0.0888797	0
	4	2.37519	0.281993	0.843567	0.518514	0	0.0914016	0.60984	1.98459	0.0700121	0.502722	0.958987	0.27139	0	0.179256	0.0888797	0.0654908
	5	1.50176	0.103275	0.291818	0	0	0.361987	0.884184	1.44764	0.123115	0.242292	1.61818	0.446481	0.771305	0.959562	0.0888797	0.0654908
	6	2.38822	0.103275	0.461882	0.77371	0	2.02714	0.884184	1.57816	0.624103	0.50231	0.401078	0	1.5441	0.571355	0.0888797	0.0654908
	7	2.52299	0.103275	1.0619	0.388239	0	0.0914016	0.881291	1.15552	0.701669	0	0.634754	1.35935	1.23282	0.995253	0.331933	0.224577
	Position	NRCH_S1c	NRC0_S1c	NRCX_S1c	NRC3_S1c	NRC2_S1c	NRC1_S1c	NRC9_S1c	NRC8_S1c	NRC6_S1c	NRC7_S1c	NRC5_S1c	NRC4c_S1c	NRC4b_S1c	NRC4other_S1c	NRC4t_S1c	NRC4a_S1c
Stretch 1c	1	2.0664	0.103275	0.172037	0.20731	0.55167	0.446481	1.40601	1.22461	0.702632	1.10111	1.37473	0.317901	1.10251	1.7259	0.539608	0.902396
	2	1.46558	0.103275	0.732067	0	0	0	0.881291	0.205593	0.239471	0.454181	0.565709	0	0.189991	0.179256	0	0
	3	1.86146	0	0.172037	0.0865042	0	0	1.40601	0.205593	0.239471	0.102158	0.296432	0	0.783221	0.179256	0	0
	4	0.827334	0.103275	0.833873	0.641178	0.218321	0.15935	1.95272	0.991251	0.239471	0.380391	1.06464	0	0	0	0.0888797	0.0654908
	5	2.72469	0	0.843567	0.0865042	0.218321	0	0.881291	1.17023	0.898181	0.204056	1.30461	1.10068	0.494434	1.09102	0.506992	0.314101
	Position	NRCH_MHD	NRC0_MHD	NRCX_MHD	NRC3_MHD	NRC2_MHD	NRC1_MHD	NRC9_MHD	NRC8_MHD	NRC6_MHD	NRC7_MHD	NRC5_MHD	NRC4c_MHD	NRC4b_MHD	NRC4other_MHD	NRC4t_MHD	NRC4a_MHD
MHD	1	1.602	0.727301	0.291818	0	0	0	0.811278	0.823812	0.123115	0.621065	1.13398	0	0.138157	0.179256	0.212659	0.0654908
	2	0.417753	0	0	0	0	0	0.811278	0	0.245815	0	1.02812	0	0.416927	0	0.212659	0.0654908
	3	0.574777	0	0.291818	0	0	0	0.60984	0.205593	0.123115	0	1.19541	0.996486	1.28641	0	0.212659	0.339257
	Position	NRCH_S1d	NRC0_S1d	NRCX_S1d	NRC3_S1d	NRC2_S1d	NRC1_S1d	NRC9_S1d	NRC8_S1d	NRC6_S1d	NRC7_S1d	NRC5_S1d	NRC4c_S1d	NRC4b_S1d	NRC4other_S1d	NRC4t_S1d	NRC4a_S1d
Stretch 1d	1	2.13188	0	0	0.581844	0	0	0.970951	0	0.380712	0.353359	0.855076	0	0.078856	0.179256	0.0888797	0
	2	1.94602	0.494183	0	0.705291	0	0.15935	0.60984	0	0.212201	1.35048	0.746737	0.933025	0.078856	1.14355	0.0888797	0.199421
	3	3.13153	0.179256	0	0.39021	0	0.218321	1.40601	1.57845	0.212201	0.966553	1.16609	2.07923	1.76751	1.38548	0.0888797	0.11539
	4	2.76794	0.606448	0	0.258019	0	0.525004	1.53949	0	0.708277	0.353359	1.21994	1.48069	1.29673	0.179256	0.0888797	0.11539
	5	1.98586	0	0	0	0	0	1.40601	0.205593	0.725277	0.102158	0.565709	1.5466	0.622675	0.179256	0.0888797	0.180706
	6	2.16937	0	0.172037	1.07793	0	0.0914016	1.40601	1.80092	0.725277	0	0.565709	0.446481	0.157575	1.15006	0.0888797	0.11539
	7	2.14981	0.103275	0.172037	0.151097	0	0.0914016	1.95272	0.205593	0.212201	0	0.419921	0.27139	0.157575	0.494183	0.0888797	1.32479
	8	2.56463	1.23172	0	0.0865042	0	1.70339	1.40601	0.205593	0.33448	1.05298	1.24341	0.429122	0.078856	0.999473	0.0888797	0.27139
	Position	NRCH_S2a	NRC0_S2a	NRCX_S2a	NRC3_S2a	NRC2_S2a	NRC1_S2a	NRC9_S2a	NRC8_S2a	NRC6_S2a	NRC7_S2a	NRC5_S2a	NRC4c_S2a	NRC4b_S2a	NRC4other_S2a	NRC4t_S2a	NRC4a_S2a
Stretch 2a	1	1.64802	0.179256	1.16191	0.642929	0	0.365055	0	0.345117	0.288179	0.102158	0.401078	0.782444	0.236925	0.179256	0	0.0654908
	2	2.58175	0	0	0	0	0	0.60984	1.75022	0.577234	0.454181	1.56502	1.9073	1.60198	1.29836	0	0.264558
	3	2.31848	0	0.461882	0	0.55167	0.0914016	1.76596	2.41031	0.357561	0.102158	1.3819	0.782444	0.643468	0.756619	0.443946	1.00444
	4	0.332095	0	0.172037	0	0	0	1.40601	0.205593	0.288179	0.102158	0.401078	0.446481	0.189991	0	0	0.0654908
	5	1.31667	0.626948	0.461882	0	0.717252	0.0914016	0.881291	0.858509	0.357561	0.102158	1.08535	0	0.268431	0	0	0.0654908
	6	1.40301	0.244765	0.172037	0.0865042	0	0	1.469	0.409633	0.357561	0.102158	0.253878	0.15935	0.327312	0.179256	0	0.224577
	Position	NRCH_S1e	NRC0_S1e	NRCX_S1e	NRC3_S1e	NRC2_S1e	NRC1_S1e	NRC9_S1e	NRC8_S1e	NRC6_S1e	NRC7_S1e	NRC5_S1e	NRC4c_S1e	NRC4b_S1e	NRC4other_S1e	NRC4t_S1e	NRC4a_S1e
Stretch 1e	1	2.17028	0	0.998486	0.462066	0	0.361987	1.64773	1.32496	0.410028	0.401488	2.04719	1.07137	0.189991	1.29836	0.155103	0.31107
	2	2.22699	0.451623	0.895486	0.293292	0.0914016	0	0.881291	2.24838	0.525097	0.50231	1.86224	1.35762	0.456732	0.935269	0	1.21215
	3	1.14363	0	0.172037	0	0	0.27139	0.747585	0.409633	0.320953	0.654984	1.44779	0	0.189991	0	0.0888797	0.19621
	4	2.58936	0.671779	0.630917	0.587645	0	0.218321	0.60984	2.06678	0.351286	0.703112	1.49651	2.58351	0.86457	0.995253	0	1.23003
	Position	NRCH_S2b	NRC0_S2b	NRCX_S2b	NRC3_S2b	NRC2_S2b	NRC1_S2b	NRC9_S2b	NRC8_S2b	NRC6_S2b	NRC7_S2b	NRC5_S2b	NRC4c_S2b	NRC4b_S2b	NRC4other_S2b	NRC4t_S2b	NRC4a_S2b
Stretch 2b	1	1.78518	0.103275	1.48756	0.0865042	0	0	0.881291	0.458686	0.456329	2.04245	1.93414	0.15935	0.378721	0.179256	0	0.0654908
	2	1.36553	0	0	0	0	0	0	0.793992	0.525494	0.529361	1.66289	0	0.51518	0.995253	0	0.0654908
	3	1.28104	0	0	0	0	0	0	0.458686	0.245815	0.401488	1.7215	0	0.378721	0.179256	0	0.0654908
	4	2.17042	0	0.895486	0	0	0	0.286397	1.12213	0.19292	1.68794	0.903454	0.996486	0.378721	0	0	0.301623
	5	1.8506	0	0.461882	0.558629	0.696976	0.676821	0.881291	1.15898	0.697136	0.353359	1.98814	0.933025	1.20423	0.534488	0	0.0654908
	6	1.96539	0	1.36308	0.910023	0	0.320015	1.40601	1.03317	0.212201	0.353359	2.37251	1.82447	1.43731	1.96037	0	1.26878
	7	1.99793	0	0.833873	0.151097	0	0.51857	1.40601	0.345117	0.531966	0.699843	1.52777	0	0.378721	0	0	0.0654908
	8	1.67902	0.706563	0.898483	0	0.0914016	0	0.60984	1.2859	0.212201	0.454181	1.17047	0.27139	0.51518	0.995253	0.356205	0.224577
	Position	NRCH_S1f	NRC0_S1f	NRCX_S1f	NRC3_S1f	NRC2_S1f	NRC1_S1f	NRC9_S1f	NRC8_S1f	NRC6_S1f	NRC7_S1f	NRC5_S1f	NRC4c_S1f	NRC4b_S1f	NRC4other_S1f	NRC4t_S1f	NRC4a_S1f
Stretch 1f	1	2.35747	0.103275	1.0619	0.304587	0	0	0.921928	1.2798	0.281797	1.21518	1.31246	0.317901	0.776339	0	0	0.180706
	2	2.66063	0.103275	0.461882	1.19403	0	0.250355	1.40601	2.13941	1.81929	0.576186	1.19821	1.03558	0.378721	0	0.0888797	0.11539
	3	0.835145	0.384456	0.172037	0	0	0.0914016	0.992774	0.748327	0.212201	0.963043	0.505027	0.820364	1.34679	0.179256	0	0.130894
	4	1.66753	0.206283	0.172037	0	0	0.483568	0.60984	0.793992	0.212201	0.646121	1.97941	0.15935	0.398479	0.405977	0	0.0654908
	5	1.61923	0.103275	0.172037	0.851925	0	0.0914016	0.60984	0.345117	1.32559	1.55584	1.03843	0.932793	0.436345	0	0.0888797	0.0654908

## Sheet: Full-length
Position	NRCH	NRC0	NRCX	NRC3	NRC2	NRC1	NRC9	NRC8	NRC6	NRC7	NRC5	NRC4c	NRC4b	NRC4other	NRC4t	NRC4a
1	0.792757	0.103275	0	0.258019	0	0.407077	0	0	0.123115	0.50231	0	0	0	0	0	0		Entropy values
2	0.902045	0.103275	0	0.258019	0	0	0	0	0.123115	0.739687	0	0	0	0	0	0		0
3	0.973816	0.103275	0	0.258019	0	0	0	0	0.123115	2.01854	0	0	0	0	0	0		1.5
4	0.93013	0.103275	0	0.258019	0	0	0	0	0.262621	0.747971	0	0	0	0	0	0		4.32
5	0.911103	0.103275	0	0.258019	0	0	0	0	0.123115	1.76323	0	0	0	0	0	0
6	0.946857	0.103275	0	0.258019	0	0.407077	0	0	0.19292	0.204056	0	0	0	0	0	0
7	0.783605	0.103275	0	0.258019	0	0.407077	0	0	0.19292	0.50231	0	0	0	0	0	0
8	0.853292	0.103275	0	0.407706	0.15935	0.717252	0	0	0.19292	0.204056	0	0	0	0	0	0
9	1.0111	0.103275	0	0.347817	0.15935	0.914433	0	0	0.123115	0.454181	0	0	0	0	0	0.0654908
10	1.03118	0.103275	0	0.407706	0.15935	1.05006	0	0	0.123115	0.50231	0	0	0	0	0	0.0654908
11	1.02909	0.103275	0	0.407706	0.15935	1.08209	0	0	0.19292	0.102158	0	0	0	0	0	0.0654908
12	0.94051	0.303375	0	0.237255	0.15935	0.536235	0	0.205593	0.368093	0.50231	0.488966	0	0.27576	0.179256	0	0.27139
13	1.1168	0.303375	0	0.0865042	0.15935	0.611703	0	0.205593	0.245815	0.454181	0.488966	0.84548	0	0.179256	0.0888797	0.27139
14	1.66804	0.303375	0.833873	0.0865042	0.15935	0.341157	0	0.205593	0.262621	0.7993	0.488966	0	0.553093	0.179256	0.0888797	0.379057
15	2.19472	0.303375	0.461882	0.0865042	0.15935	0.0914016	0.468996	0.964086	0.431132	0.102158	1.96086	1.68575	0.936322	1.53675	0.356205	0.684338
16	2.00886	0.98628	1.16191	0.0865042	0.15935	0.99009	0.60984	1.05845	0.19292	0.204056	0.982555	1.72042	0.891317	0.179256	0	0.404213
17	0.813936	0.303375	0.885155	0.0865042	0.15935	0.0914016	0	0.409633	0.315411	0.204056	1.87607	1.42113	0.490807	0.581889	0.0888797	0.41594
18	2.1178	0.303375	0.678954	0.237255	0.15935	0.873944	0.747585	2.25263	0.444389	1.17409	1.3559	0	0.138157	0.179256	0.0888797	0.418372
19	1.07096	0.405559	0	0.0865042	0.15935	0.728255	1.40601	0.964086	0.19292	0.204056	0.98284	0.711154	0.354058	0.179256	0.177575	0.11539
20	0.703978	0.303375	0.898483	0.0865042	0.15935	0.361987	0	1.71205	0.139921	0.204056	0.342464	0.317901	0.494434	1.24681	0.0888797	0.180706
21	1.08501	0.303375	0.678954	0.473495	0.15935	0.364413	0.992774	0.205593	0.209727	0.204056	0.98284	0.782444	0.27576	0.81171	0.0888797	0.584468
22	1.24482	0.303375	1.52145	0.0865042	0.728255	0.27361	0	0.205593	0.19292	0.454181	0.342464	1.25867	0.354058	0.179256	0.0888797	0.11539
23	0.9446	0.303375	0.676976	0.0865042	0.15935	0.0914016	0.881291	1.58895	0.123115	0.50231	1.38629	0.446481	0.138157	0.357429	0.0888797	0.180706
24	0.222659	0.303375	0.172037	0.0865042	0.15935	0.0914016	0	0.205593	0.123115	0.204056	0.592201	0	0.327312	0.179256	0.0888797	0.180706
25	2.49069	0.303375	1.00699	0.511298	0.15935	1.11442	0.60984	1.24555	0.19292	0.50231	2.11897	0	0.27576	0.179256	0.0888797	0.180706
26	1.42341	0.303375	0.982191	0.237255	0.15935	0.729346	0	1.28032	0.952504	0.554724	0.923941	0.693127	0.549255	0.179256	0.0888797	0
27	0.746996	0.303375	0.895486	0.0865042	0.15935	0.0914016	0	0.659459	0.123115	0.454181	1.16223	0.15935	0.731295	0.179256	0.243612	0.180706
28	1.51896	0.303375	0.3431	0.151097	0.15935	0.99009	0.881291	0.409633	0.245815	0.401488	1.63617	0.15935	0.138157	0.179256	0.0888797	0.972339
29	2.79743	0.303375	0.926428	0.293292	0.15935	1.78198	0	1.45864	0.600384	0.602852	2.0224	0	1.2089	1.14355	0.0888797	1.90935
30	1.77863	0.303375	0.172037	0.0865042	0.15935	0.68147	0	0.205593	0.123115	0.554724	1.71108	1.48344	0.216737	0.968608	0.352647	0.11539
31	0.995998	0.303375	0	0.0865042	0.15935	0.0914016	0.60984	1.66335	0.123115	0.102158	1.10196	1.03558	0.416927	0.179256	0	0.11539
32	2.25133	0.303375	1.68934	0.0865042	0.869115	0.729626	1.35272	1.15552	0.19292	1.24623	1.73263	0.640944	1.22345	0.668913	0.0888797	0.826187
33	2.39127	1.08132	0.85579	0.39021	0.250355	0.361987	0.881291	0.858509	0.19292	0.861897	1.88885	1.55762	1.3823	1.14355	0.0888797	0.536513
34	0.561343	0.303375	1.16191	0.293292	0.0914016	0.0914016	0	1.03004	0.19292	0.102158	1.26205	0	0.216737	0.179256	0.0888797	0.27421
35	1.11149	0.303375	0.172037	0.0865042	0.0914016	0.250355	0.60984	0.205593	0.245815	0.589752	0.342464	0.602515	0.216737	0.179256	0.0888797	0.180706
36	3.09851	0.303375	0.898483	0.713475	1.32446	0.542559	1.40601	1.68053	0.262621	0.602852	1.643	1.39567	0.908878	1.44421	0.0888797	0.295566
37	0.964744	0.303375	0.833873	0.172836	0	0.497045	0.60984	0.904233	0.123115	0.380391	0.820648	0	0.505228	1.00862	0	1.42695
38	2.01987	0.303375	0.291818	0.0865042	0	0.999669	0.60984	1.41392	0.209727	0.102158	1.12093	1.33233	0.078856	1.14355	0.472547	0.15935
39	1.49349	0.303375	0.728258	0.511298	0	0	0.884184	0.659459	0.139921	1.62287	1.06634	1.29802	1.146	1.14355	0.155103	0.180706
40	2.06112	0.303375	0.3431	0.347817	0.55167	1.24173	0.60984	1.28032	0.262621	0.647732	1.49651	0.27139	0.346729	1.14355	0	0.224577
41	1.84083	0.89689	0.619382	0.0865042	0.696221	0.0914016	0.60984	1.67454	0.139921	0.96812	0.820648	0	0	1.13264	0	0.236576
42	2.59426	0.303375	0.291818	0.0865042	0	0.730551	0	2.25128	0.612986	0.102158	1.06634	0.711154	0	1.14355	0	0.180706
43	2.41707	0.303375	1.52267	0.0865042	0	0.70637	1.40601	1.86502	0.209727	0.703112	2.03562	1.60882	0.905603	1.14355	0.155103	1.22291
44	2.30377	0.303375	1.0204	0.706395	0	0.27361	1.14115	2.28565	0.0700121	1.12365	1.23816	0.932793	1.17457	1.13264	0	0
45	0.167472	0.303375	0	0.0865042	0	0.0914016	0.468996	0.205593	0.0700121	0.204056	0.342464	0	0	0.179256	0	0.180706
46	1.685	0.303375	0	0.0865042	0	1.90195	1.40601	1.14522	0.945669	0.102158	0.737259	0.15935	0.189991	0.179256	0	0.15935
47	2.75511	0.480433	1.26703	1.16374	0	0.827583	0.884184	1.45927	0.659418	0.960016	1.6851	0	0.427659	1.47319	0	0.524197
48	1.70506	0.303375	0.291818	0.293292	0	0	1.40601	0.205593	0.139921	0.102158	1.38986	0.446481	0.51923	0.179256	0	1.20735
49	1.92667	0.303375	0.172037	0.0865042	0	0	0.60984	1.05845	0.0700121	0.454181	1.52815	0.737263	0.078856	0.179256	0	0.876232
50	2.33598	0.303375	1.52267	0.52811	0	1.38417	0	1.52453	0.309067	1.71684	1.95593	0	0	1.15223	0	0.245932
51	2.98615	0.303375	1.36308	0.473495	0.15935	0.309123	0.60984	1.68113	0.386592	0.454181	1.8387	0	0.649421	1.47319	0	0.199421
52	1.41843	0	0.291818	0.0865042	0	0	0.60984	0.547553	0	1.01259	0.342464	0	0.078856	0.179256	0	0.0654908
53	1.38012	0	0.998486	0	0	0.691299	0	1.15898	0.123115	0.102158	0.839014	0	0	0.179256	0	0
54	1.021	0	0.172037	0.0865042	0	0	0.60984	0.205593	0	0.454181	0.592201	0.952266	0.820608	1.29836	0	1.02426
55	0.596834	0	0	0.0865042	0	0.27139	0.60984	0.205593	0	0.401488	0.592201	1.0024	0	0.179256	0.0888797	0
56	0.267573	0	0.172037	0.0865042	0	0	0	0.205593	0	0.102158	0.342464	1.19136	0.436134	0.179256	0.0888797	0.0654908
57	2.36901	0	0.843567	0.426229	0	0.407077	1.40601	1.95663	0.956726	0.204056	2.39235	0	0.546962	0.179256	0.0888797	0
58	1.30914	0	1.19199	0.473495	0	0.49889	1.31904	0.964086	0	0.279024	0.737259	0	0	0.179256	0.0888797	0.130894
59	1.57549	0	0.391244	0.0865042	0.320015	0.341157	0.881291	0.205593	0.0700121	1.54417	1.36019	0.51857	0.157575	0.179256	0.0888797	0.0654908
60	1.49651	0.103275	0.833873	0.0865042	0.15935	0	0	0.205593	0	0.102158	1.54063	1.53713	0.138157	0.581889	0.243612	0.0654908
61	2.1344	0	0.678954	0.293292	0	0.844063	0.60984	1.50279	0.19292	1.25034	2.34423	0	0.189991	0.179256	0.0888797	0
62	3.22649	0	0.843567	0.293292	0.55167	0.250355	0.60984	0.823812	0.239471	0.204056	1.49651	0.429122	0.078856	1.53378	0.0888797	1.19638
63	0.917637	0	0	0	0	0	0	0.964086	0	0	0.784992	0.933025	0	0	0	0.27421
64	2.49776	0	0.172037	0.0865042	0.740147	0.365055	0.881291	0.205593	0.16977	0.454181	1.35803	1.89047	0.459694	1.39706	0.0888797	0.994965
65	1.78588	0.179256	1.45612	0.581844	0.799938	0.0914016	1.35272	0	0	1.17178	0.592201	1.4731	0.138157	0.179256	0.0888797	0.698578
66	1.91437	0.179256	0.998486	0.817636	0	0.0914016	0.60984	0.770629	0.0700121	1.18031	0.880421	0.820364	0.933634	0.756619	0.177575	0.180706
67	1.66949	0.179256	0.732067	0.0865042	0	0.888653	1.0763	0.770629	0.0700121	0.754957	0.342464	1.85595	0.078856	0.357429	0.0888797	0.27421
68	2.86385	0.179256	0.391244	0.293292	0.761862	0.309123	0	0.9629	0.789614	0.831888	1.57894	1.67488	0.607202	1.81084	0.0888797	0.180706
69	2.51664	0.179256	0.3431	0.0865042	0	0.361987	1.60101	0.770629	0	0.628317	0.839014	1.1838	0.715416	0.179256	0.0888797	0.11539
70	1.53599	0.179256	0.461882	0.0865042	0.55167	0.446481	0	0	0	0.554724	0.342464	0.782444	0	0.179256	0.0888797	0
71	1.90269	0.179256	0	0.0865042	0.761862	0.0914016	0.60984	0.458686	1.05152	0.444756	0.342464	0.782444	0	1.14355	0.243612	0.245932
72	2.63832	0.179256	0.291818	0.642929	0	0.309123	0.884184	2.07032	0	0.845313	2.29444	1.23798	1.08666	1.71328	0.0888797	0.394561
73	1.10233	0.179256	0.833873	0.982688	0	0.0914016	1.40601	0	0	0.204056	1.26205	0.782444	0	0.179256	0.0888797	0.11539
74	0.892569	0.179256	0.3431	0.0865042	0.0914016	0.365055	0.992774	0.938315	0	0.676446	0.342464	0.365055	0.436134	0.357429	0.0888797	0.0654908
75	2.48387	0.179256	1.62478	0.0865042	0	0.952266	0	0.793992	0.0700121	1.23934	1.1231	0	0	1.14355	0.0888797	1.09313
76	2.51063	0.179256	0.291818	0.293292	0	0.250355	0.992774	1.3422	0.139921	0.984344	2.10466	0.365055	1.28519	1.43266	0.0888797	0.938206
77	0.577041	0.179256	0.461882	0.0865042	0	0	0	0.823812	0	0.102158	0.342464	1.12167	0	0.179256	0.0888797	0
78	2.11117	0.179256	0.927848	0.172836	0.55167	0.27139	0	0.770629	0	0.454181	0.342464	0.521949	0.138157	0.581889	0.177575	0.304239
79	2.08352	0.769337	0.833873	0.0865042	0	0.0914016	0.934068	0.770629	0.245815	0.102158	1.56374	0.782444	0.280178	0.922806	0.0888797	0
80	2.17514	0.357429	0.461882	0.0865042	0.218321	0	0	1.3422	0.139921	1.17092	1.40058	1.81556	0.650258	1.11728	0.0888797	0.11539
81	1.00544	0.179256	0.619382	0.0865042	0	0	0.881291	0	0.288179	0.554724	1.10196	1.0024	0.567442	0.179256	0.155103	0.180706
82	1.83653	0.179256	0	0.0865042	0	0	0	0	0	0.454181	1.6096	0	0.854862	1.13264	0.155103	0.695689
83	2.25088	0.179256	0.843567	0.47565	0	0.676821	0	1.54355	0.139921	0.554724	0.880421	0.980798	0.668473	1.25774	0.155103	0.11539
84	0.777791	0.357429	0.172037	0.0865042	0	0.27139	0	0	0.0700121	0.380391	0.342464	1.78691	1.322	0.534488	0.266084	0.130894
85	0.333388	0.179256	0	0.0865042	0	0	1.35272	0	0	0.102158	1.16223	0	0	0.179256	0.0888797	0.0654908
86	0.468603	0.179256	0.833873	0.0865042	0	0	0	0.869138	0.139921	0.102158	0.488966	0	0	0.179256	0.0888797	0
87	2.22498	0.459613	1.14012	0.0865042	0	0.341157	0.747585	0.770629	0	0.799228	0.897449	1.19146	0.989146	1.13264	0.636968	0.15935
88	0.887192	0.179256	0	0.0865042	0	0.729346	0.992774	0.458686	0.123115	0.102158	0.592201	1.11037	0.393915	1.09735	0.0888797	0.0654908
89	0.2041	0.179256	0.391244	0.293292	0	0	0.881291	0	0	0.102158	0.592201	0	0	0.179256	0.0888797	0.0654908
90	0.752653	0.179256	1.13859	0.0865042	0	0	0.60984	0	0	0.102158	0.592201	0	0	0.179256	0.0888797	0.568317
91	0.727322	0.179256	0	0.0865042	0	0.218321	0.60984	1.3422	0.19292	0.102158	0.342464	0	0.078856	0.179256	0.0888797	0.130894
92	1.34841	0.357429	0.843567	0.0865042	0	0.27139	0	1.71799	0	0.102158	1.39961	0	0.078856	1.09735	0.0888797	0.0654908
93	1.61443	0.281993	0	0.473495	0	0	1.57095	0.345117	0.123115	0.628317	1.38986	0.782444	0.490176	0.357429	0.0888797	0.180706
94	1.53323	0.179256	0.461882	0.0865042	0	0.0914016	0.881291	1.34857	0	0.204056	1.21994	0.539505	0.189991	0.179256	0.0888797	0.339257
95	1.32633	0.179256	0.760658	0.0865042	0.0914016	0	0	1.51216	1.00537	0.305691	1.33355	0.900097	0.710123	0.357429	0.789004	0.11539
96	0.612725	0.179256	0.391244	0.0865042	0	0	0.60984	0	0.19292	0.305691	0.737259	0	0	0.179256	0.0888797	0.11539
97	2.16761	0	0	0.429445	0	1.20843	0.811278	0.345117	0.903649	0.102158	0.839014	0.429122	0.537112	0.357429	0.811593	0.738212
98	1.38809	0	0	0.0865042	0	0.0914016	0.60984	0	0.0700121	0.204056	1.98858	1.59139	0.216737	0.179256	0.0888797	0.180706
99	2.22533	0.103275	0.927848	0.0865042	0.0914016	0	0.881291	0.770629	0.29226	1.10649	1.26205	1.12167	0.216737	1.53378	0.0888797	0.245932
100	1.93476	0	0.619382	0.0865042	0	0.410406	0.747585	1.35	0.591525	1.02496	0.880421	1.90399	0.783221	1.60837	0.0888797	1.35496
101	1.82254	0	0.732067	0.237255	0	0.730551	1.05402	0	0.650804	0	0.592201	1.66857	0.956764	0.179256	0.53149	0.543305
102	1.76969	0	0.461882	0.0865042	0.0914016	0.730551	1.14115	0.793992	1.08236	0.824505	1.56118	0.932793	0.459694	0.744866	0.588108	0.513926
103	2.54973	0.898191	0.172037	0.343822	0	0	1.95272	2.02932	0.483599	1.36554	1.92744	1.24893	0.633389	0.534488	0.243612	1.6776
104	2.58248	0.639457	0.172037	0.0865042	1.06303	0.748581	0	1.74961	0.403862	0.961274	2.01722	2.06421	1.22142	1.25774	0.397591	1.29288
105	2.94245	1.47182	1.12297	0.39021	0.901805	0.410406	1.40601	1.9341	0.19292	1.39684	1.61326	2.16248	0.765735	1.34115	0.465296	1.41974
106	1.9564	0.179256	0.552495	0.172836	0.0914016	1.05804	0.60984	1.63974	0.401707	0.50231	2.05315	0.429122	0.236155	0.179256	0.309461	0.635641
107	3.04709	0	0.926428	0.0865042	0.640761	0.766136	0.60984	2.43681	1.54772	1.27501	2.6634	2.06868	0.393915	1.25774	0.418112	1.75484
108	1.73648	1.00459	0	0.750068	0.640761	1.08176	1.40601	2.23425	1.15429	2.37067	1.47608	1.1544	0.078856	1.09735	1.05276	0.586343
109	1.86078	0	0	0.0865042	0.0914016	1.57101	0.60984	1.38635	0.748809	0.279024	1.643	1.07137	0.078856	0.973872	0.155103	0.732548
110	1.6586	0.103275	0	0	0	0	0.60984	0	0	0	2.20838	1.55997	0	0	0.155103	0.62719
111	3.1771	0	0.998486	1.08605	0.640761	0.666992	1.40601	2.59364	0	1.27469	1.94153	1.69005	1.0502	0.179256	0.212659	0.9725
112	3.63708	0.103275	0.927848	0.0865042	0.640761	1.64192	1.15678	1.68284	0	2.43261	2.10745	2.88958	1.87448	1.2759	1.38196	1.84787
113	1.64263	0	0.898483	0.0865042	0.0914016	0.0914016	0.60984	0	0.19292	0.353725	0.592201	0.15935	0.138157	0.179256	0.212659	1.33717
114	3.34103	0	0.833873	0.0865042	0.0914016	0.182606	0.60984	1.34857	0.554009	0.539454	2.50505	2.5042	1.10308	0.179256	0.212659	1.26364
115	3.26878	0	0.833873	0.39021	0.182606	0.882182	2.14773	1.72787	0.449985	1.28344	1.61368	1.12167	1.07148	0.968608	0.616088	1.36837
116	2.6944	0.671779	0.291818	0.0865042	0.0914016	0.361987	1.95272	1.37855	0.19292	1.65117	1.12093	2.52128	1.51583	0.179256	0.694356	0.41594
117	2.21837	0	1.21075	0.293292	0.0914016	0.250355	0.60984	1.48771	0.56957	1.17517	0.880421	1.66857	0.672073	0.179256	0.264517	0.224577
118	1.70968	0	0.678954	0.0865042	1.30981	0.361987	1.45772	1.65565	0.315411	1.10495	2.38376	1.72258	0.216737	0.357429	1.17708	0.851594
119	2.64649	0	0.998486	0.293292	0.640761	1.2362	0	1.23828	0.19292	0.654984	1.06634	1.65391	1.39108	1.14355	0.616088	0.376117
120	2.30357	0	0.461882	0.0865042	0.0914016	1.65746	0.60984	0.793992	0.123115	1.29408	0.342464	1.66857	0.078856	0.179256	0.264517	0.653242
121	1.1336	0	0.732067	0.0865042	0.0914016	0.27361	0.60984	2.09999	0.245815	0.754957	0.342464	0.757665	0.078856	0.179256	0.264517	0.180706
122	3.24857	0	1.73858	0.293292	0.361987	1.18094	0.60984	1.28032	0.19292	0.629042	1.56118	1.25124	0.612214	0.357429	0.264517	0.245932
123	1.10892	0	0.477071	0.293292	0.0914016	0.182606	0.60984	2.1466	0.19292	0.204056	2.46229	1.39071	1.15567	0.179256	0.264517	0.674511
124	0.632569	0	0	0.0865042	0.0914016	0.0914016	0	0.770629	0.123115	0.528057	0.737259	0.15935	0.078856	1.18076	0.264517	0.230429
125	1.66185	0	0.552495	0.442979	0.0914016	0.0914016	0.992774	1.56468	0.123115	1.75143	1.40491	1.09577	0.236155	1.09822	0.264517	0.11539
126	2.76389	0	0.461882	1.13086	0.767905	1.09313	0.811278	1.84431	0.368093	1.91359	1.51781	2.33631	1.53919	1.20374	0.264517	0.379057
127	0.4643	0	0.391244	0.293292	0.0914016	0.317901	0	1.46906	0.19292	0.177389	0.592201	0.521949	0.157575	0.303375	0.264517	0.11539
128	2.49785	0	0.678954	0.172836	0.0914016	0.317901	0.811278	0	0.19292	0.102158	1.55488	1.3309	0.568673	1.09822	0.264517	1.19871
129	2.24617	0.103275	0.172037	0.172836	0.761718	0.250355	1.60101	2.09211	1.16248	1.72827	1.84364	1.67406	0.078856	1.67912	0.352647	0.27421
130	2.10939	0	0	0.293292	0.0914016	1.27986	1.40601	1.18104	0.262621	0.890433	1.84184	0.932793	0.078856	1.39706	0.264517	0.564238
131	1.17474	0	0	0.0865042	0.0914016	1.20787	0.881291	0.458686	0.239471	1.24336	0.488909	1.42156	0.346729	0.480433	0.356205	0.75939
132	1.39306	0	0.291818	0.172836	0.923915	0.70637	1.40601	0.458686	0.559236	0.554724	1.39479	0.15935	0.189991	0.303375	0.356205	0.432218
133	1.99686	0	0.461882	0.442979	0.0914016	0.15935	0.60984	1.09778	0.895245	2.03799	2.34487	0.969664	0.585467	1.2443	1.0599	0.84932
134	1.30637	0	0	0.0865042	0.0914016	0.250355	0	1.13574	0.16977	0.102158	1.11664	0.932793	0.405467	0.303375	0.356205	1.00129
135	1.41385	0	0	0.0865042	0.0914016	0.376465	1.05402	0.458686	0.29226	0.305691	1.02202	0.932793	0.658126	0.303375	0.356205	0.339257
136	2.66533	0	0.560279	1.13318	0.497045	0.27139	1.53321	1.31347	0.844355	1.62348	0.735722	1.1345	0.189991	1.92395	0.356205	1.93055
137	2.49413	0	0.833873	0.63678	0.804935	0.27139	0.60984	1.77615	0.380712	0.897769	1.53067	0.969664	1.00287	1.56499	0.356205	1.51448
138	2.09351	0	1.33116	1.08527	0.827583	1.60207	0.60984	0.458686	0.36175	1.06347	0.488909	0.996846	0.483478	0.480433	0.356205	0.224577
139	2.52499	0.103275	1.04871	0.922016	0.250355	0.631471	1.0763	2.01622	0.239471	0.279024	2.02987	1.80519	0.799082	1.39016	0.356205	0.317901
140	3.1677	0	0.3431	0.0865042	0.85122	0.408499	1.53321	1.38635	1.5512	0.454181	1.7018	1.77933	1.56417	1.2759	0.356205	0.19621
141	2.46738	0	1.17281	0.293292	0.573104	0.317901	0.60984	0.458686	0.16977	0.945091	2.12208	1.66331	0.777459	0.656345	0.356205	0.447722
142	1.58465	0	0.898483	0.0865042	0.0914016	0.15935	0.60984	0.458686	0.16977	1.4687	1.65942	0.15935	0.236925	1.24876	0.356205	0.357701
143	1.86492	0	0.898483	0.433258	0.0914016	0.15935	1.2789	0.458686	0.460449	1.21599	0.893467	1.77811	1.82019	0.656345	0.356205	0.289714
144	2.19878	0.494183	1.42704	0.0865042	0.250355	0.15935	1.95272	1.44764	0.309067	0.898313	0.750713	1.54161	0.787864	1.24876	0.356205	0.382857
145	2.85334	0	0.998486	0.0865042	0.182606	0.250355	0.721928	1.13574	0.431132	1.34756	2.20882	1.25124	0.914997	1.2443	0.565409	1.17411
146	2.3561	0	0.3431	0.813223	0.0914016	0.15935	0	0.458686	0.309067	2.28235	1.66784	1.77628	0.591827	0.303375	0.356205	0.224577
147	3.09417	0.451623	1.09127	0.781871	0.0914016	0.475634	0.60984	2.1466	1.25433	0.861897	1.66779	1.87098	0.901277	1.46501	0.39741	0.462182
148	2.93741	0.103275	0.461882	0.237255	0.804935	0.49889	0.881291	1.15687	0.686022	0.923285	1.4064	1.9589	0.451972	0.863065	0.39741	1.41769
149	2.04877	0	0.64505	0.0865042	0.0914016	0.15935	1.40601	1.46877	0.782717	0.846311	1.30489	1.83218	0.720639	0.480433	0.39741	0.619076
150	3.06051	0	1.65447	0.293292	1.43474	0.408499	0.60984	2.18489	1.10271	1.3263	1.09708	0.804177	1.57214	0.303375	0.39741	1.51913
151	2.41719	0	1.71724	1.14608	0.0914016	0.429122	0.60984	1.41685	1.29047	0.702955	1.54414	0.695538	0.315223	0.480433	0.39741	1.14621
152	0.875673	0	0.630917	0	0	1.41011	0	0	0.785098	0	0	0	0	0	0	0
153	0.852012	0	1.22752	0	0	0	0	0	1.1322	0	0	0	0	0	0	0
154	3.08859	0.670525	0.998486	0.379095	0.182606	1.13609	1.95272	1.46877	0.351286	0.937708	2.5582	1.10127	0.503091	0.303375	0.39741	0.591094
155	2.21281	0	0.843866	0.770738	0.639163	1.12053	0.60984	0.965527	1.61217	1.94956	1.84959	1.3442	0.968114	0.303375	0.39741	0.75939
156	2.60731	0.179256	1.16191	0.293292	0.780614	1.54408	0.286397	1.88261	0.632973	1.97843	1.70847	2.5304	1.25085	0.668913	0.484954	1.21267
157	3.32873	0	1.05767	1.33045	1.57303	0.429122	0.60984	1.41788	0.522694	1.39145	1.53669	1.33233	0.471585	2.75888	0.606014	0.27139
158	2.18479	0	1.00699	0.642929	0.535266	0.429122	0	2.16316	0.355489	1.72304	0.939035	1.65718	1.22863	0.668913	0.745354	0.199421
159	2.49168	0.451623	0.798896	0.0865042	0.218321	0.250355	0.60984	1.92277	0.355489	0.102158	1.09444	1.62022	0.739593	2.3658	0	0.501124
160	2.5964	0	0.998486	0.0865042	0.218321	0.15935	1.40601	1.99218	0.461195	1.22034	0.939035	0.677983	1.15559	0.960623	0.39741	0.554586
161	1.43458	0.244765	1.43372	0.172836	0.15935	0.250355	0.60984	0.9931	0.461195	0.279024	0.550984	0.521949	0.373961	0.668913	0.39741	0.199421
162	2.30558	0	1.16191	0.787659	0.15935	0.431755	1.94065	1.091	0.0700121	0.34366	0.737259	1.32566	0.373476	0.78837	0.356205	0.630332
163	1.43143	0	0.461882	0	0.15935	0.0914016	1.84274	1.28032	0.139921	0.738313	1.12093	2.07497	0.86282	0.581889	0.356205	0.394561
164	2.58639	0.451623	1.60895	0	0.15935	0.182606	0.884184	1.091	0.139921	0.380391	1.17307	2.12009	1.75749	1.44461	0.356205	0.591445
165	1.65341	0	1.16191	0	0.15935	0.0914016	0	0	0.0700121	0.401488	0.488966	1.03121	0.078856	0.405977	0.356205	0.264558
166	0.715786	0	0.291818	0	0.15935	0.0914016	0.884184	0	0.0700121	0.102158	0.592201	0.521949	1.17704	0.405977	0.356205	0.422566
167	1.89398	0	0.172037	0	0.15935	0.0914016	0	0.770629	0.262621	0.305691	1.09142	0.876798	0.833529	0.480433	0.31209	0.54539
168	1.89193	0	0.3431	0	0	0.0914016	0	1.091	0.139921	0.839217	1.28938	0.365055	0.471633	0.303375	0.521886	0.515157
169	1.92674	0	0.678954	0.151097	0	0.0914016	0.881291	0.708836	0.281797	0.204056	1.62296	0.631471	0.295177	0.480433	0.31209	0.623871
170	0.457982	0	0.890492	0	0	0.0914016	0.60984	0	0.0700121	0.102158	1.82455	0.429122	0.078856	0.179256	0.264517	0.180706
171	0.237935	0	0	0.151097	0	0.0914016	0.60984	0.205593	0.139921	0.401488	0.253878	0.27139	0.078856	0	0.264517	0.11539
172	0.158744	0	0	0	0	0.0914016	0	0.205593	0.0700121	0.102158	0.253878	0.27139	0.078856	0.668913	0.264517	0.11539
173	0.257025	0	0	0	0	0.0914016	0.811278	0	0.0700121	0.102158	1.08425	0.27139	0.236155	0	0.264517	0.11539
174	0.744616	0	0	0	0.55167	0.0914016	0	0.205593	0.540371	0.728428	1.98605	0.27139	0.268431	0.179256	0.264517	0.314101
175	1.79439	0.534004	0.3431	0.774967	0	0.855228	0.286397	0.770629	0.659807	0.801305	2.14038	0.27139	1.52246	0	1.09922	1.4855
176	0.724916	0	0.172037	0	0	0.497045	0	0	0.0700121	0.401488	0.850914	0.521949	0.157575	0	0.366637	0.55967
177	0.285238	0	0	0.151097	0	0.0914016	0	0.205593	0.281797	0.102158	0.668214	0.15935	0.505228	0	0.300979	0.11539
178	3.10033	1.273	1.12297	0.413034	0.0914016	0.27361	1.40601	0.869138	0.748581	1.08249	1.18218	2.37744	1.82737	0.842424	0.831998	0.351075
179	2.50224	0.670525	1.2389	0.910878	1.55078	0.977699	0.568996	1.51436	0.692591	0.528057	1.32852	2.43542	1.22843	0.179256	0.212659	1.7625
180	0.763192	0.451623	0.172037	0	0	0.0914016	0	0	0.19292	0.102158	0.253878	0.15935	0.614378	0.480433	0.212659	0.27421
181	0.857014	0.595211	0.461882	0	0	0.0914016	0	0	0.0700121	1.03929	1.18351	1.09577	0.216737	0	0.212659	0.11539
182	2.28257	0.103275	0.3431	0.343822	1.06747	0.341157	1.40601	0.68381	0.581022	0.897769	1.98171	1.04766	0.572003	1.79426	0.212659	1.13102
183	0.30167	0.552947	0.172037	0.0865042	0	0.341157	0.811278	0	0.0700121	0.204056	0.253878	0.15935	0.47139	0.303375	0.177575	0.130894
184	0.0881689	0	0	0	0	0.0914016	0	0	0.0700121	0.177389	0.253878	0.15935	0.078856	0	0.0888797	0.0654908
185	2.23221	0.103275	0.785152	0.293292	0	0.0914016	0	0.999249	0.19292	1.94617	0.505027	0.15935	0.295177	0.974025	0.0888797	0.245932
186	1.69834	0.281993	0.926428	0.151097	0.639163	0.431755	1.95272	0.823812	0.378556	0.353359	1.28651	0.429122	0.6736	1.23535	0.300979	0.379057
187	0.540842	0	0.560279	0	0.761862	0.309123	0	0	0.0700121	0.102158	0.668214	0.15935	0.157575	0.974025	0	0.19621
188	1.15781	0	0	0	0	0	0	0	0	0.102158	0	1.14778	0.476345	1.15006	0	0.662365
189	2.16331	0	0	0	0.218321	0.0914016	0.60984	1.19145	0.431132	0	1.53469	2.42808	1.35001	1.2894	0.744702	1.39362
190	2.12689	0	0.630917	0	1.0663	0.850582	1.53949	1.93154	0.139921	0.402179	1.42693	0.932793	0.393915	0.974025	0.0888797	0.936126
191	2.64243	0	0.560279	0.887056	1.24502	0.0914016	1.5	0.907166	0.212201	0.102158	1.11027	1.19136	0.078856	0.999473	0.155103	0.0654908
192	1.01176	0	1.00806	0.686438	0	0	0.286397	0	0	0	1.25557	1.2677	0.078856	0	0	0.369104
193	1.57727	0.552947	0	0.388239	0	0	0	0.770629	0.0700121	0.454181	0.505027	0.317901	1.92619	0.571355	0	0.301623
194	1.57426	0	0.833873	0	0	0.182606	1.40601	0.345117	0.0700121	0	1.35842	0.15935	0	0.303375	0	0.484976
195	0.878159	0	0	0	0	0.320015	0	0	0.0700121	0.699843	1.16057	0.15935	0.427659	0.995253	0	0.0654908
196	0.560243	0	0.477071	0	0	0.15935	0	0	0.0700121	0.353359	1.02209	0.15935	0.393915	0	0	0.0654908
197	0.897779	0	0.291818	0.304587	0	0	0	0	0.0700121	0	0.505027	0.67372	0	0.303375	0	0.224577
198	0.312037	0	0.291818	0.379095	0	0	0.60984	0	0.139921	0	0.253878	0.15935	0.529784	0	0.506992	0.130894
199	0.143098	0	0	0	0	0	0.811278	0.458686	0.0700121	0	0.253878	0.15935	0.216737	0	0	0.0654908
200	0.358282	0	0	0	0	0	0.60984	1.18656	0.0700121	0	0	1.08209	0.138157	0	0	0.0654908
201	1.13024	0	0.291818	0.0865042	0	0.27139	2.13321	1.33176	0.0700121	0	1.52063	1.48624	0.216737	0	0	0.596299
202	0.116144	0	0	0	0	0.0914016	0	0.458686	0.0700121	0.102158	0	0.15935	0.138157	0	0.155103	0.130894
203	0.219421	0	0	0	0	0.0914016	0.60984	0.458686	0.0700121	0	0.750713	0.429122	0.138157	0	0	0.0654908
204	0.0872806	0	0	0	0	0.0914016	0	0.458686	0.123115	0	0	0.15935	0.138157	0	0	0.0654908
205	0.0872806	0	0	0	0	0.0914016	0	0.458686	0.123115	0	0	0.15935	0.138157	0	0	0.0654908
206	0.322142	0	0	0	0	0.0914016	0	0.9931	0.139921	0	0.148549	0.932793	0.138157	0	0	0.130894
207	0.202636	0	0	0	0	0.0914016	0	0.458686	0.139921	0	0	0.15935	0.793692	0	0	0.130894
208	0.119115	0	0	0	0	0.182606	0	0.458686	0.0700121	0	0	0.15935	0.327312	0	0	0.0654908
209	0.43668	0	0	0	0	0	0	0.458686	0.139921	0.547759	0	0.15935	0.216737	0	0	0.0654908
210	1.94815	0	0.291818	0	0	0.410406	0	1.26155	0.139921	0	0.634754	0.521949	0.138157	0	0	0.0654908
211	0.163882	0	0.172037	0	0	0	0	0.458686	0.139921	0.102158	0	0.15935	0.138157	0	0	0.0654908
212	0.927864	0	0.732067	0	0	0	0	0.458686	0.139921	0.300391	1.41746	0.15935	0.456927	0	0	0.0654908
213	1.21928	0	0	0.347817	0.407077	0.0914016	0.747585	1.35858	0.659418	0	0.963402	1.03121	0.534645	0.179256	0.155103	0.582672
214	1.75472	0.103275	0.291818	0	0	0	0.811278	1.23828	0.309067	0.904381	0.342464	0.317901	0.216737	0.841852	0	0.0654908
215	1.04489	0.179256	0.678954	0	0	0	0.286397	0.458686	0.209727	0	0.893467	0.932793	0.216737	0	0	0.0654908
216	1.49319	0.534004	2.04421	0.293292	0	0.827583	0.60984	1.13574	0.139921	0.475643	0.488909	1.4968	1.45839	1.36231	0.356205	0.844961
217	2.17934	0	2.24165	0.39021	0.837065	0	0	1.87878	0.823864	1.54316	0.956064	2.03995	1.45943	1.17389	0	0.382857
218	1.70006	0.860555	0.732067	0	0.0914016	0	0	1.27694	0.0700121	0.747806	0.401078	1.72258	0.563228	0.571355	0	0.130894
219	2.32745	0	0.898483	0	0	0.15935	1.95272	1.09778	0.401707	1.05952	1.1231	0.15935	0.216737	0.357429	0	0.429734
220	1.81129	0.606448	0.291818	0.304587	0.15935	0	0.60984	1.27694	0.139921	1.08328	2.29723	1.51459	0.973266	0	0	0.19621
221	1.36963	0	1.60895	0	0.639163	0	0	1.49881	0.320953	1.0098	1.96076	0.757665	0.572003	0	0	0.19621
222	0.118922	0	0	0	0.15935	0	0	0.458686	0.139921	0.102158	0.148549	0.15935	0.138157	0	0	0.0654908
223	1.62925	0.103275	2.01618	0	0.15935	0	1.35272	0.793992	0.139921	0.539454	1.37611	0.429122	1.2322	0	0.0888797	0.394561
224	2.25274	0	1.12297	0.686438	0.15935	0	0.60984	2.17635	0.19292	0.647732	1.24587	1.10068	0.951794	1.15006	0	0.180706
225	2.28662	0	0.958354	0.304587	0.15935	0	0.881291	1.32506	0.60592	0.56651	1.57325	0.317901	0.877006	0.995253	0.0888797	0.180706
226	2.474	0	0.172037	0.641541	0.15935	0.0914016	0	0.205593	0.262621	0.855562	0	1.66385	1.52708	1.39706	0.0888797	0.264558
227	0.091828	0	0	0	0.15935	0	0	0.205593	0.19292	0	0	0.15935	0.138157	0	0	0.0654908
228	1.02894	0.103275	0.391244	0	0.15935	0.182606	0	0.547553	0.309067	0.989588	0.296432	0.317901	0.6813	0.303375	0	0.130894
229	1.19011	0	0.291818	0.304587	0.15935	0	1.05402	1.61843	0.139921	0.279024	0.784992	0.84548	0.416927	0	0	0.245932
230	0.698174	0	0	0	0.15935	0.27139	0	0.659459	0.332217	0	0.148549	0.15935	0.594961	0.753198	0	0.224577
231	1.07423	0	0.552495	0	0.15935	0	0	0.409633	0.139921	0	0	0.15935	0.078856	0	0.177575	0.130894
232	1.36949	0	0	0	0.15935	0	0.60984	1.42063	0.209727	0.739687	0.607172	1.8579	1.53229	0	0.0888797	1.1556
233	2.005	0.991553	0.461882	1.05642	0.15935	0	0.60984	1.72587	0.139921	0	0.148549	0.900097	0.236155	0.357429	0.0888797	0.264558
234	2.04921	0	0.291818	0.304587	0.15935	0.27139	0	1.32506	0.679978	0.647732	1.17047	0	0.537112	0	0.0888797	0.704439
235	2.02158	0	0.833873	0.388239	0.15935	0.0914016	0	0.205593	0.477255	0.401488	0.925256	0.429122	0	0	0.0888797	0.0654908
236	2.76923	0	0.172037	0	0.0914016	0.629258	0.60984	1.09427	0.36175	0.528057	0.488966	0.27139	0.27576	0.179256	0.0888797	0.379057
237	1.07824	0	0	0.0865042	0.0914016	0.365055	0.60984	0.547553	0.407981	0	0.488966	0	0	0	0.0888797	0.0654908
238	0.48843	0	0	0	0	0	0	0	0.16977	0	0	0	0	0	0	0
239	1.39643	0	0.833873	0.20731	0.0914016	0.0914016	0.811278	1.52265	0.16977	0.279024	1.91667	0	0	0	0.0888797	0
240	1.48257	0.347228	0.843567	0	0.0914016	0	0.60984	0.753828	0.19292	0.102158	1.24587	0.782444	0.537112	0.999473	0.0888797	0.11539
241	1.745	0.103275	0.291818	0	0.0914016	0.0914016	0	0.904233	0.19292	0.300391	1.09364	1.49509	0.881248	0.179256	0.0888797	0
242	1.18833	0.103275	0	0	0.0914016	0	0	0.205593	0.3849	0.447499	1.17307	0.782444	0.623918	0	0.0888797	0.0654908
243	2.2801	0.103275	0.64505	0	0.0914016	0	1.35272	0.858509	0.262621	0.628317	1.00632	1.44023	0.933177	0.179256	0.352647	0
244	0.11239	0.103275	0	0	0.0914016	0	0	0.205593	0.139921	0	0	0	0.078856	0	0.0888797	0
245	1.27227	0.103275	0	0.20731	0.0914016	0	0	0.205593	0.139921	0.528057	0.148549	0	0	0.179256	0.0888797	0
246	1.76898	0.206283	0.918296	0.151097	0.0914016	0.0914016	0.60984	0.964086	0.139921	1.15059	0.923941	0.693127	0.398479	0	0.0888797	0.0654908
247	2.9752	0.103275	0.998486	0	0	0	1.95272	1.99862	1.3814	0.401488	0.737259	1.24893	1.43268	0.656345	1.28929	0
248	1.06838	0.103275	0.291818	0.0865042	0	0.15935	0.881291	0.612069	0.139921	0.576315	1.32067	0	0.078856	0.179256	0.0888797	0
249	1.96493	0.990065	0.461882	0	0	0.15935	0.60984	1.17333	0.139921	0.937708	1.19821	1.66857	0.963726	0.179256	0.0888797	0.264558
250	2.77508	0.739257	0.391244	0	0.27139	0.429122	0.60984	0.345117	0.338599	0.936336	2.03122	1.12455	1.33023	1.29836	0.0888797	0.245932
251	2.25707	0.103275	0.391244	0.258019	0.0914016	0.536235	0.60984	2.02932	0.490293	0.279024	1.96073	1.38206	1.43115	0.668913	0.559688	0.4342
252	2.23748	0.103275	0.998486	0.237255	0.483568	0	1.64773	1.03317	1.37489	0.684015	1.52032	0	0.216737	0.995253	0.243612	0.199421
253	1.97347	0.206283	0.998486	0.258994	0	0.218321	0.60984	2.12765	0.251464	0.102158	1.45347	0.640944	1.09356	0	0.484954	0.130894
254	2.29902	0.103275	0.172037	0.0865042	0	0.940783	1.88223	1.03317	0.16977	0.961671	0	0.365055	0.710123	0.179256	0.243612	0
255	2.5238	0.103275	0.477071	0	0	0.639163	0.60984	0.965527	0.0700121	0.528057	0.956064	1.3074	1.05924	0.974025	0.0888797	0.236576
256	2.82947	0.206283	1.10061	1.1207	0	0.612743	0.60984	0.793992	0.531966	0.454181	1.05626	2.04519	0.456927	0.995253	0.0888797	0
257	2.1731	0.206283	0.291818	0.0865042	0.794014	0.250355	1.35272	1.22461	0.212201	0	1.73726	0.27139	0.644554	0.995253	0.0888797	0
258	2.90769	0.206283	1.22752	0.47565	0.497045	0.0914016	1.40601	1.03317	0.978717	0.102158	1.47608	1.74292	0.744624	0.974025	0.0888797	0
259	2.37519	0.281993	0.843567	0.518514	0	0.0914016	0.60984	1.98459	0.0700121	0.502722	0.958987	0.27139	0	0.179256	0.0888797	0.0654908
260	1.50176	0.103275	0.291818	0	0	0.361987	0.884184	1.44764	0.123115	0.242292	1.61818	0.446481	0.771305	0.959562	0.0888797	0.0654908
261	2.38822	0.103275	0.461882	0.77371	0	2.02714	0.884184	1.57816	0.624103	0.50231	0.401078	0	1.5441	0.571355	0.0888797	0.0654908
262	2.52299	0.103275	1.0619	0.388239	0	0.0914016	0.881291	1.15552	0.701669	0	0.634754	1.35935	1.23282	0.995253	0.331933	0.224577
263	0.629061	0.103275	0	0	0	0	1.40601	0.205593	0.322757	0	0.342464	0	0	0	0.0888797	0.0654908
264	1.01434	0.206283	0	0	0	0	1.95272	2.22954	0.380712	0.177389	0.443632	0.782444	0.216737	0.179256	0.0888797	0.295566
265	2.71943	0.784401	1.21575	0.304587	0	1.78453	2.27095	1.18656	1.43555	1.01117	0.658191	0	0.633389	0.974025	0.0888797	0.0654908
266	2.34332	0.103275	0.926428	0	0.446481	0.888803	0	1.72059	0.123115	0.82069	1.06083	1.4616	0.078856	0.968608	0.243612	0.369104
267	1.03996	0.103275	0.172037	0.686438	0	0.0914016	0	0.205593	0	0	0.148549	0	0.078856	0	0.0888797	0
268	2.89138	0.783646	0.461882	0.304587	0.27139	0.761862	1.0763	1.37855	0.529613	0.353359	1.68128	1.57504	0.416927	1.29836	0.0888797	0.0654908
269	2.52058	0.103275	1.17808	0.172836	0.640944	0.69183	1.40601	1.61517	0.431132	0.83523	2.02906	0.910348	0.649827	1.75015	0.0888797	0
270	2.45825	0	1.09104	0	0.0914016	0.365055	1.40601	1.50069	0.209727	0.305691	0	1.74147	0.529784	1.15006	0.0888797	0.130894
271	1.90166	0	0	0	0	0	0	1.32506	0.488817	0.56651	1.1231	1.33233	0.459694	0.986787	0.523439	0.0654908
272	3.34705	0.103275	0.833873	0	0	1.27218	1.35272	1.74914	0.139921	0.554724	1.07536	1.48344	0.157575	1.6543	0.0888797	0.0654908
273	1.97	0	1.26308	0	0	0.250355	1.95272	0.205593	0.139921	0.353359	0.784992	1.71319	0.798719	0.179256	0.0888797	0.130894
274	1.35627	0	2.00126	0	0	0.27139	0.60984	0.205593	0.139921	0.502722	1.21994	0.27139	0.722568	0.179256	0.0888797	0.130894
275	0.860417	0.103275	0.461882	0	0	0	0.811278	0.205593	0.16977	0.102158	1.6483	0.15935	0.078856	0	0.800053	0.11539
276	1.06479	0	0.619382	0	0	0	0.881291	0.205593	0.212201	0.589752	0.633966	0.446481	0.358269	0	0.0888797	0
277	1.13715	0	0	0	0	0	0	0.205593	0.212201	0.647732	0.633966	0.15935	0.078856	0	0.177575	0
278	0.147787	0	0	0	0	0	0	0.205593	0.212201	0.102158	0.296432	0	0.216737	0.494183	0.0888797	0.0654908
279	0.735782	0.347228	0	0.304587	0.717252	0	0	0.409633	0.212201	0.102158	1.16057	0	0.138157	0	0.0888797	0.15935
280	0.415195	0	0	0	0	0	0.286397	0.205593	0.212201	0.204056	0.443632	0.365055	0.877163	0.999473	0.0888797	0.236576
281	0.520171	0	0	0	0	0	0.811278	0.205593	0.33448	0.102158	0.148549	0	0	0	0.0888797	0.15935
282	0.062492	0	0	0	0	0	0	0.205593	0.212201	0.102158	0.148549	0	0	0	0	0
283	0.211718	0	0	0	0	0	0	0.345117	0.403862	0.102158	1.19541	0	0	0	0	0
284	0.169169	0	0.619382	0	0	0.27139	0	0.345117	0.281797	0.102158	0.296432	0	0	0	0	0
285	0.214614	0	0	0	0	0	0	0.68381	0.212201	0.102158	1.15282	0	0	0	0	0
286	2.58705	0	0.461882	0	0	0.250355	1.40601	2.25847	0.212201	0.702955	1.59141	0.782444	0.393915	0.357429	0.570541	0.199421
287	3.11912	0.458682	1.52267	0.793563	0.55167	0.545205	1.60101	1.17023	1.23211	0.547759	1.70541	0	1.33491	1.3226	0.539608	0.264558
288	2.0664	0.103275	0.172037	0.20731	0.55167	0.446481	1.40601	1.22461	0.702632	1.10111	1.37473	0.317901	1.10251	1.7259	0.539608	0.902396
289	1.46558	0.103275	0.732067	0	0	0	0.881291	0.205593	0.239471	0.454181	0.565709	0	0.189991	0.179256	0	0
290	1.86146	0	0.172037	0.0865042	0	0	1.40601	0.205593	0.239471	0.102158	0.296432	0	0.783221	0.179256	0	0
291	0.827334	0.103275	0.833873	0.641178	0.218321	0.15935	1.95272	0.991251	0.239471	0.380391	1.06464	0	0	0	0.0888797	0.0654908
292	2.72469	0	0.843567	0.0865042	0.218321	0	0.881291	1.17023	0.898181	0.204056	1.30461	1.10068	0.494434	1.09102	0.506992	0.314101
293	1.52005	0	0.927848	0	0	0	0.747585	0.748327	0.245815	0.102158	1.40605	0.15935	0.280178	0	0	0.27139
294	1.32061	0.606448	0.579635	0	0.446481	0.15935	1.53949	0.991251	0.19292	0.305691	0.296432	0.429122	0.358334	0	0	1.37353
295	2.34391	0	0.461882	0.388239	0	0.361987	1.95272	1.77428	0.16977	0.454181	1.36236	0.85418	0	0.877962	0	0
296	1.2565	0.103275	0.391244	0	0	0	0.992774	0.964086	0.19292	0.305691	1.26119	0	0	0.877962	0	0.199421
297	0.499446	0	0.552495	0	0	0.27139	0.60984	0.68381	0.123115	0.102158	0.565709	0.446481	0.078856	0	0	0
298	0.968049	0	0	0	0	0	0.286397	0	0.19292	0.102158	0.838834	0.365055	0.882474	0	0.0888797	0.11539
299	2.31094	0.451623	0.461882	0.151097	0	0.849048	2.27095	1.09427	0.697975	0.50231	1.31768	1.3442	0.078856	0.357429	0	0
300	0.875616	0.179256	0.843567	0	0	0	1.14115	1.78931	0.19292	0.933063	0.296432	0.365055	0	0	0	0.0654908
301	2.35566	0	0.998486	0.453911	0.0914016	1.30902	1.95272	0.869138	0.582101	0.733089	1.39492	0.782444	0.358269	1.24876	0	0.11539
302	1.15386	0.534004	1.27281	0	0.0914016	0	0.884184	0.205593	0.357561	0.402179	0.401078	1.10127	0.623333	0.179256	0.0888797	0.130894
303	1.6049	0	0.630917	0.39021	0.941931	0.519303	0.60984	0.637387	0.410028	0.576315	0.547581	0	0.236925	0.534488	0.0888797	0.11539
304	1.59946	0	1.07769	0.304587	0	0	0	0	0	0.554724	0.296432	0.27139	0	0	0	0
305	0.297065	0	0.579635	0	0	0.0914016	0	0.458686	0	0.102158	0.401078	0.365055	0	0	0	0
306	0.890164	0	0.833873	0	0.693127	0.15935	0	0	0	0.102158	0.148549	0	0	0.999473	0	0
307	1.18562	0	0.833873	0	0	0	0	0	0	0.628317	1.09747	0.51857	0.710123	0	0	0.0654908
308	1.32631	0	1.00639	0.0865042	0	0	1.40601	1.70501	0.209727	0.701623	0.565709	0.950334	0.320468	0.179256	0	0
309	0.187868	0	0.291818	0	0	0.27139	0	0	0	0.177389	0.296432	0	0.598798	0	0	0
310	0.210848	0.103275	0.291818	0	0	0	0.992774	0	0.0700121	0.177389	0.148549	0.365055	0.078856	0	0	0
311	0.333307	0	0.291818	0.151097	0	0.27139	0.881291	0	0	0.177389	0.650816	1.12969	0.078856	0.179256	0	0.0654908
312	2.15004	0	0.833873	1.21447	0.0914016	0.27139	1.95272	0.770629	0.461195	0.918424	1.67229	1.25336	0.650258	1.00862	0	0.54796
313	3.38731	0.451623	1.49331	0.922503	0.365055	1.18806	1.0763	1.15687	0.678839	1.4751	0.934245	2.366	1.19045	2.20462	0	1.4515
314	3.18881	0.451623	1.60319	0.725238	0	1.24053	1.40601	0.834646	0.476901	0.528057	0.750713	1.03558	2.06817	1.15006	0	0.704439
315	1.43119	0	0.898483	0	0	0.27139	0	1.17023	0.251464	0.242292	0.784992	0	0.931756	0	0	1.05704
316	0.474656	0	1.00639	0	0	0	0.811278	1.01524	0.0700121	0.177389	0	0	0.078856	0.179256	0	0.540838
317	2.87315	0.451623	1.29473	0.609897	0	0.667714	0.60984	0.904233	0.36175	0.874023	0.443632	1.07137	1.01992	0.179256	0	0.861328
318	2.69652	0.451623	1.48756	1.81096	0	0.762585	1.64773	0.205593	0.139921	0.554724	1.04005	0	0.157575	0.179256	0	0.304239
319	1.94502	0	0.461882	0	0	0.0914016	0.60984	0.205593	0.373529	0.279024	0.296432	0.521949	1.80892	0.179256	0.0888797	0.329605
320	1.1777	0	1.11789	0	1.22506	0.0914016	0.286397	0.205593	0.19292	0.279024	0.342464	0	0.189991	0	0.472547	0
321	2.92594	0	0.863223	0.0865042	0.640761	0.629258	1.95272	1.66232	0.747556	0.305691	1.38629	0.365055	0.861584	0.841852	0.243612	1.39852
322	3.28799	0.802988	1.91088	0.939825	0.320015	0.452378	1.40601	1.18665	0.592168	1.42972	2.39416	2.07422	0.988478	0.571355	0	0.896737
323	0.440572	0.103275	0.291818	0.151097	0	0	1.95272	0.659459	0.123115	0.353359	0.419921	0	0.507898	0.179256	0	0.0654908
324	0.331662	0.103275	0.461882	0	0	0.27139	0	0.205593	0.123115	0	0.784992	0.782444	0	0	0	0
325	2.602	0.30902	0.998486	0.791263	0	1.17293	0.881291	1.53232	0.245815	1.03647	1.48943	2.08761	1.06315	0.877962	0	1.7969
326	0.222249	0.103275	0.760658	0.151097	0	0	0	0.205593	0.123115	0.204056	0	0.782444	0	0	0	0.0654908
327	0.940693	0.405559	0.291818	0	0	0	0.992774	0.205593	0.123115	0.502722	0	0.27139	0	0	0	0
328	0.873564	0.103275	0.291818	0	0	0	1.40601	0.834646	0.582738	1.13364	0.607172	2.31162	0	0	0	0.224577
329	0.0688975	0.103275	0.291818	0	0	0	0	0.205593	0.123115	0.102158	0	0	0	0	0	0.0654908
330	2.34555	0.405559	0.579635	0.20731	1.07731	0.250355	1.35272	2.09999	0.3849	0.50231	2.00256	1.84802	0.563228	1.26643	0.0888797	1.16925
331	3.22583	1.3448	0.552495	1.25217	0.0914016	0.0914016	1.6815	2.06552	0.800262	0.978486	1.81274	2.60656	2.58457	0.357429	0.155103	1.31846
332	2.35939	0.103275	2.04646	0.72703	0.361987	0.320015	0.992774	1.85616	1.37727	1.11408	0.592201	1.52726	1.47974	1.15227	0.39741	0.379057
333	0.802025	0.103275	0	0	0	0	1.35272	0.205593	0.19292	0.502722	1.11523	1.81539	0	0	0	0.224577
334	0.528791	0.103275	0	0.0865042	0	0	0	0.205593	0.123115	0.204056	0	0.429122	0.766149	0.179256	0	0.513926
335	1.09855	0.103275	0	0	0	0	0	0.205593	0.123115	0.547759	0.148549	0	0	0.179256	0	0.15935
336	1.94333	0.103275	0.833873	0	0	0.0914016	1.53949	0.904233	0.29226	0.689433	1.31725	0.876798	0	0.357429	0	0.289714
337	0.0597124	0.103275	0	0	0	0	0	0.205593	0	0.102158	0.148549	0	0	0	0	0.11539
338	0.162345	0.103275	0.291818	0	0	0	0.881291	0.205593	0	0.102158	0	0.15935	0.280178	0	0	0.15935
339	1.64523	0.103275	0.552495	0	0	0.0914016	1.35272	0.904233	0	0.102158	0.488909	0.884115	0.880744	0	0	0.15935
340	1.52181	0.103275	0	0	0	0.0914016	0.992774	1.32715	0.357561	0.948819	0.488966	0.782444	1.0373	0	0	0.780455
341	1.14599	0.103275	0	0.495969	0	0.583019	0	0	0.0700121	0.102158	1.30706	0	0.373476	0.179256	0.212659	0.15935
342	0.960396	0.206283	0.291818	0.172836	0.0914016	0	0.811278	0	0.19292	0.204056	0.607172	0.99961	0.534645	0.179256	0	0.15935
343	0.426187	0.103275	0.291818	0	0	0.993749	0.60984	0	0.0700121	0.102158	0.488909	0	0.078856	0	0	0.27421
344	1.67135	0.103275	0.760658	0.258019	0	0	1.49047	0	0.139921	0.547759	0.989254	0.15935	0.268431	0	0	0.264558
345	1.45597	0.281993	0.560279	0	0	0	0	0.902384	0.959073	0.647732	1.19833	0.820364	0.157575	0.870725	0	0.845824
346	2.57356	0.103275	0.461882	0.0865042	0	0	1.35272	1.38635	0.262621	0.988337	0.746737	0.602515	0.612214	1.15006	0	0.199421
347	2.54011	1.0563	0.391244	0	0	0	1.53949	1.31837	0.392031	1.26195	1.40279	0.865397	1.07468	0.841852	0.7264	1.04065
348	0.345448	0.103275	0	0	0	0	0	0	0.139921	0.454181	1.37611	0.884115	0.268431	0	0.0888797	0.236576
349	0.528044	0.103275	0	0.237255	0	0.640944	0.881291	0.345117	0.0700121	0.102158	1.82447	0	0.189991	0	0.0888797	0.236576
350	3.02215	0.103275	1.49768	1.13216	0	0.182606	1.40601	1.5371	0.239471	0.305691	1.9302	0	1.14375	1.50371	0.155103	0.563464
351	1.07115	0.103275	0.678954	0	0	0	0.992774	0.993234	0.16977	1.98181	1.26768	0	0.722283	0.800392	0	0.597504
352	0.298089	0.103275	0.833873	0	0	0.218321	0.60984	0	0	0.279024	0.148549	0.952266	0.189991	0	0	0.301623
353	1.87411	0.103275	0.552495	0.0865042	0.761862	0	0	0.9629	0.426835	1.50281	0.547581	0.365055	1.19709	0.357429	0	0.498879
354	2.86812	0.103275	0.760658	0.473495	1.41397	0.0914016	0	1.51216	0.320953	0.204056	1.16348	0.794256	1.46673	1.12928	0	1.68343
355	3.1628	0.206283	0	0	0.0914016	0.573104	1.53949	0.965527	0.424653	0.502722	1.20313	0.631471	1.69911	0.995253	0.356205	1.49573
356	0.168224	0.103275	0	0	0	0	0	0	0.0700121	0.547759	0.148549	0	0.189991	0	0	0.236576
357	2.17982	0.103275	1.4682	0.748748	0.455236	0.573104	1.15678	1.72414	0.0700121	1.72236	0.488966	1.89484	1.89013	0.179256	0	1.25654
358	2.78689	0.103275	1.5582	0.151097	0	0.0914016	1.44065	1.21091	0.459609	1.11146	0.296432	1.76007	1.47649	0.995253	0.936816	1.54428
359	0.199097	0.103275	0	0.0865042	0	0	0	0	0.0700121	0.102158	0.401078	0	0.189991	0	0.436095	0.236576
360	0.858174	0.405559	0	0	0	0	0.286397	0	0.0700121	0.554724	0.253878	0	0.268431	0.179256	0	0.236576
361	2.81423	0.103275	0.391244	0.462066	0	0.55167	0.60984	1.43744	0.651373	0.702955	1.94341	1.84327	1.06492	0.753198	0	1.64498
362	1.2535	0.103275	0.461882	0.151097	0	0	0	0.999249	0.19292	0.554724	0.401078	1.07137	1.322	0.995253	0.851169	0.462182
363	0.114264	0.206283	0	0	0	0	0	0	0.0700121	0.102158	0.253878	0	0.189991	0	0	0.264558
364	2.96038	0.103275	0.630917	0.713147	0.693127	0	1.40601	1.03317	0.56957	0.554724	1.35842	2.26437	1.58256	0.753198	0	0.329605
365	0.103718	0.103275	0	0	0	0	0	0	0.0700121	0.102158	0.253878	0	0.189991	0	0	0.264558
366	1.2257	0.103275	0	0	0	0	0	0.907166	0.0700121	0.102158	0.592201	1.29361	0.585467	0	0	0.329605
367	0.114264	0.206283	0	0	0	0	0	0	0.0700121	0.102158	0.253878	0	0.189991	0	0	0.264558
368	0.251388	0.206283	0	0	0	0	0.60984	0	0.0700121	0.102158	0.253878	0	0.378721	0	0	0.394561
369	1.60907	0.103275	0.291818	0	0	0	0.970951	0.205593	0.0700121	0.102158	0.401078	1.56245	1.55719	0.179256	0	0.563464
370	1.5113	0.103275	0.898483	0	0	0.0914016	0.992774	0	0.0700121	0.102158	1.68838	0.884115	0.503091	0.357429	0.506992	0.199421
371	0.61328	0.103275	0.678954	0	0	0	1.35272	0.205593	0	0.204056	1.79295	0	0.805825	0.357429	0	0.199421
372	0.464289	0.103275	0.291818	0	0	0	0	0.205593	0.139921	0.102158	0.939035	0	0.138157	0.179256	0	0.264558
373	0.714757	0	0	0	0	0	0.811278	0	0.209727	0.102158	1.03843	0	1.0194	0.179256	0	0.199421
374	0.635252	0	0.291818	0.0865042	0	0	0	0.205593	0.36175	0.99906	0.401078	0	0.138157	0	0	0.199421
375	0.270576	0	0	0	0	0	0.60984	0	0.19292	0.102158	1.74711	0	0.078856	0	0	0.15935
376	0.989535	0	0.926428	0	0	0	1.44065	0.205593	0.564215	0.970426	0.253878	1.73399	0.612214	0	0	0
377	0.0597124	0	0	0	0	0	0	0	0.123115	0.204056	0.253878	0	0	0	0	0
378	2.26633	0	1.0619	0.151097	0	0	0.970951	0.9931	0.123115	1.40537	1.11027	1.41889	1.55499	0	0	0
379	0.841887	0	0.560279	0.20731	0	0	0.60984	0	0.16977	0.454181	1.25473	0	0.358269	0	0	0
380	1.93795	0	0.560279	0	0	0	1.6815	0.205593	0.419652	0.502722	2.44051	1.45777	0.805175	0.357429	0.0888797	0.0654908
381	1.3606	0.347228	1.1386	0	0	0.84548	0	0	0	0	0	0	0	0	0	0
382	2.64128	0	1.0204	0	0	0.27139	0.992774	0.458686	0.652708	1.19523	1.93122	1.80263	0.078856	0.480433	0.509019	1.11911
383	2.19909	0	0.291818	0	0	0	0.60984	1.27694	0.564215	1.12239	1.93553	1.1345	1.33	0.179256	0	0.15935
384	2.73325	0	0.927848	0	0.761862	0.51857	0	1.61517	0.479193	0.204056	2.41974	0.932793	0.476345	1.15006	0	0
385	3.05979	0.103275	0.833873	0	0	1.74919	0.60984	1.70444	0.3849	0.846311	1.26343	1.12969	1.03028	0.639457	0	0.329605
386	1.69405	0	0.833873	0	0	0.0914016	0.881291	1.69093	0.373529	0.602982	2.09924	0.932793	1.36072	0	0	0.991377
387	0.101035	0	0.579635	0	0	0	0	0	0.123115	0.102158	0.253878	0	0	0	0	0.11539
388	2.43594	0	1.21575	0.20731	0.0914016	0	1.40601	0.981152	1.51365	1.80584	2.03522	1.3442	1.79478	1.24876	1.21906	0.15935
389	2.66642	0	1.29473	0.304587	0	0	1.35272	1.40408	0.373529	1.02857	0.879263	0.740147	1.85896	0	0	0.15935
390	0.500905	0.699772	0.291818	0	0	0	0	0	0.19292	0.102158	1.22085	0.900097	0.710123	0	0.155103	0.0654908
391	2.77659	0	0.863223	0	0	0.15935	1.40601	0.869138	0.628525	1.32817	0.75332	1.47028	0.078856	0.909022	0.155103	1.14585
392	2.80778	0	0.291818	0.734781	0.876198	0.0914016	1.40601	1.39684	0.29226	1.05785	1.42212	1.31369	0	0.995253	0.264517	0.963231
393	1.50387	0	1.75851	0	0	0.0914016	0	0	0.16977	0.102158	0.592201	0	0.537112	0.179256	0	0.540838
394	0.702559	0	0.579635	0.0865042	0	0	1.2345	0.205593	0.19292	0.102158	1.18172	1.19136	0.459694	0.179256	0	0.0654908
395	2.40663	0	0.998486	0.892009	0.827583	0	0	0.964086	0.0700121	0.102158	0.796281	0.539505	1.14812	1.43378	0	0.11539
396	2.19223	0	0.461882	0.0865042	0	0.15935	1.53949	1.08197	0.0700121	0.554724	0.939035	0.987396	1.59245	0.870725	0.155103	0.180706
397	1.37758	0	0.747614	0.172836	0	0.320015	1.35272	1.15552	0.139921	1.49532	1.59141	1.5916	1.19687	0.179256	0	1.13591
398	2.03494	0	0.747614	0.0865042	0	0.320015	0	0.205593	0.0700121	1.33427	1.28638	0	1.25674	0.303375	1.13425	1.80774
399	2.47365	0	0.630917	0.0865042	0	0	0	0.205593	0.748894	1.13364	0.91351	1.36441	0.85822	1.17389	0.356205	0.0654908
400	2.87364	0	1.39729	0.172836	0.0914016	0.320015	1.35272	0.964086	1.2894	0.554724	1.88769	1.7604	2.12608	2.00962	0.443946	1.37103
401	2.14459	0	1.27281	0.293292	0.583019	0	1.53949	0.858509	0.209727	0.204056	0.753908	0	0.358269	0	0	0
402	2.25732	0	0.676976	0.0865042	0	0.182606	1.35272	1.61517	0.139921	1.01689	0.565709	2.05028	1.57416	0.357429	0.565409	0.733898
403	2.92094	0	0	0	0.960628	0.320015	1.57095	1.18656	0.209727	0.204056	0.565709	1.90213	0.236155	0.870725	0.155103	0.0654908
404	3.05929	0	1.27281	0.0865042	0.27139	0.218321	1.40601	0.753828	0.954928	2.01325	1.17047	1.94887	1.89302	1.29836	0	0.336346
405	3.07842	0	1.62961	0.0865042	0	0.974886	1.95272	2.33081	0.51915	0.380391	2.0427	1.35459	0.783221	0	1.48235	0.199421
406	2.88535	0	1.11789	0.0865042	0.218321	1.46055	1.35272	0.205593	0.0700121	0.204056	0.998617	1.88279	1.76847	0	0	0.0654908
407	0.979749	0	1.12297	0.0865042	0	0.974886	1.49047	0.205593	0	0.102158	0.505027	2.4934	0.785757	0.842424	0	0.0654908
408	2.74449	0	0.461882	0.0865042	0	0.701377	1.95272	0.205593	0.825542	0.204056	0.737259	0.820364	1.35073	0.357429	0	0.11539
409	1.75162	0	0.747614	0.0865042	0	0.0914016	1.35272	0.205593	0.19292	0.102158	0.880421	0.820364	1.37573	0	0.616088	0.329605
410	2.12413	0	0.291818	0.0865042	0	0.0914016	1.35272	1.01524	0.485178	1.48465	0.737259	0	0.157575	0.179256	0	1.00876
411	0.637509	0	0.747614	0.0865042	0	0	0.992774	0.205593	0	0.204056	0.342464	1.07137	0.358269	0	0	0
412	2.28449	0	0.676976	0.0865042	0	0	0.881291	0.205593	0.471654	0.204056	0.342464	0.15935	0	0.974025	0	0
413	1.40347	0	0.579635	0.0865042	0.55167	0	0.60984	0.659459	0	0.863759	1.21994	0	0.216737	0	0	0.180706
414	0.17328	0	0.291818	0.0865042	0	0	0.881291	0.205593	0	0.177389	0.592201	0	0	0.179256	0	0
415	0.278098	0	1.05116	0.0865042	0	0	0	0.205593	0	0.300391	0.342464	0	0.138157	0	0	0
416	1.75699	0	0.461882	0.0865042	0	0	0	1.99862	0.33448	0.696419	2.0224	0.950334	0.078856	0	0.352647	0
417	2.12489	0	0.747614	0.237255	0	0.320015	0.60984	1.57845	0	0.300391	1.12093	0.85418	0.398479	1.23535	0	0.734234
418	0.102376	0	0.291818	0.0865042	0	0	0	0.205593	0.0700121	0.34366	0.342464	0	0	0	0	0
419	0.728352	0	0.833873	0.172836	0.483568	0.182606	0	0.753828	0	0.34366	0.98284	0.15935	1.03565	0	0	0.11539
420	2.36178	0	1.17281	0.0865042	0	0.309123	0.721928	0.205593	0.633505	0.545578	1.21994	0.781452	0.078856	0	0	1.42963
421	1.84924	0	0.461882	0.0865042	0	0	1.54375	1.45078	0.245815	1.43547	0.488966	1.18486	0.078856	0	0	0.11539
422	2.48751	0	0.291818	0.172836	0	0.410406	1.40601	0.205593	0.123115	1.3373	0.488966	0.820364	1.56767	0.494183	0.356205	0.461695
423	1.07307	0	0.291818	0.0865042	0	0	0.992774	0.205593	0	0.591585	0.342464	0	0	0	0	0
424	1.90838	0.244765	1.17281	0.237255	0	0.309123	0	0.205593	0.471654	0.380391	0.982555	0.539505	0.722568	0.179256	0.0888797	0.199421
425	0.500427	0.244765	0.291818	0.172836	0	0	0	0.205593	0	0.576186	0.342464	0	0	0	0	0
426	0.255081	0.244765	0.291818	0.0865042	0	0	0	0.205593	0	0.177389	0.342464	0	0.815103	0	0	0
427	0.486939	0.244765	0.461882	0.0865042	0	0.15935	0	0.205593	0	0.177389	0.342464	0.15935	0.189991	0	0	0
428	0.155536	0.244765	0.291818	0.0865042	0	0	0	0.205593	0	0.177389	0.342464	0	0	0.405977	0	0.236576
429	1.35025	0.244765	0.833873	0.0865042	0	0	0	0.205593	0	0.801305	0.342464	0	1.05924	0.581889	0	0.11539
430	0.954371	0.487058	0.291818	0.0865042	0.740147	0.27139	0	1.15898	0	0.279024	1.12093	0	0	0	0	0
431	1.88117	0.690448	0.798896	0.464718	0	1.04572	0.992774	0.409633	0	0.475643	0.592201	0.820364	0.189991	0.800392	0	0
432	0.103718	0.244765	0.291818	0.0865042	0	0.0914016	0	0.205593	0	0.177389	0.342464	0	0	0	0	0
433	0.180261	0.244765	0.291818	0.433258	0	0	0	0.205593	0	0.177389	0.880421	0	0	0	0	0
434	2.13302	0.244765	1.17281	0	0	0	1.35272	0.205593	0.123115	0.662767	1.12093	1.7064	0.513852	0.179256	0	0
435	0.587039	0.244765	0.291818	0	0	0.15935	1.35272	0.205593	0	0.279024	0.342464	0	0.596342	0	0	0
436	1.20663	0.244765	0.64505	0	0	0.27139	0.60984	0.205593	0	0.102158	0.795873	0.602515	0	0	0	0
437	1.7697	0.244765	0	0.642929	0.55167	0	0.811278	0.205593	0.19292	0.102158	0.850914	0	0.078856	0	0	0.199421
438	0.139059	0.244765	0	0	0	0.0914016	0	1.08197	0.139921	0	0.253878	0	0	0	0	0
439	0.244327	0.244765	0.172037	0.642929	0	0	0.60984	0.205593	0	0	0.253878	0	0	0.870725	0	0
440	1.75422	0.244765	0.833873	0	0	0.27139	0.881291	0.205593	0.139921	0.279024	1.57837	1.3179	0.138157	0	0.4749	0
441	1.07452	0.244765	0.172037	0.917835	0	0.320015	0	0.205593	0	0.102158	0.488966	0	0	0	0	0
442	0.338866	0.244765	0	0	0	0	0	0.205593	0	0.489779	1.60511	0	0	0	0	0
443	0.37219	0.244765	0.678954	0	0	0	0	0.205593	0	0	0.253878	0	0	0.999473	0	0
444	0.667425	0.244765	0.291818	0	0	0	0	0.205593	0.0700121	0	0.735722	0.27139	0.078856	0	0	0
445	0.470663	0.244765	0.172037	0.817603	0	0.477331	1.0763	0.409633	0.123115	0.529361	1.02209	0.27139	0	0.179256	0.0888797	0
446	0.379616	0.244765	0	0	0	0	0	0.205593	0	0.102158	0.253878	0	1.16629	0.974025	0	0
447	0.0770274	0.244765	0	0	0	0	0	0.205593	0	0	0.253878	0	0	0	0	0.0654908
448	0.936825	0.244765	0	0	0	0.27139	0	0.205593	0	0.447499	1.57903	0	0	0	0	0
449	0.604719	0.940743	0.291818	0	0	0	0.881291	0.205593	0	0	0.253878	0	0	0	0.212659	0
450	0.0664741	0.244765	0	0	0	0	0	0.205593	0.0700121	0	0.253878	0	0	0	0	0
451	0.0981686	0.244765	0	0	0	0	0	0	0	0	0.296432	0	0	0	0.0888797	0
452	1.01495	0.244765	0	0.151097	0	0	0.881291	0.205593	0	0.102158	0.296432	0	0	0	0	0.0654908
453	0.198399	0.90373	0	0.151097	0	0	0.60984	0	0	0	0.148549	0	0.216737	0	0	0
454	2.13524	0.244765	1.09127	0.151097	0	0.361987	0.60984	1.39872	0.19292	0.279024	1.26768	0	0.216737	0	0	0
455	2.33023	0.699772	0.676976	0	0	0	1.40601	0	0	0.34366	0.296432	0.27139	0.327312	0.179256	0	0.52686
456	2.58736	0	0.927848	0.357356	0	0.676821	0.992774	0.547553	0.986091	1.51505	1.31023	0.15935	0.459694	0.179256	0	0.11539
457	2.56487	0	1.55916	0.258019	0	0	0.881291	0	0.0700121	0.961363	0.296432	0.67372	0.078856	0.999473	0	0.459356
458	3.20653	0	1.85844	0.0865042	0	0.843805	1.53949	2.00553	0.239471	1.45906	2.35823	0.786621	0.471633	1.15006	0	1.52878
459	1.02578	0	0	0	0	0	0	0	0	0.76498	1.4064	0.782444	0	0	0	0
460	2.78243	0	0.773228	0.0865042	0	0.0914016	0.811278	0.902384	0.842941	0.102158	1.58342	1.6234	0.984647	0	0.0888797	0.968165
461	2.13335	0	0.927848	0.811278	0.0914016	0.250355	0	1.2859	0	0.204056	1.22088	0	0	0	0	0.0654908
462	1.64161	0	1.09666	0	0	0.612743	0.992774	1.091	0	0.102158	2.03276	0.15935	0.537112	0	0.436095	0
463	0.19219	0	0	0	0	0	0	0	0	0.204056	1.20825	0	0	0	0	0
464	2.02632	0.103275	1.64237	0	0	0.0914016	0.60984	1.091	0.725277	1.25323	1.09747	0.365055	0.358269	0	0	0.11539
465	2.04832	0	0.391244	0.666578	0	0.0914016	0.934068	0.345117	0	0.602982	1.65604	0.15935	0.549202	0	0.0888797	0.640944
466	0.456754	0	0	0	0.583019	0	0	0	0.288179	0.204056	0.148549	0	0	0	0.155103	0
467	0.189927	0	0.291818	0	0	0.250355	0	0.345117	0	0.454181	0.488966	0	0	0.179256	0	0
468	3.09127	0	1.09666	0	0	1.80734	0.60984	1.2859	0.139921	0.628317	1.72657	1.66679	1.46626	1.13264	0	0.27139
469	1.55194	0	0.391244	0.20731	0.0914016	0.0914016	0.811278	0.770629	0.239471	0.204056	1.19247	0.980798	0.393915	0.986787	0	0.992662
470	0.0273311	0	0	0	0	0	0	0	0	0.102158	0.148549	0	0	0	0	0
471	1.57179	0	0.461882	0	0	0	0	0	0	0.454181	1.91603	0.365055	0.078856	0	0.212659	0.199421
472	0.922925	0	0	0.151097	0	0.365055	0	1.05845	0	0.102158	0.547581	1.11973	0.436345	0	0	0
473	0.807909	0	0	0	0	0	0	0	0	0.454181	0.633966	0	0	0	0	0
474	1.86952	0	0.560279	0	0.365055	0	0	0.869138	0.123115	0.102158	1.07536	0	0	0.841852	0	0.658945
475	1.79724	0	0.833873	0	0	0	0	0.205593	0	1.59833	1.57924	1.49334	1.08821	0.753198	0.264517	0.0654908
476	0.543731	0	0	0	0	0	0	0	0	0	1.19541	0.51857	0.078856	0.179256	0	0
477	0.415331	0	0.732067	0	0	0	0	0	0	0	1.57695	0	0	0	0	0.199421
478	0.0684354	0	0.291818	0	0	0	0	0.458686	0	0	0.148549	0	0	0	0	0.0654908
479	0.409422	0	0.172037	0	0	0	0.992774	0.907166	0	0	0.296432	0.15935	0.078856	0.986787	0	0
480	1.42777	0	0.560279	0	0	0	0	0.345117	0.123115	0.353359	1.40064	0.27139	0	0	0	0
481	1.46076	0	0.172037	0	0.0914016	0	0.60984	0.770629	0	0	1.17742	0.695538	0.989088	0	0	0.236576
482	1.8969	0.524286	1.23115	0.388239	0	0.15935	1.35272	1.54482	1.01065	0.102158	0.401078	1.4509	0.456927	0.995253	0	0.130894
483	2.03285	0	0.291818	0.237255	0.55167	0.483568	1.40601	0.770629	0.748894	0	0.488966	0.51857	0.766149	0.303375	0.264517	0.15935
484	1.23275	0.103275	0.833873	0	0	0	1.43876	0.205593	0.123115	0.402179	0.488966	0	0	0.357429	0	0.0654908
485	2.01287	0	0.560279	0.237255	0	0	0.992774	0.869138	1.39791	0.279024	1.27855	0.870697	0.189991	0.179256	0.0888797	0
486	1.72008	0	0.172037	0.975882	0	1.15645	1.40601	0.834646	0.139921	0	1.18172	1.32182	0.358269	0	0	0
487	1.55534	0.670525	0.291818	0.0865042	0	0	0	0.999249	0	0	1.16348	0	0	0	0	0.0654908
488	0.558791	0	0	0	0	0.320015	0.881291	0.205593	1.13739	0.177389	0.99286	0	0.078856	0	0.243612	0.0654908
489	1.27039	0.103275	0	0.304587	0	0.15935	1.35272	1.091	0.288179	0.102158	0.940182	0.933025	0.216737	0.179256	0.243612	0.0654908
490	0.310083	0	0.552495	0	0	0	0	0.770629	0	0.353359	0.148549	0	0.216737	0	0.212659	0.130894
491	0.0730453	0.103275	0	0	0	0	0	0	0	0	0.148549	0	0.138157	0	0.212659	0.0654908
492	1.29318	0.922735	0.291818	0.960949	0	0.0914016	0.60984	0	0.36175	0.102158	1.79812	0	0.138157	1.13264	0.212659	0.0654908
493	0.668929	0	0.678954	0	0.0914016	0	0	0	0.752362	0.353359	1.27045	0.317901	0.138157	0.179256	0.212659	0.0654908
494	0.504033	0.206283	0.391244	0	0	0	0	0	0.33448	0.676288	1.07536	0	0.138157	0.179256	0.212659	0.0654908
495	1.602	0.727301	0.291818	0	0	0	0.811278	0.823812	0.123115	0.621065	1.13398	0	0.138157	0.179256	0.212659	0.0654908
496	0.417753	0	0	0	0	0	0.811278	0	0.245815	0	1.02812	0	0.416927	0	0.212659	0.0654908
497	0.574777	0	0.291818	0	0	0	0.60984	0.205593	0.123115	0	1.19541	0.996486	1.28641	0	0.212659	0.339257
498	0.630526	0.451623	0.461882	0.151097	0	0	1.40601	0.823812	0.123115	0	1.49378	0.980798	0.456927	0	0.212659	0.0654908
499	0.50421	0	0	0	0	0	1.2345	0	0.262621	0.353359	1.18172	0.51857	0.412796	0	0.212659	0.0654908
500	1.31397	0	0	0.151097	0	0	0	0.753828	0.123115	0.353359	0.547581	0.27139	0.216737	0	0.212659	0.459356
501	1.28743	0	0	0.151097	0.27139	0	0	1.3422	0.123115	0	1.15282	0.781452	0.836114	0.999473	0.212659	0.130894
502	0.445649	0	0.172037	0	0	0	0	0	0.123115	0	0.296432	0	0.138157	0	0.212659	0.0654908
503	0.666539	0	0	0	0	0	0	0	0.123115	0	0.488966	0	0.138157	0	0.212659	0.0654908
504	2.30362	0	0.843567	0	0	0.0914016	0.811278	0	0.373529	0.447499	0.925256	0.27139	0.138157	1.2443	0.212659	0.130894
505	3.11461	0	0.291818	0.0865042	0	0	0.881291	1.97105	0.444389	0.912087	0.981588	1.70344	0.933234	0.179256	1.24663	1.28819
506	1.03838	0	0	0	0	0.320015	0	1.37855	0.123115	0	0.838426	0.99535	0.464061	0	0.565409	0.19621
507	0.780927	0.103275	0	0	0	0	0	0.964086	0.771876	0.353359	0.887853	0	0.138157	0.179256	0.212659	0.130894
508	1.09518	0	0	0.0865042	0	0	0	0	0	0	0	0	0	0.179256	0	0
509	2.37765	0.103275	0	0.811278	0	0.182606	1.53949	1.92631	0.315411	1.38826	1.51945	0.952266	0.749029	1.2894	0.300979	0.261436
510	2.20851	0	0	0	0	0.0914016	1.6815	1.15552	0.617915	0.102158	2.10319	1.07137	1.57058	0.357429	0.212659	0.329605
511	2.13539	0	0	0	0	0	0.881291	0.999249	0.123115	0.401488	0.296432	0	0.138157	0	0.264517	1.11429
512	2.71596	0	0	0.615254	0	0.182606	0	0.345117	1.37681	0.721928	1.02202	0	0.138157	0	0.264517	1.10786
513	0.895342	0	0.927848	0	0	0	0.992774	0.708836	0.123115	0.102158	0.488966	0	0.295177	0	0.4749	0.180706
514	0.682281	0	0	0	0	0	0.992774	0	0.245815	0	0.148549	0	0.842166	0	0.264517	0.224577
515	1.61628	0	0.552495	0	0	0	1.64773	1.40748	0.245815	0	0.547581	0.15935	0.138157	1.14355	0.264517	0.646676
516	1.43677	0.103275	0.291818	0	0	0	0.811278	0.345117	0.123115	0.279024	1.09747	1.54938	0.138157	0.179256	0.264517	0.11539
517	2.18334	0.494183	0	0	0	0	0.60984	0	0.239471	0.50231	0.401078	0.952266	0.138157	1.14355	0.264517	0.199421
518	2.57343	0	0.172037	0.0865042	0.0914016	0	0.992774	0.770629	0.36175	0.475643	1.64766	1.97101	0.756421	1.13264	1.23851	0.199421
519	2.77327	0.494183	0	0.793591	0	0.452378	1.40601	0	0.16977	0.353359	1.20313	1.43094	0.216737	1.14355	0.440584	0.199421
520	2.52535	0	0.172037	0.0865042	0	0.995094	0.881291	0	0.16977	0.576186	0.989254	0.429122	0.820608	0.179256	0.300979	0
521	2.94984	0.451623	0.461882	0.0865042	0.55167	0.657053	0	1.17333	0.29226	0.827226	1.06464	1.94434	1.06667	0.534488	0.0888797	0
522	2.13188	0	0	0.581844	0	0	0.970951	0	0.380712	0.353359	0.855076	0	0.078856	0.179256	0.0888797	0
523	1.94602	0.494183	0	0.705291	0	0.15935	0.60984	0	0.212201	1.35048	0.746737	0.933025	0.078856	1.14355	0.0888797	0.199421
524	3.13153	0.179256	0	0.39021	0	0.218321	1.40601	1.57845	0.212201	0.966553	1.16609	2.07923	1.76751	1.38548	0.0888797	0.11539
525	2.76794	0.606448	0	0.258019	0	0.525004	1.53949	0	0.708277	0.353359	1.21994	1.48069	1.29673	0.179256	0.0888797	0.11539
526	1.98586	0	0	0	0	0	1.40601	0.205593	0.725277	0.102158	0.565709	1.5466	0.622675	0.179256	0.0888797	0.180706
527	2.16937	0	0.172037	1.07793	0	0.0914016	1.40601	1.80092	0.725277	0	0.565709	0.446481	0.157575	1.15006	0.0888797	0.11539
528	2.14981	0.103275	0.172037	0.151097	0	0.0914016	1.95272	0.205593	0.212201	0	0.419921	0.27139	0.157575	0.494183	0.0888797	1.32479
529	2.56463	1.23172	0	0.0865042	0	1.70339	1.40601	0.205593	0.33448	1.05298	1.24341	0.429122	0.078856	0.999473	0.0888797	0.27139
530	1.93586	0	1.13859	0.0865042	0	0.429122	1.40601	0.904233	0.212201	0.102158	0.419921	0.365055	0.236155	0.744866	0	0.27139
531	2.41046	0	0.172037	0	0	0.587286	0.60984	0.904233	0.212201	0.547759	0.547581	2.30211	1.10702	1.15006	0	0.230429
532	2.56599	0	0.64505	0.151097	0.55167	0.15935	1.40601	0.205593	0.281797	0.554724	0.401078	0	0.537112	0.999473	0	0.329605
533	1.04797	0	0.172037	0.151097	0	0.15935	1.40601	0.904233	0.497827	0.102158	1.53123	0.932793	0.451972	1.15006	0	0.289714
534	2.12072	0	1.00699	0	0	0.657053	0.60984	1.14522	0.281797	0.102158	0.401078	0.711154	0.236925	1.32127	0	0.130894
535	0.136781	0	0.172037	0	0	0	0	0.205593	0.212201	0.102158	0.401078	0	0.236925	0.179256	0	0.130894
536	0.167258	0	0.172037	0	0	0	0	0.409633	0.281797	0.102158	0.253878	0	0.236925	0	0	0.130894
537	0.597653	0.103275	0.172037	0	0	0	0	0.205593	0.33448	0	0.253878	0	0.315223	0	0	0.0654908
538	0.96972	0	0.895486	0	0	0.446481	0.60984	0.547553	0.33448	0.204056	0.945086	0.782444	0.315223	0.179256	0	0.0654908
539	0.62919	0	0.172037	0	0.15935	0.0914016	0	0.205593	0.33448	0	0.590134	0.15935	0.236925	0.81171	0.539608	0.130894
540	1.84226	0	0.461882	0.388239	0	0	1.40601	1.51216	0.33448	0.628317	0.693369	0.27139	0.926119	1.13264	0.7264	0.0654908
541	1.23154	0	0.172037	0	0	0	0	1.42305	0.288179	0.102158	0.547581	0	0.315223	0.179256	0	0.0654908
542	1.15121	0	0.172037	1.41225	0	0.27139	0	0.345117	0.638469	0	1.37473	0	0.315223	0	0	0.130894
543	2.57323	0.384456	0.461882	0.462066	0	0	1.40601	1.03317	0.288179	0.102158	2.15432	1.78164	0.684872	1.46848	0.155103	0.422566
544	1.64802	0.179256	1.16191	0.642929	0	0.365055	0	0.345117	0.288179	0.102158	0.401078	0.782444	0.236925	0.179256	0	0.0654908
545	2.58175	0	0	0	0	0	0.60984	1.75022	0.577234	0.454181	1.56502	1.9073	1.60198	1.29836	0	0.264558
546	2.31848	0	0.461882	0	0.55167	0.0914016	1.76596	2.41031	0.357561	0.102158	1.3819	0.782444	0.643468	0.756619	0.443946	1.00444
547	0.332095	0	0.172037	0	0	0	1.40601	0.205593	0.288179	0.102158	0.401078	0.446481	0.189991	0	0	0.0654908
548	1.31667	0.626948	0.461882	0	0.717252	0.0914016	0.881291	0.858509	0.357561	0.102158	1.08535	0	0.268431	0	0	0.0654908
549	1.40301	0.244765	0.172037	0.0865042	0	0	1.469	0.409633	0.357561	0.102158	0.253878	0.15935	0.327312	0.179256	0	0.224577
550	2.17028	0	0.998486	0.462066	0	0.361987	1.64773	1.32496	0.410028	0.401488	2.04719	1.07137	0.189991	1.29836	0.155103	0.31107
551	2.22699	0.451623	0.895486	0.293292	0.0914016	0	0.881291	2.24838	0.525097	0.50231	1.86224	1.35762	0.456732	0.935269	0	1.21215
552	1.14363	0	0.172037	0	0	0.27139	0.747585	0.409633	0.320953	0.654984	1.44779	0	0.189991	0	0.0888797	0.19621
553	2.58936	0.671779	0.630917	0.587645	0	0.218321	0.60984	2.06678	0.351286	0.703112	1.49651	2.58351	0.86457	0.995253	0	1.23003
554	1.98587	0.179256	0.461882	0.528419	0.761862	0.15935	0	1.28912	0.281797	0.602852	0.253878	0	0.268431	0.357429	0	0.130894
555	1.13389	0.103275	1.05767	0	0	0.0914016	0	0.753828	0.212201	0.454181	0.592201	0	0.645326	0	0.356205	0.130894
556	0.934922	0.451623	1.46331	0.151097	0.15935	0.0914016	0.881291	0.205593	0.16977	0	0.148549	0	0.553961	0	0.0888797	0.11539
557	0.552932	0.179256	0.461882	0.39021	0	0	0	1.31559	0.16977	0.204056	0.296432	0.365055	0.690777	0.303375	0	0.11539
558	0.372177	0	0.172037	0	0	0	0.992774	0.547553	0.954928	0.242292	0.148549	0	0.320468	0	0	0.19621
559	0.180777	0	0.172037	0	0	0	0	0.345117	0.315411	0.353359	0.148549	0	0.476345	0	0	0.0654908
560	0.80246	0	0.560279	0	0	0	0	0.547553	0.545844	0.699843	0.296432	0	0.320468	0	0	0.224577
561	1.14122	0	0.172037	0	0	0	0.721928	0.345117	0.123115	0.353359	0.443632	0.365055	0.327312	0	0	0.0654908
562	0.650653	0.451623	0.172037	0	0	0	0	0.458686	0.123115	0.300391	0.443632	0.15935	0.378721	0	0	0.0654908
563	0.528275	0	0.172037	0.950935	0	0	0	0.659459	0.245815	0.50231	0.296432	0	0.189991	0	0	0.0654908
564	1.21345	0.103275	0.172037	0.642929	0.15935	0.27139	1.40601	0.659459	0.123115	0.300391	1.09747	0.15935	0.829557	0	0	0.301623
565	0.863695	0	0.461882	0	0.55167	0.539505	0.60984	2.01808	0	0.747971	1.08098	0.15935	0.378721	0	0	0.369104
566	1.78518	0.103275	1.48756	0.0865042	0	0	0.881291	0.458686	0.456329	2.04245	1.93414	0.15935	0.378721	0.179256	0	0.0654908
567	1.36553	0	0	0	0	0	0	0.793992	0.525494	0.529361	1.66289	0	0.51518	0.995253	0	0.0654908
568	1.28104	0	0	0	0	0	0	0.458686	0.245815	0.401488	1.7215	0	0.378721	0.179256	0	0.0654908
569	2.17042	0	0.895486	0	0	0	0.286397	1.12213	0.19292	1.68794	0.903454	0.996486	0.378721	0	0	0.301623
570	1.8506	0	0.461882	0.558629	0.696976	0.676821	0.881291	1.15898	0.697136	0.353359	1.98814	0.933025	1.20423	0.534488	0	0.0654908
571	1.96539	0	1.36308	0.910023	0	0.320015	1.40601	1.03317	0.212201	0.353359	2.37251	1.82447	1.43731	1.96037	0	1.26878
572	1.99793	0	0.833873	0.151097	0	0.51857	1.40601	0.345117	0.531966	0.699843	1.52777	0	0.378721	0	0	0.0654908
573	1.67902	0.706563	0.898483	0	0.0914016	0	0.60984	1.2859	0.212201	0.454181	1.17047	0.27139	0.51518	0.995253	0.356205	0.224577
574	2.44818	0.103275	0.998486	1.06094	0	0.361987	1.40601	0.708836	0.212201	0.454181	1.91134	2.05865	1.64504	0	0.0888797	1.15909
575	2.95549	0.206283	1.09104	0.558629	0.70637	0.182606	1.64773	0.708836	0.403862	0.699843	2.31136	1.1838	0.268431	0	0.0888797	0.11539
576	2.0788	0.103275	0.560279	0.39021	0	0.711154	1.64773	0.793992	0.49188	1.16628	0.839014	1.19146	1.32549	0	0.0888797	0.787981
577	1.89983	0.206283	1.12297	0.258019	0	0.51857	1.95272	0.88657	0.953344	1.32092	1.35803	0.782444	0.456732	0	0.356205	0.926273
578	2.35747	0.103275	1.0619	0.304587	0	0	0.921928	1.2798	0.281797	1.21518	1.31246	0.317901	0.776339	0	0	0.180706
579	2.66063	0.103275	0.461882	1.19403	0	0.250355	1.40601	2.13941	1.81929	0.576186	1.19821	1.03558	0.378721	0	0.0888797	0.11539
580	0.835145	0.384456	0.172037	0	0	0.0914016	0.992774	0.748327	0.212201	0.963043	0.505027	0.820364	1.34679	0.179256	0	0.130894
581	1.66753	0.206283	0.172037	0	0	0.483568	0.60984	0.793992	0.212201	0.646121	1.97941	0.15935	0.398479	0.405977	0	0.0654908
582	1.61923	0.103275	0.172037	0.851925	0	0.0914016	0.60984	0.345117	1.32559	1.55584	1.03843	0.932793	0.436345	0	0.0888797	0.0654908
583	0.9925	0.206283	0.678954	0	0	0.539505	1.40601	0.659459	0.420669	0.682982	0.253878	0.740147	0.280178	0.179256	0	0.261436
584	0.171682	0	0	0	0	0	0.60984	0.345117	0.123115	0.444756	0.253878	0	0.280178	0	0	0.0654908
585	0.903546	0	0	0	0	0	0	0.345117	0.245815	0.242292	0.253878	0	0.280178	0	0.264517	0
586	0.178438	0	0	0	0	0	0	0.345117	0.0700121	0.50231	0.253878	0	0.358334	0.179256	0	0.0654908
587	2.03563	0.103275	0	0	0	0	0.60984	0.964086	0.373529	0.401488	0.945086	0.990225	1.1233	0.999473	0	0.927592
588	0.290689	0.206283	0	0	0	0	0	0.547553	0.123115	0.279024	0.253878	0	0.189991	0	0	0.0654908
589	0.162476	0.103275	0	0	0	0	0	0.205593	0.332217	0.380391	0.148549	0	0.078856	0.405977	0	0.0654908
590	0.729937	0.103275	0.291818	0	0.55167	0.410406	0	0.205593	0	0.528057	0.148549	0.740147	0.078856	0	0	0.604842
591	0.475156	0.206283	0.172037	0	0	0	0.881291	0.834646	0.0700121	0.34366	1.39233	0	0.078856	0.179256	0	0.0654908
592	1.97527	0.103275	0.895486	0.0865042	0	0	0.881291	0.547553	0.19292	0.444756	0.401078	0.602515	0.078856	0	0	0.15935
593	0.875107	0.103275	0	0	0	0	0	0.205593	0.123115	0.34366	0.750713	0	0.398479	0	0.356205	0.0654908
594	1.11943	0.281993	0.3431	0	0	0.0914016	0.992774	1.61517	0.19292	0.518911	0.633966	0.15935	0.476345	0.668913	0.212659	0.0654908
595	1.57091	0.103275	0.172037	0	0	0	0.881291	0.904233	0.686286	0.691558	0.846523	1.3074	0.236155	0.303375	0.83305	0.130894
596	1.77652	0.244765	0.291818	0	0.0914016	0.27139	1.40601	1.58768	0.29226	0.646121	0.989254	1.34958	0.078856	0.179256	0	0.604842
597	0.749353	0.244765	0	0	0	0.15935	0.811278	0.205593	0	0.444756	0.296432	0.677983	0.078856	0	0	0.0654908
598	1.47295	0.244765	0.560279	0.774967	0	0.320015	0	0	0	0	0	0	0	0	0	0
599	2.74193	0.507592	0.998486	0.0865042	0	0	2.00869	1.32506	0.245815	0.482179	1.40097	1.60799	0.805272	0	0.212659	0.599972
600	0.985118	0.103275	0.898483	0	0	0.0914016	0.286397	0.205593	0.36175	0.300391	1.13398	0.602515	0.398479	0	0	0
601	1.81896	0.103275	0.773228	0.304587	0	0.587286	1.44065	1.05845	0.760259	1.12644	1.64497	0.602515	0.078856	0	0	0.0654908
602	1.72432	0.770005	0.461882	0.495969	0.740147	0	1.40601	0.748327	0.513383	1.27967	0.981588	0.782444	0.494793	0.179256	0.155103	0.329605
603	1.92756	0.103275	0.391244	0.0865042	0.365055	0.361987	0	1.87817	0.139921	0.863958	1.30461	1.1838	0.880744	0	0.356205	0.522452
604	0.6898	0.103275	0.172037	0	0	0	0	0.205593	0.0700121	0.34366	0.633966	0	0.236155	0	0	0.0654908
605	2.35743	0.206283	0.676976	0	0.55167	0	0.60984	2.08073	0.0700121	1.07242	1.4188	0.677983	0.236155	0.179256	0.0888797	0.604842
606	1.61567	0.103275	0	0	0	0	0.992774	1.09769	0.239471	1.40227	1.09882	0.950334	1.29828	0	0.0888797	1.13089
607	0.12966	0.103275	0	0	0	0	0	0.659459	0	0.242292	0.253878	0	0.157575	0	0.0888797	0.0654908
608	1.78641	0.103275	0.477071	0	0	0	0.881291	1.50069	0.281797	0.242292	1.04145	0	0.157575	0.179256	0.177575	0.540838
609	0.217397	0.103275	0.552495	0	0	0.0914016	0	0.205593	0.19292	0.300391	0.253878	0	0.078856	0	0.0888797	0.180706
610	0.167969	0.103275	0	0	0	0.0914016	0	0.205593	0.0700121	0.64829	0.253878	0	0	0.179256	0.155103	0.0654908
611	0.229989	0.103275	0	0	0	0	0.992774	0.205593	0.0700121	0.528057	0.650816	0	0	0	0.155103	0.0654908
612	0.127635	0.103275	0	0	0	0	0	0.205593	0.139921	0.454181	0.253878	0	0	0	0.0888797	0.0654908
613	1.04681	0.30902	0.858231	0.151097	0.55167	0	0.60984	1.01524	0.0700121	0.799228	0.650816	0.794256	0.623043	0	0.0888797	0.0654908
614	0.494119	0.30902	0	0.0865042	0	0	0.881291	1.16089	0.19292	0.454181	0.945086	0	0	0	0.243612	0.0654908
615	1.46182	0.179256	1.26308	1.01829	0.0914016	0.15935	0.992774	0.205593	0.123115	0.799228	0.505027	0.27139	0.078856	0	0.0888797	0.0654908
616	0.531824	0.357429	0	0	0	0	0	0.205593	0.0700121	1.01689	0.253878	0	0.427659	0	0.0888797	0.0654908
617	1.65668	0.179256	0.461882	0	0.15935	0.672627	0	1.52265	0.19292	0.353359	0.607172	0.429122	0.138157	0	0.0888797	0.224577
618	1.42831	0.179256	0.833873	0	0	0.15935	1.95272	1.61843	0.320953	1.80919	1.38142	0.900097	0.216737	0.179256	0.0888797	0.15935
619	1.32997	0	0	0.612605	0.55167	1.07889	0	0	0	0	0	0	0	0	0	0
620	1.45395	0.179256	0.291818	0	0	0.407077	0.60984	1.81413	0.239471	0.454181	0.607172	1.20473	1.0194	0	0.0888797	0.224577
621	1.65827	0.281993	0.833873	0.558629	0	0.361987	0	2.30748	1.34874	0.997093	1.86613	0.429122	0.607202	0.999473	0.0888797	0.461695
622	2.82965	0.179256	0.833873	0	0.455236	1.11687	2.18048	1.82453	0.779323	1.3112	0.850914	1.24998	0.748399	0.922806	0.680657	0.75939
623	0.9006	0.179256	0.719386	0.20731	0.55167	0.640944	0.60984	1.09427	0.0700121	0.930357	0.850914	0.27139	0.373961	1.15006	0.443946	0.15935
624	0.351096	0.179256	0	0	0	0	0	0.205593	0.19292	0.747226	0.607172	0.539505	0.757939	0	0.0888797	0.289714
625	2.56026	0.179256	0.172037	1.56684	0	0	1.95272	2.59424	0.479193	0.747226	1.3051	0.74205	0.456927	0.999473	0.0888797	0.67372
626	3.08272	0.179256	0.998486	0.642929	0.640944	0.535266	1.95272	1.35042	0.431132	0.402179	1.40814	1.82064	1.28802	0	0.626337	0.354761
627	1.57898	0.179256	0.732067	0.787659	0.55167	0.218321	0.60984	0.547553	0.0700121	0.576315	0.607172	0.539505	0.138157	0.405977	0.0888797	0.317901
628	1.6167	0.179256	0.291818	0	0	0	0.992774	0.205593	0.19292	1.17461	2.19439	0.711154	1.16186	0	0.626337	0.264558
629	2.23297	0.897587	0.172037	0.0865042	0	0.477331	0.60984	0.547553	0.279428	0.621065	0.850914	1.10299	1.13887	0.753198	0.0888797	0.264558
630	1.13084	0.179256	0	0	0	0	0	0.205593	0.0700121	0.547759	0.607172	0.27139	0.189991	0	0.300979	0.264558
631	0.76316	0.179256	0	0	0	0	0	0.409633	0.679978	0.547759	1.13398	0.27139	0.189991	0.179256	0.0888797	0.199421
632	0.735439	0.179256	0	0	0	0	0.60984	0.753828	0.320953	1.03449	1.32934	0.27139	0.189991	0	0.0888797	0.199421
633	1.66936	0.179256	0.172037	0.734781	0.0914016	0.15935	0	0.205593	0.56677	0.447499	0.750713	0.27139	0.189991	0	0.0888797	0.199421
634	0.630853	0.179256	0	0	0	0	0	0.205593	0.139921	0.547759	0.607172	0.27139	0.268431	0	0.0888797	0.199421
635	0.462691	0.357429	0	0	0	0	0	0.205593	0.0700121	0.547759	1.77406	0.27139	0.189991	0	0.0888797	0.199421
636	0.707217	0.179256	0.552495	0	0.717252	0	0	0.904233	0.0700121	0.547759	1.2618	0.27139	0.189991	0	0.0888797	0.199421
637	0.67541	0.179256	0	0.0865042	0	0	0	0.205593	0.332217	0.882485	0.607172	0.27139	0.378721	0.179256	0.0888797	0.199421
638	1.71483	0.179256	0.391244	0.615254	0	0.218321	0	1.44745	0.0700121	0.647732	1.48943	1.47052	0.731193	0	0.0888797	0.264558
639	1.8731	1.15378	0.461882	0	0	0	0.992774	0.904233	0.19292	0.979267	1.20141	0.27139	0.752145	0	0.0888797	0.199421
640	0.693014	0.179256	0	0	0	0	0.881291	0.205593	0	0.589752	0.925225	0.365055	0.189991	0	0.0888797	0.199421
641	2.35526	0.179256	0.461882	0	0	0	1.43876	0.904233	0	1.34086	2.0067	0.631471	0.503091	0	0.0888797	0.264558
642	1.51992	0.552947	0	0	0	0	0.992774	0.904233	0.0700121	0.733089	0.850914	0.27139	0.268431	0	0.443946	0.199421
643	1.93512	0.347228	0	0	0	0	1.35272	0.659459	0.0700121	0.63431	1.8092	1.24053	0.189991	0	0.443946	0.565614
644	2.22061	0.206283	0.461882	0.835876	0	0	2.16596	1.78865	0.552764	1.8621	2.0386	0.475634	0.425226	0	0.177575	0.264558
645	2.66683	0	1.27281	0.931004	0.218321	0.320015	1.74274	0.708836	0.571398	0.454181	0.850914	0.446481	0.85026	0.995253	0.0888797	0.199421
646	1.16311	0	0.172037	0	0.55167	0.218321	0	0.708836	0.209727	0.353359	0.850914	0	0.346729	0	0.443946	0.39741
647	0.638494	0.103275	0.172037	0	0	0.15935	0.60984	1.32506	0.357561	0.353359	0.750713	0	0.468046	0.986787	0.177575	0.264558
648	1.50139	0.103275	1.2502	0	0	0.182606	0.60984	0.904233	0.309067	0.554724	2.00455	0.740147	0.327312	0.179256	0.443946	0.501124
649	1.17171	0.103275	0	0	0	0	1.40601	0.659459	0.524589	0.353359	1.35967	0.782444	0.545256	0.179256	0.0888797	0.314101
650	1.3039	0.103275	0.719386	0.0865042	0.15935	0.587286	0.60984	0.547553	0.0700121	1.41224	0.850914	0	0.189991	0	0.0888797	0.264558
651	1.08094	0.103275	0.291818	0	0	0	0.60984	0.409633	0.209727	0.50231	0.505027	0	0.189991	0.179256	0.177575	1.04439
652	1.20426	0.103275	0	0	0	0	0	1.17333	0.139921	0.819625	0.505027	0.631471	0.189991	0.986787	0.0888797	1.1522
653	0.269749	0.384456	0	0.347817	0	0	0	0.205593	0.0700121	0.401488	0.253878	0.782444	0.189991	0	0.0888797	0.199421
654	0.729815	0.103275	0.291818	0	0	0.320015	0	0.205593	0.0700121	0.300391	0.253878	0	0.268431	0	0.0888797	0.199421
655	0.855578	0.103275	0.676976	0	0	0	0.881291	0.205593	0.281797	0.242292	0.253878	0	0.503091	0	0.0888797	0.199421
656	0.983049	0.206283	0	0	0	0	0	0.205593	0.0700121	1.28911	0.945086	0.990225	0.945342	0.179256	0.0888797	0.501124
657	2.19201	0.103275	0.391244	0	0.483568	0	0.992774	0.659459	0.19292	0.242292	1.09142	0	0.189991	0	0.0888797	0.199421
658	1.37427	0.103275	0.895486	0.151097	0	0.535266	0	1.17023	0.209727	0.444756	1.18218	0	0.189991	0.179256	0.0888797	0.199421
659	0.469722	0.103275	0	0	0	0	0	0.205593	0.0700121	0.34366	0.253878	0	0.189991	0	0.0888797	0.199421
660	0.691477	0.103275	0	0	0	0	0	0.205593	0.0700121	0.34366	1.53469	0	0.189991	0	0	0.199421
661	0.120797	0.103275	0	0	0	0	0	0.205593	0.0700121	0.34366	0.253878	0	0.189991	0	0	0.199421
662	1.03526	0.103275	1.17304	0	0	0	0	1.59487	0.0700121	0.242292	0.850914	0	0.268431	0	0.436095	0.199421
663	1.65297	0.103275	0.172037	0	0	0.612743	0	0.205593	0.823529	0.34366	1.09142	0.15935	0.507898	0	0	0.199421
664	0.616913	0.103275	0	0.237255	0	0	0.992774	0.205593	0.0700121	0.739238	0.839014	0.67372	0.189991	0	0	0.199421
665	0.725402	0.480433	0	0	0	0	0.60984	0.205593	0.0700121	0.7834	0.253878	0.446481	1.15834	0	0	0.199421
666	2.74655	0.103275	0.676976	0.0865042	0	0	0.970951	0.205593	0.239471	0.79124	1.25557	0.15935	0.189991	0	0.0888797	0.264558
667	1.29926	0.103275	0.477071	0	0	0	0	0.205593	0.19292	0.242292	0.253878	0	0.189991	0	0	0.199421
668	1.1061	0.103275	0.477071	0.347817	0	0.407077	0.992774	0.409633	0.209727	0.401488	1.3379	0	0.268431	0.179256	0	0.264558
669	1.53761	0.103275	0	0.347817	0.320015	0.0914016	0	0.205593	0.569212	0.79124	1.09142	0	0.189991	0	0	0.264558
670	0.148066	0.103275	0	0	0	0	0	0.205593	0.139921	0.242292	0.253878	0	0.268431	0.179256	0	0.264558
671	1.0234	0.103275	0.461882	0	0	0	0	1.46877	0.19292	0.50231	0.704577	0.15935	0.327312	0.999473	0	0.264558
672	2.57447	0.103275	0.833873	0.0865042	0	0.978444	1.40601	0.858509	0.59404	0.739687	0.505027	0	0.189991	0.999473	0.616088	0.236576
673	0.869871	0.103275	0.918296	0.558629	0	0.640944	0.811278	1.24555	0.19292	0.34366	0.253878	0	0.189991	0	0	0.394584
674	2.55293	0.103275	0.898483	0	0.407077	0.539505	0.881291	1.64315	0.460449	0.639714	1.09142	0.51857	0.507898	0.494183	0	0.236576
675	2.87316	0.103275	0.898483	0.304587	0.51857	0.695538	0.60984	1.66284	1.93627	0.582722	1.09142	1.3296	1.60694	0.179256	0.0888797	0.301623
676	2.42297	0.281993	1.27281	0.151097	0.182606	0.429122	1.40601	1.51216	0.967414	1.65385	1.09142	0	0.545256	0.405977	0.352647	0.394584
677	1.97524	0.347228	1.54459	0	0.51857	1.08176	1.53949	1.34431	0.390335	0.7834	0.850914	0	0.690777	1.15006	0.0888797	0.27139
678	2.29278	0.103275	0.898483	0.0865042	0.755879	0.27139	1.57095	1.63241	0.351286	0.380391	0.850914	0.870697	0.268431	0.179256	0.243612	0.433876
679	1.99237	0.103275	0.843866	0.304587	0.0914016	0.0914016	1.40601	1.22461	0.332217	0.762152	1.61349	0.365055	0.189991	0.303375	0	0.335394
680	2.05916	0.103275	1.61104	0	0.320015	0.250355	0.992774	0	0	1.55999	2.16349	0	0.078856	0	0	0
681	1.73255	0.103275	0.719386	1.20199	0	0.455236	0	0	0	0	0	0	0	0	0	0
682	1.41795	0.103275	0.552495	0.304587	0.51857	0.250355	0	0	0	0	0	0	0	0	0	0
683	1.17077	0.103275	0.552495	0.304587	0	0	0	0	0	0	0	0	0	0	0	0
684	1.42678	0.103275	0.833873	0.52811	0	0.182606	0.60984	0	0	1.45082	0	0	0	0	0	0
685	2.71441	0.206283	1.58934	0	0	0	0.60984	1.40748	0.845055	0.720747	1.467	1.1279	0.779664	0.480433	0.0888797	0.449341
686	1.62806	0.103275	1.51103	0.347817	0	0.27139	0.881291	0.205593	0.139921	0.34366	0.253878	0.365055	0.189991	0	0	0.335394
687	1.78277	0.103275	1.07509	0.304587	0	0.361987	1.40601	1.33788	0.139921	0.279024	1.20278	0.631471	1.2766	0.480433	0	0.449341
688	0.661625	0	0	0	0	0	0	0	0.821487	0	1.23026	0	0	0	0	0
689	0.636934	0.103275	0	0	0	0	0	0.834646	0.0700121	0.279024	0.900338	0.365055	0.327312	0	0	0.335394
690	0.220888	0.103275	0	0	0	0	0.811278	0.205593	0.0700121	0.279024	0.505027	0.521949	0.189991	0	0	0.304239
691	0.240456	0.103275	0	0	0	0	0	0.205593	0.0700121	0.454821	1.02209	0.365055	0.189991	0	0	0.304239
692	0.527409	0.103275	0.172037	0.0865042	0	0	0	0.205593	0.0700121	0.279024	0.253878	0.365055	0.189991	0.179256	0	0.369104
693	0.299987	0.206283	0	0.0865042	0	0.27139	0	0.205593	0.0700121	0.279024	0.253878	0.365055	0.189991	0.986787	0	0.304239
694	2.28091	0.206283	1.19199	0.151097	0	0	1.40601	0.834646	0.139921	0.177389	0.75332	1.35482	0.657722	0.179256	0	0.418372
695	1.10441	0.103275	0	0.0865042	0	0	0	0.659459	0.281797	0.701623	1.02209	0.365055	0.189991	0	0	0.369104
696	1.75469	0.103275	0	0	0.0914016	0	0.286397	1.20456	0.19292	0.528057	1.05492	0.722554	0.925905	0.995253	0.31209	0.987073
697	0.228107	0.103275	0.64505	0	0	0	0	0.205593	0.0700121	0.279024	0.253878	0.631471	0.189991	0.179256	0	0.304239
698	1.04508	0.103275	0.291818	0	0	0	0	0.834646	0.209727	0.628317	1.53469	0.722554	0.722568	0	0	0.301623
699	1.07917	0.103275	0.732067	0.0865042	0	0	0.60984	0.205593	0	0.481488	1.40011	0.365055	0.078856	0.179256	0.0888797	0.236576
700	0.377012	0.103275	1.42292	0	0	0	0	0.409633	0.0700121	0.279024	0.253878	0.786621	0.078856	0.179256	0	0.236576
701	1.95894	0.103275	0.291818	0	0	0	0	1.14648	0.82001	0.874023	0.253878	1.26683	0.268431	0.999473	0	0.351075
702	1.99579	0.103275	0.678954	0.0865042	0	0	1.2345	0.904233	0.513443	1.03836	0.91351	1.11973	0.078856	0.179256	0	0.236576
703	2.37614	0.103275	1.72247	0	0	0.51857	0.881291	0.547553	0.373529	0.97444	1.45247	1.44694	0.236155	0.999473	0.0888797	0.769851
704	0.680933	0.103275	0.172037	0.462066	0	0	0.881291	0.547553	0.0700121	1.06447	0.401078	0.365055	0.078856	0	0	0.236576
705	0.977013	0.103275	0.172037	0	0	0	0.60984	0.345117	0	1.12386	0.253878	1.1544	0.268431	0	0	0.236576
706	1.5992	0.103275	0	0	0	0.320015	1.40601	0.88286	0.139921	0.444756	1.40839	0.521949	0.315223	0	0.0888797	0.351075
707	1.30674	0.103275	0	0	0	0	0	0.345117	0.19292	0.34366	1.80561	0.365055	0.157575	0	0	0.236576
708	1.48831	0	0.291818	0.0865042	0.0914016	0.483568	0	0.547553	0	0.866314	0.505027	0.521949	0.861584	0.581889	0	0.236576
709	2.19915	0	0.785152	0	0	0	0.60984	0.345117	0.566234	1.14002	1.48943	0.365055	0.505228	0	0	0.351075
710	1.96732	0	0.579635	0	0	0.884115	1.57095	0.345117	0.19292	0.602982	0.735722	1.92308	1.38823	0.995253	0.356205	0.584468
711	0.917584	0	0	0	0	0	0	0.345117	0.522559	0.34366	0.253878	1.11973	0.268431	0	0	0.54796
712	1.07207	0	0.391244	0	0	0.250355	1.40601	0.68381	0	0.665895	0.253878	1.30034	0.567442	0.303375	0	1.09115
713	0.215894	0	0	0	0	0	0	0.205593	0.139921	0.733089	0.401078	0.365055	0.078856	0	0	0.236576
714	0.642893	0	0	0	0	0	0	1.30541	0.906089	0.102158	0.401078	0.365055	0.078856	0	0	0.236576
715	1.47384	0	0.391244	0	0	0	1.2345	1.66284	0.591673	0.764573	0.253878	0.365055	0.672073	0.870725	0	0.236576
716	0.598621	0	0	0.0865042	0	0.218321	0	0.205593	0.633505	0	0.505027	0.365055	0.078856	0	0.0888797	0.236576
717	1.23545	0	0.172037	0	0	0	0	0.409633	0.653264	0	0.75332	0.631471	0.216737	0.357429	0	0.236576
718	0.0962552	0	0	0	0	0	0	0.205593	0.0700121	0.102158	0.253878	0	0.078856	0	0	0.199421
719	1.92358	0.103275	0.678954	0.388239	0	0.341157	1.60101	1.97123	0.19292	1.28753	1.47619	0.15935	0.588138	0	0	0.264558
720	1.79421	0.405977	0.732067	0	0.218321	0	0	0.205593	0.315411	0	1.13917	0.27139	0.889139	0	0.0888797	0.734234
721	1.92515	0.303375	1.35021	0.5519	0.761862	0.250355	0.992774	1.67647	0.431132	0.628317	1.09142	1.80248	0.6813	0.179256	0	0.264558
722	2.88043	0	1.00699	0.20731	0.182606	0.563543	0.881291	2.08856	0.262621	1.59583	1.23169	1.22447	0.749029	0.870725	0	0.199421
723	1.31617	0.103275	0.291818	0	0	0	0	0.345117	0.36175	0.102158	1.64086	0	0.138157	0	0	0.199421
724	1.22155	0	0.926428	0	0	0.974886	1.369	1.26044	0.123115	0.204056	0.650816	0.910348	0.138157	0	0	0.199421
725	2.03787	0.179256	0.678954	0	0.55167	0	1.40601	0.345117	0.123115	0.454181	1.90261	1.07137	0.27576	1.47319	0	0.314101
726	2.61729	0.552947	0.926428	0.591762	0.0914016	0.0914016	1.78223	1.6468	0.239471	1.72659	1.05626	1.57904	0.27576	1.15006	0.356205	0.468645
727	2.50454	0.103275	0.833873	0.172836	0.0914016	0.0914016	0.881291	1.35042	0.123115	1.37014	0.505027	1.26683	1.06991	1.29836	0.155103	0.53323
728	2.43882	0.103275	0.833873	0	0.0914016	1.04196	0.60984	1.34941	0.449985	0.63431	1.78316	0.782444	0.416927	0.995253	0	0.511357
729	1.05592	0	0	0.0865042	0	0	0	0	0	1.34761	0	0	0.280178	0	0	0
730	2.24633	0	0.461882	0.433258	0.762585	1.05401	0.60984	0.345117	1.01612	1.52151	1.04145	0.27139	0.841395	0	0	0.199421
731	2.7247	0	0.291818	1.04784	1.06954	1.38093	1.40601	0	0.431132	1.28892	1.19833	0.365055	0.646252	0	0	0
732	1.91686	0	1.45572	0	0.51857	0	0.60984	0.345117	0.212201	0.204056	0.342464	0.15935	0.138157	0	0	0.199421
733	1.6101	0	0.955705	0	0	0.640944	0	0.345117	0.212201	0.454181	1.10196	0	0.138157	0	0	0.199421
734	2.30483	0	0.927848	0.237255	0	0.320015	1.29546	1.2859	0.36175	0.591585	1.40839	0.820364	0.405467	0.995253	0.155103	0.314101
735	1.10486	0	0.898483	0	0.0914016	0	1.54375	0.345117	0.338599	0.279024	1.24341	0	0.138157	0	0	0.199421
736	2.02133	0	1.09104	0	0	0.0914016	0	0.345117	0.123115	0.102158	1.40011	0.15935	0.138157	0	0	0.199421
737	2.51306	0	0.998486	0.151097	0.0914016	0.15935	1.35272	1.69371	0.332217	0.602982	1.46916	0	0.216737	1.11984	0	1.39913
738	2.19411	0.103275	1.71957	0.151097	0.55167	1.71213	0.881291	0.965527	0.315411	0.576315	1.29813	0	0.216737	0	0.0888797	0.264558
739	0.430146	0	0.678954	0.151097	0	0	0	0.345117	0.123115	0.102158	1.02209	0	0.138157	0.179256	0	0.199421
740	2.5346	0	0.955705	1.24854	0	0.365055	0.60984	0.345117	0.36175	1.46082	1.17047	0.15935	0.27576	0.357429	0	0.717433
741	2.27851	0	0.843567	0.81111	0.446481	1.13363	0.60984	1.12213	0.315411	1.53915	1.08535	0.932793	0.670214	0	0	0.314101
742	0.525729	0	0	0.151097	0.320015	0	0	0.345117	0.123115	1.39915	0.253878	0	0.138157	0	0	0.199421
743	0.190801	0	0	0.357356	0	0	0	0.345117	0.123115	0.305691	0.253878	0.365055	0.138157	0	0	0.199421
744	2.54882	0	0.461882	1.17487	0.0914016	0.0914016	1.40601	1.76212	0.56558	1.42972	0.850914	0.15935	0.456927	0.999473	0.356205	0.264558
745	0.15727	0	0	0.151097	0.320015	0	0	0.345117	0.123115	0.102158	0.253878	0	0.138157	0	0	0.199421
746	0.673347	0	0	0.151097	0	0	0	0.345117	0.19292	0	0.253878	0	0.138157	0.494183	0	0.199421
747	0.30986	0	0.172037	0.151097	0	0	0.881291	0.345117	0.123115	0.353359	0.505027	0	0.138157	0	0	0.199421
748	1.66237	0	0.998486	0.301497	0.320015	0	0.881291	0.345117	0.19292	0	1.57981	0.786621	0.456927	0.405977	0	0.199421
749	0.376668	0	0	0.151097	0	0	0.60984	0.345117	0.19292	0.102158	0.945086	0.365055	0.138157	0.179256	0	0.199421
750	1.12615	0	0.732067	0.151097	0	0	0.60984	0.834646	0.338599	0.676288	0.75332	0.365055	0.138157	0	0.39741	0.199421
751	2.58915	0	0	0.3873	0.0914016	0	1.40601	0.88286	0.239471	0	1.08276	0.365055	0.720734	0.986787	0.243612	0.199421
752	2.79096	0	0.998486	0.151097	0.545205	0	0	2.18676	0	0.279024	0.998617	2.54694	0.405467	0.179256	0.0888797	0.615854
753	3.59392	0	0.833873	0.789191	0.761862	0.612743	0.992774	0.770629	0.309067	1.26718	1.09142	0.15935	0.354058	0	2.11811	0.956996
754	3.26886	0.653975	0.291818	0.442979	0.0914016	0	1.95272	1.2859	0.239471	1.26249	2.07181	0	0.27576	0	0.613326	0.912817
755	2.35322	0.534004	1.0619	0.956235	0	0	0.992774	0.88286	0.631482	0.380391	0.592201	0	0.138157	0	0.484954	0.379057
756	2.2205	0.179256	0.461882	0.237255	0.717252	0.573104	1.35272	1.03317	0.239471	0.72829	1.63137	0.446481	0.138157	0.179256	0.0888797	0.264558
757	3.14103	0	1.6326	0.960949	0.0914016	0.0914016	0.60984	1.52453	1.21939	1.12365	0.923941	0.737263	0.295177	1.63945	1.67249	0.945919
758	1.85383	0	0.291818	0.496775	0	0	1.53949	1.32715	0.16977	0.454181	1.20906	1.48344	1.01506	1.15006	0.831659	0.15935
759	1.74158	0.103275	1.50947	0.496775	0.320015	0.410406	0.884184	1.54094	0.16977	0.454181	0.98284	1.37617	0.456927	0.179256	0.243612	0.716929
760	0.693765	0.347228	0.172037	0.151097	0	0	1.35272	1.14005	0.16977	0.204056	0.98284	0	0	0	0.0888797	0.15935
761	0.515885	0.800392	1.90623	0.151097	0	0	0.60984	0.345117	0.36175	0.102158	0.342464	0	0	0	0.0888797	0.15935
762	2.40734	0.552947	0.461882	0.151097	0	0.320015	0.881291	0.88657	0.29226	0.691558	1.21994	0.67372	1.26998	1.25779	0.443946	1.84458
763	1.87421	0	0.630917	0.0865042	0.51857	0	0.60984	1.56003	0.537202	1.62472	1.80108	0.51857	0	1.29836	0.484954	0.802796
764	1.78031	0	0.513164	0	0	0.320015	0.60984	0.345117	0.123115	0.177389	0.753908	0.27139	0	0	0.300979	0.0654908
765	2.34138	0	1.17025	0	0	0.884115	1.35272	2.59416	0.245815	0.34366	0.488966	0	0.189991	0.999473	0.0888797	0.180706
766	2.56311	0	0.477071	0	0	0	0	2.21395	0.36175	1.03647	0.737259	0.631471	0.216737	1.29836	0.484954	1.9011
767	1.69298	0	0.678954	0	0	0	0.881291	0.68381	0.245815	1.28614	0.505027	0	0	0.179256	0.0888797	0.130894
768	1.88657	0	0.678954	0	0	0	0	0.345117	0.245815	1.08674	0.592201	0	0.078856	0	0.243612	0.0654908
769	2.73075	0.494183	1.12297	0	0	0.27139	0.992774	1.94371	0.123115	2.10492	1.56075	0	0.315223	0	0.0888797	1.45428
770	1.81125	0	1.0619	0.0865042	0	0.0914016	0	1.46877	0.645331	0.102158	0.505027	0	0	0	0.0888797	0.130894
771	1.01251	0	0	0	0	0	0	0.345117	0.123115	0	0.253878	0	0.138157	0.179256	0.0888797	0.0654908
772	1.28248	0	0.3431	0	0	0.429122	0	1.31559	0.123115	0.720747	0.547581	0.693127	0.078856	0	0.484954	0.224577
773	0.399336	0	0.678954	0.0865042	0	0.320015	0	0.965527	0.19292	0.204056	0.253878	0	0.078856	0.179256	0.0888797	0.0654908
774	0.0941481	0	0	0	0	0	0	0.345117	0.123115	0.102158	0.253878	0	0.078856	0	0	0.130894
775	0.512343	0	0	0.811278	0.51857	0	0	0.345117	0.123115	0.102158	0.253878	0	0.320468	0	0	0.130894
776	0.150055	0	0	0	0	0	0.992774	0.345117	0.123115	0.102158	0.253878	0	0	0	0.0888797	0.0654908
777	2.31902	0	0.676976	0.759247	0.607885	0.640944	0.811278	0.345117	0.123115	0.102158	0.253878	1.98013	0.545256	0.999473	0.53149	0.19621
778	1.90727	0	0.843866	0	0.182606	0	0.992774	0.965527	0.368093	0.890433	1.47262	0	0	0	1.00823	0.0654908
779	0.117291	0	0	0	0.0914016	0	0	0.547553	0.123115	0.102158	0.253878	0	0	0.179256	0.177575	0.0654908
780	2.17865	0	0.719386	0	0.309123	0	1.53949	1.59361	0.19292	2.06425	0.945086	0.27139	0.078856	0.974025	0.243612	0.0654908
781	0.974338	0	0.999526	0.20731	0.182606	0	0.811278	0.205593	0.29226	0.454181	0.253878	0	0	0	0.243612	0.0654908
782	2.62752	0	0.630917	0.39021	0.0914016	0.250355	1.95272	2.50033	0.245815	1.39164	1.83369	0.99961	0.881248	1.47319	0.243612	1.00843
783	0.0962552	0	0	0	0.0914016	0	0	0.205593	0.123115	0.102158	0.253878	0	0	0	0.243612	0.0654908
784	2.00128	0.103275	1.09104	0.343822	0.696976	0	1.53949	0.205593	0.19292	0.102158	1.91418	0.870697	0.216737	0	0.331933	0.336346
785	1.78272	0	0.747614	0.0865042	0.0914016	0	0.60984	1.09427	0.33448	0.305691	1.05492	0.640944	0.078856	0.179256	0.177575	0.0654908
786	1.48596	0	0.552495	0	0.0914016	0.0914016	0	1.05845	0.245815	0.102158	0.253878	0	0.314595	0	0.266084	0.224577
787	2.6428	0	0.630917	0	0.182606	0	0.992774	0.904233	0.483599	0.401488	1.5662	0.85418	0.580809	0.602291	0.266084	0.626212
788	2.39385	0	1.43946	0.0865042	0.0914016	0	0.60984	1.77876	0.123115	1.45913	1.12093	0	0.078856	0.999473	0.389109	0.0654908
789	0.340493	0.103275	0.732067	0.151097	0.0914016	0	0	0.205593	0.123115	0.102158	0.401078	0	0.216737	0	0.354405	0.0654908
790	1.2228	0	0.914505	0	0.0914016	0.634849	0.60984	1.01524	0.123115	0.102158	0.650816	0.15935	0.933234	0.179256	0.243612	0.130894
791	1.94455	0	1.65207	0.304587	0.0914016	0	1.35272	1.03004	0.262621	1.11718	0.505027	0.521949	0.723959	0.571355	0.243612	1.15616
792	0.744325	0	0	0	0.573104	0	0	0.205593	0.401707	0.102158	0.401078	0	0.672073	0	0.243612	0.0654908
793	1.44329	0	0.291818	0.811278	0.0914016	0.320015	0.286397	0.205593	0.795807	0.989588	1.74107	0	0.138157	0	0.243612	0.130894
794	2.86607	0	1.11789	1.0693	0.0914016	1.14869	0.60984	1.01524	0.349024	0.454181	0.401078	0.15935	0.85822	0.405977	0.760836	0.728873
795	0.112924	0	0	0	0.0914016	0	0	0.205593	0.139921	0.102158	0.253878	0	0.138157	0	0.243612	0.0654908
796	1.25611	0.103275	0	0	0.0914016	0.452378	0.60984	0.964086	0.279428	1.12365	0.505027	0	0.138157	0.179256	0.243612	0.0654908
797	0.323542	0	0	0.0865042	0.182606	0.0914016	0.286397	0.345117	0.209727	0.279024	1.08425	0	0.27576	0.974025	0.243612	0.0654908
798	0.281024	0	0.890492	0.0865042	0.0914016	0	0	0.345117	0.139921	0.102158	0.253878	0	0.138157	0	0.243612	0.0654908
799	0.195069	0	0	0.0865042	0.0914016	0	0	0.345117	0.461195	0.102158	0.505027	0	0.138157	0	0.243612	0.0654908
800	1.15941	0	0.988111	0.0865042	0.892371	0	0	0.345117	0.390335	0.204056	0.253878	0	0.327312	0.999473	0.155103	0.180706
801	0.3999	0	0	0.0865042	0.250355	0.0914016	0.992774	0.345117	0.139921	0.204056	1.33585	0	0.138157	0	0.243612	0.0654908
802	1.19604	0	0.291818	0.237255	0.0914016	0	0.934068	0.965527	0.139921	1.02857	2.0634	1.1586	0.078856	0.179256	0.243612	0.130894
803	0.856451	0	0.291818	0.172836	0.0914016	0	0	0.345117	0.139921	0.305691	1.58064	0.781452	0.078856	0.179256	0.243612	0.130894
804	0.561863	0	0.172037	0.0865042	0.0914016	0	0	0.345117	0.209727	0.102158	0.253878	0	0.157575	0.179256	0.243612	0.0654908
805	0.169089	0	0.172037	0.0865042	0.0914016	0	0	0.345117	0.139921	0.528057	0.253878	0	0.078856	0	0.155103	0.0654908
806	2.59702	0.103275	1.0204	0.893242	1.52715	0.27139	0.992774	1.46877	0.608975	1.05952	0.253878	2.09003	0.346729	1.7198	0.243612	0.599972
807	0.144063	0	0.291818	0.0865042	0.0914016	0	0	0.345117	0.139921	0.204056	0.253878	0	0.078856	0	0.300979	0
808	3.12145	0	1.49768	0.258994	0.452378	0.15935	0.60984	1.4029	1.9131	1.41547	1.60623	1.82509	1.1362	0.179256	1.07446	1.6496
809	2.91812	0.179256	1.71716	0.293292	0.978444	0.872847	0.60984	2.07139	0.0700121	1.67019	1.47996	0.85418	0.432214	0.986787	0.155103	1.6491
810	0.124809	0	0	0.0865042	0.0914016	0	0	0.458686	0.0700121	0.204056	0.253878	0	0.078856	0	0.243612	0.0654908
811	1.63876	0	0.391244	0.464718	0.182606	0.182606	0	1.07012	0.906089	0.728428	0.850914	0	0.314595	1.04033	1.3653	0.582672
812	2.17817	0	0.732067	0.748748	0	0.542559	1.40601	0.793992	0.332217	0.102158	1.0628	0	0.808815	0	0.658185	0.130894
813	2.15196	0	1.78673	0.751414	0.0914016	0.573104	0	1.747	0.139921	0.602982	0.547581	0.429122	0.505228	1.29836	0.243612	0.465982
814	3.02187	0.103275	0.998486	0.0865042	0.99009	0.676821	1.40601	0.907166	0.309067	0.978486	1.60374	1.4312	0.844215	1.29836	0.243612	0.11539
815	1.29788	0	0.85579	0.39021	0.0914016	0.182606	0.60984	1.05845	0.16977	0.204056	1.85043	0	0.268431	1.38075	0.397591	0.443921
816	1.14289	0	0.833873	0.172836	0.0914016	0.455236	1.44065	0.345117	0.0700121	0.204056	1.77171	0	0.157575	0	0.831007	0.289714
817	0.124809	0	0	0.0865042	0.0914016	0.15935	0	0.345117	0.0700121	0.177389	0.148549	0	0.078856	0	0.266084	0.0654908
818	2.51603	0.179256	0.3431	0.0865042	0.0914016	0.699026	1.58129	1.62912	0.890689	0.762152	1.8387	1.7361	0.354058	0.405977	0.266084	0.329605
819	3.08636	0.103275	1.04977	0.237255	0.0914016	0.500587	1.64773	1.63241	0.19292	1.24172	1.81257	1.42125	0.346729	1.15006	0.243612	0.354761
820	0.177106	0.103275	0	0.0865042	0.0914016	0.0914016	0	0.68381	0.19292	0.353725	0.253878	0	0.078856	0	0.177575	0.0654908
821	1.74583	0.179256	0.172037	0.0865042	0.0914016	0.789999	1.55887	0.409633	0.513443	0.353725	1.1331	0.933025	0.960951	1.13264	0.243612	0.180706
822	0.435791	0.303375	0	0.20731	0.15935	0.250355	0	0.205593	0.309067	0.177389	1.5209	0.15935	0.157575	0.179256	0.593398	0.130894
823	0.203629	0	0	0.20731	0.15935	0.15935	0	0.205593	0.239471	0.177389	0.253878	0	0.157575	0	0.575312	0.0654908
824	1.50524	0.103275	0.955705	0.591762	0.15935	0.250355	0	0.547553	0.407981	1.53321	1.74537	0.429122	0.078856	0	0.618834	0.19621
825	0.220331	0	0	0.20731	0.15935	0.15935	0	0.205593	0.239471	0.102158	0.253878	0	0.157575	0	0.509019	0.130894
826	1.39068	0	0	0.413034	0.15935	0.361987	0.60984	1.091	0.338599	1.50442	1.21994	0	0.295177	0	0.53149	0.264558
827	1.55362	0	0.461882	0.20731	0.15935	0.0914016	0.881291	0	0.403862	0.676446	1.87147	1.3759	0.236155	0.303375	0.443946	0.264558
828	2.07866	0	0.461882	0.20731	0.15935	0.590555	0	0.205593	0.351286	0.454181	1.98676	0.932793	0.405467	0.571355	1.36583	0.99676
829	1.94583	0	0.732067	0.20731	0.70637	0.452378	0.286397	0	0.281797	1.36852	1.11027	0.15935	0.157575	0	1.60511	1.09845
830	1.26913	0	0	0.20731	0.15935	0.182606	0	0.458686	0.380712	0.454181	0.592201	0	0.157575	0.974025	1.44907	0.952569
831	2.24641	0.179256	0	0.759247	0.633797	0.500587	0.992774	1.28032	0.727469	0.547759	1.82608	0.446481	0.236155	0.179256	1.22217	0.855502
832	2.1636	0.103275	1.5296	0.442979	1.13569	0.182606	0.881291	1.86866	0.600797	0.102158	2.02678	1.1544	0.405467	0.639457	1.28233	0.989715
833	0.389537	0	0	0.20731	0.15935	0.15935	0	0.205593	0.212201	0.102158	0.253878	0.583019	0.078856	0	1.11413	0.622307
834	2.43703	0	1.14445	0.20731	0.15935	0.429122	1.92612	0.748327	0.281797	0.305691	1.74369	0.446481	0.703886	0.179256	1.81709	0.945059
835	0.706093	0	0.64505	0.20731	0.15935	0.15935	0	1.01524	0.449985	0.50231	0.401078	0.27139	0.72151	0	0.992116	0.992408
836	0.634861	0	0.477071	0.20731	0.15935	0.15935	0.60984	1.17333	0.33448	0.204056	0.650816	0.15935	0.354058	0	0.924732	1.01545
837	2.89846	0	0.719386	0.357356	0.15935	0.999397	1.40601	1.27904	0.351286	0.102158	2.24576	1.21847	0.568673	1.53134	0.924732	1.30364
838	3.39545	0	0.630917	0.751414	0.15935	1.17272	1.40601	2.25403	0.420669	1.155	2.55515	1.18755	0.64639	1.39681	1.79405	1.61371
839	2.66833	0	0.898483	0.293292	0.67372	1.28671	0.881291	1.01524	0.33448	1.26355	0.253878	0.446481	1.11816	0.974025	0.856673	0.882096
840	0.979688	0	0	0.20731	0.15935	1.07332	0	0.205593	0.212201	0.204056	0.253878	0.990225	0.992325	0	0.871463	0.992408
841	1.1151	0.103275	0	0.696669	0.15935	1.03558	0	0.409633	0.212201	0.554724	0.956064	0	0.27576	0	0.871463	0.882096
842	2.48027	0	0.843567	0.509223	0.15935	0.827881	1.40601	1.68053	0.530602	0.8761	1.82959	0.932793	0.541926	1.3226	0.871463	1.48606
843	0.562755	0	0	0.20731	0.15935	1.06021	0	0.205593	0.212201	0.204056	0.505027	0	0.138157	0	0.871463	1.03379
844	2.23511	0	0.811941	0.293292	0.15935	0.410406	0	0.904233	0.212201	0.72829	1.19215	1.18486	0.27576	0.753198	1.1579	1.00791
845	2.74633	0	0.3431	0.844032	0.15935	1.19632	0.721928	1.65565	0.403862	0.401488	2.08718	1.03558	0.494793	0.974025	0.871463	1.19619
846	1.05711	0	0.172037	0.20731	0.15935	0.320015	0.881291	0.205593	0.212201	0.204056	0.923941	0	0.27576	0	0.856673	0.882096
847	1.83245	0	0.961237	1.14445	0.455236	1.1732	0.934068	0.205593	0.731389	0.50231	1.59768	0.15935	1.19718	0	1.00094	0.622307
848	0.95484	0	0	0.20731	0.365055	1.70072	0	1.64315	0.16977	0.204056	1.1396	0.15935	0.27576	0	0.940171	0.93493
849	1.91317	0.103275	0.291818	0.20731	0.365055	1.09175	0	0.964086	0.679978	0.380391	0.342464	0.820364	0.425226	1.51058	0.856673	1.04551
850	1.85742	0	0.998486	0.69777	0.611703	1.37576	0.721928	0.547553	0.212201	0.204056	2.09903	0.27139	0.315223	0	0.940171	0.797014
851	0.679283	0	0.461882	0.20731	0.365055	0.446481	0	0.205593	0.212201	0.204056	0.820648	0	0.236925	0	0.856673	0.947855
852	2.43128	0	0.998486	0.463202	0.567299	1.12053	0	1.90239	0.320953	0.555643	1.77777	0.15935	0.236925	0	0.940171	1.20842
853	2.42359	0.595211	0.747614	0.629184	1.57645	1.34726	1.58129	1.05845	0.599545	1.3255	2.19275	0.934764	0.684872	0	0.940171	1.63996
854	0.592342	0	0	0.20731	0.62502	1.11045	0	0.205593	0.212201	0.204056	0.820648	0	0.236925	0.179256	0.908365	0.838993
855	2.44009	0	1.01782	0.739207	0.477331	1.54513	1.40601	0.205593	0.624103	1.50895	1.58719	0.980798	1.42057	1.78591	1.10543	0.91233
856	2.36807	0	0.172037	0.848174	0.410406	1.14576	0.881291	1.32715	0.51915	0.204056	2.39828	0.740147	0.938543	0.753198	1.26995	1.62986
857	1.68424	0	0.843567	0.293292	1.55935	1.0024	1.40601	0.205593	0.679235	0.279024	1.29677	0.640944	0.73631	0	1.13638	0.994023
858	0.660993	0	0	0.20731	1.0909	0.85418	0	0.205593	0.355489	0.177389	0.650816	0	0.236925	0	1.07561	0.994023
859	2.94382	0	0.461882	0.442979	1.06513	0.940055	1.92612	1.20456	0.493708	0.380391	1.875	1.90116	1.92341	1.2759	1.3149	1.19042
860	2.02662	0.103275	0.991264	0.657434	1.80066	0.85418	1.40601	0.659459	0.932974	0.177389	1.37842	1.44743	0.561391	0.303375	0.975044	0.582672
861	0.844098	0.103275	0.732067	0.20731	1.01817	0.85418	0	1.01524	0.424653	0.177389	0.939035	0	0.236925	0	0.992116	0.781452
862	1.42377	0.103275	0	0.293292	0.781053	1.53064	0	0.205593	1.02724	0.454821	1.12531	0	0.689228	0	1.72646	0.844947
863	1.88046	0.103275	0.833873	0.293292	0.956301	0.85418	0.60984	1.32715	0.909126	0.691558	1.84533	0.51857	1.3686	0.999473	1.58841	0.858464
864	2.0001	0.534488	0	0.9998	0.0914016	1.00979	0	1.05845	0.355489	1.2673	1.85781	0.782444	0.596334	0.494183	1.25509	0.622307
865	2.97712	1.12123	1.50228	1.40861	1.09787	1.45436	1.35272	1.95034	0.76372	0.242292	2.18999	0.27139	0.358334	1.46846	1.20306	1.11906
866	2.418	0.459613	1.3329	0.858981	0.804935	0.923915	1.40601	1.34431	1.40695	1.38147	1.51683	0.15935	0.425226	1.03697	1.23262	1.0283
867	1.55173	0.534488	0	0	0.892371	1.41011	0	0.205593	0.424653	0.279024	2.37912	0.820364	1.14853	0.179256	1.02341	1.00206
868	2.03161	0.347228	0.732067	0.774967	0.804935	1.17272	0	0.409633	0.524589	0.528057	2.10813	1.22119	1.47871	1.76244	1.02341	1.45358
869	2.31131	0.487058	1.17425	0	1.02692	0.986533	0.60984	0.547553	0.576614	0.177389	1.07055	0	0.416927	0	1.21936	1.10271
870	1.44613	0.967248	0.579635	1.57637	1.02692	1.0024	0.934068	0.205593	0.553463	0.628317	0.342464	0.15935	0.76804	0	1.13638	1.05773
871	2.68495	0.487058	0.630917	0.857383	2.03609	1.40872	0.992774	0.964086	1.38764	1.12087	1.59001	1.27098	1.02987	0.995253	1.08392	1.13591
872	1.15042	0.487058	0	0.984578	1.35425	0.869621	0	0.205593	0.59342	0.380391	1.36586	0.15935	0.957064	0	0.985759	0.722335
873	3.09601	0.524286	0.732067	1.23785	1.35425	1.63885	0.60984	0.659459	1.46743	1.3199	1.69048	0.429122	0.931707	0.974025	1.60912	1.51079
874	2.47189	0.625901	0.172037	1.29663	1.55423	1.01728	1.64773	1.09769	0.524589	1.01855	1.75953	1.21847	1.01516	0	1.44958	1.41285
875	1.77986	0.551313	0	1.53923	0.573104	1.20175	0	0.205593	0.524589	0.454821	0.488966	0.737263	1.09098	0	0.908365	1.03047
876	2.93755	0.449412	0.172037	0.151097	1.40692	0.95522	1.64773	1.92977	0.662138	0.99457	0.488966	2.28098	1.56239	0.179256	1.18059	1.22324
877	2.2506	0.551313	1.20318	1.38405	0.996486	0.95522	0.60984	0.205593	0.713935	1.78894	0.488966	0.15935	0.919113	0	1.50013	1.16088
878	1.18634	0	1.05233	0.940243	1.07731	1.19858	0.881291	0	0	0	0	0	0.320468	0.179256	0	0
879	1.26006	0.405559	0.678954	0.96955	0.996486	0.95522	0	0.547553	0.782422	0.401488	0.419921	0.15935	1.05303	0.179256	1.41326	1.14428
880	2.31568	0.422385	0.843567	0.858981	0.996486	0.869621	0.468996	1.61517	1.22824	1.13068	0.547581	1.1838	0.863227	0.179256	1.21222	1.18537
881	2.77536	0.683372	0.619382	1.3253	1.50607	1.17282	0.60984	0.748327	1.34929	1.67633	0.401078	1.21847	1.67596	0.744866	1.86144	1.83935
882	1.05857	0.206283	0.291818	0.858981	0.996486	0.884115	0.881291	0.547553	0.489942	0.827513	0.401078	0	0.078856	0	1.45392	1.22824
883	1.17702	0.625901	0	0.858981	0.998439	0.884115	0	0.547553	1.00997	0.76498	0.401078	0.15935	0.99419	0	1.32575	0.984111
884	2.35208	0.103275	0.843567	0.858981	1.13569	0.95522	1.40601	1.01524	0.887718	1.4649	0.342464	0.15935	1.32853	0.668913	1.40706	1.36867
885	3.11823	1.89526	1.87464	0.999525	1.64832	1.32778	1.40601	1.01524	1.19007	0.863759	0.401078	1.08209	2.13438	1.45356	1.36808	2.21369
886	1.48538	1.03672	0.3431	0.858981	0.99961	0.95522	0	0.205593	0.351286	0.76498	0.401078	0.15935	0.994929	0	1.1853	1.73008
887	2.92266	0.838737	0.898483	0.858981	1.39521	0.884115	1.40601	2.04732	0.819947	0.728428	0.401078	1.94105	1.30237	0.668913	1.77621	1.95179
888	3.38731	1.20633	0.461882	0.940243	1.52173	0.969435	1.40601	2.69562	1.7027	1.69203	0.401078	0.602515	2.63961	0.534488	1.53234	1.71782
889	2.88698	1.28577	1.90979	1.55611	1.07968	1.05447	0.60984	1.15552	1.2199	1.11702	0.401078	1.29544	2.01718	1.15006	1.55682	1.75258
890	1.73359	1.00969	0.172037	1.84412	0.99961	0.884115	0.881291	0.205593	0.980489	1.13288	0.401078	0.317901	0.844839	0	1.75842	1.59466
891	3.17387	1.10363	0.461882	1.13665	1.33896	1.37808	1.78223	1.75441	1.11946	0.89444	0.401078	1.73704	1.37551	0.842424	1.5695	1.78044
892	2.89713	1.93149	0.291818	1.27468	1.49201	0.884115	1.40601	2.00613	1.07393	2.38287	0.401078	0.15935	1.40439	1.40091	0	1.06322
893	2.1254	0.206283	0	0.940243	0.99961	0.0914016	0	1.49881	1.08337	1.9847	0.401078	1.48221	1.9186	0.179256	0	1.36714
894	1.58473	0.206283	0	1.13665	1.50242	0.0914016	0	0	0.971534	1.5372	0.148549	0	0.427659	0	0	0
895	1.04375	0.103275	0	1.42173	1.07968	0.969435	1.40601	0	0	0.102158	0	0	0	0	0	0
896	1.87572	0.103275	0	1.82076	1.6043	0.607885	1.40601	0	0.511967	2.0288	0.148549	0	0	0	0	0
897	1.94011	0.931986	0	1.30152	0.99961	1.45243	1.40601	0	0.769169	1.17845	0.148549	0	0	0	0	0
898	1.99957	0	0.172037	1.70657	1.26094	1.74551	1.60101	0	1.01783	1.95448	0.148549	0	0	0	0	0
899	1.95062	0	1.21091	1.30704	1.39521	1.28922	0.60984	0	0.883644	1.55277	0.148549	0	0	0	0	0
900	2.63206	1.1009	0.941829	1.59132	1.15935	1.38753	0.60984	0.748327	1.18507	1.41245	0.401078	1.68429	2.62543	1.55162	0	1.52236
901	3.12698	0.924614	1.28155	1.78341	1.44975	1.3747	1.97095	1.61843	1.58953	1.29323	0.401078	0.932793	2.60533	0.357429	0	1.67956
902	2.4995	0.826126	1.3955	0.39021	1.53888	1.80639	1.53321	0.748327	0.653264	1.48756	0.401078	0.911909	2.23953	0	1.33911	1.24743
903	1.46552	1.44609	0.918296	0.657434	0.27139	0.586799	0.884184	0.409633	0.569212	1.07156	0.342464	0.15935	1.32233	0	1.1941	1.21314
904	2.3156	1.16296	1.04871	1.02087	1.22324	1.6543	1.2345	1.09769	0.992554	1.32961	0.401078	0.475634	1.26233	1.58208	1.78251	1.28796
905	1.70788	1.0256	0.172037	0.20731	1.44224	0.75852	0.286397	0.409633	1.19131	0.819687	0.401078	1.33233	1.61396	0.995253	1.38452	1.31164
906	2.49379	1.1779	1.6326	1.08605	0.309123	1.27827	1.2345	0.748327	1.30188	1.75239	0.401078	1.26498	1.08433	0.986787	1.79099	1.18044
907	1.93995	0.956889	0.982191	1.66797	1.26097	1.61708	0.286397	0.409633	1.07824	1.17845	0.401078	0.15935	1.24187	1.13264	1.87585	1.18888
908	1.97728	0.96601	1.59064	1.05081	1.21456	1.15348	0.884184	0.409633	0.139921	1.74871	0.401078	1.21847	0.928993	0	1.80375	1.67003
909	1.54042	1.05081	1.01782	0.909789	1.21294	1.49665	0.286397	0.205593	0.743499	0.831558	0.148549	1.03558	1.1618	0.179256	1.90214	1.38341
910	0.612315	0	0	0	0	0	0	0	1.47414	0	0.148549	0	0	0	0	0
911	1.86653	0.938935	1.01782	1.56001	1.29301	1.43634	0.286397	0.409633	0.123115	1.51207	1.02674	1.50818	1.04102	0	1.76608	1.31292
912	2.42347	1.24814	1.04871	1.02126	0.341157	1.64978	1.469	0.409633	0.139921	2.58406	1.41704	1.56152	1.08298	0	1.98605	1.31183
913	2.99106	0.534004	1.92124	1.03474	1.29301	1.7351	2.13321	2.19968	0.477255	1.84978	1.26205	0.85418	1.9426	1.14355	2.33795	1.43435
914	2.49541	0	1.26718	0.953237	1.07731	1.52545	0.286397	0.409633	0.511967	2.20123	0.253878	0.952266	1.17671	1.29836	2.34544	1.41546
915	2.43184	0.534004	0.976635	1.1318	0.0914016	1.98021	0.884184	0.964086	0.0700121	1.96064	0.253878	1.95823	1.17671	0.179256	1.6043	1.02426
916	2.27138	1.11017	1.11501	0.3873	0.0914016	2.00544	0.884184	2.47449	0.0700121	2.01316	0.253878	1.66857	1.53348	0.405977	2.27046	1.38696
917	2.4479	0	0.982191	0.3873	1.15575	1.689	1.48548	2.08073	0.0700121	0.518911	0.253878	1.95823	1.54018	1.39494	1.91856	1.86823
918	2.18632	0	0.982191	0.237255	1.55958	1.56003	1.48548	1.60102	0.0700121	0.204056	0.253878	1.75163	1.55824	0.801619	2.11697	2.22968
919	1.99276	1.00667	0.982191	0.237255	1.15575	1.20041	1.48548	1.75618	0.0700121	0.89883	1.41704	1.75163	1.30179	0.969414	2.12972	1.61902
920	0.694512	0.494183	0.895486	0	0	0.0914016	0.747585	0.345117	0.0700121	0.279024	1.1231	1.3183	0.358334	0	1.23591	0.749401
921	0.763442	0.494183	0.895486	0	0	0.0914016	0.60984	0.205593	0	0.518911	0.148549	1.41132	0.358334	0	1.56667	0.749401
922	0.962453	0.595211	1.00699	0.172836	1.15575	0.0914016	0	0.205593	0	0.454181	0	1.63778	0.483478	0	1.53572	0.749401
923	0.940214	0.595211	0.895486	0.172836	1.15575	0.0914016	0	0.205593	0	0.475643	0	1.84271	0.425226	0	1.63301	0.704439
