# Supplementary material for: Activation of plant immunity through conversion of a helper NLR homodimer into a resistosome
Source: PLoS Biol. 2024 Oct 18;22(10):e3002868. doi: 10.1371/journal.pbio.3002868 (PMC11524475; doi:10.1371/journal.pbio.3002868)
Supplement: S6 Data — (XLS) [file pbio.3002868.s021.xls]

## Sheet: Curves
10
S200AGFAbbasNRC2Mar0418:10_UV
ml	mAU
0	-0.028
0.0373082	-0.054
0.0746163	-0.674
0.111924	-0.544
0.149233	-0.396
0.186541	-0.421
0.223849	-0.442
0.261157	-0.442
0.298465	-0.461
0.335773	-0.471
0.373082	-0.476
0.41039	-0.471
0.447698	-0.473
0.485006	-0.483
0.522314	-0.493
0.559622	-0.497
0.59693	-0.496
0.634239	-0.501
0.671547	-0.509
0.708855	-0.513
0.746163	-0.502
0.783471	-0.511
0.820779	-0.493
0.858088	-0.511
0.895396	-0.506
0.932704	-0.503
0.970012	-0.491
1.00732	-0.504
1.04463	-0.502
1.08194	-0.514
1.11924	-0.504
1.15655	-0.531
1.19386	-0.524
1.23117	-0.529
1.26848	-0.512
1.30579	-0.523
1.34309	-0.523
1.3804	-0.512
1.41771	-0.524
1.45502	-0.52
1.49233	-0.531
1.52963	-0.515
1.56694	-0.524
1.60425	-0.526
1.64156	-0.531
1.67887	-0.517
1.71618	-0.516
1.75348	-0.511
1.79079	-0.514
1.8281	-0.52
1.86541	-0.506
1.90272	-0.531
1.94002	-0.516
1.97733	-0.528
2.01464	-0.522
2.05195	-0.521
2.08926	-0.521
2.12656	-0.516
2.16387	-0.515
2.20118	-0.507
2.23849	-0.517
2.2758	-0.52
2.31311	-0.523
2.35041	-0.515
2.38772	-0.511
2.42503	-0.525
2.46234	-0.521
2.49965	-0.525
2.53695	-0.516
2.57426	-0.513
2.61157	-0.51
2.64888	-0.509
2.68619	-0.519
2.7235	-0.507
2.7608	-0.525
2.79811	-0.515
2.83542	-0.514
2.87273	-0.515
2.91004	-0.508
2.94734	-0.524
2.98465	-0.521
3.02196	-0.521
3.05927	-0.526
3.09658	-0.519
3.13388	-0.518
3.17119	-0.515
3.2085	-0.518
3.24581	-0.513
3.28312	-0.504
3.32043	-0.52
3.35773	-0.506
3.39504	-0.507
3.43235	-0.499
3.46966	-0.503
3.50697	-0.52
3.54427	-0.518
3.58158	-0.524
3.61889	-0.526
3.6562	-0.518
3.69351	-0.513
3.73082	-0.515
3.76812	-0.512
3.80543	-0.507
3.84274	-0.513
3.88005	-0.515
3.91736	-0.509
3.95466	-0.506
3.99197	-0.502
4.02928	-0.503
4.06659	-0.51
4.1039	-0.508
4.14121	-0.513
4.17851	-0.509
4.21582	-0.506
4.25313	-0.508
4.29044	-0.503
4.32775	-0.513
4.36505	-0.514
4.40236	-0.507
4.43967	-0.52
4.47698	-0.51
4.51429	-0.519
4.55159	-0.509
4.5889	-0.504
4.62621	-0.514
4.66352	-0.502
4.70083	-0.509
4.73814	-0.514
4.77544	-0.505
4.81275	-0.508
4.85006	-0.49
4.88737	-0.506
4.92468	-0.5
4.96198	-0.504
4.99929	-0.517
5.0366	-0.505
5.07391	-0.509
5.11122	-0.495
5.14853	-0.502
5.18583	-0.505
5.22314	-0.505
5.26045	-0.504
5.29776	-0.501
5.33507	-0.498
5.37237	-0.507
5.40968	-0.507
5.44699	-0.511
5.4843	-0.509
5.52161	-0.505
5.55891	-0.508
5.59622	-0.506
5.63353	-0.513
5.67084	-0.503
5.70815	-0.511
5.74546	-0.506
5.78276	-0.522
5.82007	-0.509
5.85738	-0.504
5.89469	-0.497
5.932	-0.507
5.9693	-0.492
6.00661	-0.505
6.04392	-0.507
6.08123	-0.505
6.11854	-0.502
6.15585	-0.497
6.19315	-0.497
6.23046	-0.496
6.26777	-0.5
6.30508	-0.497
6.34239	-0.494
6.37969	-0.5
6.417	-0.496
6.45431	-0.489
6.49162	-0.487
6.52893	-0.489
6.56624	-0.489
6.60354	-0.507
6.64085	-0.494
6.67816	-0.488
6.71547	-0.42
6.75278	-0.357
6.79008	-0.399
6.82739	-0.417
6.8647	-0.42
6.90201	-0.435
6.93932	-0.436
6.97662	-0.447
7.01393	-0.447
7.05124	-0.436
7.08855	-0.445
7.12586	-0.44
7.16317	-0.433
7.20047	-0.427
7.23778	-0.413
7.27509	-0.415
7.3124	-0.414
7.34971	-0.395
7.38701	-0.402
7.42432	-0.402
7.46163	-0.398
7.49894	-0.394
7.53625	-0.392
7.57356	-0.399
7.61086	-0.391
7.64817	-0.407
7.68548	-0.402
7.72279	-0.405
7.7601	-0.397
7.7974	-0.4
7.83471	-0.402
7.87202	-0.395
7.90933	-0.404
7.94664	-0.397
7.98394	-0.398
8.02125	-0.389
8.05856	-0.374
8.09587	-0.352
8.13318	-0.322
8.17049	-0.291
8.20779	-0.24
8.2451	-0.161
8.28241	-0.066
8.31972	0.058
8.35703	0.248
8.39433	0.502
8.43164	0.81
8.46895	1.17
8.50626	1.489
8.54357	1.764
8.58088	1.953
8.61818	2.085
8.65549	2.183
8.6928	2.267
8.73011	2.368
8.76742	2.484
8.80472	2.619
8.84203	2.79
8.87934	2.979
8.91665	3.208
8.95396	3.475
8.99126	3.794
9.02857	4.152
9.06588	4.578
9.10319	4.981
9.1405	5.353
9.17781	5.637
9.21511	5.809
9.25242	5.875
9.28973	5.844
9.32704	5.73
9.36435	5.583
9.40165	5.408
9.43896	5.237
9.47627	5.052
9.51358	4.869
9.55089	4.695
9.5882	4.515
9.6255	4.353
9.66281	4.185
9.70012	4.038
9.73743	3.904
9.77474	3.807
9.81204	3.739
9.84935	3.712
9.88666	3.714
9.92397	3.75
9.96128	3.794
9.99859	3.844
10.0359	3.876
10.0732	3.883
10.1105	3.852
10.1478	3.774
10.1851	3.653
10.2224	3.516
10.2597	3.352
10.2971	3.206
10.3344	3.032
10.3717	2.877
10.409	2.718
10.4463	2.586
10.4836	2.446
10.5209	2.331
10.5582	2.208
10.5955	2.11
10.6328	2.002
10.6701	1.923
10.7074	1.843
10.7447	1.758
10.7821	1.698
10.8194	1.66
10.8567	1.617
10.894	1.575
10.9313	1.54
10.9686	1.524
11.0059	1.539
11.0432	1.548
11.0805	1.585
11.1178	1.653
11.1551	1.746
11.1924	1.885
11.2298	2.077
11.2671	2.363
11.3044	2.738
11.3417	3.232
11.379	3.891
11.4163	4.725
11.4536	5.711
11.4909	6.86
11.5282	8.131
11.5655	9.481
11.6028	10.871
11.6401	12.246
11.6775	13.64
11.7148	14.986
11.7521	16.283
11.7894	17.445
11.8267	18.413
11.864	19.06
11.9013	19.285
11.9386	19.082
11.9759	18.491
12.0132	17.589
12.0505	16.492
12.0878	15.291
12.1251	14.046
12.1625	12.787
12.1998	11.585
12.2371	10.454
12.2744	9.431
12.3117	8.518
12.349	7.712
12.3863	6.984
12.4236	6.355
12.4609	5.821
12.4982	5.346
12.5355	4.931
12.5728	4.561
12.6102	4.212
12.6475	3.915
12.6848	3.629
12.7221	3.379
12.7594	3.163
12.7967	2.978
12.834	2.839
12.8713	2.741
12.9086	2.668
12.9459	2.617
12.9832	2.54
13.0205	2.466
13.0579	2.351
13.0952	2.209
13.1325	2.04
13.1698	1.859
13.2071	1.651
13.2444	1.459
13.2817	1.274
13.319	1.119
13.3563	0.976
13.3936	0.845
13.4309	0.752
13.4682	0.657
13.5056	0.594
13.5429	0.535
13.5802	0.477
13.6175	0.436
13.6548	0.385
13.6921	0.349
13.7294	0.306
13.7667	0.27
13.804	0.23
13.8413	0.192
13.8786	0.151
13.9159	0.111
13.9532	0.08
13.9906	0.042
14.0279	0.021
14.0652	-0.007
14.1025	-0.038
14.1398	-0.049
14.1771	-0.073
14.2144	-0.085
14.2517	-0.098
14.289	-0.121
14.3263	-0.119
14.3636	-0.13
14.4009	-0.13
14.4383	-0.134
14.4756	-0.14
14.5129	-0.137
14.5502	-0.14
14.5875	-0.133
14.6248	-0.144
14.6621	-0.14
14.6994	-0.145
14.7367	-0.141
14.774	-0.139
14.8113	-0.139
14.8486	-0.136
14.886	-0.131
14.9233	-0.127
14.9606	-0.148
14.9979	-0.136
15.0352	-0.139
15.0725	-0.138
15.1098	-0.15
15.1471	-0.149
15.1844	-0.145
15.2217	-0.154
15.259	-0.137
15.2963	-0.14
15.3337	-0.135
15.371	-0.128
15.4083	-0.114
15.4456	-0.103
15.4829	-0.107
15.5202	-0.094
15.5575	-0.093
15.5948	-0.086
15.6321	-0.082
15.6694	-0.087
15.7067	-0.072
15.744	-0.09
15.7813	-0.076
15.8187	-0.089
15.856	-0.089
15.8933	-0.092
15.9306	-0.103
15.9679	-0.09
16.0052	-0.032
16.0425	-0.067
16.0798	-0.089
16.1171	-0.113
16.1544	-0.124
16.1917	-0.14
16.229	-0.15
16.2664	-0.159
16.3037	-0.175
16.341	-0.181
16.3783	-0.19
16.4156	-0.193
16.4529	-0.198
16.4902	-0.211
16.5275	-0.214
16.5648	-0.212
16.6021	-0.21
16.6394	-0.218
16.6767	-0.227
16.7141	-0.22
16.7514	-0.223
16.7887	-0.22
16.826	-0.229
16.8633	-0.232
16.9006	-0.229
16.9379	-0.235
16.9752	-0.238
17.0125	-0.246
17.0498	-0.235
17.0871	-0.244
17.1244	-0.235
17.1618	-0.249
17.1991	-0.233
17.2364	-0.241
17.2737	-0.235
17.311	-0.247
17.3483	-0.226
17.3856	-0.226
17.4229	-0.209
17.4602	-0.2
17.4975	-0.181
17.5348	-0.173
17.5721	-0.147
17.6094	-0.135
17.6468	-0.124
17.6841	-0.114
17.7214	-0.102
17.7587	-0.082
17.796	-0.077
17.8333	-0.067
17.8706	-0.063
17.9079	-0.047
17.9452	-0.06
17.9825	-0.043
18.0198	-0.051
18.0571	-0.026
18.0945	-0.024
18.1318	-0.002
18.1691	0.032
18.2064	0.108
18.2437	0.248
18.281	0.533
18.3183	1.129
18.3556	2.234
18.3929	4.223
18.4302	7.408
18.4675	12.381
18.5048	19.33
18.5422	28.057
18.5795	38.113
18.6168	48.169
18.6541	57.371
18.6914	64.652
18.7287	69.091
18.766	70.414
18.8033	68.976
18.8406	65.424
18.8779	60.411
18.9152	54.644
18.9525	48.703
18.9899	42.776
19.0272	37.113
19.0645	31.86
19.1018	27.088
19.1391	22.855
19.1764	19.208
19.2137	16.023
19.251	13.332
19.2883	11.079
19.3256	9.174
19.3629	7.63
19.4002	6.327
19.4375	5.271
19.4749	4.403
19.5122	3.691
19.5495	3.093
19.5868	2.596
19.6241	2.203
19.6614	1.852
19.6987	1.596
19.736	1.364
19.7733	1.168
19.8106	1.001
19.8479	0.853
19.8852	0.737
19.9226	0.637
19.9599	0.552
19.9972	0.481
20.0345	0.427
20.0718	0.366
20.1091	0.35
20.1464	0.315
20.1837	0.312
20.221	0.3
20.2583	0.293
20.2956	0.294
20.3329	0.287
20.3703	0.267
20.4076	0.23
20.4449	0.158
20.4822	0.061
20.5195	-0.029
20.5568	-0.149
20.5941	-0.249
20.6314	-0.344
20.6687	-0.387
20.706	-0.455
20.7433	-0.475
20.7806	-0.528
20.8179	-0.53
20.8553	-0.545
20.8926	-0.537
20.9299	-0.537
20.9672	-0.508
21.0045	-0.477
21.0418	-0.437
21.0791	-0.407
21.1164	-0.359
21.1537	-0.313
21.191	-0.283
21.2283	-0.262
21.2656	-0.252
21.303	-0.226
21.3403	-0.225
21.3776	-0.182
21.4149	-0.151
21.4522	-0.121
21.4895	-0.096
21.5268	-0.069
21.5641	-0.048
21.6014	-0.043
21.6387	-0.044
21.676	-0.025
21.7133	-0.021
21.7507	0.011
21.788	0.034
21.8253	0.06
21.8626	0.078
21.8999	0.074
21.9372	0.059
21.9745	0.039
22.0118	0.009
22.0491	-0.013
22.0864	-0.028
22.1237	-0.043
22.161	-0.053
22.1984	-0.066
22.2357	-0.079
22.273	-0.085
22.3103	-0.099
22.3476	-0.104
22.3849	-0.108
22.4222	-0.112
22.4595	-0.123
22.4968	-0.121
22.5341	-0.13
22.5714	-0.122
22.6087	-0.137
22.646	-0.147
22.6834	-0.153
22.7207	-0.149
22.758	-0.164
22.7953	-0.17
22.8326	-0.187
22.8699	-0.19
22.9072	-0.196
22.9445	-0.209
22.9818	-0.212
23.0191	-0.221
23.0564	-0.229
23.0937	-0.222
23.1311	-0.238
23.1684	-0.239
23.2057	-0.228
23.243	-0.219
23.2803	-0.211
23.3176	-0.187
23.3549	-0.162
23.3922	-0.134
23.4295	-0.121
23.4668	-0.087
23.5041	-0.052
23.5414	-0.021
23.5788	-0.002
23.6161	0.024
23.6534	0.031
23.6907	0.04
23.728	0.028
23.7653	0.017
23.8026	0.002
23.8399	-0.009
23.8772	-0.047
23.9145	-0.072
23.9518	-0.111
23.9891	-0.139
24.0265	-0.169
24.0638	-0.206
24.1011	-0.227
24.1384	-0.26
24.1757	-0.283
24.213	-0.308
24.2503	-0.338
24.2876	-0.342
24.3249	-0.358
24.3622	-0.379
24.3995	-0.391
24.4368	-0.4
24.4741	-0.41
24.5115	-0.416
24.5488	-0.413
24.5861	-0.415
24.6234	-0.416
24.6607	-0.411
24.698	-0.425
24.7353	-0.429
24.7726	-0.434
24.8099	-0.444
24.8472	-0.441
24.8845	-0.447
24.9218	-0.445
24.9592	-0.455
24.9965	-0.475
25.0338	-0.476
25.0711	-0.48
25.1084	-0.484
25.1457	-0.484
25.183	-0.484
25.2203	-0.489
25.2576	-0.496
25.2949	-0.499
25.3322	-0.505
25.3695	-0.503
25.4069	-0.506
25.4442	-0.497
25.4815	-0.499
25.5188	-0.493
25.5561	-0.492
25.5934	-0.485
25.6307	-0.393
25.668	-0.414
25.7053	-0.444
25.7426	-0.452
25.7799	-0.451
25.8172	-0.46
25.8546	-0.455
25.8919	-0.458
25.9292	-0.463
25.9665	-0.473
26.0038	-0.469
26.0411	-0.451
26.0784	-0.448
26.1157	-0.446
26.153	-0.445
26.1903	-0.433
26.2276	-0.44
26.2649	-0.431
26.3022	-0.429
26.3396	-0.435
26.3769	-0.433
26.4142	-0.437
26.4515	-0.437
26.4888	-0.437
26.5261	-0.444
26.5634	-0.442
26.6007	-0.436
26.638	-0.455
26.6753	-0.463
26.7126	-0.473
26.7499	-0.467
26.7873	-0.477
26.8246	-0.485
26.8619	-0.484
26.8992	-0.508
26.9365	-0.508
26.9738	-0.502
27.0111	-0.508
27.0484	-0.513
27.0857	-0.517
27.123	-0.511
27.1603	-0.522
27.1976	-0.513
27.235	-0.517
27.2723	-0.514
27.3096	-0.523
27.3469	-0.529
27.3842	-0.523
27.4215	-0.524
27.4588	-0.523
27.4961	-0.526
27.5334	-0.528
27.5707	-0.531
27.608	-0.531
27.6453	-0.527
27.6826	-0.535
27.72	-0.526
27.7573	-0.532
27.7946	-0.531
27.8319	-0.532
27.8692	-0.54
27.9065	-0.533
27.9438	-0.538
27.9811	-0.537
28.0184	-0.531
28.0557	-0.53
28.093	-0.537
28.1303	-0.537
28.1677	-0.545
28.205	-0.543
28.2423	-0.538
28.2796	-0.553
28.3169	-0.556
28.3542	-0.546
28.3915	-0.553
28.4288	-0.543
28.4661	-0.544
28.5034	-0.548
28.5407	-0.537
28.578	-0.553
28.6154	-0.555
28.6527	-0.556
28.69	-0.57
28.7273	-0.558
28.7646	-0.56
28.8019	-0.578
28.8392	-0.566
28.8765	-0.575
28.9138	-0.575
28.9511	-0.567
28.9884	-0.563
29.0257	-0.57
29.0631	-0.569
29.1004	-0.571
29.1377	-0.563
29.175	-0.571
29.2123	-0.574
29.2496	-0.561
29.2869	-0.567
29.3242	-0.584
29.3615	-0.577
29.3988	-0.59
29.4361	-0.582
29.4734	-0.578
29.5107	-0.578
29.5481	-0.587
29.5854	-0.576
29.6227	-0.585
29.66	-0.586
29.6973	-0.574
29.7346	-0.577
29.7719	-0.577
29.8092	-0.573
29.8465	-0.581
29.8838	-0.583
29.9211	-0.591
29.9584	-0.588
29.9958	-0.587
30.0331	-0.575
30.0704	-0.576
30.1077	-0.567
30.145	-0.569
30.1823	-0.574
30.2196	-0.565
30.2569	-0.566
30.2942	-0.561
30.3315	-0.557
30.3688	-0.57
30.4061	-0.566
30.4435	-0.565
30.4808	-0.57
30.5181	-0.562
30.5554	-0.554
30.5927	-0.556
30.63	-0.55
30.6673	-0.538
30.7046	-0.55
30.7419	-0.535
30.7792	-0.543
30.8165	-0.538
30.8538	-0.538
30.8912	-0.534
30.9285	-0.535
30.9658	-0.524
31.0031	-0.506
31.0404	-0.525
31.0777	-0.529
31.115	-0.518
31.1523	-0.53
31.1896	-0.526
31.2269	-0.517
31.2642	-0.518
31.3015	-0.524
31.3388	-0.523
31.3762	-0.526
31.4135	-0.526
31.4508	-0.528
31.4881	-0.532
31.5254	-0.535
31.5627	-0.535
31.6	-0.533
31.6373	-0.547
31.6746	-0.551
31.7119	-0.55
31.7492	-0.553
31.7865	-0.54
31.8239	-0.543
31.8612	-0.549
31.8985	-0.562
31.9358	-0.562
31.9731	-0.553
32.0104	-0.549
32.0477	-0.564
32.085	-0.564
32.1223	-0.557
32.1596	-0.568
32.1969	-0.568
32.2342	-0.562
32.2716	-0.56
32.3089	-0.571
32.3462	-0.576
32.3835	-0.565
32.4208	-0.559
32.4581	-0.564
32.4954	-0.575
32.5327	-0.57
32.57	-0.559
32.6073	-0.566
32.6446	-0.568
32.6819	-0.569
32.7193	-0.569
32.7566	-0.571
32.7939	-0.572
32.8312	-0.569
32.8685	-0.56
32.9058	-0.571
32.9431	-0.576
32.9804	-0.576
33.0177	-0.567
33.055	-0.558
33.0923	-0.564
33.1296	-0.573
33.1669	-0.563
33.2043	-0.562
33.2416	-0.556
33.2789	-0.563
33.3162	-0.56
33.3535	-0.547
33.3908	-0.545
33.4281	-0.542
33.4654	-0.536
33.5027	-0.535
33.54	-0.537
33.5773	-0.541
33.6146	-0.535
33.652	-0.529
33.6893	-0.524
33.7266	-0.516
33.7639	-0.522
33.8012	-0.521
33.8385	-0.51
33.8758	-0.505
33.9131	-0.508
33.9504	-0.505
33.9877	-0.505
34.025	-0.516
34.0623	-0.507
34.0997	-0.519
34.137	-0.514
34.1743	-0.516
34.2116	-0.516
34.2489	-0.506
34.2862	-0.506
34.3235	-0.519
34.3608	-0.524
34.3981	-0.522
34.4354	-0.522
34.4727	-0.524
34.51	-0.525
34.5474	-0.517
34.5847	-0.528
34.622	-0.527
34.6593	-0.533
34.6966	-0.532
34.7339	-0.531
34.7712	-0.535
34.8085	-0.535
34.8458	-0.531
34.8831	-0.473
34.9204	-0.471
34.9577	-0.496
34.995	-0.509
35.0324	-0.507
35.0697	-0.532
35.107	-0.523
35.1443	-0.536
35.1816	-0.535
35.2189	-0.535
35.2562	-0.547
35.2935	-0.543
35.3308	-0.543
35.3681	-0.542
35.4054	-0.546
35.4427	-0.541
35.4801	-0.542
35.5174	-0.55
35.5547	-0.546
