# Supplementary material for: Activation of plant immunity through conversion of a helper NLR homodimer into a resistosome
Source: PLoS Biol. 2024 Oct 18;22(10):e3002868. doi: 10.1371/journal.pbio.3002868 (PMC11524475; doi:10.1371/journal.pbio.3002868)
Supplement: S7 Data — (XLSX) [file pbio.3002868.s022.xlsx]

## Sheet: NbNRC3_HR_quantification
Replicate	Treatment	Score
1	NbNRC2	0
1	NbNRC2 + Rx + CP	6
1	R220F	0
1	D239K	0
1	C241A	0
1	E243R	4
1	D270W	0
1	Y508A	0
1	F509A	0
1	K512A	0
1	L528E	0
1	E529W	0
1	K534F	0
1	K552Y	0
1	P554E	0
1	T560F	0
1	K563E	0
1	NbNRC2	0
1	NbNRC2 + Rx + CP	6
1	R220F	0
1	D239K	0
1	C241A	0
1	E243R	3
1	D270W	0
1	Y508A	0
1	F509A	0
1	K512A	0
1	L528E	0
1	E529W	0
1	K534F	0
1	K552Y	0
1	P554E	0
1	T560F	0
1	K563E	0
1	NbNRC2	0
1	NbNRC2 + Rx + CP	6
1	R220F	0
1	D239K	0
1	C241A	0
1	E243R	2
1	D270W	0
1	Y508A	0
1	F509A	0
1	K512A	0
1	L528E	0
1	E529W	0
1	K534F	0
1	K552Y	0
1	P554E	0
1	T560F	0
1	K563E	0
1	NbNRC2	0
1	NbNRC2 + Rx + CP	6
1	R220F	0
1	D239K	0
1	C241A	0
1	E243R	3
1	D270W	0
1	Y508A	0
1	F509A	0
1	K512A	0
1	L528E	0
1	E529W	0
1	K534F	0
1	K552Y	0
1	P554E	0
1	T560F	0
1	K563E	0
2	NbNRC2	0
2	NbNRC2 + Rx + CP	6
2	R220F	0
2	D239K	0
2	C241A	0
2	E243R	5
2	D270W	0
2	Y508A	0
2	F509A	0
2	K512A	0
2	L528E	0
2	E529W	0
2	K534F	0
2	K552Y	0
2	P554E	0
2	T560F	0
2	K563E	0
2	NbNRC2	0
2	NbNRC2 + Rx + CP	7
2	R220F	0
2	D239K	0
2	C241A	0
2	E243R	4
2	D270W	0
2	Y508A	0
2	F509A	0
2	K512A	0
2	L528E	0
2	E529W	0
2	K534F	0
2	K552Y	0
2	P554E	0
2	T560F	0
2	K563E	0
2	NbNRC2	0
2	NbNRC2 + Rx + CP	7
2	R220F	0
2	D239K	0
2	C241A	0
2	E243R	3
2	D270W	0
2	Y508A	0
2	F509A	0
2	K512A	0
2	L528E	0
2	E529W	0
2	K534F	0
2	K552Y	0
2	P554E	0
2	T560F	0
2	K563E	0
2	NbNRC2	0
2	NbNRC2 + Rx + CP	6
2	R220F	0
2	D239K	0
2	C241A	0
2	E243R	3
2	D270W	0
2	Y508A	0
2	F509A	0
2	K512A	0
2	L528E	0
2	E529W	0
2	K534F	0
2	K552Y	0
2	P554E	0
2	T560F	0
2	K563E	0
2	NbNRC2	0
2	NbNRC2 + Rx + CP	6
2	R220F	0
2	D239K	0
2	C241A	0
2	E243R	6
2	D270W	0
2	Y508A	0
2	F509A	0
2	K512A	0
2	L528E	0
2	E529W	0
2	K534F	0
2	K552Y	0
2	P554E	0
2	T560F	0
2	K563E	0
2	NbNRC2	0
2	NbNRC2 + Rx + CP	6
2	R220F	0
2	D239K	0
2	C241A	0
2	E243R	5
2	D270W	0
2	Y508A	0
2	F509A	0
2	K512A	0
2	L528E	0
2	E529W	0
2	K534F	0
2	K552Y	0
2	P554E	0
2	T560F	0
2	K563E	0
3	NbNRC2	0
3	NbNRC2 + Rx + CP	5
3	R220F	0
3	D239K	0
3	C241A	0
3	E243R	3
3	D270W	0
3	Y508A	0
3	F509A	0
3	K512A	0
3	L528E	0
3	E529W	0
3	K534F	0
3	K552Y	0
3	P554E	0
3	T560F	0
3	K563E	0
3	NbNRC2	0
3	NbNRC2 + Rx + CP	7
3	R220F	0
3	D239K	0
3	C241A	0
3	E243R	4
3	D270W	0
3	Y508A	0
3	F509A	0
3	K512A	0
3	L528E	0
3	E529W	0
3	K534F	0
3	K552Y	0
3	P554E	0
3	T560F	0
3	K563E	0
3	NbNRC2	0
3	NbNRC2 + Rx + CP	6
3	R220F	0
3	D239K	0
3	C241A	0
3	E243R	5
3	D270W	0
3	Y508A	0
3	F509A	0
3	K512A	0
3	L528E	0
3	E529W	0
3	K534F	0
3	K552Y	0
3	P554E	0
3	T560F	0
3	K563E	0
3	NbNRC2	0
3	NbNRC2 + Rx + CP	4
3	R220F	0
3	D239K	0
3	C241A	0
3	E243R	2
3	D270W	0
3	Y508A	0
3	F509A	0
3	K512A	0
3	L528E	0
3	E529W	0
3	K534F	0
3	K552Y	0
3	P554E	0
3	T560F	0
3	K563E	0
3	NbNRC2	0
3	NbNRC2 + Rx + CP	5
3	R220F	0
3	D239K	0
3	C241A	0
3	E243R	2
3	D270W	0
3	Y508A	0
3	F509A	0
3	K512A	0
3	L528E	0
3	E529W	0
3	K534F	0
3	K552Y	0
3	P554E	0
3	T560F	0
3	K563E	0
