# Supplementary material for: Activation of plant immunity through conversion of a helper NLR homodimer into a resistosome
Source: PLoS Biol. 2024 Oct 18;22(10):e3002868. doi: 10.1371/journal.pbio.3002868 (PMC11524475; doi:10.1371/journal.pbio.3002868)
Supplement: S8 Data — (XLSX) [file pbio.3002868.s023.xlsx]

## Sheet: NbNRC3_HR_quantification
Replicate	Treatment	Score
1	NbNRC2 + Rx	0
1	NbNRC2 + Rx + CP	6
1	R220F + Rx	0
1	R220F + Rx + CP	5
1	D239K + Rx	0
1	D239K + Rx + CP	0
1	C241A + Rx	5
1	C241A + Rx + CP	6
1	NbNRC2 + Rx	0
1	NbNRC2 + Rx + CP	5
1	R220F + Rx	0
1	R220F + Rx + CP	6
1	D239K + Rx	0
1	D239K + Rx + CP	0
1	C241A + Rx	6
1	C241A + Rx + CP	6
1	NbNRC2 + Rx	0
1	NbNRC2 + Rx + CP	6
1	R220F + Rx	0
1	R220F + Rx + CP	7
1	D239K + Rx	0
1	D239K + Rx + CP	0
1	C241A + Rx	7
1	C241A + Rx + CP	7
1	E243R + Rx	6
1	E243R + Rx + CP	6
1	D270W + Rx	0
1	D270W + Rx + CP	2
1	Y508A + Rx	3
1	Y508A + Rx + CP	4
1	E243R + Rx	6
1	E243R + Rx + CP	6
1	D270W + Rx	0
1	D270W + Rx + CP	3
1	Y508A + Rx	4
1	Y508A + Rx + CP	5
1	E243R + Rx	7
1	E243R + Rx + CP	7
1	D270W + Rx	0
1	D270W + Rx + CP	5
1	Y508A + Rx	5
1	Y508A + Rx + CP	5
1	E243R + Rx	7
1	E243R + Rx + CP	6
1	D270W + Rx	0
1	D270W + Rx + CP	3
1	Y508A + Rx	3
1	Y508A + Rx + CP	4
1	K512A + Rx	5
1	K512A + Rx + CP	6
1	L528E + Rx	0
1	L528E + Rx + CP	5
1	E529W + Rx	0
1	E529W + Rx + CP	4
1	K512A + Rx	5
1	K512A + Rx + CP	5
1	L528E + Rx	0
1	L528E + Rx + CP	5
1	E529W + Rx	0
1	E529W + Rx + CP	5
1	K512A + Rx	5
1	K512A + Rx + CP	5
1	L528E + Rx	0
1	L528E + Rx + CP	3
1	E529W + Rx	0
1	E529W + Rx + CP	5
1	K512A + Rx	5
1	K512A + Rx + CP	5
1	L528E + Rx	0
1	L528E + Rx + CP	4
1	E529W + Rx	0
1	E529W + Rx + CP	5
1	K534F + Rx	0
1	K534F + Rx + CP	5
1	K552Y + Rx	0
1	K552Y + Rx + CP	4
1	K534F + Rx	0
1	K534F + Rx + CP	5
1	K552Y + Rx	0
1	K552Y + Rx + CP	5
1	K534F + Rx	0
1	K534F + Rx + CP	5
1	K552Y + Rx	0
1	K552Y + Rx + CP	6
1	K534F + Rx	0
1	K534F + Rx + CP	5
1	K552Y + Rx	0
1	K552Y + Rx + CP	2
1	T560F + Rx	2
1	T560F + Rx + CP	6
1	K563E + Rx	1
1	K563E + Rx + CP	6
1	T560F + Rx	3
1	T560F + Rx + CP	5
1	K563E + Rx	2
1	K563E + Rx + CP	6
1	T560F + Rx	0
1	T560F + Rx + CP	3
1	K563E + Rx	3
1	K563E + Rx + CP	7
1	T560F + Rx	3
1	T560F + Rx + CP	5
1	K563E + Rx	2
1	K563E + Rx + CP	4
2	NbNRC2 + Rx	0
2	NbNRC2 + Rx + CP	6
2	R220F + Rx	3
2	R220F + Rx + CP	6
2	D239K + Rx	0
2	D239K + Rx + CP	0
2	C241A + Rx	6
2	C241A + Rx + CP	6
2	NbNRC2 + Rx	0
2	NbNRC2 + Rx + CP	6
2	R220F + Rx	1
2	R220F + Rx + CP	6
2	D239K + Rx	0
2	D239K + Rx + CP	0
2	C241A + Rx	7
2	C241A + Rx + CP	6
2	NbNRC2 + Rx	0
2	NbNRC2 + Rx + CP	7
2	R220F + Rx	2
2	R220F + Rx + CP	7
2	D239K + Rx	0
2	D239K + Rx + CP	0
2	C241A + Rx	7
2	C241A + Rx + CP	7
2	NbNRC2 + Rx	0
2	NbNRC2 + Rx + CP	7
2	R220F + Rx	0
2	R220F + Rx + CP	7
2	D239K + Rx	0
2	D239K + Rx + CP	0
2	C241A + Rx	7
2	C241A + Rx + CP	7
2	NbNRC2 + Rx	0
2	NbNRC2 + Rx + CP	5
2	R220F + Rx	1
2	R220F + Rx + CP	7
2	D239K + Rx	0
2	D239K + Rx + CP	0
2	C241A + Rx	5
2	C241A + Rx + CP	7
2	NbNRC2 + Rx	0
2	NbNRC2 + Rx + CP	7
2	R220F + Rx	2
2	R220F + Rx + CP	7
2	D239K + Rx	0
2	D239K + Rx + CP	0
2	C241A + Rx	7
2	C241A + Rx + CP	7
2	NbNRC2 + Rx	0
2	NbNRC2 + Rx + CP	5
2	R220F + Rx	0
2	R220F + Rx + CP	5
2	D239K + Rx	0
2	D239K + Rx + CP	0
2	C241A + Rx	4
2	C241A + Rx + CP	5
2	NbNRC2 + Rx	0
2	NbNRC2 + Rx + CP	5
2	R220F + Rx	0
2	R220F + Rx + CP	5
2	D239K + Rx	0
2	D239K + Rx + CP	0
2	C241A + Rx	6
2	C241A + Rx + CP	6
2	NbNRC2 + Rx	0
2	NbNRC2 + Rx + CP	5
2	E243R + Rx	6
2	E243R + Rx + CP	6
2	D270W + Rx	0
2	D270W + Rx + CP	3
2	Y508A + Rx	5
2	Y508A + Rx + CP	5
2	NbNRC2 + Rx	0
2	NbNRC2 + Rx + CP	6
2	E243R + Rx	6
2	E243R + Rx + CP	7
2	D270W + Rx	0
2	D270W + Rx + CP	2
2	Y508A + Rx	5
2	Y508A + Rx + CP	5
2	NbNRC2 + Rx	0
2	NbNRC2 + Rx + CP	3
2	E243R + Rx	5
2	E243R + Rx + CP	5
2	D270W + Rx	0
2	D270W + Rx + CP	5
2	Y508A + Rx	5
2	Y508A + Rx + CP	5
2	NbNRC2 + Rx	0
2	NbNRC2 + Rx + CP	5
2	E243R + Rx	6
2	E243R + Rx + CP	6
2	D270W + Rx	0
2	D270W + Rx + CP	3
2	Y508A + Rx	6
2	Y508A + Rx + CP	6
2	NbNRC2 + Rx	0
2	NbNRC2 + Rx + CP	5
2	E243R + Rx	5
2	E243R + Rx + CP	6
2	D270W + Rx	0
2	D270W + Rx + CP	5
2	Y508A + Rx	5
2	Y508A + Rx + CP	5
2	NbNRC2 + Rx	0
2	NbNRC2 + Rx + CP	5
2	E243R + Rx	3
2	E243R + Rx + CP	6
2	D270W + Rx	0
2	D270W + Rx + CP	5
2	Y508A + Rx	4
2	Y508A + Rx + CP	5
2	NbNRC2 + Rx	0
2	NbNRC2 + Rx + CP	2
2	E243R + Rx	5
2	E243R + Rx + CP	3
2	D270W + Rx	0
2	D270W + Rx + CP	2
2	Y508A + Rx	3
2	Y508A + Rx + CP	4
2	NbNRC2 + Rx	0
2	NbNRC2 + Rx + CP	4
2	E243R + Rx	5
2	E243R + Rx + CP	5
2	D270W + Rx	0
2	D270W + Rx + CP	2
2	Y508A + Rx	4
2	Y508A + Rx + CP	4
2	NbNRC2 + Rx	0
2	NbNRC2 + Rx + CP	5
2	E243R + Rx	5
2	E243R + Rx + CP	5
2	D270W + Rx	0
2	D270W + Rx + CP	4
2	Y508A + Rx	6
2	Y508A + Rx + CP	6
2	NbNRC2 + Rx	0
2	NbNRC2 + Rx + CP	5
2	F509A + Rx	0
2	F509A + Rx + CP	5
2	K512A + Rx	5
2	K512A + Rx + CP	5
2	L528E + Rx	0
2	L528E + Rx + CP	5
2	NbNRC2 + Rx	0
2	NbNRC2 + Rx + CP	4
2	F509A + Rx	0
2	F509A + Rx + CP	5
2	K512A + Rx	4
2	K512A + Rx + CP	5
2	L528E + Rx	0
2	L528E + Rx + CP	5
2	NbNRC2 + Rx	0
2	NbNRC2 + Rx + CP	3
2	F509A + Rx	0
2	F509A + Rx + CP	5
2	K512A + Rx	5
2	K512A + Rx + CP	7
2	L528E + Rx	0
2	L528E + Rx + CP	5
2	NbNRC2 + Rx	0
2	NbNRC2 + Rx + CP	4
2	F509A + Rx	0
2	F509A + Rx + CP	6
2	K512A + Rx	5
2	K512A + Rx + CP	5
2	L528E + Rx	0
2	L528E + Rx + CP	3
2	NbNRC2 + Rx	0
2	NbNRC2 + Rx + CP	4
2	F509A + Rx	0
2	F509A + Rx + CP	4
2	K512A + Rx	4
2	K512A + Rx + CP	4
2	L528E + Rx	0
2	L528E + Rx + CP	4
2	NbNRC2 + Rx	0
2	NbNRC2 + Rx + CP	5
2	F509A + Rx	0
2	F509A + Rx + CP	5
2	K512A + Rx	4
2	K512A + Rx + CP	5
2	L528E + Rx	0
2	L528E + Rx + CP	5
2	NbNRC2 + Rx	0
2	NbNRC2 + Rx + CP	4
2	F509A + Rx	0
2	F509A + Rx + CP	5
2	K512A + Rx	5
2	K512A + Rx + CP	5
2	L528E + Rx	0
2	L528E + Rx + CP	5
2	NbNRC2 + Rx	0
2	NbNRC2 + Rx + CP	4
2	F509A + Rx	0
2	F509A + Rx + CP	4
2	K512A + Rx	4
2	K512A + Rx + CP	4
2	L528E + Rx	0
2	L528E + Rx + CP	4
2	NbNRC2 + Rx	0
2	NbNRC2 + Rx + CP	3
2	F509A + Rx	0
2	F509A + Rx + CP	3
2	K512A + Rx	3
2	K512A + Rx + CP	3
2	L528E + Rx	0
2	L528E + Rx + CP	3
2	NbNRC2 + Rx	0
2	NbNRC2 + Rx + CP	4
2	F509A + Rx	0
2	F509A + Rx + CP	4
2	K512A + Rx	4
2	K512A + Rx + CP	4
2	L528E + Rx	0
2	L528E + Rx + CP	5
2	NbNRC2 + Rx	0
2	NbNRC2 + Rx + CP	5
2	E529W + Rx	0
2	E529W + Rx + CP	6
2	K534F + Rx	0
2	K534F + Rx + CP	6
2	K552Y + Rx	0
2	K552Y + Rx + CP	7
2	NbNRC2 + Rx	0
2	NbNRC2 + Rx + CP	4
2	E529W + Rx	0
2	E529W + Rx + CP	7
2	K534F + Rx	0
2	K534F + Rx + CP	5
2	K552Y + Rx	0
2	K552Y + Rx + CP	5
2	NbNRC2 + Rx	0
2	NbNRC2 + Rx + CP	4
2	E529W + Rx	0
2	E529W + Rx + CP	6
2	K534F + Rx	0
2	K534F + Rx + CP	4
2	K552Y + Rx	0
2	K552Y + Rx + CP	4
2	NbNRC2 + Rx	0
2	NbNRC2 + Rx + CP	4
2	E529W + Rx	0
2	E529W + Rx + CP	5
2	K534F + Rx	0
2	K534F + Rx + CP	4
2	K552Y + Rx	0
2	K552Y + Rx + CP	4
2	NbNRC2 + Rx	0
2	NbNRC2 + Rx + CP	5
2	E529W + Rx	0
2	E529W + Rx + CP	5
2	K534F + Rx	0
2	K534F + Rx + CP	5
2	K552Y + Rx	0
2	K552Y + Rx + CP	5
2	NbNRC2 + Rx	0
2	NbNRC2 + Rx + CP	5
2	E529W + Rx	0
2	E529W + Rx + CP	4
2	K534F + Rx	0
2	K534F + Rx + CP	6
2	K552Y + Rx	0
2	K552Y + Rx + CP	6
2	NbNRC2 + Rx	0
2	NbNRC2 + Rx + CP	5
2	E529W + Rx	0
2	E529W + Rx + CP	7
2	K534F + Rx	0
2	K534F + Rx + CP	6
2	K552Y + Rx	0
2	K552Y + Rx + CP	6
2	NbNRC2 + Rx	0
2	NbNRC2 + Rx + CP	4
2	E529W + Rx	0
2	E529W + Rx + CP	4
2	K534F + Rx	0
2	K534F + Rx + CP	5
2	K552Y + Rx	0
2	K552Y + Rx + CP	5
2	NbNRC2 + Rx	0
2	NbNRC2 + Rx + CP	4
2	E529W + Rx	0
2	E529W + Rx + CP	6
2	K534F + Rx	0
2	K534F + Rx + CP	6
2	K552Y + Rx	0
2	K552Y + Rx + CP	7
2	NbNRC2 + Rx	0
2	NbNRC2 + Rx + CP	5
2	P554E + Rx	5
2	P554E + Rx + CP	5
2	T560F + Rx	4
2	T560F + Rx + CP	7
2	K563E + Rx	4
2	K563E + Rx + CP	7
2	NbNRC2 + Rx	0
2	NbNRC2 + Rx + CP	4
2	P554E + Rx	6
2	P554E + Rx + CP	5
2	T560F + Rx	4
2	T560F + Rx + CP	7
2	K563E + Rx	4
2	K563E + Rx + CP	7
2	NbNRC2 + Rx	0
2	NbNRC2 + Rx + CP	5
2	P554E + Rx	4
2	P554E + Rx + CP	6
2	T560F + Rx	3
2	T560F + Rx + CP	6
2	K563E + Rx	3
2	K563E + Rx + CP	6
2	NbNRC2 + Rx	0
2	NbNRC2 + Rx + CP	5
2	P554E + Rx	5
2	P554E + Rx + CP	7
2	T560F + Rx	3
2	T560F + Rx + CP	6
2	K563E + Rx	3
2	K563E + Rx + CP	7
2	NbNRC2 + Rx	0
2	NbNRC2 + Rx + CP	5
2	P554E + Rx	1
2	P554E + Rx + CP	6
2	T560F + Rx	3
2	T560F + Rx + CP	6
2	K563E + Rx	2
2	K563E + Rx + CP	7
2	NbNRC2 + Rx	0
2	NbNRC2 + Rx + CP	5
2	P554E + Rx	4
2	P554E + Rx + CP	7
2	T560F + Rx	4
2	T560F + Rx + CP	7
2	K563E + Rx	3
2	K563E + Rx + CP	7
2	NbNRC2 + Rx	0
2	NbNRC2 + Rx + CP	5
2	P554E + Rx	2
2	P554E + Rx + CP	5
2	T560F + Rx	2
2	T560F + Rx + CP	6
2	K563E + Rx	2
2	K563E + Rx + CP	6
2	NbNRC2 + Rx	0
2	NbNRC2 + Rx + CP	5
2	P554E + Rx	4
2	P554E + Rx + CP	6
2	T560F + Rx	5
2	T560F + Rx + CP	6
2	K563E + Rx	3
2	K563E + Rx + CP	6
3	NbNRC2 + Rx	0
3	NbNRC2 + Rx + CP	5
3	R220F + Rx	2
3	R220F + Rx + CP	5
3	D239K + Rx	0
3	D239K + Rx + CP	0
3	C241A + Rx	5
3	C241A + Rx + CP	5
3	NbNRC2 + Rx	0
3	NbNRC2 + Rx + CP	4
3	R220F + Rx	0
3	R220F + Rx + CP	4
3	D239K + Rx	0
3	D239K + Rx + CP	0
3	C241A + Rx	6
3	C241A + Rx + CP	6
3	NbNRC2 + Rx	0
3	NbNRC2 + Rx + CP	4
3	R220F + Rx	2
3	R220F + Rx + CP	2
3	D239K + Rx	0
3	D239K + Rx + CP	0
3	C241A + Rx	6
3	C241A + Rx + CP	6
3	NbNRC2 + Rx	0
3	NbNRC2 + Rx + CP	6
3	R220F + Rx	2
3	R220F + Rx + CP	6
3	D239K + Rx	0
3	D239K + Rx + CP	0
3	C241A + Rx	7
3	C241A + Rx + CP	6
3	NbNRC2 + Rx	0
3	NbNRC2 + Rx + CP	4
3	R220F + Rx	3
3	R220F + Rx + CP	6
3	D239K + Rx	0
3	D239K + Rx + CP	0
3	C241A + Rx	6
3	C241A + Rx + CP	6
3	NbNRC2 + Rx	0
3	NbNRC2 + Rx + CP	6
3	R220F + Rx	2
3	R220F + Rx + CP	7
3	D239K + Rx	0
3	D239K + Rx + CP	0
3	C241A + Rx	7
3	C241A + Rx + CP	7
3	NbNRC2 + Rx	0
3	NbNRC2 + Rx + CP	7
3	E243R + Rx	6
3	E243R + Rx + CP	7
3	D270W + Rx	0
3	D270W + Rx + CP	7
3	Y508A + Rx	5
3	Y508A + Rx + CP	7
3	NbNRC2 + Rx	0
3	NbNRC2 + Rx + CP	5
3	E243R + Rx	7
3	E243R + Rx + CP	6
3	D270W + Rx	0
3	D270W + Rx + CP	6
3	Y508A + Rx	5
3	Y508A + Rx + CP	7
3	NbNRC2 + Rx	0
3	NbNRC2 + Rx + CP	6
3	E243R + Rx	7
3	E243R + Rx + CP	6
3	D270W + Rx	0
3	D270W + Rx + CP	6
3	Y508A + Rx	5
3	Y508A + Rx + CP	5
3	NbNRC2 + Rx	0
3	NbNRC2 + Rx + CP	3
3	E243R + Rx	5
3	E243R + Rx + CP	4
3	D270W + Rx	0
3	D270W + Rx + CP	6
3	Y508A + Rx	6
3	Y508A + Rx + CP	6
3	NbNRC2 + Rx	0
3	NbNRC2 + Rx + CP	5
3	E243R + Rx	5
3	E243R + Rx + CP	5
3	D270W + Rx	0
3	D270W + Rx + CP	6
3	Y508A + Rx	6
3	Y508A + Rx + CP	6
3	NbNRC2 + Rx	0
3	NbNRC2 + Rx + CP	5
3	E243R + Rx	6
3	E243R + Rx + CP	6
3	D270W + Rx	0
3	D270W + Rx + CP	5
3	Y508A + Rx	6
3	Y508A + Rx + CP	6
3	NbNRC2 + Rx	0
3	NbNRC2 + Rx + CP	5
3	F509A + Rx	0
3	F509A + Rx + CP	5
3	K512A + Rx	6
3	K512A + Rx + CP	6
3	L528E + Rx	0
3	L528E + Rx + CP	6
3	NbNRC2 + Rx	0
3	NbNRC2 + Rx + CP	4
3	F509A + Rx	0
3	F509A + Rx + CP	4
3	K512A + Rx	5
3	K512A + Rx + CP	5
3	L528E + Rx	0
3	L528E + Rx + CP	4
3	NbNRC2 + Rx	0
3	NbNRC2 + Rx + CP	5
3	F509A + Rx	0
3	F509A + Rx + CP	5
3	K512A + Rx	5
3	K512A + Rx + CP	5
3	L528E + Rx	0
3	L528E + Rx + CP	5
3	NbNRC2 + Rx	0
3	NbNRC2 + Rx + CP	4
3	F509A + Rx	0
3	F509A + Rx + CP	5
3	K512A + Rx	5
3	K512A + Rx + CP	5
3	L528E + Rx	0
3	L528E + Rx + CP	4
3	NbNRC2 + Rx	0
3	NbNRC2 + Rx + CP	5
3	F509A + Rx	0
3	F509A + Rx + CP	5
3	K512A + Rx	6
3	K512A + Rx + CP	6
3	L528E + Rx	0
3	L528E + Rx + CP	5
3	NbNRC2 + Rx	0
3	NbNRC2 + Rx + CP	4
3	F509A + Rx	0
3	F509A + Rx + CP	5
3	K512A + Rx	6
3	K512A + Rx + CP	6
3	L528E + Rx	0
3	L528E + Rx + CP	6
3	NbNRC2 + Rx	0
3	NbNRC2 + Rx + CP	5
3	E529W + Rx	2
3	E529W + Rx + CP	6
3	K534F + Rx	2
3	K534F + Rx + CP	6
3	K552Y + Rx	0
3	K552Y + Rx + CP	4
3	NbNRC2 + Rx	0
3	NbNRC2 + Rx + CP	6
3	E529W + Rx	0
3	E529W + Rx + CP	5
3	K534F + Rx	0
3	K534F + Rx + CP	5
3	K552Y + Rx	0
3	K552Y + Rx + CP	5
3	NbNRC2 + Rx	0
3	NbNRC2 + Rx + CP	5
3	E529W + Rx	0
3	E529W + Rx + CP	5
3	K534F + Rx	0
3	K534F + Rx + CP	5
3	K552Y + Rx	0
3	K552Y + Rx + CP	5
3	NbNRC2 + Rx	0
3	NbNRC2 + Rx + CP	5
3	E529W + Rx	2
3	E529W + Rx + CP	6
3	K534F + Rx	2
3	K534F + Rx + CP	6
3	K552Y + Rx	0
3	K552Y + Rx + CP	6
3	NbNRC2 + Rx	0
3	NbNRC2 + Rx + CP	5
3	E529W + Rx	2
3	E529W + Rx + CP	4
3	K534F + Rx	1
3	K534F + Rx + CP	4
3	K552Y + Rx	0
3	K552Y + Rx + CP	3
3	NbNRC2 + Rx	0
3	NbNRC2 + Rx + CP	6
3	E529W + Rx	1
3	E529W + Rx + CP	6
3	K534F + Rx	2
3	K534F + Rx + CP	4
3	K552Y + Rx	0
3	K552Y + Rx + CP	4
3	NbNRC2 + Rx	0
3	NbNRC2 + Rx + CP	6
3	P554E + Rx	7
3	P554E + Rx + CP	6
3	T560F + Rx	6
3	T560F + Rx + CP	6
3	K563E + Rx	6
3	K563E + Rx + CP	6
3	NbNRC2 + Rx	0
3	NbNRC2 + Rx + CP	5
3	P554E + Rx	6
3	P554E + Rx + CP	6
3	T560F + Rx	2
3	T560F + Rx + CP	5
3	K563E + Rx	5
3	K563E + Rx + CP	5
3	NbNRC2 + Rx	0
3	NbNRC2 + Rx + CP	4
3	P554E + Rx	5
3	P554E + Rx + CP	5
3	T560F + Rx	4
3	T560F + Rx + CP	5
3	K563E + Rx	6
3	K563E + Rx + CP	6
3	NbNRC2 + Rx	0
3	NbNRC2 + Rx + CP	5
3	P554E + Rx	5
3	P554E + Rx + CP	5
3	T560F + Rx	3
3	T560F + Rx + CP	5
3	K563E + Rx	2
3	K563E + Rx + CP	4
3	NbNRC2 + Rx	0
3	NbNRC2 + Rx + CP	5
3	P554E + Rx	6
3	P554E + Rx + CP	7
3	T560F + Rx	4
3	T560F + Rx + CP	7
3	K563E + Rx	3
3	K563E + Rx + CP	6
3	NbNRC2 + Rx	0
3	NbNRC2 + Rx + CP	6
3	P554E + Rx	6
3	P554E + Rx + CP	6
3	T560F + Rx	4
3	T560F + Rx + CP	7
3	K563E + Rx	6
3	K563E + Rx + CP	6
