# Supplementary material for: Activation of plant immunity through conversion of a helper NLR homodimer into a resistosome
Source: PLoS Biol. 2024 Oct 18;22(10):e3002868. doi: 10.1371/journal.pbio.3002868 (PMC11524475; doi:10.1371/journal.pbio.3002868)
Supplement: S9 Data — (XLSX) [file pbio.3002868.s024.xlsx]

## Sheet: NBARC_seq_filtered_meta
seqname	type	description	start	end	Domain	Status	Subclass (putative)	Simple	sequence	file_name	Organism	Common_name	Genus	Species
Capang09g000471	CHAIN	chain	1	922	(CC)(NBARC)(LRR)	NLR	CC-NLR	CNL	MAYAALTSAVCSLDLFLKCDHPLLNNLRRKEEILSLCKRIIAFQEFLTDYEKIKHRHEGLKLLEGKINEKTYQVEDIVDSKLRKYFLAKNANCRRKAYSVLFRRLQVAVEEMEFIRKEAMKIKGDKISTLKFHSKVSPATLVRSPSGQQKPVGFQDELEKIIDRLRHGPRELDIISIVGMAGIGKTTLAKRAYNDPLVVNRFEVRAWTTVSQEYREKDILFDFFYQVVPPTNEMNQESYEQAAYQVYDGLMNHPPKEIYEGSEDEIADRLKKSLKRKRFLIVVDDMWSTAAWDNMSRLFPDDENGSRVILTSRLIDVATYANPDRQPHQLNFLNNDEGWELLCQKLFGKRGCPSELEEIGRSIAEKCQGLPLAIVVVAGHLSKMSKTPDCWNTVAESVG…	CaChiltepin.pep	Capsicum annuum var. glabriusculum	Chiltepe	Capsicum	annuum
Capang11g000509	CHAIN	chain	1	1237	(CC)(NBARC)(LRR)	NLR	CC-NLR	CNL	MFQKHTTDFRLLKKLRMTLLGLQAVLSDTQNKQASNPYVSQWLNELQDAVDCAENLIEEVNYEVLRVKVEDQGRNLGETSNLQVSCHLSLSLSAEFFLNIKDKLEETIETLEDLQKQIGFLDMKSCLDSGKQETRKPSTSVVDEADIFGRKNEIEELIDCVLSEDGNGKNLTVVPIVGMGGVGKTTLAKAVYNDEKVKDHFGLKAWICVSESYDSVRITKELLQEISSFDCMVKNTLNQLQIKLKESLKGKKFLIVLDDVWNDNYEEWDDLRNIFVQGDIGSKIIVTTRKETVSLMMSSRAINVGTLSSEVSWALFKRHSFENRAPEEHPEFQEVGKQIARKCKGLPLSLKALAGILRSKVELNEWKDILRSEIWELPSHSNGILPALMLSYRDLPAHL…	CaChiltepin.pep	Capsicum annuum var. glabriusculum	Chiltepe	Capsicum	annuum
Capang05g001886	CHAIN	chain	1	1104	(CC)(NBARC)(LRR)	NLR	CC-NLR	CNL	QYEVLQNVFGKLRDFLGLKVNGCIEHKAIEYVLPQFQLMAERVGHFCFVLLEFLSYQLDKSDETDEDETDKKHEYEVSQVNSMIIHLLLKIIPVSLEVMHICSTILEASKSAEVGCYIKKLLEASADIHREHLIHLQQHMVNAIPRSTSASNIHVAIEFLLLFLTDMPKDFIQYEKLFVLLAHVGALIREVSILIRNLEENSTDEENVNKKCCASQDFLENIELLKDDLRHVFLKAPADSSQLCFPMSDGPLFMTLLLRNLNDFLKSNAYSVALIREEISRVKEDLEHIRSFFGNVEQELHRDLWTRVLDVAYEAEHAINSILARDRGLLQLIVLLPDTVEKIKLVKKEVQEKISKTASIIFANSPNKPVENKSSTTSKIIVGFEEETEWIIRKLTGGP…	CaChiltepin.pep	Capsicum annuum var. glabriusculum	Chiltepe	Capsicum	annuum
Capang03g003832	CHAIN	chain	1	1067	(CC)(NBARC)(LRR)	NLR	CC-NLR	CNL	MAEILFDLAAEILKSLGSLAAEEVGSIYGLADELDKLSDTVSSIQAVLIDAEEQQGSSNLVKDWIKRLKRVFFEADDLLDDVAIEVKHRKLFNKVGIFFSKSNPIIYNYKISHRLKSIRRDLQLIANDKASLNLVERRQQPLLPQPYSVQLNLDRETYSFVPEGEVIGRSDDKKKIVDFLLDSKVGENVVVISIVGLGGLGKTTLAQCVYNDEMIKKNFDKALWVCVSDVFEVKMVAEKIVESGGGEKANYLQLNAVQNDLREMLDGKKYLLVLDDVWNEDHLKWLNLKNMLIGGAKGSKILVTTRSDMVAEVSGSVHRHKLGVLSEEEAWTLFEKIVFECNKEHENSNLVKIGKEIVRKCGGVPLAIRTVGSLLRLKRTEDEWMYFKNQDLSSITRGG…	CaChiltepin.pep	Capsicum annuum var. glabriusculum	Chiltepe	Capsicum	annuum
Capang00g000242	CHAIN	chain	1	867	(CC)(NBARC)(LRR)	NLR	CC-NLR	CNL	MANVAVEFLVENLMQLLRDNAELILGVKEAAESLLQDLNDFNAFLKQAAKCRNENDVLKELVKKIRTVVNSAEDAIDKFVIEAKLHKDKGVTRVLDLPHYKRVREVAGEIKAIRNKVREIRQNNAIGLQALQDEDLSARSVEERKPPVVEEDDVVGFDEEADNVIKRLLGGSDRLEVVPVVGMPGLGKTTLANKIFKHPTIGYEFFTRIWVYVSQSYRRRELFLNIISKFTRNTKQYHVLCEEDLADVIQEFLGKGGKYLIVLDDVWSDEAWERIKIAFPNNNKCNRILLTTRDTKVAKQCTPVPHDLKFLTEDESWILLEKKVFHKDKCPPELELSGQSIAKKCNGLPLAIVVIAGALIGKGKTSREWKQVDESVGEHLINRDQPENCNKLVQMSYDR…	CaChiltepin.pep	Capsicum annuum var. glabriusculum	Chiltepe	Capsicum	annuum
Capang07g000539	CHAIN	chain	1	1261	(CC)(NBARC)(LRR)	NLR	CC-NLR	CNL	MAQNVIDDMLDHLRRIKNGCHLNVDKIYQIEKLERQLRFFRTYVUYHHVLVPYSEVIIRRKAQWIARTLYRIFGGILDECKTNYLKMETLASHVMQFLEGGNTSSRFNYELDDSFLLEYMDCLDQNLNDVLLCMDYLEVLKENRFLKQVKIIQKKMRFLRYLYAREINRYVNHGKLECLETRIQFMANNVGQFCLAISVNDENYLNEHEDFIUAPEDNILNKPPYULCLIVLVELEMKKILFGELNASKFTQSRTFKDKKLPKGFSHYLHSLLNIDVAIVFLLIFLVEVSNHVINGIKLDEILVKIGAITGDVLYVIQKLLPSSINKDISRKVSLCSIQILEKTKDLKAQMETYFKSLKFTPSQFLGVGGLSFLDSLLRKLNKMLKSESGLDFIMKPNI…	CaChiltepin.pep	Capsicum annuum var. glabriusculum	Chiltepe	Capsicum	annuum
Capang05g000258	CHAIN	chain	1	887	(CC)(NBARC)(LRR)	NLR	CC-NLR	CNL	MAYGSVLSLLQTLEQLQQTNPELIWGQTAEMLDFLHATAEYFKNVLEDTSKIRRSDDDAEKINSLEEKIRVAASDAEDVVELNYYQFFKGLSLKLGAARKNFPDKDLKLVVEKMDTTKKQVMELLSCFSSSTHDADADDDDQILELPGDSIIGKSSTSNNPMENPEETIVQGLDDDLKKILKRLIFPPSDLDIVTISGMGGIGKTTLARKVHDHPEIRYHFDIHVWITISQEFRPRTVLLDALGCISKKLNVVDQIDKKTKNNELADMVQKKLKNRRYLFVVDDIWSMDVWDSIRGIFPDYNNGSRILLTTRETKVAMHANTSSSHEMKLLNLDNSWKLLRDKVFGAKHDYPPELEGIGKKIVEKCQGLPLTILVIAGHLFKMESTLESWKDVAKTLDK…	CaChiltepin.pep	Capsicum annuum var. glabriusculum	Chiltepe	Capsicum	annuum
Capang05g000260	CHAIN	chain	1	890	(CC)(NBARC)(LRR)	NLR	CC-NLR	CNL	MAYGSVLSLLQTLELLQQTNPKLIRGQTAEMLDSLHATAEYIKNVLEDTSKIRRSDDDAENIKLLEEKIRVAASDAEDVVERNYHQFFIGLSWKLGAARKTFPDKDLKTVVEKMVTTKKQVTELVSCFSSSTHDADADDDDQILELSGDSILGKLSSTSNNPMANPEETIVQGLDDDLKKIVKRLTGPPSDLDIVTISGMGGIGKTTLARKAHDHPEIRYHFDIHVWVTISQEFRPRNVLLDALHCISKKINIVDEIDYKKKNNELADLVQKKIKGRRYLFVVDDIWSMDVWDNIRGMFPDYNNGSRILLTTRETDVAMHANTSIPHEMNLLNLDNSWELLRDKVFGKKHVHPPELEGIGKKIVEKCQGLPLTISVIAGHLSKMARTLQSWKDVAQTLD…	CaChiltepin.pep	Capsicum annuum var. glabriusculum	Chiltepe	Capsicum	annuum
Capang12g002299	CHAIN	chain	1	896	(CC)(NBARC)(LRR)	NLR	CC-NLR	CNL	MAECAVNFLVHKLSAFLHGGLKFLENFREELVYIKEAFVKMKAFSRAADEKEEDDVELQLWIKQVQDLAHDVQDILEKHVVTCSNFQEKGSWSWRKHHHSLMSEKMVEAQNDNLSMLLEGVKARIIVISEGHKTFVQKYGVVKSGESSNEEVPLDDDADLVGIENRKSVLLDWLLSDDPRWKLCCVVGTQGIGKTTFVKKVCDDASVKKHFNSVVWIDVSRFTNVKELLMSMVTPDNEQSRRAIDAMDANMLAEFIQQVLESSRYFVVLDDVPDIGTWRAVKGAFPIGNCGSRVIIVSRFADTCHKICAGTGDHSHFYDMKPLSEEESWILFCTKAFSGSLHCPPSLVQISKGIIQKCNGLPMAILVIAGALATKGNRVDAWEMFYVSLVDKLQGSYSE…	CaChiltepin.pep	Capsicum annuum var. glabriusculum	Chiltepe	Capsicum	annuum
Capang07g001540	CHAIN	chain	1	881	(CC)(NBARC)(LRR)	NLR	CC-NLR	CNL	MGDPITSAVAELIVKDLSKQVNIHSQYAILFESQFEEMRELNLIRSYLTEANRMKRNNESLKSTLSKLDELIYEADNVITDCQIREDYLRMKGNPSCLFPSPREIFFRYNTRKKLTELNKEIVTMHQKLRAFVGPITEQSRSDHISSRWNSHVFDQTLIVELSEDTRKIKEWILSHSESLHLVGIVGMGGLGKTTIVQKIYNDRQVNVRFQKKVWVSVSQTYDDLSMMKGILKQLNADDSGTDKRDLLNRIRVALSHKSYLIVMDDVWSIDDGWWDRISSGLPKFKEHNSCIIITSRNEDVVKRMGATESRIHRPRLLDDEESWSLFCKVAFLSTKGKCNTQLEEVGREIVRKCHGLPLAIKTTGGMLSSKPQSLGEWTRICENFREKLVSDCVSNISV…	CaChiltepin.pep	Capsicum annuum var. glabriusculum	Chiltepe	Capsicum	annuum
Capang03g001800	CHAIN	chain	1	852	(CC)(NBARC)(LRR)	NLR	CC-NLR	CNL	MVDVFVSFAVQKLGDFLIQEVNLRFSLREDVQWLRNELLFMQSFLKHAEKMQSRDQRVQQWVFEINSVANDTAAILETYSFEAGKGEGDGFASRLKACTYICRKETKCYKVSKEIQSLKLUIMDISHKRETYGITNINNAGEGPSNRPNNQSARLTMRRTTSYVDDQDCIFVSLLDIVERLLAELLKVEPRQTIISIYGMGRLGKTTLARNLYNSPNIVSSFSERAWICVSQEYNTMDLLRNIIKSIQGRTKENLDLLEKMSETDLESYLRDLLKESKYLMVVDDVWQREAWESLKRAFPDNKNGSRIIITTRKEDVAERADKKGFVHRLHFLSQEEIWDLFCRKLLDVRAMVSAMEGLAKDMVKCGGLPVVIVVLSGLLSHKRGPEEWQHVKGHLWQN…	CaChiltepin.pep	Capsicum annuum var. glabriusculum	Chiltepe	Capsicum	annuum
Capang02g001368	CHAIN	chain	1	945	(CC)(NBARC)(LRR)	NLR	CC-NLR	CNL	MAEAAVSYVAERLIDLFQRKIVFLKNVQQGVEGVRNELIRMKCFLKDADMKQEEDEAATIRNWVSEIRAVAYHAEDVIEIFIHQVESQQRQSLFIKCAFUPKKLYCLYKVGKEIESIQTRILEISNSRERYGIRNIQGLGEDEGSSTTREKMCELRRSSPLVANKDVVGLEKHVNSVVSILLKEDKSLRVASIVGMGGIGKTTLAKEVYNKTQIRNKFETRAWLYVSQDYRPMKIIKELILQVANPEEDKVKIVDTMDKLSQAGLEEMLQSRLEDTCYLIVLDDIWTTEAWNLIVRSFPDNDMSSRLLLTSRRKEVALHADALIIPYKLEVLNEQESWELFLKKAFPKDRECPQDLVDVGKDILEKCDGLPLAINVIGGLLAGKKQRSEWQRVQRNLSS…	CaChiltepin.pep	Capsicum annuum var. glabriusculum	Chiltepe	Capsicum	annuum
Capang02g001364	CHAIN	chain	1	911	(CC)(NBARC)(LRR)	NLR	CC-NLR	CNL	MAEAAVSYVAERLIDLFQRKIVFLKNVQQGVEGVRNELIRMKCFLKDADMKQEEDEAATIRNWVSEIRAVAYHAEDVIEIFIHQVESQQRQSFFVKCAFYPKKLYCLYEVGKEIESIQARILEISNSRERYGIRNIQGHGEGEGSSTTREKMRELRRSSPFVANKDVVGLEKHVNSVVSILLKEDKRLCVASIVGMGGIGKTTLAKEVYNQSQIRNKFDTRAWLYVSQEYKPMKIIKELILQLAKPEEDKAMIVDTMDQLPQAGLEVMLQRRLEDTCYLIVLDDIWTTEAWDLIVRSLPDNDKSSRLLLTSRRMEVALHADAHTPPYKLEVLSEEESWELFLKEAFSENLVCPQDLVDVGKAILQKCDGLPLAITVMGGLLAGKKKQKSEWQRVQRNLS…	CaChiltepin.pep	Capsicum annuum var. glabriusculum	Chiltepe	Capsicum	annuum
Capang02g001359	CHAIN	chain	1	905	(CC)(NBARC)(LRR)	NLR	CC-NLR	CNL	MVEAAVSYVTELLIDLFQRKIVFLRNVQQGVEGVRNELIRMKYFLKDADMKQEEDEAATIRHWISEIRAVAYHAEDVIEIFIHQVESQQRQGFFIKCVFYPKKLCLYKVGKELELIQTRILEISNSRERYGIRPIQGLGDGEGSSTTREKMRELRRSSPLVANKDVVGLEKHVSAVMSILLKEDKRLRVASIVGMGGVGKTTLAKEVYNQTQIRDKFESRAWLYVSQDYKPMKTIFKELILQLADPEEDKVKILKTMDKLSQAGLEMLLRRLEDTCYLIVLDDIWTTEAWDRIVRSFPNNGKSSRFLLTSRRREVALHADAHTTPYKLEVLNEEESWELFLKKALAEDRECPRDLVDVGKKILEKCDGLPLAITVMGGLLAGKKKQRSEWQRVQRKLSS…	CaChiltepin.pep	Capsicum annuum var. glabriusculum	Chiltepe	Capsicum	annuum
Capang02g001363	CHAIN	chain	1	634	(CC)(NBARC)(LRR)	NLR	CC-NLR	CNL	MAEAAVSYVAEWLIDLFQRKIVFLRNVQQGVEGVRNELIRMKCFLKDADMKQEEDEAATIRDWISEIRVVVYHAEDVIEIFIHQVESQQRQSFFIKCVSYPKKLCCLYKVGKKLELIQTRILEISNSRERYGIRPIQGLGDGEGSSTSRERMHELRRSSPLVANTDAVGLEKHVSSVMSILLKEDKQLRVASIVGMGGVGKTTLAKEVYKQTQIRNKFDTRAWLYVSQDYKPMKIIKELILQLANPEEDKVKIVDTMDKLSVADTCYIIVLDDIWTTEAWDLIVRSFPDNDKSSRLLLTSRRMEVALHADAHTTPYKLEVLSEEESWELFLKKAFSENRECPQDLVDVGKANLQKCDGLPLAITVMGGILAGKKKRKSEWQRVQRNLSSYLVKTHGVST…	CaChiltepin.pep	Capsicum annuum var. glabriusculum	Chiltepe	Capsicum	annuum
Capang07g001338	CHAIN	chain	1	926	(CC)(NBARC)(LRR)	NLR	CC-NLR	CNL	MAHAAVVSLQQKLQEMLEGDNSCYREIRQAVSSWHAFLEDSLSVTSAPEAVDYLEKRLKYLATRLLDSINLYELKRRSGCYPQSWKVFQGEFMTAGSDSINEYLKKVMNARNDIDSLPISDTVESNSEYSPNLQATVLELDDDLMTIKSRLIGPPSKLDVISIVGMGGIGKTTLARQVYDDIYMEHHFYIRAWITVSQMHQHREMLLGILRCFSLVNDNTYLKSTEQLAEQVYRSLKGRRYLIAMDDVWDTSAWDVVKRSFPDDKNGSRVILTSRIANVGIYASSGSPHYMQCLSVEESLKLFNLKAFGRETCPLELEKATKQIVEKCQGLPLAIVVVAGFCSKISKTENCWEDVAHKIGMVVSRGTEECLDLLTLSYNHLPHHLKPCFLYMGAFPKDF…	CaChiltepin.pep	Capsicum annuum var. glabriusculum	Chiltepe	Capsicum	annuum
Capang03g004066	CHAIN	chain	1	915	(CC)(NBARC)(LRR)	NLR	CC-NLR	CNL	MADVALQFAVEILVPIIKETWKYIDSGKEDSANELLGELNRLKAFLQDAAKYRQSNSEQWKNFVKEVQVMVYEAEGLIDKLMVEMKLHQKKNKFEQIVDIKYHKTVKDLVEDIKAILGKVKNIREANLQAFQAKPILDYQPEIVAPGTQDTLLEENKVVGFDEEAKVVIKRLVKGTKDLDVIPVVGLPGLGKTTLAIKISKDPQVSYDFFLTIWVNVGPQSKLKGVFLSILKAFKKQTTEYQDMDVKELPKIICEFIDKGGKCLIVLDDVWTTDVVDAVMNVFPEKSKGHRIMITTRDGRIGRYANANPHMLKFLKMEESFQLLVNRVFGSNIRRCPVELIEHGESIAKQCFGVPLAVVVIAGALRGRTSKSDWKMVEDNVKHLINKDDDPKSCLKFVE…	CaChiltepin.pep	Capsicum annuum var. glabriusculum	Chiltepe	Capsicum	annuum
Capang03g004065	CHAIN	chain	1	1227	(CC)(NBARC)(LRR)	NLR	CC-NLR	CNL	MVQNDIDDALDQLGMIKSGGDLSSVELDEIEDLELELRFLRTFIKYKNVLLPDSLVKITEKAQRIVKEIDFGIIPDELISQLQEFVEGNTSSMCNFELDDSDPTKYMDYLDENLNDSLRLLFGEPDPDMAKEVKILKNQLPYIQKRMRFLRYLYGTEINGCVGHEKLKGLRTQIQLMAENVGHFYLSLFGDEDHTLVSSCLCLIVLVELEMKKIFHGELKASKFTQSKTFREKKLPKGFSHHLNSLLVNLRNNKLKNVASARNINVAIEFLLVFLSDVPNHVINGKRLNEVLVKIGVVVGDMLCVIKEDASKTDDAMIQILDKVEDLKVEVEERYKSLKYSPSNEFPTVGGLSFIHSFLRKLNDMLKSESSLDFMMRPYIRILDEDLSYLTFVFRDVAN…	CaChiltepin.pep	Capsicum annuum var. glabriusculum	Chiltepe	Capsicum	annuum
Capang03g003299	CHAIN	chain	1	1175	(CC)(NBARC)(LRR)	NLR	CC-NLR	CNL	MAQNDINDVLDYLRRIKRGDNLNSIKIIDQIETLEPMFIEVFKVVNGCVSASPKVELTLLEFIQGNTSLRYNYELNDSNLSEYMDCLNKNLNDYLMMCLEWGRSNHSLPSEVILETNRFIKQLKIVQKKMRFRYLYVSEINGYIDHEKLESLETRIQFVAGNVGQFCLALSVVGDKDDIFSKPPYLLCLIVLVELEMKKIFLGELKTSKFTQSRTFKDKKLPKGFSHHLCSLLVHLRNKKLENFPNSVSSRNIDVAIEFLLVSLDGLNHVINGNLLNEVGAIVGDVLYVIQKLLPTSINKDDTSKINICSIQILDKTEHLKAQVEKYYKSLKFTSQFPIVGGLRFLDSLLGKLNDMLKFESGLVFMMRPHIAILEKEISSLSSIFRDVAQMHHEHKILK…	CaChiltepin.pep	Capsicum annuum var. glabriusculum	Chiltepe	Capsicum	annuum
Capang01g000410	CHAIN	chain	1	799	(CC)(NBARC)(LRR)	NLR	CC-NLR	CNL	HEGLKLLEGKINEKTYQVEDTVDSKLRKYFLAKCKLPKKKAYSVLCRRLQVAVEEMEFIRKEAMKIKGDKIITLKFNSKISPARLVCSPSVQQKPVGFQDELEKIIRSLRHGPRELDIISIAGMAGIGKTTLARAYNDPLVVNWFEVRAWTTVSYEYREKDMLLDLFYQVVPRINEINQESYKQPVYQEEIYQENIADRLQKSLKRKRFLIVVDDMWSTAAWDNMSRLFPDDDNGSRVILTSRLIDVVTHANPDRQPHRLFLRCCUGWELLCQKLFGKRVCPPELEEIGRSIAEKCQGLPLAIVVVAGHLSKMSKTPDCWNTVAESVGSFVNREPGQCLDTLALSYNYLQHLKACFLYMGAYPEDFEIPLSKLIRLWIAEGFLNATALMTVEKIADECL…	CaChiltepin.pep	Capsicum annuum var. glabriusculum	Chiltepe	Capsicum	annuum
Capang00g000498	CHAIN	chain	1	1044	(CC)(NBARC)(LRR)	NLR	CC-NLR	CNL	ILFKLAAEILKSLGFLAAEEVGSIYGLCNELQNLSATVSSIQAVLIDAEELQGRSHQVQDWIMRLKKVFFEVDDLLDDFATEIMHRKLVDKIGIFFSKSNPMIYNFKISHRLKAIRRDLDVIAKDKASLNLVEKRQQPLLPEPYSVQLNLYRQTYSFVPKGEVIGRSDDKQEIVDFLLDSEFEENVVVISIVGLGGLGKTTLAQCVYNDEMIKKNFDKALWVCVSDVFEVKMIAEKIIESGGGEQANYLQLEAVQNELRKMLDGKKYLLVLDDVCNEDPLKWSNLKNMLIGUAKGSKILVTAGSDMVSEVFGSVHQHKLGDLSKEEAWRFECTNERKNLTLVEIGKEIVRKCGGVPLAIRSVGSLLHLKRTEDEWMYFKNQELSNITRGGNDLMAILRL…	CaChiltepin.pep	Capsicum annuum var. glabriusculum	Chiltepe	Capsicum	annuum
Capang11g002162	CHAIN	chain	1	888	(CC)(NBARC)(LRR)	NLR	CC-NLR	CNL	MTEVAVNSLLENLLELARENVDLIVGVQDDVKDLTAELQILKAFLQDVSKINRDTQSWKQTMKDIRNVVYKAEDSINKFLGRAKQHRDTNLAAKWMDVPYWTSVKNVAKEIKSIRIDLNDLRVKYTPLLEEATQLSTLSRTTPQPIQVNLSDEDEVVGFEEEAYTVIGKLIDGSNNLEVVPIVGMSGLGKSTLARKVYKDSRISFEFFSSIWVHVSRSYNKTEVLLSILKRLRKQLDDESDEQMVDEIRTRLGYGGKCLIVLDDVWSTDIIDVIIDVFPDNNKGHRIMLTTQLEEVASCFNRDFHKLTFLSDENSWRLFKLKIFRKECCPPELEEIGRNIAKKCSGLPLAVVVIAGVLLGRTTKRDWQFVYENLGAHLINRDQPNSCFRFIKMTYDLLS…	CaChiltepin.pep	Capsicum annuum var. glabriusculum	Chiltepe	Capsicum	annuum
Capang00g000730	CHAIN	chain	1	792	(CC)(NBARC)(LRR)	NLR	CC-NLR	CNL	LEVQVKEVANTVEQTIQLGVTEVVLANDENLRVKAHERLSDGLQQAAKDIDSIWKESTKIQDKGNAMNFQWFKIFQCFTIFQWFNIFQWFNKTSKEYTNVENSMVGCDDQRKRLVEDLTRSYSGEPKVIPIVGKGGIGKTTLANEVYNDACIRSNFDVCAWATVSQQQNVKEILLSLFRSTKVDKVFMESEAKLPDMLQKSLKGKRYLIVLDDMWKSEAWDAMRLCFPRENKGSRILLTTRNTEVARYAGTKNSLSMRFMDQDESWNLFKSVAFSSEELPSDLETIGKQIADEYHWLPLTIVVVAGLLKSKRAIEDWESVAKDVKSFVTNDPDERCSRVIGLSYDHLTSDLKTCLLHFGIFPEDSDNSVKNLMRSWMAEGFLKLENDLEGEAQKCLQUL…	CaChiltepin.pep	Capsicum annuum var. glabriusculum	Chiltepe	Capsicum	annuum
Capang05g000711	CHAIN	chain	1	849	(CC)(NBARC)	NLR	CC-NLR	CN	MSQKLDKFERLVQSLFYQDEDDNILSKYDMDDVAHRLMEDIKSYLSLKHDFVAMTTEEKTIEYWDSLLKNLHYLPKYCAKLFLPMNEYKILRQVCRHLGDFYRLIIKGCIANKTTEYLYPRLQMTADIVTEFCFDHWCNEKLLFKYGTYECSSKIASLLLEIIPVELEVLYICTSKVKESRSTELEGFVKQILKASPRILQNYLILLQGRMAGAVAVNALTQSIYIMMEFLLIFYTDIPKRFIHRDKLNDMLAHLGVLTREISILVNKSSENMINEANFATSDFFQEVEQIKGELRQMFLKAPKSSQRRFPMDDGLLFINLLLRHLNDLPIASAYLGALMKKEIRMVKECLEFLRSFFGEVRQRLDHNGLLKNLWSRALDVAYEAEHVINSILIRDNSL…	CaChiltepin.pep	Capsicum annuum var. glabriusculum	Chiltepe	Capsicum	annuum
Capang04g002008	CHAIN	chain	1	1006	(CC)(NBARC)(LRR)	NLR	CC-NLR	CNL	SEEVRSIYGLANELHKFSATLSSIQGILNDVEERQGSSHQVRDUITRLKKVVFEANDLLDDIATEVKHRKLFNKVGNFESYDLILKISHLLKDIRPKEIRSLNLVERRQPLLLEPYSVQLNLDRETYUFVLDGEVVGRNNDKQKIVDFLLDSEIEENVVVISIVGIGGLGKTTFAQCMYNDEMIKENFEKKLWVCVSYVFEVKMIAEKIIKSGGGKKDNLLDAVQNELRKMLDGKKYLLVLDDVWNEDTLKWSNLKNMLISGAKERKILVTTRSDVVEEVSGSVHQHKLGDLSNEDSWTLFEKWAFESNKENKNSNLVEIGKEIVRKCRGVILVIRSVGSLLRVKRMEDEUMYFKNQDLSSITRGGNHIMAIURLSYNYLPQQLEICFAYCSLCPKDFK…	CaChiltepin.pep	Capsicum annuum var. glabriusculum	Chiltepe	Capsicum	annuum
Capang00g000878	CHAIN	chain	1	894	(CC)(NBARC)(LRR)	NLR	CC-NLR	CNL	MTEVAVNSLLEKLLELGRENTELIVGVQDDVNDLVADLQILKAFLKDASKIDGDNQGWKQSLKEIRSVVYKADDSVDKFLVEAKEHQDTHPAAKWIDVPYWINVKNVAKEIQAIKNKVKDLQVKYKPLLETDTQLSTLSMTTPQPIQINLSDEDDVVGLEEEANTVIDRLIHGSEKLEVVPIVSIAGLGKSTLARKVYRDSRITFEFVSCIWVNVSRSYNKTKVLLNILKHLRKQLDMNKSDEQMIKEIRTFLGHGRRCLIVVDDVWSTDIIEFIKHVFPSNKKGHRIMMTSRFEEVGSCFNHDCHKLTFLTDEESWFLLNLKVFGKRYCPSELEETGRNIAKKCNGLPLSVLVTAGVLAGRTTKREWQLVYENMGDCLIYSNDPRTYVGLIKMSYDLL…	CaChiltepin.pep	Capsicum annuum var. glabriusculum	Chiltepe	Capsicum	annuum
Capang05g000014	CHAIN	chain	1	645	(CC)(NBARC)(LRR)	NLR	CC-NLR	CNL	MAESFLFNIIERVLAKVSSIAVYEISLAWNVKTDLRKLQSTLSTIKAVLLDANEKQAKNHEVRDWLEKLRDVVYDVDDLMDDLSTQLLLQMHFQKSFGKKVRRFFSSSNPIIYRFKIGRRVKEIRELLNEIADDRKSFHFTEHNYLIPAENTSREQTHSSVRASDIIGRDADQENIVKQLIDSHNEENISVIPIVGLGGLGKTTLVKLVYNDNRVVQNFDLRMWVSISEDFSLRKIIEKILRSATGESFDHLDMDQLQGCLGNVLRLKRYLLVLDDVWNEDQHKWTDLRELLMNCASGSKIVVTTRSKMAALITGTVPPYYLEGLASDDCLSLFLKCAFGGQDNMFPNLVEIGKEIVKKCGGVPLAVKTLGRLLYTKTDENEWLQIRDNEIWEIEQKES…	CaChiltepin.pep	Capsicum annuum var. glabriusculum	Chiltepe	Capsicum	annuum
Capang01g000780	CHAIN	chain	1	990	(CC)(NBARC)(LRR)	NLR	CC-NLR	CNL	AFLQVLLNKLTFFIQGELGLVLGFEKEFKNLSSMFSMIQAVLEDAQEKQLKYRAIKNWLQKLNVAAYEVDDILDECKTEAARFKQAVLGRLHPLTITFRYKVGKRMKELMEKLDAIAEERRNFHLDERIVERQASRRETGFVLTELEVYGRDKEEDEIVKILINNVSDAQELLVLPILGIGGLGKTTLAQMVFNNQRVTEHFNLKIWVCVSDDFDEKRLIKAIVESVEGKSLGDMDLAPMQKKLQELLNGKRYFLVLDDVWNEDQEKWASLKAVLRVGASGSSILITTRLEKIGSIMGTLQLYQLSNLSQEDCWLLFKQRAFGHQMETNPNLTAIGKEIVKKCGGVPLAAKTLGGLLRFKREESEWEHMRDSEIWNLPQDENSVLPALRLSYHHLPLDL…	CaChiltepin.pep	Capsicum annuum var. glabriusculum	Chiltepe	Capsicum	annuum
Capang07g000170	CHAIN	chain	1	967	(CC)(NBARC)(LRR)	NLR	CC-NLR	CNL	MAFAAVTVCLQTLDQTFSSNPFLNLDKDEHCQFLSEKLGIFKRFLEDSTNKCDDLGKVEDLERRIRDVSYRAQDYVEELAFFSWKDMDLLKCYDRVYSTKGCLSQIVDETKLIELEVMKIYEQMSCHADVNDSESYLLESSQEKSPAVQDIVVGLDDDVLEIKTRLCSFSSKLEIVSLVGMGGIGKSTLARMVYDDSFIQYHFSIRAWVTVKDRQVKGLFLGLLDSIVEFTAEIHEKHSEQLEEMLYRKLKHNRYLIVLDDVWSTEVWGKIRRCFPDDKNGSRILLTTRLTKVALHAKSDSAPYCLKLLDLEESWELLCQKVCGRKFDRPDLEDIGKKIAGRCQGLPLTILVVAGQLSKLQRTRMCWQIFAKTVGSIVTDEHEKCLDILALSYRNLPHH…	CaChiltepin.pep	Capsicum annuum var. glabriusculum	Chiltepe	Capsicum	annuum
Capang04g002228	CHAIN	chain	1	969	(CC)(NBARC)(LRR)	NLR	CC-NLR	CNL	AFIEVLLQNLSSFIQKELGLLYGIDEELRKLSSSLSTIKAVLQDADQEQLSEKAIRNWLQKLNSATYEVDDVLDECAVKAIGLKERARRIGCISMPSGFSLENVFFRHQIGKKVKNAIKKLDGIAEERIKFHFSEVTSKKRLSTTEEVRETGFVLTPAEVYGRDDDSRKIIEILTKHVDDTQELLVLPIVGMGGLGKTTVAQLIYNDVWVHEHFDLKIWVCVSHNFDEKRLIRAIVEAIVGKDISVSELASLQSQLITLLRRKRYLLILDDVWNEDQEKWDKLKALLTFGSTGTSVITTTRLEKVASIMGTVKPYCLSCLSEYDCWLLFKQRAFGLDRKESPNLVDIGKEIVRRCCGVPLAAKALGSLLRFKSDEKEUSFVRDSDIWNLPQDESSILPA…	CaChiltepin.pep	Capsicum annuum var. glabriusculum	Chiltepe	Capsicum	annuum
Capang05g001300	CHAIN	chain	1	872	(CC)(NBARC)(LRR)	NLR	CC-NLR	CNL	AYSAVFSLFQALEQRNTELFHCQTTEMLDFLRATAEYFLKVLEQARKIRPSTTEKIKSLEEKIRIAANKAKDAVDLKIFQIIKDTSLMKKSIRREDLLPVVEKMDITKREVMETLSEFSTSISDIVDDEIVEVSILPNLGSAIVWGLDDDVELIVERLRGQQSDLDIVTVSGMGGIGKTTLARRTHDHLSIRYHFDLRIWVTISQEYRRRSVFLDVLHCISKQANVFIGEDYDKKDDNELADLVRKNLMGRRYLVVVDDIWSTDVWDRIRRIFPECNNRSRILLTTRDTKVAMYADSNSPHHMTLLDLDYSWKFICDRVFGPEHDHPPELEEIGKEIAEKCQGLPLTISVIAGYLSKMARTLESWKYVTETLSEIVASHPDKCLGVLGLSYNHLPNHLK…	CaChiltepin.pep	Capsicum annuum var. glabriusculum	Chiltepe	Capsicum	annuum
Capang04g000658	CHAIN	chain	1	929	(CC)(NBARC)(LRR)	NLR	CC-NLR	CNL	MVDAVVSYAVQKLGDFLIEEVSLRRSLRANVLWLRNELSFMHAFLKDAEKKQADHLVQQWVSEITSVANEAVAILEAYSLDAAKDGDLAVGFFDHLQACACVCPKEVNFHNIEEDIQSLRDRVMDISRKRDTYGITHINNNNAGEGPSSMPNDPSSTLTRTLRRAVSYVDEDQIFVGFQDVFQRLLDELLNEEPRRNVLSIYGMGGLGKTTLARNLYNSPSVLTSFQTRAWICVSQQYIIQDLLRSIIKSIQGCNEETLKMLKEMTERDLENRLRVLLMHRKYLVVVDDIWNRGAWDGLKRALPDNNYGSRVILTTRKKDVAERVVDKGFSHELSFLSKEESWDLFCKKLRLGSDLESFSPLMKGLAMEMVEQCRGLPLAIVVLGGLLSYRSGVDEWRK…	CaChiltepin.pep	Capsicum annuum var. glabriusculum	Chiltepe	Capsicum	annuum
Capang04g000660	CHAIN	chain	1	931	(CC)(NBARC)(LRR)	NLR	CC-NLR	CNL	MVDAVVSYAVEKLGDFLIEEVSLRQSLRENVHWLRNELSFMQAFLKDAEKRQAEDHLVQQWVFEITSVANEAVAILEAYSLDVAKDGDHAFGLVDRLKACACICQKEAKFHNIGKDIQSLKERVMDVSRKRGTYCITHINNNAGEGPDNPSSTVVRTLRRAVSYADEDQLFVGFQEVFQRLLDELLKEESRRNVLSIYGMGGLGKTTLARKLYNSPSLLSSFQTRAWICVSQQYSTADLLRGMIKSIQGCNEEMLKMLKEMTERDLETHLRNLLKEHKYLVVVDDVWHREAWESLKRALPDDNNGSRVILTTRKEDLAERVDDKGFSHKLRFLNEEESWDLFCKKLRPENKMVGASLFSPSMESLAKDMVEKCRGLPLAIVVLGGLLSYRKGMHEWQKV…	CaChiltepin.pep	Capsicum annuum var. glabriusculum	Chiltepe	Capsicum	annuum
Capang04g000659	CHAIN	chain	1	823	(CC)(NBARC)(LRR)	NLR	CC-NLR	CNL	MVDAVVSYAVQKLGDFLIEEVSLRQSLRENVHWLRNELSFMQAFLKDAEKKQAEDHLVQQWVFEVTSVANEAVAILEAYSLDAAKDGDHAAGFVDRLKACACICQKEAKFHNIGKDIQSLKERVMDISRNEIPMVLFTSIIMLEKGQMSTLARTLRRAVSFADEDQLFVGFQEVFQRLLDELLKEESRRNVLSIYGMGGLGKTTLARNLYNSPHVLSSFQIRAWICVSQQYSTLDLLRRIIKSIEGCSEEMLKLLKEMSERDLETHLRNLLQERKYLVVVDDVWHREAWDSLKRAFPDNNNGSRVILTTRKEDVAERVDDKGFSHKLRFLKKEESWNLLCKKLRPENKMVGADLFSPSMESLAKDMVEKYRGLPLAIVVLGGLLSYRKGVDEWQKVKTH…	CaChiltepin.pep	Capsicum annuum var. glabriusculum	Chiltepe	Capsicum	annuum
Capang11g002063	CHAIN	chain	1	876	(CC)(NBARC)(LRR)	NLR	CC-NLR	CNL	MADRVVNFFVENLLQLLSDNVELIKGVDDDFKLLLEEVKRLKAFLDDAAKFHSDSNQWEQLVQDIQRMVFKAEDVIDKFLVQAKLHRDKNKVGRFFDVSHLATVRALAAEIKAIHEKVKKLREDNKDAFQPKPVLELPKKGHELTQGPSLEDDEVVGFDEEANKVIKRLFEGPAESLDIVPVVGMPGLGKTTLARKIYNDSKLSYEFFSIIWVYIGQSYKIKDIFLNILKFFTKRIEDHLNDDVDTLANVISVYMSKGGRCFIVLDDVWEAIVIDYVKKVFPENKKGHRIMMTTRDVYLATYANPDPHDLKFLTPQESFELLVKRVFGNGSCPDELVGLGEKIAGSCDGVPLAVVVIAGALRGRPNKSDWQRVQKNVAEHLYKNSQESCLKFVQMSYDR…	CaChiltepin.pep	Capsicum annuum var. glabriusculum	Chiltepe	Capsicum	annuum
Capang02g001323	CHAIN	chain	1	888	(CC)(NBARC)(LRR)	NLR	CC-NLR	CNL	MAEIALTAVINKAIDISSNALFNELSSASSLKENISWIETEMRRMRSYLADAEAKQISSHGVANLINDIQQLAQDVENVLDTYLFEIAYHYEGEWRRQCLKEAARIFSCYGHTAHKLVAWVEEIKRKVADIDRARVTYNITDSSSNNKDEIFCTSDQRRSFLHVDESEIIGLEEDCKELEMKLLDDNLDFEVISIIGMGGLGKTTLAKRVYRRVKCHFDCSALVYVFQEPRSKDLLLEVAKQVGLGEDKMEQNLETNLYNFLKEKRYVIFLDDVWSTETWEALSSSFPIFASSTNGSRIIITSRKNDIGRYIGGESSIYNLQPLKPEDSWKLFVKVLLRASKDNKSGIPSNLVGIGKELMKKCGGVPLAIVLTASLLRAKEKSEHDWNRVLKNTHQGHE…	CaChiltepin.pep	Capsicum annuum var. glabriusculum	Chiltepe	Capsicum	annuum
Capang00g001503	CHAIN	chain	1	884	(CC)(NBARC)(LRR)	NLR	CC-NLR	CNL	MAHASVASLMRTIESLLTSNSPMQSLICDHREELCALCEKVSSLEVVAKNFEKNNVSGEMADLEVEVKEVASAVEDTIQLRVTEVLENDESLREKAHRLSDSLQQVAEDIDRILKESTKIQDKGKQASKESTVQEFPSSPKDILNVENCMVGRDDQRKRLVEDLTRSKSVEPKVIPIIGMGGIGKTTLANEVYKDACIRSHFDVCAWATVSQQHNAKEILLSLLRSTKGDTFDMNDETELANMLKKSLMGKRYLIVLDDMWKTEAWDAVKLCFPSGNKGSVILLTTRITEVARDAGTKNLSLQMDLMGPDESWLLFKSVAFSSEELPSDLKTIGKQIAEKCHGLPLTIAVIAGLLKSKRAIADUENVAKDVKPFVTNDPDKQCSRVLGLSYNHLTSGLK…	CaChiltepin.pep	Capsicum annuum var. glabriusculum	Chiltepe	Capsicum	annuum
Capang11g002088	CHAIN	chain	1	834	(CC)(NBARC)(LRR)	NLR	CC-NLR	CNL	FPKTDGLGFLKCFLGKLEELLRSNLASDINLKYWIESVKEGLLSLRSLIDHFAENLDEHDEVYGLVTSVTEIANKAEYVIDSCLACSHPLWYKILWISEVLEHIKLENKVVSETCQRKKIDATAHEVKKTTYRASSLSASTPISNEETEGFQEAMDTIKEQLLGGSPQLDVISLVGMPGIGKNTLAKKIYNDLIVTGHFDVHAKCHVTQVYSWRELLLTILNDVLEPADRTEKGDGEIADELRRFLSTKRFLVLIDDVWDYNVWDSLHMCFKDARYGSRIILTTHLSDVANYAKSESNPHHLRLFTDHESWRLLHEEVFQEESCPSELRDVGFRLAKSCGGLPLFIVLVAGILKVKKKQVDWWKEVEERLDAQNMGSLGESMRIIGFSYRNLPHYLKPC…	CaChiltepin.pep	Capsicum annuum var. glabriusculum	Chiltepe	Capsicum	annuum
Capang02g000690	CHAIN	chain	1	1356	(CC)(NBARC)(LRR)	NLR	CC-NLR	CNL	MAVAELFLSAFLTVLFEKLASGELLNFARKEGIHFQLKKWSRTLSKILAALADAEEKQISDRAVKLWLEDLRDLAYDLDDVLDDLSTEILWRKMMAEFNSKKSKVQKLLIPTCCTNLTPRTVKFNHSLESKLGEINSRLLEMSQQKSDLGLSENNGGRFKFNRMRERMPTTSLVDESRVYGREKDKQAILDLLLSNQGTCHLEVCIVPILGMGGVGKTTLAQLAYNDTQINDCFDLKIWVCVSEVFDVFGITKLIFESVAPESREINGLNMLQVSLKEKLSKNKFLLVLDDVWNENYEKWDLLLSPLRVGLPGSKIVVTTRNEGVASVMSSIPPYRLKELGSGDCLSLLCQHALGSTNFDAQPDLRMIGERLVRKCKGLPLAAKTLGGLLRTKSSPKEW…	CaChiltepin.pep	Capsicum annuum var. glabriusculum	Chiltepe	Capsicum	annuum
Capang03g001530	CHAIN	chain	1	1225	(CC)(NBARC)(LRR)	NLR	CC-NLR	CNL	LREVIVNLQDFVERLKNEEDQTVLETDQIEKMTFLSACLQLFHYILDGSNAEMSFLSYEVHDLVQSLFHQSGDDMLVKLKDHVFPCLLENIESSKISDHHYESSATMTEDQLVELLDALLVNLHYLPKVRAELLLPSRTQYELLQNVFGNLRDFHGLMVNGCIERKTIECVLPQIQLMAERVGHFYEEDEENEENEENKEDEENEENEYEVYSMLVHLLLKIIPVSLEVIHICSTNLKASKSAEVGRFIKQLLEASPDIFREYLIHLQQHMVNAITPSTPARNIHVMIEFLLIILTDASKDVIRHDKLFVFLERVGELSKDVFVLVRNLEENMKETSGASLNLLANIEILKEDLKNVFLEAPADSSELCFPMSDGPLFMTLLLTNLNDLLNSNAYSVVL…	CaChiltepin.pep	Capsicum annuum var. glabriusculum	Chiltepe	Capsicum	annuum
Capang03g001095	CHAIN	chain	1	886	(CC)(NBARC)(LRR)	NLR	CC-NLR	CNL	AYSAVISLLRTIDQRNILELFHGHTAETVDSIRATAEYFQGVLENTSNKSGVDLGKIKSVEEKIRVAANYAEDVVELKISQIIKGISWTFGILQHEDLLPVVEKMDATKKQVVVEILAHDVDKVLELSSGDPLVGTSSASDPTLSELEEDIVHGIDDDLEIIVKRLTGRLSDLDIVTISGMGGIGKTTLARKAYDHSAIRYHFDILHWVTISQEFRGRNVMLEAIRCISMQRNNVNENDYDKMDKSELANLVQKNLKGPRYLVVVDDIWSRDVWDNIRGIFPNFNNRSRILLTTRETEVAMYANTSIPHKLNLLNLENGWKLLDKAFGSKHDHPLALEEIGKEIVQKCQGLPLTISVIAGHLSKTARTLESWKDVARTLSKIIANHPDNCLGVLGFSYH…	CaChiltepin.pep	Capsicum annuum var. glabriusculum	Chiltepe	Capsicum	annuum
Capang08g001157	CHAIN	chain	1	898	(CC)(NBARC)(LRR)	NLR	CC-NLR	CNL	MAESAVKILIMGIEFMLNHPGYVIGGVRHEISKVKLELESIGSFIKDAEKCKSQNEGVSVWVVQVRDVAFEAEDVIDEFSYHVDSMKKGGFGGRLAGVFYFPKVIWLRYKTALELKRIRGEIKDIAKRSKRYDLSHMEASSTVGSNSHNSSSCVQNIGESSLFIKNDEIVGIDHVRDSLLSRLEGQEAHRIVISVVGMGGSEQHDRGLAQKADLGVFGWRGRYDPENLMSMDYRQLVEILVKFLDKKRYVVVFDDVWNNNFWRQIGVALPDDENRSRIIITTRNEDIAAFPYGPGGTHVFRSEPLADDYAWTLFCNKAFSSQPNCQCPPELEKIGRALVKTCEGLPLAIVALGGLMGSKDRSELKWREVHDSLSWHISNNKLLDEVKNVMLMSFNDLPY…	CaChiltepin.pep	Capsicum annuum var. glabriusculum	Chiltepe	Capsicum	annuum
Capang03g001798	CHAIN	chain	1	822	(CC)(NBARC)(LRR)	NLR	CC-NLR	CNL	GLREDVQWLRNELLFMQSFIKHAEENPSGDQRVQQWVFEINSVANDAVAILETYSFGASDVDGFASRLKACTCICTKETKFYKVGKEIQSLKQRIMDISRKRETYGITDINNAPTRPNNQSAMVRTLRRTTSYVDDQDRLFVGFREVVEILLAELLKEEPRRSVISIFGMGGLGKTTLARNLYTNPNIVSSFPTRAWICVSQEYNTMDLLRNIIKSIQRRTKENIDLLEKMTETDLESYLRDLLKEDKYLVVVDDVWRREAWESLKRAFPDSKSGSRVIITTRKEDVAERADNKGFVHKLRYLSQEESWDLFCKKLLDVQAMVSAVERLAKDMVDKCGGLPLAIVVLSGLLSHKKGLEEWKKVKTQLWQNIKDDSLEISFLLSLSYNDLPTALKQCFLS…	CaChiltepin.pep	Capsicum annuum var. glabriusculum	Chiltepe	Capsicum	annuum
Capang03g001793	CHAIN	chain	1	862	(CC)(NBARC)(LRR)	NLR	CC-NLR	CNL	MADTFVSSVVQKLGDFLIHKVNMYLSLREDVHWLQNEFLFMQSFLKHAEKKQRGDERVQQWVFEINSIVNKNVVIIETYSFAGKNYDNGFSSHLKACTCICRKETKLYKVGKEIQSLKLRIMEVSHKUETYAIIDINNTGUEVPSNRTDSHPAMVRTLKRTTSYVDEDQIFVGFQDVVQTLLDELLKLYHRUSSISIYGMGRLGKTTLVRNLYTSPNIVSSFPTQAWICVSQEUNTMDLLRNIIKSIQGRTKENLDLLEKMTEKDLESYLHDLLKERKYLDDVWERSFKSLURVFPDNRNGSUVIITTHKVEIAEKADARGFVQRLRFLSQKESWHLFCRKLLDVREMVPTMERLAKDMVGKCGGLPLAIVVLSGLLLNKKRLEEWEYVKAHVURMGIR…	CaChiltepin.pep	Capsicum annuum var. glabriusculum	Chiltepe	Capsicum	annuum
Capang03g001792	CHAIN	chain	1	859	(CC)(NBARC)(LRR)	NLR	CC-NLR	CNL	MVDAIVSFAVQKLGNFLIEEANVRLSLKGNVFWLQSQLIKMLKFLKYAEDQQVKDPMVLQYVFDIRNIANEAVAILETYSMAGDQREDHGCASRLKSCTCKCRKETKLYNVGKEIESLRQRLEAIAHERDTYDIRSIKNAGEGPSNLPNNQSARDRKLRITDSFVDDQDLTFVGNQDAVERLLAELLKEEPRRSVISIYGMGGLGKTTLARNIYTSPKIVSTFETRAWIYVSQEYNTMDLLMDIIKSIRGCNKETIDLLERMTERDLRIHLRDQLKDCKYLLVIDDVWQREAWESLKRAFPDDKKGSRVIITTRKEDVSERADDKDFAHRLRFLSKAESWDLFCRKLLDIRTMAPAMKRLARDMVDKCGGLPLAIVVLSGLLSHKKDLEEWQQVKDHLW…	CaChiltepin.pep	Capsicum annuum var. glabriusculum	Chiltepe	Capsicum	annuum
Capang07g001485	CHAIN	chain	1	923	(CC)(NBARC)(LRR)	NLR	CC-NLR	CNL	MSIFMLRDIPLYLCAGVPLREEEGHMAYAAITCLMRTIHQSMELTGYDLQPFYEKLESLRVILEKSCSITGNLEALTSLEAEIAEVAYTTEDMVDSESRHVFLAQVVEERSRAMWEIFFVLEQALECVDSTMKQSMATLASMKDLKSQTYTLSGIPEHDGEQPENIVVGHETEYKMILDQLVRGERELEVVSIVGMGGIGKTTLATKLYRDPCIMPHFDLLAKATVSQEYCARNVLLGLLSSSRDESYDQLADRLQKLLKGKRYLVVIDDIWTTGAWDDIKLCFPDCNKGSRILLTTRNVEVAEYASSGKPLYHMRLMNFDESWSLLYEKVFAKDSFPPQFEQLGKQIALKCGGLPLAIVVIAGLLSKLGKALSEWQSVAANIGSAVSTDVDIQCMRVL…	CaChiltepin.pep	Capsicum annuum var. glabriusculum	Chiltepe	Capsicum	annuum
Capang06g002779	CHAIN	chain	1	1034	(CC)(NBARC)(LRR)	NLR	CC-NLR	CNL	DGNSRAFKLAHLLMKIIPIELEVMHTCYTNLKASTSAEVGRFIKLLPETTTDILREYLIHLQEHMVTVITASTSGARNIHVMIEFLLIIVTDVPKDFIHHDKLFDLLARVGELTTKVSTLVRHLEEKSRNEESIDETSHENLDLLENIELLKEDLKHVYLKAPDSSQCCFPMSDGLFFMHLVHIHLNDLLDSNSYSIALIKKEIGLVKEELEFIRSFFVNIDQERYKDLWTRVLDVAYEAKDVIDSIIIRDNGLLHLIFSLPIAMKKIRLIKEDVYQLPEKIHKNKSLIVVNSPKNPVEGKSLTAGKIIVGFEEDTDWIISKLTSGPKDLDVISITGMPGSGKTTLAYKVYNYKSVARRFDIHSWCIVGQEYDKRKLLEKVYNQVTGADSKLSENIDVA…	CaChiltepin.pep	Capsicum annuum var. glabriusculum	Chiltepe	Capsicum	annuum
Capang01g002279	CHAIN	chain	1	881	(CC)(NBARC)(LRR)	NLR	CC-NLR	CNL	LMAYASVVSLAQTLEHLNTRIPGLFSEPKIQSLAASLEYFKGFLDGSCKSSYHQEQITVLVGKFRDALNEAETIIEQKICEIHQMGSSTSIEKASEDLVGTLLPAVQKIELIRRELVLSLENCTSHDHDIEPSDDHFERSESMIESPYRHSFTTNVENDVVGLDDDLEKIIDRLLGSPSEREVVAITGMGGIGKTTLAKKAYDYPRVRSRFDVHAWVTVSREFGMRRLLLSLVRCIPGMTDKFLEKTEDQLAVSLYRKLKDRRYLIVIDDIWSTKVWDDVTRCFPDDDNGSRIILTSRLKDVAAYADPDSPLHEMGTLSLDDSWKLLSIKVFGANDLCPSELEDIGKQIAEKCGGLPLAILVVAGHLSRIARRRESWIIVAKTVSSVVANDPDKCLGVL…	CaChiltepin.pep	Capsicum annuum var. glabriusculum	Chiltepe	Capsicum	annuum
Capang00g002254	CHAIN	chain	1	886	(CC)(NBARC)(LRR)	NLR	CC-NLR	CNL	MADSAVIFVLEKIINLLAEEVILLQGVKSDIQYIKDELERMIAFLGVADAFEEGDAEVKVWVRQVRDVANDIEDVINESMLLSYDHHFHGSCCFIAKSFFSIRNIKSRHKLVFEIQAIKSRVHHIAVVHQRYRYKYYVPEQGSSSNQAYDTANDRRGDALLLEETKIVGIKIPDLIGWLVEDDPRLKVVSVVGMGGSGKTTLVKKVYKDAAAKKNFNSLAWITVSMSFKVEEVLKDMIQQLYDEVKQPAPESLSTMSNNRLKIIAKVFLQSRTYVLVFDDVWSIQALEAIRYALPDVNNGSRIILTTLLLDVASFCSTETNGYVYEVKPLSAEELWILFCRKAFHGNSCPSRLESISRNILKKCGGLPLAIVAIGGVLATKNRNKIREWGMLNHNLGLA…	CaChiltepin.pep	Capsicum annuum var. glabriusculum	Chiltepe	Capsicum	annuum
Capang04g000626	CHAIN	chain	1	642	(CC)(NBARC)	NLR	CC-NLR	CN	LLCLIVLVELKMKKIFLGELKVSKFTRSRTFKDKKLPKGFSHHLQCLLMYLRNKKLENFPNHVSSRNIDVAIEFLLFFLGNVPNHNINAKWLNEVLEEVGAIAGDILYAIQKLLPSSITNDDTKEINLGAIQISEKIENLKTQVEERYYKSFKFIPSRFPTVGULSFVDSLLRKLNEMQLKSEVSVGSIMKPHIFVLEKEFSSLTSTFRDVAKLYHQHAVLKDLHRSTINLAYEAELAIDSILVQHNVLWHLFFSLPTIIKEIKHIYAEVNKMWSENLSLKSCRMVDPSKHLPTQHSNPVNDEEMVGFEITAEKIIQYLTRGTSVQDVIPIVGMGGQGKTTIARKLYNDDIIVSHFDVRAWCIVSQRYNRRGILLEIFSQVTGSKDKGDEVGELADKLR…	CaChiltepin.pep	Capsicum annuum var. glabriusculum	Chiltepe	Capsicum	annuum
Capang08g000438	CHAIN	chain	1	882	(CC)(NBARC)(LRR)	NLR	CC-NLR	CNL	MVDVAVSFLLENLTQLLRDNAELIVGVKGEAENLLEDLSEFNAFLKQAAIVRSENPVLKELVKSIRKVVNRAEDAIDKFVIEAKLHKDRGVTRLWENIGHYKKVKDVAEEIKGIRDRVREIRQNNAHGLQALQDHDDLVNRGGEERQPPVVEEDDVVGFDEEAQKVIDRLLEGSDDLEVVPVVGMPGLGKTTLANKIFKHPKIEYEFFTRLWLYVSQSYKVKELYLNIISKFTGKTKQYHDMSEKDLADVVRGILEEGGKYLIVLDDVWSREAWDRIKIAFPKNNKRNRVLLSTRHHTIAKYCNERPHNLKFLTDEESWILLEKKAFHKAKCPPELETHGQSIARKCKGLPLAIVVIAGALIGKGKTTMEWEQVDQSVGEHLISRDHANNCNKLVRMSY…	CaChiltepin.pep	Capsicum annuum var. glabriusculum	Chiltepe	Capsicum	annuum
Capang03g004280	CHAIN	chain	1	875	(CC)(NBARC)(LRR)	NLR	CC-NLR	CNL	MAEILFNLAAEILKSLGSFATEEVASIYGLRDELKNLSATVSSIKAVLIDVEEQQGSSKLVRDWIKDLRVFLEADDLLDDVATEVKHRKLFNKVGIFFSKSNPIIYNCKISHRLKCRLELIAKDKASLNLVERREPFLREPYSVQFNLDRETYSFVPEGEVIGRNDDKKKIVDFLLDSKVEENVVVISIVGLGGLGKTTLAQCMFNDEMVUENLEKTLCACVSDVFEVKMIAEKIVKSGGGKKDNYLQLDAVQNELRKMLDGKKYLLVLDDVWNEDPLKWSRLKNMLIGGARGSNILLTTRSDMVAEVSGSAHQHKLGDLSEEEAWILFEKMAFECNKENENSNLVEIGKEIVRKCUGVPLPIRSVGSLLRLKRTEDEWIYFKNKDLSSITRGGNDVMV…	CaChiltepin.pep	Capsicum annuum var. glabriusculum	Chiltepe	Capsicum	annuum
Capang00g002699	CHAIN	chain	1	868	(CC)(NBARC)(LRR)	NLR	CC-NLR	CNL	MAYASVASLMRTIQSVLISNSPTLFNLICGHREEIVTLHEKVSSLGVFLKNFEKNNVSGEMMDFEVEVNEVANVVEYTFQLRLTDIEMKNISQNKRARQKFRHSLQQVAADIDRVWKESTKIQDKGKQASKESLVQDFSSSANDTLNVKNDMVGRDDQRKQLLELMTIGYSGEHKVIPMIGMGGIGKTTLAKEIYNDVCIRCHFDVQHNVKEILVSLLHSTKGDTFDMVDKAKIADMLQKSLKSWSCEVWDDVRRCFPTENNTGSRILLTTRNNEVACYAGTENLSLQMDFMDQDESRNLFKSAAFANEULPSEFETIGKQIAEKCHGLPLTIVVVAGLLKSKRTIEDWESVAKDVKSFVTNYPDERCSYVLGLSYNNLTSNLKSCLLYFGIFREDTEI…	CaChiltepin.pep	Capsicum annuum var. glabriusculum	Chiltepe	Capsicum	annuum
Capang08g000083	CHAIN	chain	1	876	(CC)(NBARC)(LRR)	NLR	CC-NLR	CNL	AYAAVTSLLQSLDQLSQTDHSSCSVLYKKDQTEVLSEKYTFLKAFLEDFTNVFHEDKTMKHLERMIQEAAHGVEDTIDSHVYDSLVFLQSRRERRQANTIFHQNLEYAIEEIGLIQKEVTKKDKDQQVQSKISHSRDTSSQIPLDQKDMIVGLDEDVLKIKDRLIVQSSRLEVVPIVGMGGIGKTTLARRVYDDSLITYHFYVRAWINVSQEFDTRNIFLGILRSVSVVSDEVERNSTNEQLAERVYRSLKGRKYLIVLDDMWSIEAWKHVRRSFPDDHNGSRIVLTTRLLDVASSASSGNSLHQMSFLSTEESWTLLCDKVFGDCSYPLELEKIGRYIVHQCQGLPLAVVVIGGLLSKMSKEIRSWENVAEKVGSLMTSDTMDCLRILSLSYNHLPPY…	CaChiltepin.pep	Capsicum annuum var. glabriusculum	Chiltepe	Capsicum	annuum
Capang07g001184	CHAIN	chain	1	870	(CC)(NBARC)(LRR)	NLR	CC-NLR	CNL	MAEILLTAVISKSAEIAEYLLSQEGRCLYWLKEDIEWLQREARHIQAYLGDANEKVVGGDLRVKNLIKDIEELAGDMEDILDEFPRKIESRKSKGALGCLKELACIFCHIRVSKKFSMEIEKIKRRVNEINHVRTTFGITDTSNINNNQREYIPMDRGRLFLHADETEVIGLDDDFNMLQAKLLDQDLPYGVISIVGMPGMGKTTLAKKLCKHVYHHFECSAMVYVSQQPILGEIFLDIGKQVGLKEEERKDNLENNLRSFLKRKRYVILLDDIWSVEFWDDLKLILPKFDSKTRGKIIITTRNSNIGRYIGGNCSLHVLEPLDSEKSVALFTNRIFTSDNNYWENASSDLENIGKKIVERCDGIPLAIVLIAGMLRARERTEHAWNSVLETMGQNIQD…	CaChiltepin.pep	Capsicum annuum var. glabriusculum	Chiltepe	Capsicum	annuum
Capang00g002891	CHAIN	chain	1	876	(CC)(NBARC)(LRR)	NLR	CC-NLR	CNL	MADCVVNFLVENLLQLLSDNVELIKGVDDDFKLLLEEVKRLKAFLDDAAKFHSDSSQWEQLVQDIQKMVFKAEDVIDKFLVQAKLHRNKNKVGRFFDVSHLTTVRALAAEIKGIHEKVKKLREDNKDAFQPKPVLELPKKGVEPTQGPSLEDDEVVGFDEEANKVITRLFEGPTESLDIVPVVGMPGLGKTTLARKIYNDSKLSYEFFSIIWVYVGQSYKIKDIFLNILKFFTKRIEDHLNDDVDTLANLISDYMSKGGRCLIVLDDVWEATVIDHVKKVFPENKKGHRIMMTTRDGYLATYANPDPHNLKFLNPKESFELLVKRVFGKGSCPDDLVKLGEKIAGSCGGVPLAVVVIAGALRGRPNKSDWQRVQKNVAEHLYKNSQESCLKFVQMSYDR…	CaChiltepin.pep	Capsicum annuum var. glabriusculum	Chiltepe	Capsicum	annuum
Capang00g002924	CHAIN	chain	1	896	(CC)(NBARC)(LRR)	NLR	CC-NLR	CNL	MAYAALSSLMHTLQKLLQYSKSSLICGTSILQQHVESVYQSLCALQVFLEDTTNEVNDIENLKLLEKKIRDVVYKAEDRIDSSFRRIITLADRHKRERACKSFNDELQKVEKELESLKIGVMQIEFSKYGSKSAEATTYSSSSRKYSIEQNTFVGMKDEFNTILDRLTDQTNDLTVISLVGMGGIGKTTLARKVYDNPSIRCRFDKLAWVSISEVYDERQMLLELVSSIIRNRTDDNNQKMSNDQLIEVAYRGLKGKRFLVVIDDIWSTQDWDQMRRIFPNDNNKSRILLTTRLNYVADYASPDSPPHGMSFLSLDDSWNLFTGRLFKTDPCPPQLIKIGKHIIQQCRGLPLSIVVIAGLLCKMDPTHSNWKKVEENMNSFFGTVSEQCQSILSLSYSY…	CaChiltepin.pep	Capsicum annuum var. glabriusculum	Chiltepe	Capsicum	annuum
Capang05g000608	CHAIN	chain	1	849	(CC)(NBARC)(LRR)	NLR	CC-NLR	CNL	VSFAVQKLGDFLIQEVNLRLSLREDVKWLRNELLFMQSFLKHAEEKQSEDQRVQQWVFEINSVANDAVAILETYSFEASKGDDDRIAGRLKACTCICRKETKFYKVGKEIQSLKQRIMDVSRKRETYGITDINIAGEGPSNRPNNQSALVRTLRRTTSYVDDDQIFVGFQDVVQRLITELLKADPRRSAISIYGMGGLGKTTLARNLYTSPNIVSSFPIRAWICVSQEYNTMDLLRNIIKSIQGRTKENLDLLEKMTETDLESYLRDLLKERKYLVVVDDVWHREAWESLKRAFPDSKDGSRVIITTRKGDVAERADDKGFVHKLRYLTQEESWDLFCKKLLDVQIMVPEMGRLARDMVHKCGGLPLAIVVLSGLLSHKRGLEEWKKVKDHLWKTIKAD…	CaChiltepin.pep	Capsicum annuum var. glabriusculum	Chiltepe	Capsicum	annuum
Capang00g002948	CHAIN	chain	1	858	(CC)(NBARC)(LRR)	NLR	CC-NLR	CNL	NMAYAAITSLLSTTHESLWKNSIASDTHYDKILSLTTIMEKSYNIKGDIEDLTRLEAEIIELACITEDMINSESRKVSLAKRRISRRIAVWKLNFLLKRALGRIDSTVKKWIGMLNSKDLKAQNLTLESTSQHALQQTESMMIGCENEFEMIRDQLTRGTSQLDVVSVVGMGGIGKTTLANKIYNDQFILFRFDIRAKATVSQEYCARNVLLRLLSSVSGSRKIDESYEQQDDGQLADRLQKFLKSRRYLIFIDDIWAKEAWDDVKLCFPDCDCGSRILLTTRNMEVAKYASSGETLYQMSFLNHDESWNLLRVKVFEDACFPPEFEKVGKQIALNCKGLPLAIVVIAGLLLKIGKSLDEWKSVSENITSLISTDLDVQCMRVLALSYHHLPHHLKSFF…	CaChiltepin.pep	Capsicum annuum var. glabriusculum	Chiltepe	Capsicum	annuum
Capang05g000620	CHAIN	chain	1	875	(CC)(NBARC)(LRR)	NLR	CC-NLR	CNL	AYSAVISLLRTLYQRNTPEFSHGHTAEMLDSLCATAEYFQEVLEKATIKNRVDPEKMKSLEENIRVVASYAEDVVELKISQIIKGVSWTFGILQHQDLLPVVEKMDKTKKQVMETLSHDTDADQILELLGDSLIGVSSTSYPTRSEFDDDIVQGLDDDLNIIKRLIGPPSDLDIVTISGMGGIGKTTLAKKSYDHLTIRYHFDILAWVTISQEFRSRNVFFEALHCISKGKDYDKMAESELADLVQKNLKGRRYLVVVDDIWSTDVWDSIRGIFPNYNSGSRILLTTRETEVAIYADTSSPHILNLENGWKLLCDKVFGPEHDHPLELEEIGKDIVEKCQGLPLTISVIAGHLSNTAKTLEGWKDVAQNLREVVASHPNRCLGVLGLSYHHLPNHLKPC…	CaChiltepin.pep	Capsicum annuum var. glabriusculum	Chiltepe	Capsicum	annuum
Capang01g000784	CHAIN	chain	1	987	(CC)(NBARC)(LRR)	NLR	CC-NLR	CNL	MAEAFLQVVLENLTTFLEGKLVLIFGFQKEFEKLSCIFSTIQAVLEDAEEKQLKGSAIQNWLHKLNAAAYQVDDILDECKYEATKFEHSRLGSYHLGIISFRHKIGKRMKEIMEKLDSIAEERSKFHLHEKTTDKQASSTRETGFVLTEPEVYGRDKEEDEIVKILINNVNVAQELPVFPIVGMGGLGKTTLAQMIFNDERVTNHFNPKIWVCVSDDFDEKRLIKTIVGNIERSSLDAGDLASSQKKLQELLNGKRYLLVLDDVWNDDPEKWAKIRAVLKTGARGASVLATTRLEKVGSIMGTLQPYHLSNLSQHDGLLLFMQCAFGQQRGANPNLVAIGKEIVKKCGGVPLAAKTLGGLLRFKRKESEWEHVRDNEIWSLPQDESSILPALRLSYHHL…	CaChiltepin.pep	Capsicum annuum var. glabriusculum	Chiltepe	Capsicum	annuum
Capang05g001350	CHAIN	chain	1	857	(CC)(NBARC)(LRR)	NLR	CC-NLR	CNL	MAYTAITSLMSTMEQSQQCNRQMVQLLHQKLHSFLSILEEPWKITSHIEVLTSLESRITSLALQAQDMVDSKSRIISLAQVAKKRRGALWKHRFVLKQTVENIDSITRKWMEIRNRYNNLKDVERQNLPLIGDISPQHDLMHENMIVGRENEFGIILDRLASGSRKLEVVLIVGGGIGKTTLATKIYNDPYIMSRFDIRAKTFVSQEYCTRNVLLRLLSSITDIISELTEGELADRLQKTLKGRRRYLIVIDDIWTATAWDDFKLCFPDYHNESRILLTTRNMEVAEYTNSGTPPYQMRLLSCDESCWNLMYSKVFAKECYSPEFEQLGKQIALKCRGLPLAIVVIAGLLSKIDKTFYEWKSVSKNVSSSVSTNLDDSCMSVLALSYHHLPHYLKSCFL…	CaChiltepin.pep	Capsicum annuum var. glabriusculum	Chiltepe	Capsicum	annuum
Capang05g001431	CHAIN	chain	1	856	(CC)(NBARC)(LRR)	NLR	CC-NLR	CNL	MVDAFVSFAVERMGDFLVQEVSLRLSLREDVKWLRNELLFMQSFLKDAEEKLIEDQRVQQWVFEINSIANDAVAVLETYISEVDKGDHDDGFASLLKACTSCMICRKETKFYNVGKEIQCLKKRVMDISRKRKTYGIRDIDNPEGPRNQTNHQSAMVRKLRTTSYIDENHIFVGFQDVVEKLLAELLKADPRRGVISIYGMGGLGKTTIARNLYNSPSLITSFHARAUICVSQEYNTMDLLKNIIKSIKGRTKETLDLLERMTESDLEIYLRDLLEERKYLLVVDDVWQREACESLRRAFPDSKNGSRVIITTRKEDVAKRADDNGFVHKLRFLSQEESWDLFRRKLLDVLAMVPTMEILARDMVDKCGGLPLAIVVLSGLLSHKTGIQEWQKVKAHLW…	CaChiltepin.pep	Capsicum annuum var. glabriusculum	Chiltepe	Capsicum	annuum
Capang01g001491	CHAIN	chain	1	805	(CC)(NBARC)(LRR)	NLR	CC-NLR	CNL	MVDAAFVSFAVQKLGDFLIQKVNLRLSLREDVQWLRNELLFMQSFLNAVKKQVEDQRVQQUVFEINPVANDAVTILENYRFEAGKGDEDRFPSCLKACICICRKETTFYNVSKEIQLLKQRIMDISHKRGTYGIRDINNAGEGPSNRPNNQSNMIRTLKRTASYVDEDHIFVGFQDVVERLLTGLLKEEPRLSVISIYGMGRLVQTTLARNLYTSPNIVNSFHTHAWICVSQDYNTMDLLRNIIKSIQGCTKETLDLIESMIERDLEYLRNLLKESKHLVVLDDVWEGRLGKFEAFPNSKNGRRVITTRKEDVAKRADNKGFVHGLRFLSQEESWDLFCRKLLDIRAMDSAMKRLAKDMVDKCGGLPLAIAVLSRLLSHKRGLEECKKVKNYLWQNITN…	CaChiltepin.pep	Capsicum annuum var. glabriusculum	Chiltepe	Capsicum	annuum
Capang01g000843	CHAIN	chain	1	954	(CC)(NBARC)(LRR)	NLR	CC-NLR	CNL	MAETLIQVVIDNITSFLEGELALLFGFENELERLSSRFSTIQAVLEDAQEKQLKDKAIKNWLQKLNAAAYKIDDMLDECKYEATKLKQSRLGRYHPGIITFRSEIGKRMKEMMEKLDAIAREKTDFHLQEKITERQFARRETGYVLTEPKVYGRDKDKDKMVKILTKDVSGLQELSVLPILGMGGIGKTTLAQMVFNDQRVTEHFNPKIWICVSEDFDEKRLIKAIVESIEGPLGDMDLAPLQKKLQELLNRERYFLVLDDVWNEDQQKWDNLRAALNVGANGASVLTTTRLEMVGSIMGTLRPYKLSNLSEDHCWLLFRQRAFGNQEEISPSLEAIGKKIVKKCGGVPLAAKTLGGLLRSKKEVRQWENVRDSEIWNLPQDENSILPALRLSCHHLPV…	CaChiltepin.pep	Capsicum annuum var. glabriusculum	Chiltepe	Capsicum	annuum
Capang01g002213	CHAIN	chain	1	850	(CC)(NBARC)(LRR)	NLR	CC-NLR	CNL	GVKHDIQYIKDELGRMIAFLGVADAFEEGDAEVKVWVRQVRDVANDIEDVIDESMLLSYDHHFRGSCCFIKNLVFSIRSIKSRHKLVFDIQAIKSRVUNIAVGHQRYRYKFYVPEQGSSSNQAYDTTNDRRGETLLLEEAELVGIGNPRQQLIGWLVEDDPRLKVVSVVGMGGSGKTTLVKKVYEDATVKKNFNSLAWITVSKSFKVEKVLKDMIRQLYDEVKHPAPEGLSTMSCNMLKAIAKTFLQSRTYVLVFDDIWTIQAWEAIRYALPDVNNGSRVILTTRLIDVASCCSIESNGYVYEVKPLSPEEVWILFCQKAFHGNSCPSHLESISRNILKKCGGLULAIVAVRGVLATKNRNNIREWGMLNHSLGPELDTNDKFESMMIVLLLSFNDLPY…	CaChiltepin.pep	Capsicum annuum var. glabriusculum	Chiltepe	Capsicum	annuum
Capang03g003803	CHAIN	chain	1	812	(CC)(NBARC)(LRR)	NLR	CC-NLR	CNL	GLYDELKNLSATVSSIQAVLIDAEEQQGSSNLVKDWIKRLKKVFFEADDLLDDVATEVKHRKLFNKVGIFFSKANPIIYNGKISHRLKSIRRDLDVIAKDKASLNLVERRPQPLLPEPYSVQLNLDRETYSFVPEGEVIGRSDDKNKIVDFLLNSKVEENVVVISIVGLGGLGKTTLAQCVFNDEMIKKNFDKTLWVCVSDVFEVKMIAEKIIESGVGEKANYLQLDAVLNELRKMLDGKKYLLVLDDVWNEDPLKWSRLKNMLIGGAKGSKILLTTPSDVVAEVSGSVHQYKLGDLSEEDAWTLFEKMAFGCNKESENLNLVEIGKEIVRKCGGVPLAIRSVGSLLSLKRTEDEWMYFKNKDLSNIIRGGNDLMAILRLSYNYLPRHLKICFAYCSLY…	CaChiltepin.pep	Capsicum annuum var. glabriusculum	Chiltepe	Capsicum	annuum
Capang07g001542	CHAIN	chain	1	875	(CC)(NBARC)(LRR)	NLR	CC-NLR	CNL	AVANLIVTDLSKQVNMHAQYAIQFESQFAEMKRELDRMRSYLTEANRMKRNNESVKSTLSELNELIYEADDVITDCQIREDYLRMKGNPSCLFPSLGEISFRYNTGRKLTELNKEMVKMHEKLRTFVGPITEQSRSDGSSSRRTRWTSHIFDKDDIVGLSEDTTKIKKWILPHSESLHCVGIVGMGGLGKTTVAQKIYHDIQVNARFQKKVWVSISQTYDELSIMKGILKQLSADDSGTDKGDLLNRIREALSHKSFLIVMDDVWDIVDGWWDRISKGLPKFTEHNCCIIITSRNEDVVRRMGATESRIHRPRLLDEEESWSLFCKVAFLSTNGKCNSQLKDVGREIVRKCHGLPLAIKTTGGMLSSKPHSLVEWMRICKNFREQLVSDSASNSSVMAS…	CaChiltepin.pep	Capsicum annuum var. glabriusculum	Chiltepe	Capsicum	annuum
Capang04g002093	CHAIN	chain	1	850	(CC)(NBARC)(LRR)	NLR	CC-NLR	CNL	KICLKVPDSSSFSFPKTNGLGFLDCFLGKLEDLLCSKNDSVLDLENYIGSIKEGLLCLRSLTNHFPEIYDEHDEFYGLMTSVTEMAYKAEYVTDSCLTCSHPRWYKVLWISEVLENIKLVNKTVSDTCGIKEIDVTVHKVANTSLNLVPSLSANTPRANEEMEGFQEAMNKIKEQLLRGSSELDIISIVGMPGIGKTTLADKIFNDLILTPYFDVHASGVTQVYSWKELLLTILNDVLEPSDRTEKEDGELANELRQVLLTKRFLILIDDVWDKTAWDDLYMCFRDAQSGSRIILTTRLSDIANYVRCESNTHHLRLFRDDESWTLLQEEVFQGERCPPELVDVGFRIAKSCGGLPLFIVLVAGVLKEEKKEADVWKEVEDSLGSRRIGSLEESMSLIG…	CaChiltepin.pep	Capsicum annuum var. glabriusculum	Chiltepe	Capsicum	annuum
Capang09g000455	CHAIN	chain	1	892	(CC)(NBARC)(LRR)	NLR	CC-NLR	CNL	ERKRDMAYAAVTSLMNTMQQSMQVTGCNLQSFYKKLETVRAIMETPCYIAGDLEALTSLEDEITQLAYTTQDMVDSESRRVFTAKNAATQTTEFWDHHSLLKQAIRDIDSMRNKWMKMQNRYDNIQDWKAQNLTITSTSQHTLERENMMVGREIEFEMVQDQLARGASEVEVVSIVGMGGIGKTTLANKLFCDPFIVSRFDIRAKVTITQEYCTRNVLLDLLFSISGSGRTGGLCEQQDDGQLADQLQKLLKGRRYLIVIDDIWAKEAWDDIKLCFPDCNCRSRILMTTRNMEVAEYASSGKLPYQLLFLSSVESWNLLYEKVFVKECFSPEFENIGKQIALNCKGLPLTIVVISGLLQKIGKSLDKWKSVAENVSSVVSTDLDVQCMKVLALSYHHLP…	CaChiltepin.pep	Capsicum annuum var. glabriusculum	Chiltepe	Capsicum	annuum
Capang09g000453	CHAIN	chain	1	912	(CC)(NBARC)(LRR)	NLR	CC-NLR	CNL	MAYIAITCLRSTVQQSMQVTGCNLQSFYEKLESLIAIMEKPYNIKGDVVALASLEAQIAEIACRAEDEVDSKSIEVLHAKTNSLRGKAFWKLCUQIDSMMNDWTTKQSRHTKSKDVEAQNLTLASTFRCSLEHENMMVGHENEFEMMQDQLTRGTDDLEVVSIVGMGGIGKTTLSNKIYNDPFVLSCFDICAKVTISQVYCARNVLLCLLSSICGKTDQTYEEQDDWQLADQLQKLLKGPRYLIVIDDIWAKDAWDDIKLCFPDCNCRSRILVTTRNMEVAEYASTGKPPYQMRLLNSDESUCLLYGKVFVKDCFSPEFEQLGKQIAFKUGGSPLAIVVIAGLLSKIGKAWTEWQIIAENIGSVVNTALETQCMKVLALSYHHLPHHLRACFLYFAIFL…	CaChiltepin.pep	Capsicum annuum var. glabriusculum	Chiltepe	Capsicum	annuum
Capang09g000454	CHAIN	chain	1	676	(CC)(NBARC)(LRR)	NLR	CC-NLR	CNL	MAYGAITSLMNIIQQSMQVTGCNLQSCYKKLDSIRAIMEKFSNIIGDLEALTSLEVEITQLAYKTQDMVDTELGSVSTAKEASTQRIDFLNRRILLKLPIGDIASMMNKWMEMENRYANIKVKWKAQNLTLASTSQHALEPENMMVGRENEFEMMQDQLAGGSSELEVVSIVGIGGIGKTTLANKIFDPFIVSRFDIHAKVTVTQAYCARNVLLDLLSSISESVRIDGSHEKQDDGQLPDQLQKLLKGRRYLIVIDDIWAKDVWDDIKLCFKDCNYGSRILMTTRNMEVAEYVSSGKPPYQMHLLNSDESWCLQYAKVFVKDCFSPAFEQLGKQIALKCGGLPLAIAVIAGLLSKIGEALDEWRSITENVSSVVCTDLEVQCMRVLALSHHHLTQHLRA…	CaChiltepin.pep	Capsicum annuum var. glabriusculum	Chiltepe	Capsicum	annuum
Capang03g003799	CHAIN	chain	1	782	(CC)(NBARC)(LRR)	NLR	CC-NLR	CNL	MVEILYNLAAEILKSLGSLAAEEVGSIYILDNELHKFSTTVSIQVVLINAEEQQGSSNQVTDWITNLKKVFFKADDLDDVATEVKHRKLFNKVGIFFSKSNLMIHNLKTSHRLKAIRRDLDVTAKDKALLNLVERRUQPLLPEPHSVQLNLDRETYLFVPEGEVIGRSDDKKKIVNFLLDSEVGENVVVILLVLGGPGKTTLAQCAYNDEMIUKHYKELWVCVLDVFEVKMIVEKIIESVGGEKANYFQLEAVUNELRKMLSGMKYLLAIYDVUNNDSLKWSNLKNMLIGGAKGSKILLNTCSDVVAEVSGSVHQHKLGALLEEKAWTLFEKITFECNREHEDLNLVERGKEIMRECRGVPLAIRLVGILLRLKRTGDEUMYFKNQDSSSITRGGNKVM…	CaChiltepin.pep	Capsicum annuum var. glabriusculum	Chiltepe	Capsicum	annuum
Capang08g001137	CHAIN	chain	1	913	(CC)(NBARC)(LRR)	NLR	CC-NLR	CNL	MRAGNWSFGGSSSPRSHVSTLENNMVSYNIEQDHTQGQPTGLUSLLYLAREMAAYAAVTSLMRTMHLISQSSLDLQEGNKEHLESLYDAVGSLLEFLDNSDDELMKDLQKKVKDLANDVEDEVESQVLLVREKDEHIRTEANERLLKILQQAIENIDSLKQELNKQTKNNKLQARNGSVGHSYSPQLDVSAIENNMVGYNFEQELMLRKLTGDSSEMEVISIVGMGDIGKSTFAKRLFSDPAVVSFFDVRGWITVSKDYSLRNMLLSLLQYATGVKEEINPQDQENDEEEKKKNAELADRLQKSFKGRRYLIVVDDIWCRKAWDDIRLWFPENNKASRILLTTRILEVARYASSPKDPFPMRPLEPKESWNLFCQKAFGKVDSPTKFKDVAKIVVENCN…	CaChiltepin.pep	Capsicum annuum var. glabriusculum	Chiltepe	Capsicum	annuum
Capang07g002233	CHAIN	chain	1	876	(CC)(NBARC)(LRR)	NLR	CC-NLR	CNL	LRTEQHMAAYAAVTSLLQSLDQLSQTDHSSYSVLYKKDQTEVLSEKYTFLKAFLEDFTNVFHEDIKMKHLERMIQEAAHGVEDTIDSHVYDSLVFLQSRRERRKANTIFHKNLEYAIEEIGLIQREVTKKIKFSRFNSKISHSRDTSSQFPLDQKDMIVGLDEDLLKIKDRLIVQSSRLEVVPIVGMGGIGKTTLARRVYDDSLITYHFYVRAWISVSQEFDRRDIFLGILQSISTVNDEVERNSTTEQLAERVYRSLKGRKYLILLDDMWSIEPWQHVRRSFPDDHNGSRIVLTTRLVDVASSASSANSLHQMRFLSMEESWTLLRDKVFGNDSYPPELEKIGRYIGHQCQGLPLAVVAIGGLLSKMRKETSSWENVAEKVGSLMTSDSMDCLSILSL…	CaChiltepin.pep	Capsicum annuum var. glabriusculum	Chiltepe	Capsicum	annuum
Capang11g002156	CHAIN	chain	1	891	(CC)(NBARC)(LRR)	NLR	CC-NLR	CNL	MADVAVKFLVENLMQLLIDNADLILGIKGEVEDLLRDLSDFNAFLKQAAKSRRDNEVLKEMVKKIRKVVNAAEDSIDKFVIEAKRHDDKNKFAQWFHLTHVARAKGVADEIKSIRERVKEIRENDSYGLQAIALDDNYNRGDEERKAPVVEEDDVVGFDEEAKTVIDRLIGGSDDVEVVPVVGMPGLGKTTLAYKIYKDPKVEYEFFTRVWVYVSQRFKRREIFLNIISKFTRNTKQYHDTTEEDLANEVKELLGKGGKYLIVLDDVWTMEAWERIKVAFPNNGKRNRVLMTTRQTNVAKRCNDEPHNLKFLTKDESWELLEKKVFHKEKCPPELEWPGKSIAEKCMGLPLAIVVIAGALIGKGKTTREWEFVADSVGEHLINRDPENCKKLVQMSYDR…	CaChiltepin.pep	Capsicum annuum var. glabriusculum	Chiltepe	Capsicum	annuum
Capang11g002158	CHAIN	chain	1	888	(CC)(NBARC)(LRR)	NLR	CC-NLR	CNL	MTEVAVNYLVEKLLELGRENVELITGVQDDVNNLVADLQILKAFLKDASKIDRDTQGWKQSLKEIRNVLYKAEDSVDKFLDEAKQHQDTHKAVKWIDIPYWSKVRNVAKEIQSIRNKVKDLQDKYKALLDAIQLDNLSSTTPQPRQVYMSYEDDVVGFEEEANTVIDRLINGSKSLESVPIVGMPGLGKSTLARKVYKDSRINFEFFSCIWVNVSRSYNKTEVLLSILKNFTKPLDNKSDEKITEEICSFLEKGGRCLIVLDDVWDGEVMNFIEKIFPKGDKGHRIMMTSRQNNVASAFNKNIHRLNLLSDDNSWLLLKKKVFRKESCSSDLEEPGFSIAKKCNGLPLAIVVIAGALLGKTKREWEFVNRNIGEHLINPDSEDSCSRFVRMSYDLLSYD…	CaChiltepin.pep	Capsicum annuum var. glabriusculum	Chiltepe	Capsicum	annuum
Capang03g001841	CHAIN	chain	1	839	(CC)(NBARC)(LRR)	NLR	CC-NLR	CNL	MAYVAVISLVGTLKQLVQLKPHWISDDTRKMVDSLLESLEYFRDFLENKGQRRRDYCAKVKELEREIRSAVSEAEDVIELEIYKIKEVEKGKAREALVKLSPLVEKIDVMKRDVMRDSFVTNEDLQTGDLLLPGHSSRHVAKLNPETVVVGLEDDLMGIIRRLKGSMSSREVIPILGMGGIGKTTLAKMAYDDPEIRDHFDMHIWVTVSQEYHTRDLLLSFVCFKRSDQTRDDDDDDKLMDRIFKKLKGRRYFVVMDDIWSNDVWDLMSRTFPDDDNGSRIVLTSRLRGVAMHADPDSPPHEVSLLNADDSWKLLSEKVFGAQQVCPDELEDIGKQVAQRCQGLPLALLVVAGHLFKIGRTLESWKDVAKSVSKVVVNESDSCLGVLAMSYNYLPNHLK…	CaChiltepin.pep	Capsicum annuum var. glabriusculum	Chiltepe	Capsicum	annuum
Capang05g000122	CHAIN	chain	1	686	(CC)(NBARC)(LRR)	NLR	CC-NLR	CNL	ASFLFNIANSILGKLGSLALQEFYLIWGVKNELNKLKKTLVTIRDVLLDAEEQQSKNHELTNWLEELKDVLYDADDFLDEVQTYHVLQQSQRVKQKVWFAVFSPFKLFVFRYRMSHKVKDIRERLDSIAADKGKFHLSVISVGVEMKRDLTYSFILPSDVVGRRNESEEVVEVLMQNDGDECLSVVSIVGIGGVGKTTLVKLVYRDERIVKNFPLRIWLCASQDFDVTKLARNIVSLASDVSCDSANVEQVHGSLQDALRGKRFLLIIDDVWSRDRSKWLELRSLVMVGARGSKVVVTTRSDYIAAMMESVVTYSLKELPHEDCFALFLKWAFRNGQERHFPNLTKIGEDIVKKCKGVPLAVKTLGSMLFAITDEREWLKVRDDEIWRLRQEGDDILPV…	CaChiltepin.pep	Capsicum annuum var. glabriusculum	Chiltepe	Capsicum	annuum
Capang01g004694	CHAIN	chain	1	1143	(CC)(NBARC)(LRR)	NLR	CC-NLR	CNL	MADLVLYPVLQVILEKLASPYVQKFHDLYHLRENIEKLQNTLPTARAFLDDAHKRQETDEHVENWLVKLKDVAYQSENLLDEFAAESVLCEHRTGKAKQVSTLFLPFEPSKHLFDLAKMLPKKLKELDEIAKHGFSLNLTATTAERRFDNYDRTKVTGSFVMTSKICGRNDDKKKLLELLFTACDGNAGGVVSIIPIVGIGGLGKTTLAQLVYNDEKVNHFFDIKIWVYVSRDFDVSKLILSIIQSATKRKCELLEMDLLQAHFQDSLGGKRFLIVLDDVWNEDQDEWDKLGDLLQSGGSGSRIIVTTRSTKAASIVGTTSPYCLQGLTEDDCWILFKQRAFSKEEEVEHPDLLEIGKQIIRKCGGVPLAAKTLGSLLRFKREKEDWLFVQESELWKLE…	CaChiltepin.pep	Capsicum annuum var. glabriusculum	Chiltepe	Capsicum	annuum
Capang01g004695	CHAIN	chain	1	1078	(CC)(NBARC)(LRR)	NLR	CC-NLR	CNL	LLKMADIVLAPLLQVLFEKLANPIVQKFAECWEFEDRINKVKEVLPLVQAILEDAEEQQTVDKAVKIWVSKIKDAADKAEDLLEEFVHKSQLRTYAVNITKMRNVLDTLQKAAIEGLKLNLKERKTGDRLSKRRETGSFVMSSEVFGRGDERRKIVEQLLTSSASEGGSIPPVVSIVGVPGIGKTTLAQLACNDDEVRKHFDLRIWVFVSEEFNVKNILRAAIESTTSTKCELSELDALQSKLWNILHRKRYLLVLDDVWSDDQEDWDMIMPLLSAGFDGSKILITSRRPKIAFMMGSTNLIHSMKRLTEEDTWALFKRYAFHNVKESDCQNLLSIGKEISKKCVGVPLEAKIIGSMMRFKKEEKEWLHVKNSSIWNLGCFKKAIAPVLLLSFLHLPSN…	CaChiltepin.pep	Capsicum annuum var. glabriusculum	Chiltepe	Capsicum	annuum
Capang03g003947	CHAIN	chain	1	840	(CC)(NBARC)(LRR)	NLR	CC-NLR	CNL	MAEILLTAVINKTLDIAGNRLFQEGTHLYSLKDDIDWLQREMRRMRAYIDDAKDKATGGDSRVKNLIKDIQELAGDAEDLLDEFLPKIQQSNKYKGAICRLKTACIPSCASFADEFAMEIEKMKKRVAEIDRVRTTYNIADTSNNNDCIPFDRRKLFLHVDETEVIGLDDDFNKLQARLLDKKLPYGVVSIVGMPGLGKTTLAKNLYRHVSDQFECSGLVYVSQQPRAGEILLDIAKQVGLKEERVDRLENNLRSLLKRKRYIFLLDDIWDIEIWDDLKLVLPECDSKNGSRIIITSRNSNVGRYVGGDSSLHVLQPLDSKNSFELFTKKICSFVNNDWANASPDLVNIGRNIVGKCGGIPLAIVVTVGMLRARERTEHAWSRVLERMGHIIQDKCSKV…	CaChiltepin.pep	Capsicum annuum var. glabriusculum	Chiltepe	Capsicum	annuum
Capang03g003948	CHAIN	chain	1	871	(CC)(NBARC)(LRR)	NLR	CC-NLR	CNL	MADILLTAVINKFVEIGGNLLFQGGGDLYWFKDDIDWLQREMRHIRAYIDDAKDKATGGDLRVKNLLKDIQELAGDAEDLLDEFLPKFQQSNKCKGAICREFARQIEKIKKRVDDIDHVRKTYNIIDTSNNNNDCIPLDRRRLFLYAGETEVIGLDDDFNMLQDKLLDQDLPYGVVSIVGMPGLGKTTLAKKLYRHVRDQFECSGLVYVSQQPREREILLDIAKQVGVTEEERKDNLEDNLKSLLKKKRYVILLDDIWDVEIWDYLKLYLPECDSKIGSRIILTSRNSNIGRYVGVGTSLHVLQPLDSKNSFELFTNKIFHFDNNDWANASPNLVNIGRDIVGRCGGIPLAIVVTAGMLRARERTEHAWNRVLESMGHKIHDGCAKVLALSYNDLPIAS…	CaChiltepin.pep	Capsicum annuum var. glabriusculum	Chiltepe	Capsicum	annuum
Capang03g004261	CHAIN	chain	1	957	(CC)(NBARC)(LRR)	NLR	CC-NLR	CNL	MYDSSLFGLLQMLYETLKNEAKFLSNVGNQIADIRAEINRIHCFLQDADAKKTEYETVRNWIADIREVAYDVENILEKYMHKIAMRKDRSIWKENIALHNIGMETKDVMSRIENIKRCMNTYVDTGIRAICQGESSAEKSQWLTRSYSHLVDEDFVGLEKEMSKLVDELINEENDEFHGVFAICGMGGLGKTTQARKAYRHVDVQSHFQGFAWASISKQWQARDVLQSILTKLEPENRKQINKMRDDELVKALYNVQQRKKCLIVLDDIWSTDFWNSVQYAFPKGKGSRSKILITTRKKDVCEHIDPTCFLFEPRCLDAEESWKLLHKKAFPRVNTPDLKIDLELDRLGKEMVRECGGLPLAIIVLAGLLARRPKIDEWRRTSQHLNFHMSGESFEDDG…	CaChiltepin.pep	Capsicum annuum var. glabriusculum	Chiltepe	Capsicum	annuum
Capang03g004277	CHAIN	chain	1	578	(CC)(NBARC)(LRR)	NLR	CC-NLR	CNL	DAEEQQGSSYLVRDWIKRLKKVFFEAVDLLDHVATEVKHRKLFNKVGIFFSKSNPIICNCKISHRLNSIRRDLDLIPKDKASLNLVERSEPFLREPYSVQFNLDRETYSFVPEGEVIGRNDDKKKIVDFLLDSKVEENVVVISIVGLGGLGKTTLVQCAFNDEMVKENFEKTLWVCVSDVFEVKRIAEKIAESGGGKKDNYVQKDAVQNELRKMLDGKKYLLVLDHVWNKDPLKWSRMKNMLIGGGKGSKILLTTRSDVVAEVSGSAHQHKLGDLSEEEAWILFEKMAFGWNKERENSSLVEIGKEIVRKCGVVPLAITSVGSLLHLKRTEDEWIYFKFKDLSSITRGGNDVMVILRLSYNHLPRHLKICFAYCSLYPKDFKIGRFDLITMWIAQGIIQ…	CaChiltepin.pep	Capsicum annuum var. glabriusculum	Chiltepe	Capsicum	annuum
Capang09g000385	CHAIN	chain	1	884	(CC)(NBARC)(LRR)	NLR	CC-NLR	CNL	LCAETPYCRLYREKRDDMAYAAITSLMITMNRIPQLAFPLYTHYGKILYAIPLYTYYGKILSLRTIMEKSYNIKGDIEDLTRLEAEIIELACITEDMINSESRKVSLAKNRISRRIAVWKLNFLLKRAVGRIYSTVMKWIRMMNSKDLKAQNLTLESTSQHALQQTESMMIACENEFEMIRDQLTTGTSQLDVVSIVGMGGIGKTTLANKIYNDQFILSRFDIREKATVSQEYCARNVLICLLSSVSGSRKIDESYEQQDDGQLADRLQKLLKGKRYLIFIDDIWAKEAWDDVKLCFPDCNCGSRILLTTRNMEVAEYASSGKPPCQMSLLNHDESWNLLRIKVFENACFPPEFEKVGIQIALNCKGLPLAIVVIAGLLLKIGKSLDEWKSVSENITSL…	CaChiltepin.pep	Capsicum annuum var. glabriusculum	Chiltepe	Capsicum	annuum
Capang00g003841	CHAIN	chain	1	832	(CC)(NBARC)(LRR)	NLR	CC-NLR	CNL	HTMQQLLQSKLPLVCRSRSIQHVESIYQSCDIQVFLNNTMLEAKNIKYLKVLEKRIKYVVYKVEDRVDSSLISIILQDNGDGDRERACKDFNEELQEVQKEVNFLKKUVMIIEFNKHRISKSTELATTSSSKKTHEEKNVAGMKENFDTRLNCLNVQTKELIVISIVGMDGIGKTTLSRTIFDDLNIHCQFDKHAWVTIYEVIRQILLKVVSSITGINQKMSNDQILETVYKRSEGRRFIVVIDDLWCTDAWEQMRRVFPNDFIKIUILLTTRQKDVADYVSCPDFSPRDMPFLYLDDSWKLFSERLFKKDPCPVQLEEIGKHIIQQCQGLPLSVVVIAGLLGNIGQSHDNWKKIKGNLNSYFGYGFRCQAILSLSYYCLPQYLKACLLRGFPEDMEIR…	CaChiltepin.pep	Capsicum annuum var. glabriusculum	Chiltepe	Capsicum	annuum
Capang00g003850	CHAIN	chain	1	852	(CC)(NBARC)(LRR)	NLR	CC-NLR	CNL	MAYAALSSLMHTLQKLLQPKSPLICGTSMQQQHAESVHQSVCALQVFLEDATNEVSDIENLKVLEKKIRDVVYKAEDKVDSSLSNIILADNDDDRDRACRLLNQELQVVEMAFDSLKKEVMVVEFNKHGGKSEELTTTSYSLVKNNTEETTFVGMKDDLDAIVNCLNAQMKELIVISVVGMGGIGKSTLARKVFDDSTIRCRFDKHAWVTISEQYNKRKMLLEVASSVGGIINQETSNDRLMEIVYRGLKGRKFLIVIDDIWSTEAWDQVRRIFPNDYNKSRIILTTRLKNVADYASSPDFPPHDVSFLSLDDSWKLFTGRLFRMDPCPLQLVKIGKHIIQQCQGLPLSIVVIAGLLGKIGLTRDNWKKIEENLNSFFGTVSEQCQAILSLSYNCLPPY…	CaChiltepin.pep	Capsicum annuum var. glabriusculum	Chiltepe	Capsicum	annuum
Capang05g000508	CHAIN	chain	1	837	(CC)(NBARC)(LRR)	NLR	CC-NLR	CNL	LRDNVQWLRNELFFMQSFLKDAEENQNEDERVQQWAFEINSVANDAIAVLETYSSVAGEGSDHVFASRLKSCACICRKETQLYNVSKEVQSLKRRVMDISRRRETYGIRNIDIIAGEGPSNRPNNRSDLVRTLRRTTSUMDDQDIFVGFQDVVERFLAELLKEESRRSVISIYGMGGIGKTTLARNLYNCPSLVTSFPTRAWICVSQEFNTPDLLRSIIKIRQGLTKETLDLLKKMTERDLQFYLCDLLKERKYLVVVDDVWHKAAWESVKRALTDSKNGSRVIITTRKEDVAKSEDDNGLAYKLRFLRQEESWDLFCKKACQVNKFDKIGWSPAMEEIAREMVERCGGLPLAIFVLSGLLSQKKSLEEWKKVKAYLWRHMRNNSIEISHILSLSYNDL…	CaChiltepin.pep	Capsicum annuum var. glabriusculum	Chiltepe	Capsicum	annuum
Capang07g001557	CHAIN	chain	1	872	(CC)(NBARC)(LRR)	NLR	CC-NLR	CNL	VDTAVEILMKGLVEKVDAQVHYVLGFEHEFEEMKSELVSLQSYLADVDRHKERYNTLEAASSTLRELIYKIDDLVIDCQNRVDYEKMKDSWLSSISLRGLYFRNQVGKKLVEINKEIANMRQTLNIIPSVIDLYKSEELGSSGSGKVRWTSDIIDESQTIGLDEDTRTLKKWILPCNGSLQLIGIVGMGGLGKTTLAQKIYNDREVCSRFNLKIWVCKSNFGELEIMKSILQQLKKDDHGSDRSVLLKGIHEALLNKKYLIVMDDVWSIEDGWWKHIFEGLPKTENQSSCIIVTSRNEEVVKRMGVEEEQIHRPKLLSDEEGWLLFSKVAFASSKGKCKDPELKRVGKGILKKCGGLPLAIKTIGGLLSSKSQLRSVWQDIGEDLPQVLVDESKSYDSL…	CaChiltepin.pep	Capsicum annuum var. glabriusculum	Chiltepe	Capsicum	annuum
Capang03g003836	CHAIN	chain	1	1054	(CC)(NBARC)(LRR)	NLR	CC-NLR	CNL	ILYNLAAEILKSLGSLAAEEVGSIYGLADELHKFSTTVSSIQAVLIDAEEQQGSSNQLKDSIARLKKVFFEADDLLDDVATEVEHRKLFNKVGIFFSKSNPVIFNRKISYRLKAIRRDLDVIAKDRASLNLVERRQQPLLREPYSFQLNLDRETYSSEPDGEVIGRNDDKKKIVDFLLDSEFEENVVVISIIGPGGLGKTTLAQCVYNDEIIKKNFDKALWVCVSDVFEVKMIAEKIIESGGGKKDNYLQLDAVQKELRKMLEGKYLLVLDDVWNEDPLRWSNLKNMLTGGAKGSKILVTTRSDMVAEVSGSVHKHKLGDLSEEEAWKLFEKIAFECNKEHDNSNLVEIGKEIVKKCGGVPLAIRLVGSLLRVKRTEDEWMYFRNQDLSNITQGGNDLT…	CaChiltepin.pep	Capsicum annuum var. glabriusculum	Chiltepe	Capsicum	annuum
Capang01g000778	CHAIN	chain	1	952	(CC)(NBARC)(LRR)	NLR	CC-NLR	CNL	MAEAFVQILVDNISSFLQGELVLFFGFENELENLSSRFSTVQAVLEDAQEKQLKDKAIKNWLQKLNAAAYKIDDMLDECKYEAARFKQSRLGRCHPGIMTFCHKIGKRMKEMMEKLDAIAKERKDFHLHEKLIERQAARRETGSILIEPEVYGRKKEEDEIVKILINNVSNAQNFPGLPILGMGGLGKTTLAQRVFNDQRMIKHFHPKIWICVSEDFDEKRLIKAIIVESIEGRPLLGDMDLAPLQIKLQELLNRKRYFLVLDDVWNENPQKWDNLRAVLKVGESGASVLTTTRLEKVGLDMGTLQPYRLSNLSEEDSWSLLMQCAIGHQEEINPNLAAIGKEIVKKCGGVPLGAKTLGGLLRFKREEREWEHVRDSEIWNLPQDESTILPFLSLSYHH…	CaChiltepin.pep	Capsicum annuum var. glabriusculum	Chiltepe	Capsicum	annuum
Capang09g000001	CHAIN	chain	1	771	(CC)(NBARC)(LRR)	NLR	CC-NLR	CNL	DFSALHEKISSLEVFLKNFEKNNVTVEMTDVEVPIKEVANIVEHTIQLSVTEIVLENDENMREKAHERLSDSLQQVAEDIDRIWKESTKIQDKGKHASKESTVQEFPSSSKDIRYVENNMVGRDDQRKRLVEDLTRSYSGEPKVIPIVGMGGIGKTTLANEVYNDARISSHFDVCAWATVSQQQNAKDILLSLLRSTKVDKVFTGSEAKLADMLQKSLKGKRYLIVLDDMWKTEVWDSVRLCFPSENKGSGILLTTRNIEVARYAGUENLSLQMDFMDQDDSWNLVKSAAFANEALPSEYKNIGKQIVDECHGLPLTIVVVAGLLKSKRAIEDWKSVAKDVKSFVTNDADERCLRVLGLSYNHLTNDLKTCLLYFEIFPEDAEILVNHLMRIWMAEGFL…	CaChiltepin.pep	Capsicum annuum var. glabriusculum	Chiltepe	Capsicum	annuum
Capang11g000044	CHAIN	chain	1	1126	(CC)(NBARC)(LRR)	NLR	CC-NLR	CNL	AFLSSALNVLFDRLAPQGDLLNMFQKNKHDVRLLKKLKMTSVLSDAENKQASNQHVSQWLNELRDAVHGAENLMEQVNYEALRLKVEGRHQNLAETSNQQVSDLSLSLSDDFFLNIEEKLEDTIRKLEMLEKQIGCLGLQKYFDSGKKLEIRTPSTSVVDESEIFGREIEIDRLIDCLLSNDANGKNLTVVPIVGMGGLGKTTLAKAAYNDKMVTDHFELKAWTCVSEPYDALRISKELVQEIDSFDLKDDNNLNRVQVRLKEKLNGKRFLIVLDDMWNDNYEKWDGLRNLFVQGATGSKIIVTTRKKDVARMMGSGAVNVGTLSSEASWALFKRHSLENRDPVKGHPELEEVGKQIADKCKGLPLALKALAGSLRCKSEVVEWKDILRSEIWEQTLND…	CaChiltepin.pep	Capsicum annuum var. glabriusculum	Chiltepe	Capsicum	annuum
Capang11g000046	CHAIN	chain	1	1269	(CC)(NBARC)(LRR)	NLR	CC-NLR	CNL	MFQKNKHDVRLLKKLKMTLVGLQAVLSDAENKQASNQHVSQWLNELRDAVDGAENLMEQVNYEALRLKVEGQLRDFEEASNQQVSDLSLSLSDDFFVNVKEKLEDTIETLEDLQKQIGLLGLKEHFASTKRETRRHSTSLVDESDVFGRQNEKKELIDRLLSEDASEKNLTVVPIVGMGGVGKTTLAKAVYNDEMVQSHFNLTAWFCVSEPYDAFRITKGLLQEIGSFQVDHNLNQLQVKLKESLKGKRFLIVLDDIWNENYNEWNDLWNVFVQGGIGSKIIVTTRKESVALMMGSEQISMDTLSIDDSWSLFKRHAFENMNPMGHPEIEEVGKQIAAKCKGLPLALKTLAGMLRSKSKVEGWRRILKSEIWELPNNDILPALMLSYNELPPHLKPCFS…	CaChiltepin.pep	Capsicum annuum var. glabriusculum	Chiltepe	Capsicum	annuum
PHT46999.1	CHAIN	chain	1	430	(CC)(NBARC)	NLR	CC-NLR	CN	MQSLTCDHREEISDLHEKTSTLEVVVKNFEKNNVCGEMTDFEVEVEEVASAAEHTIQLRVTEVVLANDEKTHERLSDTLQLVAEDIDRIWKVSTKIQDKGKQVSEGSLVQDFSSSTNNILNVNNNMVGRDDQKERLLDFLTGNYSGEPKVIPIVGMGGIGKTTLAKEVYNHESILRRFDIRAWATESQQHNIKEVLLSLLQSTIKMDDVIKMKGEAELADMLQKSLKRKRYLIVLDDIWSCEVWDGMRRCFPTEDSAGSRILLTTRNNEVARDAGIENLSMQMNFMDQDESLNLFKSAAFSNEVLSSEFETIGKKIAEKCHGLPLTTVVVAGLLKSKGAIEDWESVAKDVTSFITNDPDEQCSHVLGLSYNHLTSDLKTCLLHFGIFLEDSEIPAKNLM…	GCA_000512255.2_ASM51225v2_protein	Capsicum annuum cv. CM334	Hot pepper	Capsicum	annuum
PHT57581.1	CHAIN	chain	1	535	(CC)(NBARC)	NLR	CC-NLR	CN	MEIGLAVGGAFLSSALNVLFDRLAPHGDLLNMFQKNKNDVRLLKKLKMTLVGLQVVLSDAENKQASNQHVSQWFNELRGAVDGAENLMELVNYEALRLKVEGRHQNLAETSNQQVSDLKLNLSDDYFLDIKEKLEETIETLEDLQKQIGDLGLQKHLDLGKKLETRTPSTSLVDESKILGRMIEKERLIDRLLSSDSNGENLTVVPIVGMGGVGKTTLAKIVYNDKKVKDHFDLKAWFCVSEAYDSFRITKGLLQEIGSFDLKDDNNLNQLQVKLKESLKGKRFLVVLDDLXKLKESLKGKRFLVVLDDLWNDDCDEWDDLKNLFVQGAMGSKILVTTRKEDVALMMGNGAINVETLSDEVSWDLFKQHSLKNRDPEEHLELEEVGKQIADKCKGLPLA…	GCA_000512255.2_ASM51225v2_protein	Capsicum annuum cv. CM334	Hot pepper	Capsicum	annuum
PHT60777.1	CHAIN	chain	1	913	(CC)(NBARC)(LRR)	NLR	CC-NLR	CNL	MAYASLSSLMHTLEQLLQPNQRLVCASCIQPHVESAXEQLLQPNQRLVCASCIQPHVESAHQSLCSLQFFLEDTTKEIKDTETLKVLEKRIRDVIYKVEDKVDSSLRSIIILADCREKRERACRSFYEELLKVEKEVYFLKKEVMLIEFRRHGSDRKELARTSSSSTRYATGPNTIVGMEDDFKTVVDHLTAQTDELTVTPVVGDDFKTVVDHLTAQTDELTVTPVVGMGGIGKSTLATRVYHDQFIGHQFDTCAWVTVSENYNERQVLLDVVSSIRRINKTDESIKNINSDQLAEIAYRSLKGRRFLIVIDDLWSNEAWDQMQRLFPDDKKKSRILLTTRLKYVADYVSCPEFPPHNMSFLTSDDSWSLFTERLFRKDPCPPQLEPIGKHIIQHCQGL…	GCA_000512255.2_ASM51225v2_protein	Capsicum annuum cv. CM334	Hot pepper	Capsicum	annuum
PHT60785.1	CHAIN	chain	1	623	(CC)(NBARC)(LRR)	NLR	CC-NLR	CNL	MEAYIAVISLLQTLEQFQERHPVLIQGQTAKTLESLHNTAEYFQNFLEEASKSRFDPEKIKSFEEIIRSAANDAEDVIEMCWTCVNASESSLNKNLRRNLRPVVKRINTIRNEVMETVSDFSTSSRNDHRFLESVGDFLIDSTSSRSNRMLQHLEGDIVQGLDEDLEIIVRRLTEPLSDLQIVTISGMGGIGKTTLARKAHDHLKIRYHFDIRVWVTISQVYGSRNVLLEALHCISKQTNIDIEKDYEKKDDNELADLVQKKLKGPRYLVVVDDIWSTDVWDSIRAIFPDCNNKSRILLTTRETKVAIYVNPVSPHEMNTLNLENSWKLLRDKVFGPKYDHPPELEEIGKQIAEKCQGLPLTISVIAGHLSKVARTLESWMDVSRTMGEIIASHPDKCL…	GCA_000512255.2_ASM51225v2_protein	Capsicum annuum cv. CM334	Hot pepper	Capsicum	annuum
PHT61187.1	CHAIN	chain	1	887	(CC)(NBARC)(LRR)	NLR	CC-NLR	CNL	MADAVVEFLLLNLKQLLLYHVDLLSGVKDQVESLHRELSLMKAFLKDSREKRSEYEYVRELVSQITVVAYEAEDIIDTFVTNAAMQKARSTVRRAFHVFDHSSMLRNVAKEIESIKVKVKEIYDKKMFGIQNLHDGESSRRSPPLKRVPIVEEENVVGFDEEAKTMRSLLTNGSEELQIISIVGMGGLGKTTLAKKVYTDPSIEYHFYNRAWIYVSQQYSRKEVFLGILDSLSLITDEMYKMNDEKLAIELSSHLRSKRYLVVIDDVWTMEAWDDLKMAFPNTASGSRILLTTRNRDVASYANPEGSPHHLRFLTNEESWELLSKKVFRKGSCPLELEDIGLQIAKKCYGLPLAIVVVSGLLLKKEKTRDWWKKVANDVSSYVARDPKQCMDVLALSYK…	GCA_000512255.2_ASM51225v2_protein	Capsicum annuum cv. CM334	Hot pepper	Capsicum	annuum
PHT61188.1	CHAIN	chain	1	841	(CC)(NBARC)(LRR)	NLR	CC-NLR	CNL	MAHAAVVSLQQKLHKMLVDENFWFVMLDKNFRFLREVVSFWHAFLEDSLSKRNAPEAVEHLESRVKYLGTQLLDRINLYELEKRSPDFNPLNSKVFPDYIVTAASDSIKEYLMKVMNGPNDIDALTTWNTVESDSECTPHLQDTVLDLDNDLLTIKSRLIGPPSKLDVVSIIGMGGIGKTTLARQVYDDIYMEHHFYIRAWITVSQMHQCREMLLGILRYFSLVNDNTYRKSTEELAEQVYRSLKGRRYLIAMDDVWDTNAWDDMKRSFPDDKNGSRVILTSRLANVFGRETCPPELEKATMQVVEKCEGLPLAIVVVAEFCSKISKMRSRWEDVAHKIGQVACRDTEECLNLLVLSYNHLPQRLKPCFLYMGAFPKNFEISVSRLIKLWIAAEFVKCT…	GCA_000512255.2_ASM51225v2_protein	Capsicum annuum cv. CM334	Hot pepper	Capsicum	annuum
PHT61189.1	CHAIN	chain	1	438	(CC)(NBARC)	NLR	CC-NLR	CN	MAHVAVVSLQQKLQGMLKGDNANYLALRQAVSCWHAFLEDSLLVRSASEAVDYLEKRVKCLATQLLDSINLYELEKRSPYGYPQSWKVIQEEAVTAGSDSINEYLKKVMNARNDIDALPISDTVESDSEYSPILQDIVLDLDIDLMTVKSRLVGPPSNLDVISIVGMGGIGKMTLARQVYDDIYMEHHFYIRSWITVPQMHQHREMLLGILRCFSLVNDNTYLKSTEQLAEQVYRSLKGRRYLIAMDDVWDTSAWDVVKRSFPDDKNGSRVILTSRIANIGIYASSGSSHYMRCLSVEESLRLFNLKVFGRETFPFELEKATKQMVAKCQGLPLTIVVVAGFCSKISKTENCWEDVAYKVGLIVNRDTEERLDLLALSYNHLPHHLKPCFLYMGAFPKG…	GCA_000512255.2_ASM51225v2_protein	Capsicum annuum cv. CM334	Hot pepper	Capsicum	annuum
PHT61197.1	CHAIN	chain	1	1046	(CC)(NBARC)(LRR)	NLR	CC-NLR	CNL	MSDGPLFMTLLLRNLNDLLDSNAYSVVLIKEEIGWVKEDLEHIRSFFGNVEQELHRDLWTRVLDVAYEAEHAINSILARDHGLLQLIFLLPDIVEKIKLVKKEVQEKISKNTSIIFANSPNKPVINKSSIAGKIIVGFKEETKRIIRNLTSGPAEIDVISIVGMPGLGKTTLAYRVYNEKSVVGHFDVRAWCTVDQERNQKKLLQKIFNQVNGLKGSFNEEGIDDDIADKLRKHLFGKRYLIVLDDLWDTATWDELTRPLFTIPSEFQNGSRVILTSRKKEVALHGKCHSDPLDLRLLRPEESWELLEKRVFGEEHFPDELKDVGAKIAEKCNGLPLVLDLIGGVISRKEKKQALWLEVLNNLSSFIFKDEEEVMKVIQLSYDHLSDHLKPCFLYLASY…	GCA_000512255.2_ASM51225v2_protein	Capsicum annuum cv. CM334	Hot pepper	Capsicum	annuum
PHT61324.1	CHAIN	chain	1	528	(CC)(NBARC)	NLR	CC-NLR	CN	MDRKRMLKIGPWGVTRAAPRLDPGRTQGGALLITGVIIAKDKKKNTVDMAHASVASXFQVIIAKDKKKNTVDMAHASVASVTRTIESLLTSNSPMRSLSCDHGEEFCTLREKVSSLEVFVKNFEKNNVSREMTDLEVEVKEVANIAEHTIQLRVTEVLENDENLREKAQERLSDSLQQVAEDIDRIWNESTKIQDEGKQASKESTVQEFPSSSKNILNFENSMVGRDDQRKQLVEDLARSYSGEPKVSPIVGMGGIGKTTLANKVYYDACILSHFDVCAWATISQQHNVKEILLXVCAWATISQQHNVKEILLSLLRSTKVVTFDMDDEAELANMLQKSLKGKRYLIVLDEMWKSEACDAVRLCFPSENKGSGILLTTRNTEVARDAGTENLSLQMDIM…	GCA_000512255.2_ASM51225v2_protein	Capsicum annuum cv. CM334	Hot pepper	Capsicum	annuum
PHT61325.1	CHAIN	chain	1	552	(CC)(NBARC)	NLR	CC-NLR	CN	MGITLSIIPLTSCILKLSGHNRKGKREYKRYGSCKCGFSYENNRISLDIQFTNAIXSLMRTIESLLTFNSPMQSLICDHGEEFRALHEKVSSLEVFLKNFEKYNVFGEMKDFEVEKKKVRRRFRQSLQQVAEDMDRILKESTKIQDKGKQVSKESLVHDFSSSTNDILKVKNNMVGRDDQRERLVEHLTRSYSGEPKVIPIVEMEGIGKTTLVNEVYNDACICSHFDVCAWATILQQHNVNEAWDAVRICFPSENKGSRILLTTRNTEVARCAGTENLSLRMGFMDLDDSWNLFKSTVFANEALPYEFETVGKQIADECHRLPLTIVVVAGLLKSKRAIEDWGSVAKDVKSFVTNDPEERCSRVLGLSYDHLTSDLKTCLLHFGIFPEDSGLPLMDNAC…	GCA_000512255.2_ASM51225v2_protein	Capsicum annuum cv. CM334	Hot pepper	Capsicum	annuum
PHT61328.1	CHAIN	chain	1	935	(CC)(NBARC)(LRR)	NLR	CC-NLR	CNL	MFYKDVSILKNGYHVIASCRFQVIIAKANVNTKDMAHASVASLMRTIESLLTSNSPMQSLTCDHREDFSALHEKISSLEVVVKNFEKNNVSGEMTDLEVEIKEVANIVEQTIQLRVTEIVLANDEKTHETLSDTLQLVADDIDCIRNESTKIQDKGKQVSEGSLVQDFSSLTNNILNVNNNMVGRDDQKERLLEDLTRSYSGEPKVIPIVGMGGIGKTTLAKEVYNSESVLRRFDVHAWATVSQQHNRKEVLLGLLRSTINMDDTVTTRGEADLADMLQKCLKRKRYLIVLDDIWSCEVWDGVRRCFPTEDNEGSRILLTTRINEVACYAGTTNLSLQMGFMDQNESWNLFKSVAFANEALPYEFETIGKQIADECHGLPLTIVVVAGLLKSKRAMEDW…	GCA_000512255.2_ASM51225v2_protein	Capsicum annuum cv. CM334	Hot pepper	Capsicum	annuum
PHT61374.1	CHAIN	chain	1	889	(CC)(NBARC)(LRR)	NLR	CC-NLR	CNL	MAEIALTAVINKAIDISSNALFNELSSASSLKENISWIETEMRRMRSYLADAEAKQISSHGVANLINDIQQLAQDVENVLDTYLCEIAYHHEGEWRRQCLKEAARIFSCYGHTAHKLVARVEEIQRKVADIDRARVTYNITDSSSNNKDEIFCTSDQRRSFLHVDESEIIGLEEDCKELEMKLLDDNLDFEVISIIGMGGLGKTTLAKRVYRRVKCHFDCSALVYVFQEPRSKDLLLEVAKQVGLGEDKMEQNLETNLYNFLKEKRYVIFLDDVWSTETWEALSSSFPIFASSTNGSRIIITSRKNDIGRYIGGESSIYNLQPLKPEDSWKLFVKVLLRASKDNKSGIPSNLVGIGKELMKKCGGVPLAIVLTASLLRAKEKSEHDWNRVLKNTHQGHE…	GCA_000512255.2_ASM51225v2_protein	Capsicum annuum cv. CM334	Hot pepper	Capsicum	annuum
PHT61379.1	CHAIN	chain	1	1268	(CC)(NBARC)(LRR)	NLR	CC-NLR	CNL	MDIGLAVGGAFLSSALNVLFDRLAPQGELLKMFQKNKHDVRLLKKLKMTLVGLQAVLSDAENKQASNRHVSQWLNELRDAVDGAENLIEQVNYEALRLKVEGQLRNLAETSNQQVSDLNLSLSDDFFVNIKEKLEDTIETLEDLQKQIGLLGLKEHFASTKRETRRQSTSLVDESDVFGRQNEIEELIDRLLSKDASEKSPTVVPIVGMGGVGKTTLAKAAYNDEKVKSYFNLKAWFCVSEPYDAIRITKALLQEIGSFDLKDDNNLNQLQVKLKESLKGKRFLIVLDDMWNDDYNEWNDLRTPFVHGDMGSKIIVTTRKKDVAGMMGSGAVNVGTLSSEASWALFKRHSLENRDPEEHLELEEVGKQISDKCKGLPLALKALAGILRSKSDVGEWTDV…	GCA_000512255.2_ASM51225v2_protein	Capsicum annuum cv. CM334	Hot pepper	Capsicum	annuum
PHT61380.1	CHAIN	chain	1	1333	(CC)(NBARC)(LRR)	NLR	CC-NLR	CNL	MDIGLAVGGAFLSSALNVLFDRLAPQGELLKMFQKNKHDVRLLKKLKMTLVGLQAVLSDAENKQASNRHVSQWLNELRDAVDGAENLMEQVNYEALRLKVEGQLRNLAETSNQQVSDLNLSLSDDYFLNIKEKLEDTIETLELLEKQIGRLGLQRYFDSGKKLETRTPSTSLIDQSDVFGRQNEIEELIDRLLSKDASEKSPTVVPIVGMGGVGKTTLAKAAYNDEKVKSYFNLKAWFCVSEPYDAIRITKALLQXTKGLLQEIGSFDLKDDNNLNQLQVKLKESLNGKRFLIVLDDMWNNDYNEWNDLTTPFIQGDMGSKIIVTTRKKDVAGMMGSGAVNVGTLSSEASWALFKRHSLENRYPEEHPELEEVGKQISDKCKGLPLALKTLAGFLCSKS…	GCA_000512255.2_ASM51225v2_protein	Capsicum annuum cv. CM334	Hot pepper	Capsicum	annuum
PHT61391.1	CHAIN	chain	1	880	(CC)(NBARC)(LRR)	NLR	CC-NLR	CNL	MADCVVNFLVENLLQLLSDNVELIKGVDDDFKLLLEEVKRLKAFLDDAAKFHSDSSQWEQLVQDIQKMVFKAEDVIDKFLVQAKLHRNKNKVGRFFDVSHLTTVRALAAEIKGIHEKVKKLREDNKDAFQPKPVLELPKKGVEPTQGPSLEDDEVVGFDEEANKVITRLFEGPAESLDIVPVVGMPGLGKTTLARKIYNDSKLSYEFFSIIWVYVGQSYKIKDIFLNILKFFTKRIEDHLNDDVDTLANLISDYMSKGGRCLIVLDDVWEATVIDHVKKVFPENKKGHRIMMTTRDGYLATYANPDPHNLKFLNPKESFELLVKRVFGKGSCPDDLVKLGEKIAGSCGGVPLAVVVIAGALRGRPNKSDWQRVQKNVAEHLYKNSQESCLKFVQMSYDR…	GCA_000512255.2_ASM51225v2_protein	Capsicum annuum cv. CM334	Hot pepper	Capsicum	annuum
PHT61431.1	CHAIN	chain	1	1719	(CC)(NBARC)(LRR)	NLR	CC-NLR	CNL	MERGKGKEANSSSVSSAVIRKDIAKILDFIEKLNDEGVQIPFQIEKLASELTFVSAFFLRYYYLDSEGRNAESMSFLSIAIHDLAQSLFRWSGVHMLIKLKHHDILQLLENIKSYISSHSYAESSHMTMTEDRLAELLDVIVLYLRYLPKCCPILLLPSITQYEFLQNVCGNVRDFHALKINGCVEYETIDYVLPQLQLMAQRVANFCSTFLAYHFVKSDESEEIDESEERNESEEIDESEEIYESEEIDESEERNESEERDESEEIDESEEIDESEERNESEERDESEEIDELEEIYESRISPLNSELANLLVEIAPVALEVMHICSTKLIASKSAEVGCFIKKLQEVSPDILRGYLFLLQEYMINAITPSTSTRNIHVMIEFLLIILTDVPKDVIRH…	GCA_000512255.2_ASM51225v2_protein	Capsicum annuum cv. CM334	Hot pepper	Capsicum	annuum
PHT61609.1	CHAIN	chain	1	1238	(CC)(NBARC)(LRR)	NLR	CC-NLR	CNL	METEKGKGQRESREANSSSQVSSALLREDIVNLHDFIERLKIEQDQTVLEKLIFLLACLQLCYYISDGSNTKMSCISYEVHGLVQSLFHQSGDDMLVKLKDHVIPRLLKNIKSCVVSDHQSESSATITEGQLVELLDALIVNLHYLPKVRAELILPSMTQYELLQNVFGNLRDFHGLKVNGCIERKTIEYALPQFQLMAERVGHFCTSLLAYAVEDMKRTKQMKRIIEVNSMLVHLLLKIIPVSLEVMYICSTNLKAAKSEEVGCFIKKLLEASPDVLREYLIHLQRHMINAIAPSTSARNIHVVIEFLLIILTDVPMDVIHHEKLFVLLERVGALTKEVSIIVHNLEKNIKETRGASLNLLENIELLRKDLKNVFLKAPADSSQLCFPMSDGPLFMTL…	GCA_000512255.2_ASM51225v2_protein	Capsicum annuum cv. CM334	Hot pepper	Capsicum	annuum
PHT61719.1	CHAIN	chain	1	900	(CC)(NBARC)	NLR	CC-NLR	CN	MKKIKMLLAWPIKLKSCGMADQIEKLKRHLAFICTYVQLSHCDLEEFDDEMGDDSRQEQLNFLLLNLQCLSMYLAEHIFPLEILYEILKNVSGNMKDFHGLTVNGCAEHEIVEYVLPQLQSMAERVGLFLWNGDAHXLFKLAHLLMKIIPIELEVMHICYANLKASPSVEVGRFIKQLLETSPDILREYLIHLQEHMVTAITTRTLGARNIHVMIEFLLIILTDMTKGLIHHDKLFDLLARVGALIKEEVSTLVPDLEEKSRNEESTDETRRATRDLLEETIELVKDDLKYVYMKAPDPCQWCFPMSDGPLFMHMLQIHLNDLLDSNAYSISLIKEEIELVKEHLEFIRSFFVNVEQRLYKDLWARVLDVAYEAKDVIDSIIVRDNGLLHLIFSLSITI…	GCA_000512255.2_ASM51225v2_protein	Capsicum annuum cv. CM334	Hot pepper	Capsicum	annuum
PHT61720.1	CHAIN	chain	1	1282	(CC)(NBARC)(LRR)	NLR	CC-NLR	CNL	MEKQREIEKGKANNFVVSFHALRKDVINILDFMERLKNEEGQNAVDIADQIEKLKLVLAYICTYVQLSHCDLEKFEDKMSAARQWVDNLLRPILDDVDSNVRLMDNIYECISSCYHSTSSAMMTDEQLNFLFHNHYHRCKYRAEQVYPLETQYEILQKVCGNMKDFHWLIVNGCVEHEIVQYVLPQFQLMAERVGIFFWNSQTYRDSRLFKLAFLLMKIIPIELEVMQICYTNLKASIELEVMQICYTNLKASTSAEVGRFIKQLLETSPDILREYLIHLQEHMVNVIAATTPGSRNIHVMIEFLLIVLTDMPKDLIHHDKLFDLLARVGALIREVSTLVHDLEEKSRNEESSDETSRTSLDFLKSIELLKEDLKYVYMKAPDPCQWCFPMSDGPLFMH…	GCA_000512255.2_ASM51225v2_protein	Capsicum annuum cv. CM334	Hot pepper	Capsicum	annuum
PHT61752.1	CHAIN	chain	1	1334	(CC)(NBARC)(LRR)(LRR)	NLR	CC-NLR	CNL	MFQKNKHDDGLLEKLEDILLGLKIVLSDAENKQASDQRMKKWLNKLQIAVDGSENLLEEVNYEASRLKVEGQHQNLAETSNLQEHFVSGTRETRTPSTSLVDESDVFGRKNEIEVLIETSKEASEKNLTVVPIVGMGGMGKATLAKAVYNDEKVKGHFGLKAWICVSETYDAFRISKGLLQEIGSLDSKDDNNLNQMQVKLKERLNGKRFLIVLDDEWNDNYNEWDELRNIFVQGGIGSKIIVTTRKASVALMMGSGEINVGTLSDEASWALFRRHSLENRDPPKEYLELEEVGKQIADKSKGLPLALKTLAGFLCSKSEVDERTDVLRSEIWELPCCPNDYQFCKEQVIHLWIANGLVQQLRSGNQYFKELRSRSLLERVPKSSERDGGKFLMHDLVN…	GCA_000512255.2_ASM51225v2_protein	Capsicum annuum cv. CM334	Hot pepper	Capsicum	annuum
PHT61864.1	CHAIN	chain	1	888	(CC)(NBARC)(LRR)	NLR	CC-NLR	CNL	MAHASVASLMRTIESLLTFNSPMQSLTCDHREDFSDLHEKISSLEVVVKNLEKNNVSGEMTDFEVEVKEVANIVEHTIQLRVTEVVLASDENLREKAHERLSDSLQQVAEDIDCIWKESTKIQDKGKQVSKESLVHDFSSSTDDILNVNNNMVGRDDQMKRLLEDLTTCYSGEPKVIPIVGMGGIGKTTLAKEVYNHGSILCRFDVRAWATVSQQHNIKEILLSLLQSTIKMDDTAKMKGEAELADMLQKSLKRKRYLIVLDDIWSCEVWDGMRRCFPTEDNAGNRILLTTRNDEVACYAGVKNLSLRMSFMDQDESWSLFKTAAFSNEALPYEFETVGKQIADECHGLPLTIVVVAGLLKSKRAIDDWRSVAKDVKSFVTNDPDERCSHVLGLSYNHL…	GCA_000512255.2_ASM51225v2_protein	Capsicum annuum cv. CM334	Hot pepper	Capsicum	annuum
PHT61878.1	CHAIN	chain	1	467	(CC)(NBARC)	NLR	CC-NLR	CN	MAHASVASLLRTIESLLTFNSPMQSLTCDHSEDFSALHEKISSLEVVVKNFEKNNVSGEMTDFEVEVKEVASAVEYTIQLRLTETIMEKNKSIIGIIGSIFFKGISNIWPRRKFRKSLQQLAKDIDRVWKESTKIQDKGKQVSKESLFHDFSCSTNDILSVNNNMVGHDNQKEHLLEDLTGSYSGEPKVISIVGMGGIGKTTLAKEVYNNESVLRRFDVHAWATVSQQNNRKEILLSLLQWTIKMDDMIKTKGEAELADMLQKSLKRKRYLIVLVDVWICEVWDGVRRCFPTKDNAGSRILLTTRNNEVACYASTENLSVQMNFMDQNESWSLFKSLAFANEALPSEFETIGKQIAEKCHGLPLTIVVVAGLLKSKRSIEDWENVAKDVKSFITNDPDK…	GCA_000512255.2_ASM51225v2_protein	Capsicum annuum cv. CM334	Hot pepper	Capsicum	annuum
PHT61881.1	CHAIN	chain	1	922	(CC)(NBARC)(LRR)	NLR	CC-NLR	CNL	MAHASVASLTRTIESLLTSNSPMQSLSCDHRKEFCALHEKVSSLEVFVKNFEKNNVSGQLTDLEVQNKEVANIVEQTIKLRVTEVVLSNDETLREKAQERLSDSLQQVAEDIDRIWKESTKIQDKGNVRNFQWFKIFQCFEIFQWFNKTSKVEKIMVGRDDQRKQLLKDLTISYSGEQKVIPIVGMGGIGKTTLAKEVYNHKSILRRFDVRAWATVSQQHNKREILLGLLHSTVKMDYRVMTKGEAEIADMLKKSLNGKRYLIVLDDIWSCEVWDGMRRCFPTEDNAGSRILLTTRNNEVACYADSENLSLKMDLMGPDESWSLFKSAAFSSEELPYEFETVGKQIADECHGLPLTIAVVAGLLKSKRAIEDWESVAEDVKSFLTNDLGNQCSHALGLS…	GCA_000512255.2_ASM51225v2_protein	Capsicum annuum cv. CM334	Hot pepper	Capsicum	annuum
PHT62066.1	CHAIN	chain	1	1259	(CC)(NBARC)(LRR)	NLR	CC-NLR	CNL	MIEYLREIRNIADELATARYTYPYDEFVVKILSGLGPEYDSISAVIQARDTPISYEELYNKIFNRELLLKHNEPNQASITAAVWDILYKESNDLSVKFMTPVDYEILQPIKVAPELPMTPPPERLKNEADQIVLDTDQIENLKLELTSLSACLQLCYYILDGSNAEMSCISYEVHDLVQSIFHQSGDDMLVKLKDHVVPRLLENIKSCKISDHHSELSVTMTEDQLVELLDSLLVNLHYLPKVRAELIFPSMTQYELLQNVFCNLRDFHGLKVNGWIEHKAIEYALPQFQLMAERVGHFCFVILSHQFHKTDEKDEETYKKHEEYEVSQVNSLLVHLLLKIIPVSLEVMHIYSTILEASQSAELGCFIKKLLEASPDILREHLIHLQQHMVNAIPRSTS…	GCA_000512255.2_ASM51225v2_protein	Capsicum annuum cv. CM334	Hot pepper	Capsicum	annuum
PHT62071.1	CHAIN	chain	1	902	(CC)(NBARC)(LRR)	NLR	CC-NLR	CNL	MEDGLGVADRSPASLFSVPAAVVGRTERRRTEQLVLARWTLTACSFQVIIAKANANIVDRAHASVASLMRTIESLLTSNSPMQSLTCDHSEDFSALHEKISSLEVFLKNXFSALHEKISSLEVFLKNFEKNNVTVEMTDVEVPIKEVANIVEHTIQLSVTEIVLENDENMREKAHERLSDSLQQVAEDIDQSTKIQDKGKHASKESTVQEFPSSSKDIPYVENNMVGRDDQRKRLVEDLTRSYSGEPKRLVEDLTRSYSGEPKVIPIVGMGGIGKTTLANEVYNDARISSHFDVCAWATVSQQQNAKDILLSLLRSTKVDKVFTGSEAKLADMLQKSLKGKRYLIVLDDMWKTEVWDSMDFMDQDDSWNLVKSAAFANEALPSEYKNIGKQIVDECHGL…	GCA_000512255.2_ASM51225v2_protein	Capsicum annuum cv. CM334	Hot pepper	Capsicum	annuum
PHT62796.1	CHAIN	chain	1	480	(CC)(NBARC)	NLR	CC-NLR	CN	MADILLTAVINKFVEIGGNLLFQGGGDLYWFKDDIDWLQREMRHIRAYIDDAKDKATGGDLRVKNLLKDIQELAGDAEDLLDEFLPKFQQSNKCKGAICREFAMQIEKIKKRVDDIDHVRKTYNIIDTSNNNNDCIPLDRRRLFLYAGETEVIGLDDDFNMLQDKLLDQDLPYGVVSIVGMPGLGKTTLAKKLYRHVRDQFECSGLVYVSQQPREREILLDIAKQVGVTEEERKDNLEDNLKSLLKKKRYVILLDDIWDVEIWDYLKLYLPECDSKIGSRIILTSRNSNIGRYVGGGTSLHVLQPLDSKNSFELFTDKIFHFDNNDWANASPNLVNIGRDIVGRCGGIPLAIVVTAGMLRARERTEHAWKRVLERMGHKIHDGCAKVLALSYNDLPIAS…	GCA_000512255.2_ASM51225v2_protein	Capsicum annuum cv. CM334	Hot pepper	Capsicum	annuum
PHT62798.1	CHAIN	chain	1	879	(CC)(NBARC)(LRR)	NLR	CC-NLR	CNL	MAEILLTAVINKAVDIAANLLFQEGTHLYSLKEDIDWLQREMRHIQAYIDDAKAKATEGDSRVKILIKDIQELAGDVEDLLDEFLPKIQQSNKCKGAICCCLKTTCIPSHASFADEFAMEIEKIKKRVVDIDRVRTTYNIMDTSNNNNDCIPLDRRRLFLYADETEVIGLDDDFNVLQAKLLDQDLPYGVVSIVGMPGLGKTTLAKKLYRHVRDRFECSGLVYVSQQPREREILLDIAKQFGVTEEERKDNLEDNLKSLLKTKRYVILLDDIWDVEIWDYLKLYLPECDSKIGSRIILTSRNSNIGRYVGGDTSLHILQPLDSKNSFELFTNKIFHFDNNDWANASPNLVNIGRDIVGRCGGIPLAIVVTAGMLRARERTEHAWKRVLGSMGHKIHDGC…	GCA_000512255.2_ASM51225v2_protein	Capsicum annuum cv. CM334	Hot pepper	Capsicum	annuum
PHT63268.1	CHAIN	chain	1	1115	(CC)(NBARC)(LRR)	NLR	CC-NLR	CNL	MESKQFSVLNLMELSEFRSASELTVSDSPDILKNYLSSFTEADTETVGILNMMELSEFRTVSKLTVSDSPDILKNYLSSFTEADTETVGKVLREYLIHLQEHMVTVITPSTPGARNIHVIIEFLLIIFTDVPNDFIHHDKLFDLLARVGALIREVSTLVHDLEEKSRNEESTYETSCATLDLLVEKIEFLKEDLEHVYLKAPEPCQWCFPMNDGHLFMHLLLIHLQNLLDSNAYSIALIKEEIGLLKEALEFIGSFLVNVEQGLYKDLWARVLDVAYEAKDVIDSIIVRDKGLLHLIFSLPITIKEIRLIKEDVSQLPEKIPKNRSLTIVNSPKQPVESKSLITSKIIVGFEEETNWLINQLTSGPKDLDVISITVDQDYDEKNLLVKLFNQVTGSYLK…	GCA_000512255.2_ASM51225v2_protein	Capsicum annuum cv. CM334	Hot pepper	Capsicum	annuum
PHT63352.1	CHAIN	chain	1	873	(CC)(NBARC)(LRR)	NLR	CC-NLR	CNL	MEAYIAVISLLQTLEQFQERHPVLIQGQTAKTLESLHNTAEYFQNFLEEASKSRFDPEKIKSFEEIIRSAANDAEDVIEMCWTCVNASESSLNKNLRRNLRPVVKRINTIRNEVMETVSDFSTSSRNDHRFLESVGDFLIDSTSSRSNRMLQHLEGDIVQGLDEDLEIIVRRLTEPLSDLQIVTISGMGGIGKTTLARKAHDHLKIRYHFDIRVWVTISQVYGSRNVLLEALHCISKQTNIDIEKDYEKKDDNELADLVQKKLKGPRYLVVVDDIWSTDVWDSIRAIFPDCNNKSRILLTTRETKVAIYVNPVSPHEMNTLNLENSWKLLRDKVFGPKYDHPPELEEIGKQIAEKCQGLPLTISVIAGHLSKVARTLESWMDVSRTMGEIIASHPDKCL…	GCA_000512255.2_ASM51225v2_protein	Capsicum annuum cv. CM334	Hot pepper	Capsicum	annuum
PHT63567.1	CHAIN	chain	1	861	(CC)(NBARC)(LRR)	NLR	CC-NLR	CNL	MHLLHRQLTDLLDSNAYSISLIKEEIGVLKEDTEFISSFFMNADEGLYKDLWGHVLDRAYEAKDVIDSIIFQDNGLLHLIFSLPITIKKIKLIKEEVSNIFEKIPKNKRLNVVNSPKKPVESKSLTGGKIIVGFTEETNWLIRKLTRGPASLDVISVTGMPGSGKTTLAYKVYHDKSVCSHFDLRAWCTVDQEYNENNLLVKLLNQVTSSDLKFSEDIDVADKLRKQLYGKRYLIVLDDVWDIGTWDDLTRPFPKVVNGSRIILTTRQKKVAFHAKGNTDPLNLRLLRPEESWELLEKRAFGKESCPAELLDVGKEIAQNCKGLPLVVDLIAGVIAGREKTKSLWLEVRNNLNSFILNSEVDVMKVIELSYDHLPHHLKPCLIYLASFPKDSEVDRDEL…	GCA_000512255.2_ASM51225v2_protein	Capsicum annuum cv. CM334	Hot pepper	Capsicum	annuum
PHT63569.1	CHAIN	chain	1	1263	(CC)(NBARC)(LRR)	NLR	CC-NLR	CNL	MERVKENEQVRKEEEANNSSVSFSALREDVINVLDFMERLKNEEDQKTVDVDLIEKLKLKLKFVCTYVQLSYSDLDQFEYIMTALRHEVKDLLRSLLDDVDTNIECKYNMNHALLSFSNNMEDCISSCHHSKSSATMTDEQLNFLLQNLHYLSMYLAEQIFPLVTQYEILQNLCGNVRDFHGLILNDYVECEIVAYVLPQLQHMAEKVGIFLWDDLTSKDSKVFKLAQLFMMITPIELEVMQICYTNLKATTSAEVGCFVKNLLEISPDILREYLVHLQEHIVNAITATTPGARNIQVMIEFLLIILMDMPKDIIHHDKLFDLLARVGELTREVSTLVRDLEEKSRNEESIDEKSPATRDLLEKIELLREDLKHVYLKAPDPCQCCLPMNDGPLFMHLL…	GCA_000512255.2_ASM51225v2_protein	Capsicum annuum cv. CM334	Hot pepper	Capsicum	annuum
PHT63818.1	CHAIN	chain	1	820	(CC)(NBARC)	NLR	CC-NLR	CN	MSENDIDYVLDHLRRIKSEGDVNSFKIDQIETLEMELRFLRSSLKYNHVLLPDVSVKITKKAKLIVEMLQSVFGGNNLLNVERLVSHLLEFIQDNTSSRFNYVLDDCFLLEYMDYLDKNLYDALRYIVKSDPLLIKEIKILLKKMRFLRYLYGTEMSGYVDDEKLKGLRTRIQFMAENVGHFCLAVWIAEDGEDADSKEDNDNTFTIESKPPYLLFQAVLVELEMKNIFLNELKASKFTQSRTFKDRKLPKGFSDYLRHLLVYLRNKKLKNFPVSVTMRDIIVVAIEFLLVIIGNVPNHFINGNRLNEVLEKVGVIVGDILCAIQMFLVGSTIEEDTNKIDISMIRILEKIEDLKAQVGTCYKSFKFTPSHKVPIVGGLSFLDSLLRKFNEMLKSESGL…	GCA_000512255.2_ASM51225v2_protein	Capsicum annuum cv. CM334	Hot pepper	Capsicum	annuum
PHT63821.1	CHAIN	chain	1	1240	(CC)(NBARC)(LRR)	NLR	CC-NLR	CNL	MAQNEIEEMLDHLRRIKSGGDLFSFKIDQIEKLEMDLRLLRTFVKYHHVLSPDSKVILTKTANMIVKMRHRDFIGIPDECKTNLDLEGLESQLLELIDGNTSLSYNSELNGSDLSEYMDCLGENLNDVLKCHRELNRPNLEINQFIKQLEIVQKKMKFLRYLYATEINGYVNHEKLECLETRLQFMANNVGQFCLADLVDIAESEDDIFNKPPYLLCLIVLVELEMNKIFLGELQATKFTQSKIFKDKKLPKGFSLHLRSLLMYLRNEKHENFPNNISTENIDVAIEFLLVFLDADASNHVNNGNRLNEVMQKVAAIAGDVLYVIQKLLPRSIDKDATSKIDICSMQILEKTKDLRAPVESYYKSLKFTPSQFRTVGGLRFLDSLLRKLNEMLKSKSDL…	GCA_000512255.2_ASM51225v2_protein	Capsicum annuum cv. CM334	Hot pepper	Capsicum	annuum
PHT63825.1	CHAIN	chain	1	1292	(CC)(NBARC)(LRR)	NLR	CC-NLR	CNL	MAQKDIEDMLDHLRSIKSGGDLNSDKINQIETLEMELRFLRTFTKYNHVLLPDSLVGITKKAKLVVEMLHTVFDGMPVECKANLNLERLVSHLMEFVEDNTSSRFNYELNDSDLSEYLEFLNMSLNDSPRYLDKSDPLFRKGKVGFWKQLKFIHQKMKFMRYFYDTEMNGCVDHEKLKGLRTRIQFMADKVGQFCLALRLPEDVDDNIESKPPFLLCLVVLVELEMKNIFLSELKTSKLPQSKIFECMVLPPGFSHHLYNLLMYLRKQKLKGFHSDVSAQNIDVAIEFLLLFLGDESDHVIHGMMMNEVLEKAGSLVGDILCAIQRLSPSTIIKDDASEINLWSIQISEKAENLKAQLEEYYKSLTFIPSQFPTAGGLSFLDSLLRKLNEMSRSESGLD…	GCA_000512255.2_ASM51225v2_protein	Capsicum annuum cv. CM334	Hot pepper	Capsicum	annuum
PHT63833.1	CHAIN	chain	1	685	(CC)(NBARC)(LRR)	NLR	CC-NLR	CNL	MLISEKTENLKTQVEERYYKSFKFIPSRFPTVGGLSFVDSLLRKLNEMQLKSEVSVGSIMKPHICVIEKEFSSLTSTFREHEVLKDLQRSIINLAYEAEVAIDSILVQHNVLWHLFFSLPTIIKEIKHINAEVNKMWSENLSLKSCHMVDPSEHLPTQHSNPVNDEEMVGFEIAAEKLIQYLTRGTSEQDVIPIVGMGGQGKTTIARKLYNDNIIVSHFDVRAWCIVSQRYNRRGILQEIFSQVTGSKDNGDEVGELADKLRKSLMGKRYFIVLDDMWDCMAWDELRLCFPDVGNRSRIVITTRLEKVGAHVMNHTDSYFLPFLTPEESCQLLQKKIFPREGFPPELEDVSLAVAKRCKGLPLVVVLVAGIIKKKKMKESWWHEVKKSLLSYVGESEGY…	GCA_000512255.2_ASM51225v2_protein	Capsicum annuum cv. CM334	Hot pepper	Capsicum	annuum
PHT63839.1	CHAIN	chain	1	1093	(CC)(NBARC)(LRR)	NLR	CC-NLR	CNL	MAEILYNLAAEILKSLGSLAAEEVGSIYGLADELHKFSTTVSSIQAVLIDAEEQQGSSNQLKDSIARLKKVFFEADDLLDDVATEVEHRKLFNKVGIFFSKSNPVIFNRKLSYRLKAIRRDLDVIAKDRASLNLVERRQQPLLREPYSFQLNLDRETYSSEPDGEVIGRNDDKKKIVDFLLDSEFEENVVVISIIGLGGLGKTTLAQCVYNDEIIKKNFDKALWVCVSDVFEVKMIAEKIIESGGGKKDNYLQLDAVQKELRKMLEGKYLLVLDDVWNEDPLRWSNLKNMLTGGAKGSKILVTTRSDMVAEVSGSVHKHKLGDLSEEEAWKLFEKIAFECNKEHDNSNLVEIGKEIVKKCGGVPLAIRLVGSLLRVKRTEDEWMYFRNQDLSNITQGGN…	GCA_000512255.2_ASM51225v2_protein	Capsicum annuum cv. CM334	Hot pepper	Capsicum	annuum
PHT64250.1	CHAIN	chain	1	1187	(CC)(NBARC)(LRR)	NLR	CC-NLR	CNL	MADIVLAPLLQVLFEKLANPIVQKFAECWEFEDRINKVKEVLPLVQEILEDAEEQQTVDKAVKIWVSKIKDAADKAEDLLEEFVHKSQLRTYAVNITKMRNVLDTLQKAAIEGLKLNLKERKTGDRLSKRRETGSFVMSSEVFGRGDERRKIVEQLLTSSASEGGSIPPVVSIVGVPGIGKTTLAQLACNDDEVRKHFDLRIWVFVSEEFNVKNILRAAIESTTSTKCELSELDALQSKLWNILHRKRYLLVLDDVWSDDQEDWDMIMPLLSAGFDGSKILITSRRPKIAFMMGSTNLIHSMKRLTEEDTWALFKRYAFHNVKESDCQNLLSIGKEISKKCVGVPLEAKIIGSMMRFKKEEKEWLHVKNSSIWNLGCFKKAIAPVLLLSFLHLPSNIKH…	GCA_000512255.2_ASM51225v2_protein	Capsicum annuum cv. CM334	Hot pepper	Capsicum	annuum
PHT64251.1	CHAIN	chain	1	1178	(CC)(NBARC)(LRR)	NLR	CC-NLR	CNL	MQYMADLVLYPVLQVILEKLASPYVQKFHDLYHLRENIEKLQNTLPTARAFLDDAHKRQETDEHVENWLVKLKDVAYQSENLLDEFAAESVLCEHRTGKAKQVSTLFLPFEPSKHLFDLAKMLPKKLKELDEIAKHGFSLNLTATTAERRFDNYDRTKVTGSFVMTSKICGRNDDKKKLLELLFTACDGNAGGVVSIIPIVGIGGLGKTTLAQLVYNDEKVNHFFDIKIWVYVSRDFDVSKLILSIVQSATKRKCELLEMDLLQAHFQDSLGGKRFLIVLDDVWNEDQDEWDKLGDLLQSGGSGSRIIVTTRSTKAASIVGTTSPYCLQGLTEDDCWILFKQRAFSKEEEVEHPDLLEIGKQIIRKCGGVPLAAKTLGSLLRFKREKEDWLFVQESELW…	GCA_000512255.2_ASM51225v2_protein	Capsicum annuum cv. CM334	Hot pepper	Capsicum	annuum
PHT64940.1	CHAIN	chain	1	861	(CC)(NBARC)(LRR)	NLR	CC-NLR	CNL	MKAFSRAADEKEEDDVELQLWIKQVQDLAHDVQDILEKHVVTCSNFQEKGSWSWRKHHHSLMSEKMVEAQNDNLSMLLEGVKARIIVISEGHKTFVQKYGVVKSGESSNEEVPLDDDADLVGIENRKSVLLDWLLSDDPRWKLCCVVGTRGIGKTTFVKKVCDDASVKKHFNSVVWIDVSRFTNVKELLMSMVTPDNEQSRRAIDAMDANMLAEFIQQVLESSRYFVVLDDVPDIGTWRTVKGAFPIGNCGSRVIIVSRFADTCHKICAGTGDHSHFYDMKPLSEEESWILFCTKAFSGSLHCPPSLVQISKGIIQKCNGLPMAILVIAGALATKGNRVDAWEMFYVSLVDKLQGSYSEDEHMKRLLNLCYQDLPFYLKSCFSYLSIIPKYYVIDKMRL…	GCA_000512255.2_ASM51225v2_protein	Capsicum annuum cv. CM334	Hot pepper	Capsicum	annuum
PHT66754.1	CHAIN	chain	1	957	(CC)(NBARC)(LRR)	NLR	CC-NLR	CNL	MYDSSLFGLLQMLYETLKNEAKFLSNVGNQIADIRAEINRIHCFLQDADAKKTEYETVRNWIADIREVAYDVENILEKYMHKIAMRKDRSIWKENIALHNIGMETKDVMSRIENIKRCMNTYVDTGIRAICQGESSAEKSQWLTRSYSHLVDEDFVGLEKEMSKLVDELINEENDEFHGVFAICGMGGLGKTTQARKAYRHVDVQSHFQGFAWASISKQWQARDVLQSILTKLEPENRKQINKMRDDELVKALYNVQQRKKCLIVLDDIWSTNFWNSVQYAFPKGKGSRSKILITTRKKDVCEHIDPTCFLFEPRCLDAEESWKLLHKKAFPRVNTPDLKIDLELDRLGKEMVRECGGLPLAIIVLAGLLARRPKIDEWRRTSQHLNFHMSGESFEDDG…	GCA_000512255.2_ASM51225v2_protein	Capsicum annuum cv. CM334	Hot pepper	Capsicum	annuum
PHT67191.1	CHAIN	chain	1	896	(CC)(NBARC)(LRR)	NLR	CC-NLR	CNL	MAYAALSSLMHTLQKLLQYSKSSLICGTSILQQHVESVYQSLCALQVFLEDTTNEVNDIENLKLLEKKIRDVVYKAEDRIDSSFRRIITLADRDKRERACKSFNDELQKVEKELESLKIGVMQIEFSKYGSKSAEATTYSSSSRKYSTEQNTFVGMKDEFNTILDRLTDQTNDLTVISLVGMGGIGKTTLARKVYDNPSIRCRFDKLAWVTISEVYGERQMLLELVSSIIRNRTDDNNQKMSNDQLIEVAYRGLKGKRFLVVIDDIWSTQDWDQMRRIFPNDNNKSRILLTTRLNYVADYASPDSPPHGMSFLSLDDSWNLFTGRLFKTDPCPPQLIKIGKHIIQQCRGLPLSIVVIAGLLCKMDPTHSNWKKVEENMNSFFGTVSEQCQSILSLSYSY…	GCA_000512255.2_ASM51225v2_protein	Capsicum annuum cv. CM334	Hot pepper	Capsicum	annuum
PHT67192.1	CHAIN	chain	1	837	(CC)(NBARC)(LRR)	NLR	CC-NLR	CNL	MAYASLSSLMHTLEQLLQPNQRLVCASCIQPHVESAHQSLCSLQFFLEDTTKEIKDTETLKVLEKRIRDVIYKVEDKVDSSLRSIIILADCREKRERACRSFYEELLKVEKEVYFLKKEVMLIEFRRHGSDRKELARTSSSSTRYATGPNTIVGMEDDFKTVVDHLTAQTDELTVTPVVGMGGIGKSTLSRKVYHDQFIQHRFDTCAWVTVSENYNERQVLLDVVSSIRRINRTNESIKNINSDQLAEIAYRSLKGRRFLIVIDDLWSNEAWDQMQRLFPDDKKKSRILLTTRLKYVADYVSCPEFPPHNMSFLTSDDSWSLFTERLFRKDPCPPQLEPIGKHIIQQCQGLPFSITVIAGLLGKVEPTRDNWKKVEENLNSFVVTVSEQCQTILSLSYR…	GCA_000512255.2_ASM51225v2_protein	Capsicum annuum cv. CM334	Hot pepper	Capsicum	annuum
PHT67195.1	CHAIN	chain	1	896	(CC)(NBARC)(LRR)	NLR	CC-NLR	CNL	MHKTHSKEMAYAALSSLMHTLQKLLQPKSPLICGTSMQQQHAESVHQSVCALQVFLEDATNEVSDIENLKVLEKKIRDVVYKAEDKVDSSLSNIILADNDDDRDRACRLLNQELQVVEMAFDSLKKEVMVVEFNKHGGKSEELTTTSYSLVKNNTEETTFVGMKDDLDAIVNCLNAQMKELIVISVVGMGGIGKTTLARKVFDDSTIRCRFDKHAWVTISEQYNKRKMLLEVASSVGGIINQETSNDRLMEIVYRGLKGRKFLIVIDDIWSTEAWDQVRRIFPNDYNKSRIILTTRLKNVADYASSPDFPPHDVSFLSLDDSWKLFTGRLFRMDPCPLQLVKIGKHIIQQCQGLPLSIVVIAGLLGKIGLTRDNWKKIEENLNSFFGTVSEQCQAILSL…	GCA_000512255.2_ASM51225v2_protein	Capsicum annuum cv. CM334	Hot pepper	Capsicum	annuum
PHT67369.1	CHAIN	chain	1	891	(CC)(NBARC)(LRR)	NLR	CC-NLR	CNL	MADVAVKFLVENLMQLLIDNADLILGIKGEVEDLLRDLSDFNAFLKQAAKSRRDNEVLKEMVKKIRKVVNAAEDSIDKFVIEAKRHDDKNKFAQWFHLTHVARAKGVADEIKSIRERVKEIRENDSYGLQAIALDDNYNRGDEERKAPVVEEDDVVGFDEEAKTVIDRLIGGSDDVEVVPVVGMPGLGKTTLAYKIYKDPKVEYEFFTRVWVYVSQRFKRREIFLNIISKFTRNTKQYHDTTEEDLANEVKELLGKGGKYLIVLDDVWTMEAWERIKVAFPNNGKRNRVLMTTRQTNVAKRCNDEPHNLKFLTKDESWELLEKKVFHKEKCPPELEWPGKSIAEKCMGLPLAIVVIAGALIGKGKTTREWEFVADSVGEHLINRDPENCKKLVQMSYDR…	GCA_000512255.2_ASM51225v2_protein	Capsicum annuum cv. CM334	Hot pepper	Capsicum	annuum
PHT67370.1	CHAIN	chain	1	888	(CC)(NBARC)(LRR)	NLR	CC-NLR	CNL	MTEVAVNYLVEKLLELGRENVELITGVQDDVNNLVADLQILKAFLKDASKIDRDTQGWKQSLKEIRNVLYKAEDSVDKFLDEAKQHQDTHKAVKWIDIPYWSKVRNVAKEIQSIRNKVKDLQDKYKALLDAIQLDNLSSTTPQPRQLTLSDEDDVVGFEEEANTVIDRLINGSKSLESVPIVGMPGLGKSTLARKVYKDSRINFEFFSCIWVNVSRSYNKTEVLLSILKNFTKPLDNKSDEKITEEICSFLEKGGRCLIVLDDVWDGEVMNFIEKIFPKGDKGHRIMMTSRQNNVASAFNKNIHRLNLLSDDNSWLLLKKKVFRKESCSSDLEEPGFSIAKKCNGLPLAIVVIAGALLGKTKREWEFVNRNIGEHLINPDSEDSCSRFVRMSYDLLSYD…	GCA_000512255.2_ASM51225v2_protein	Capsicum annuum cv. CM334	Hot pepper	Capsicum	annuum
PHT67374.1	CHAIN	chain	1	897	(CC)(NBARC)(LRR)	NLR	CC-NLR	CNL	MTEVEVSNLVEKLIELGREIELNNEEAKHVFDLMKSFQKWKVNLENASQLDKSTQDWEEKMKDIRSVVYKAQDTIDQILVEANQQQLKHQATTIRAAGFCPCFNDSTNGTTVSRSTNRGTSAYRLSSNESRVIKSIRDSVVELKPTKKIIVPATQVSRSPPKTTHQPEKKNPSSEEDDSFGFEEEASTVINRLIGGPKNIETVPIIGMLGIGKSTLARKVSKDPRIVNEFPNCIWVDVSQTYNTKEILLKILGDLKKELDSTKTEGQLANEIRMSLDNGRCLIILDDVWNQNIVSFFFESIVPRNYNSHRIMITTRDEDVATHRNVHKLNILDKDRSWLLLEKKVIKKGSCPRPDFEEPGRAIAEKCGGLPFSIEVIAEDLAKKKAKWEWDKVIQDNIG…	GCA_000512255.2_ASM51225v2_protein	Capsicum annuum cv. CM334	Hot pepper	Capsicum	annuum
PHT67375.1	CHAIN	chain	1	888	(CC)(NBARC)(LRR)	NLR	CC-NLR	CNL	MTEVAVNSLLENLLELARENVDLIVGVQDDVKDLTAELQILKAFLQEVSKINRDTQSWKQTMKDIRNVVYKAEDSINKFLGRAKQHRDSNLAAKWMDVTYWTSVRNVAKEIKSIRIDLNDLQVKYTPLLEEATQLSTLSRTTPQPIQVNLSDEDEVVGFEEEAYTVIGKLIDGSNNLEVVPIVGMSGLGKSTLARKVYKDSRISFEFFSSIWVNVSRSYNKTEVLLSILKRLRKQLDDESDEQMVDEIRTRLGYGGKCLIVLDDVWSTDIIDVIIDVFPDNNKGHRIMLTTQLEEVASCFNRDFHKLTFLSEENSWRLFKLKIFRKECCPPELEEIGRNIAKKCSGLPLAVVVIAGVLLGRTTKRDWQFVYENMGAHLINRDQPNSCFRFIKMTYDLLS…	GCA_000512255.2_ASM51225v2_protein	Capsicum annuum cv. CM334	Hot pepper	Capsicum	annuum
PHT67420.1	CHAIN	chain	1	875	(CC)(NBARC)(LRR)	NLR	CC-NLR	CNL	MADRVVNFFVENLLQLLSDNVELIKGVDDDFKLLLEEVKRLKAFLDDAAKFHSDSNQWEQLVQDIQRMVFKAEDVIDKFLIQAKLHRDKNKVGRFFDVTHLATVRALAAEIKAIHEKVKKLREDNKDAFQPKPVLELPKKGHELTQDDEVVGFDEEANKVIKRLFGGPAESLDIVPVVGMPGLGKTTLARKIYNDYKLSYEFFSIIWVYIGQSYKIKDIFLNILKVFTKHIEDHLNDDVDTLANVISVYMSKGGRCLIVLDDVWEAIVIDYVKKVFPENKKGHRIMMTTRDGYLATYANPDPHNLKFLTPQESFELLVKRVFGNGSCPDELVGLGEKIAGSCDGVPLAVVVIAGALRGRPNKSDWQRVQKNVAQHLYKNSQESCLKFVQMSYDRLPQEV…	GCA_000512255.2_ASM51225v2_protein	Capsicum annuum cv. CM334	Hot pepper	Capsicum	annuum
PHT67537.1	CHAIN	chain	1	913	(CC)(NBARC)(LRR)	NLR	CC-NLR	CNL	MTEIAVNSLLEKLLELGRENTELIVGVQDDVNDLVADLQILKAFLKDASKIDGDNQGWKQSLKEIRSVVYKADDSVDKFLVEAKEHQDTHPAAKWIDVPYWINVKNVAKEIQAIKNKVKDLQVKYKPLLETDTQLSTLSMTTPQPIQINLSDEDDVVGLEEEANTVIDRLIHGSEKLEVVPIVSIAGLGKSTLARKVYRDSRITFEFVSCIWVNVSRSYNKTKVLLNILKHLRKQLDMNKSDEQMIKEIRTFLGHGRRCLIVVDDVWSTDIIEFIKHVFPSNKKGHRIMMTSRFEEVGSCFNHDCHKLTFLTDEESWFLLNLKVFGKRYCPSELEETGRNIAKKCNGLPLSVLVTAGVLAGRTTKREWQLVYENMGDCLIYSNDPRTYVGLIKMSYDLL…	GCA_000512255.2_ASM51225v2_protein	Capsicum annuum cv. CM334	Hot pepper	Capsicum	annuum
PHT67801.1	CHAIN	chain	1	736	(CC)(NBARC)(LRR)	NLR	CC-NLR	CNL	MLDFLRATAEYFLKVLEQARKIRPSTTEKIKSLEEKIRIAANKAKDAVDLKIFQIIKDTSLMKKSIRREDLLPVVEKMDITKREVMETLSEFSTSISDIVDDEIVEVSILPNLGSAIVWGLDDDVELIVERLRGQQSDLDIVTVSGMGGIGKTTLARRTHDHLSIRYHFDLRIWVTISQEYRRRNIFLDVLHCISKQANVSIGEDYDKKDDNELADLVRKNLMGRRYLVVVDDIWSTDVWDRIRRIFPECNNRSRILLTTRDTKVAMYADSNSPHHMTLLDLDNSWKFICDRVFGPEHDHPPELEEIGKEIAEKCQGLPLTISVIAGYLSKTARTLESWKYVTESLSEIVASHPDKCLGVLGLSYNHLPNHLKPCFLSMSSFPEDFQVETCQLIQLWIA…	GCA_000512255.2_ASM51225v2_protein	Capsicum annuum cv. CM334	Hot pepper	Capsicum	annuum
PHT68873.1	CHAIN	chain	1	1287	(CC)(NBARC)(LRR)	NLR	CC-NLR	CNL	MDIGLAVGGAFISSALNVLFDRLAPQGELFKMFQKHTTDFRLLKKLRMTLLGLQAVLSDTQNKQASNPYVSQWLNELQDAVDCAENLIEEVNYEVLRVKVEDQGRNLGETSNLQVICHLSLSLSAEFFLNIKDKLEETIETLEDLQKQIGFLDMKSCLDSGKQETRKPSTSVVDEADIFGRKNEIEELIDCVLSEDGNGKNLTVVPIVGMGGVGKTTLAKAVYNDEKVKDHFGLKAWICVSESYDSVRITKELLQEISSFDCMVKNTLNQLQIKLKESLKGKKFLIVLDDVWNDNYEEWDDLRNIFVQGDIGSKIIVTTRKETVSLMMSSRAINVGTLSSEVSWALFKRHSFENRAPEEHPEFQEVGKQIARKCKGLPLSLKALAGILRSKVELNEWKD…	GCA_000512255.2_ASM51225v2_protein	Capsicum annuum cv. CM334	Hot pepper	Capsicum	annuum
PHT68975.1	CHAIN	chain	1	1096	(CC)(NBARC)(LRR)	NLR	CC-NLR	CNL	MFQKNKHDVRVLKKLRMTLLGLQAVLSDAENKQTSNRHVSQWLIELRDAVDGAENLIEEVNYEALRLKVEGQQQNLAETKVSDLNLCLSDDVFLNKKEKLEDTIETLEDLQKQIGLLGLKEHFASTKQETRRFSTSLVDESGVFGRQNEIEDLIDRLLSKDENGENLTVVPIVGMGGLGKTTLAKAVYNDERVKDHFELKAWFCVSEQYDAIRITKGLLQEIVKLKESLKGKRFLVVLDDVWNDNYNEWDDLRNLFVQGNIGSKIIVTTRKESVALMMGNKQISMSNLSIEVSWSLFKRHEFKNMDPMGHPELEEVGKQIAAKCKGLPLALKTLAGMLRSKSVVEGWKLILRSEIWELPVNSILPALMLSYNDLPPHLKRCFSYCAIFPKDYPFSLEQV…	GCA_000512255.2_ASM51225v2_protein	Capsicum annuum cv. CM334	Hot pepper	Capsicum	annuum
PHT69098.1	CHAIN	chain	1	1027	(CC)(NBARC)(LRR)	NLR	CC-NLR	CNL	MEIGLAVGGAFLSSALNVXVGGAFLSSALNVLFDRLAPHGDLLRMFQKNKHDVRLLKKLKMTLFGLQAVLSDAENKQVSNQHVSQWLNELRDAVDGAENLMEQVDYEALRLKVEGQLRNLAETSNQQVSDLNLSLSDDYFLNIKEKLEDTIETLEDLQKQIGLLGLKEHFASTKRETRRHSTSLVDESDVFGRQNEIEELIDRLLSKDASEKSPTVVPIVGMGGVGKTTLAKAAYNDEKVKSYFNLKVWFCVSEPYDAIRITKGLLQGIGSFDLKDDNNLNQLQVKLKESLNGKRFLIVLDDMWNADYNEWNDLRTPFVQGDMGSKIIVTTRKKDVAGMMGSGAVNVGTLSSEASWALFKRHSLENRDPEEHLELEEVGKQISDKCKGLPLALKALAGI…	GCA_000512255.2_ASM51225v2_protein	Capsicum annuum cv. CM334	Hot pepper	Capsicum	annuum
PHT69099.1	CHAIN	chain	1	1366	(CC)(NBARC)(LRR)	NLR	CC-NLR	CNL	MEIGLAVGSAVGGAFLNVFFDRLAPRVGLLKMFQKHKHDDGLLEKLEDILLCLQIVLSDAENKQASNPIVRKWLNKLQIAVDGAENLLEEVNYEALRLKVEGQHQNLAETSNQQVSDLNLSLSDDFFLNIEEKLEDTIRKLEVLEKQIGRLGLQKHFSSGKKIETRSPSTSVVESDVFGRQNEIERLIDLLTSKEASEKNLTVLPIVGMGGMGKTTLAQVVYNYKKVTDHFDLKGWFCVSEAYDASRITKALLQEIGSFDLKVDDNLNQLQVKLKERLNGKRFLIVLDDMWNENYREWNDLRNIFVQGGIGSKIIVTTRKKSVALMMRAEQISMDTLSIDDSWSLFKRHAFENMDPMGHPELEEVGKRIAAKCKGLPLALKTLAGMLRSESEVEGWKRI…	GCA_000512255.2_ASM51225v2_protein	Capsicum annuum cv. CM334	Hot pepper	Capsicum	annuum
PHT69114.1	CHAIN	chain	1	1317	(CC)(NBARC)(LRR)	NLR	CC-NLR	CNL	MDIGLAVGGAFLSSALNVLFDRLAPHGDLLKMFQKNKHDVRLLKKLKMTLVGLQAVLSDAENKQASNQHVSQWLNELRDAVDGAENLMEQVNYEALRLKVEGQHRNLAETSNQQVSYANLSLSDDYFVNIKEKLENTIETLEDLQKQIGLLGLKEHFVSGTRETRRPSTSLVESDVFGRKNEIEKLIDRLTSKDASEKNLTVVPIVGMGGMGKTTLAKAVYNDEKVKHHFGLKAWICVSEKYDAFKISKGLLQEVGSFDLKDDNNLNQLQVKLKERLNGKRFLIVLDDVWNDNYNEWDDLRNIFVQGDIGSKIIVTTRKESVALMMRTEQISMDTLSIDDSWSLFKRHAFENMNPTEHPELEEVGKQIAAKCKGLPLALKTLAGMLRSKSEVEGWKRIL…	GCA_000512255.2_ASM51225v2_protein	Capsicum annuum cv. CM334	Hot pepper	Capsicum	annuum
PHT69192.1	CHAIN	chain	1	878	(CC)(NBARC)(LRR)	NLR	CC-NLR	CNL	MAYTEVTSLMQTLQSLIQLHPCPIKPKGRKKIECLLQKVSLLQGFFDGNGKDNVAIKYLEGIIRDVSCKAEDLVEEIMFEYSSSSSLKKVGFKFLGNNRKINLIEAAISRVYDDISATKVGSTPGSSCYRGSHDDIEQPLSSKKDVVVGLDDDFLSIADKLTGYPSKLDVVVIIGMGGIGKTTLAKRIYHDKLIEYHFYVRGWITISQRYKLRNLLLDLLDCTSQVPAFRLDEMENEELAEQLYKSLKGRRYLIVMDDVWNAEAWNDVRRCFPNDNNGSRVMVTSRILKVARFISPLNAPHVMRFLTVDESWKLLQEKLCGLDSRLCCDDEMGWIGKQIAEKCKGLPLAIVMVAGILSKVSATASRWRYVAKSIHSSFVKQEYSRQCLDILALSYKHLP…	GCA_000512255.2_ASM51225v2_protein	Capsicum annuum cv. CM334	Hot pepper	Capsicum	annuum
PHT69315.1	CHAIN	chain	1	1328	(CC)(NBARC)(LRR)	NLR	CC-NLR	CNL	MEIGLAVGGAFLSSALNVLFDRLAPHGDLLNMFQKNKNDVRLLKKLKMTLVGLQVVLSDAENKQASNQHVSQWFNELRGAVDGAENLMELVNYEALRLKVEGRHQNLAETSNQQVSDLKLNLSDDYFLDIKEKLEETIETLEDLQKQIGDLGLQKHLDLGKKLETRTPSTSLVDESKILGRMIEKERLIDRLLSSDSNGENLTVVPIVGMGGVGKTTLAKIVYNDKKVKDHFDLKAWFCVSEAYDSFRITKGLLQEIGSFDLKDDNNLNQLQVKLKESLKGKRFLVVLDDLWNDDCDEWDDLKNLFVQGAMGSKILVTTRKEDVALMMGNGAINVETLSDEVSWDLFKQHSLKNRDPEEHLELEEVGKQIADKCKGLPLALKALAGILCRKSEVYEWKN…	GCA_000512255.2_ASM51225v2_protein	Capsicum annuum cv. CM334	Hot pepper	Capsicum	annuum
PHT69423.1	CHAIN	chain	1	538	(CC)(NBARC)	NLR	CC-NLR	CN	MDIGLAVGGAFLSSALNALFDRLAPHGDLLKMFQKHKYDVGLLEKLEAILLGLQIFLSDAENKQASDPLMGQWLNKLQSAVDSAENLMEEVNYEALRLQVEGHHQNLAETSNQQVFRLFSEALGGRRSSDDFFLNIKEKLEGTIKSLEELEKQIGRLGLQRYFGSGKKLETRTSTSVVESDVFGRQHEKKELIDRLTSKEASEKNLTVVPIVGMGGMGKTTLAKAAYSDEKVQSHFNLTAWFCVSEPYDACRITKGLLQDMGSFDLKDDNNLNRXLLQDMGSFDLKDDNNLNRLQVKLKEKLNGKRFLIVLDDVWSDNYNEWDDLRNIFVHGDIGSKIIVTTRKESVALMIGSGAIYVGTLSDEDSWALFRRHSLENGDPMGHAELAEVGKQIAAKCKG…	GCA_000512255.2_ASM51225v2_protein	Capsicum annuum cv. CM334	Hot pepper	Capsicum	annuum
PHT69426.1	CHAIN	chain	1	879	(CC)(NBARC)(LRR)	NLR	CC-NLR	CNL	MEIGLAVGGAFLSSALNVLFDRLAPHGDLLNMFRKNKHDVRLLKKLKTTLVGLQAVLSDAENKQASNQYVNQWLNELRGAVDSAENLMEQVNYEALRLKVEGRHQNLAETSNQQVSDLSLSLSDDYFLDIKEKLEETIETLEDLQKQIGDLGLQKHLDLGKKLETRTPSTSLVDESKILGRMIEKERLIDRLLSSDSNGENLTVVPIVGMGGVGKTTLAKIVYNDKKVTGHFGLKAWFCVSEAYDAFRITKGLLQEIGSFDLKDDNNLNQLQVKLKESLKGKRFLVVLDDLWNDDSNEWDDLRNVFVEGAMGSKIIVTTRKESVALMMGSGEINVRTLSDEASWALFRRHSXGSGEINVRTLSDEASWALFRRHSLENRDPPKEYPELEEVGKQIADKC…	GCA_000512255.2_ASM51225v2_protein	Capsicum annuum cv. CM334	Hot pepper	Capsicum	annuum
PHT69440.1	CHAIN	chain	1	1287	(CC)(NBARC)(LRR)	NLR	CC-NLR	CNL	MAEIALAVGSAVGGAFLNVLFERLASRVELLKKNKHDGGLLKKLGNTLVGLQIVLSDAENKQASNQHVRQWLNKLQSAVDSAENLMEQVHYEALKLHVEGQHQNLAETCNQQVGDLNLSLSHDVFLKIKEKLEDAFETLEDLERQISRVGLQKYFDSGKKLEIRTLSTSVVDESEIFGREIEIERLIDCLLSNDAKGKNLTVVPIVGMGGLGKTTLAKAAYNDKMVTDHFELKAWTCVSEPYDVLRISKELLQEIDSFDSKYDNNLNRQQVKLKEKLNGKRFLIVLDDMWNENYEKWDELRSLFVQGAAGSKIIVTTRKENVARTMGSGVVNVGTLSSEASWALFKRHSLDNRDPKEHPKLEEVGKQIAVKCKGLPLALKAIAGILRCKSEVDEWKDIL…	GCA_000512255.2_ASM51225v2_protein	Capsicum annuum cv. CM334	Hot pepper	Capsicum	annuum
PHT69760.1	CHAIN	chain	1	841	(CC)(NBARC)(LRR)	NLR	CC-NLR	CNL	MAHAAVVSLQQKLHEMLVDENFWFVMLDKNFRFLREVVSFWHAFLDDSLSKRNAPEAVEHLESRVKYLGTQLLDRINLYELEKRSPDFNPLNSKVFPDYIVTAASDSIKEYLMKVMNGPNDIDALTTWNTVESDSECTPHLQDTVLDLDNDLLTIKSRLIGPPSKLDVVSIIGMGGIGKTTLARQVYDDIYMEHHFYIRAWITVSQMHQRREMLLGILRYFSLVNDNTYRKSTEELAEQVYRSLKGRRYLIAMDDVWDTNAWDDMKRSFPDDKNGSRVILTSRLANVFGRETCPPELEKATMQVVEKCEGLPLAIVVVAEFCSKISKMRSRWEDVAHKIGQVACRDTEECLNLLVLSYNHLPQRLKPCFLYMGAFPKNFEISVSRLIKLWIAAEFVKCT…	GCA_000512255.2_ASM51225v2_protein	Capsicum annuum cv. CM334	Hot pepper	Capsicum	annuum
PHT69765.1	CHAIN	chain	1	926	(CC)(NBARC)(LRR)	NLR	CC-NLR	CNL	MAHAAVVSLQQKLQEMLEGDNSCYREIRQAVSSWHAFLEDSLSVTSAPEAVDYLEKRLKYLATRLLDSINLYELKRRSGCYPQSWKVFQGEFMTAGSDSINEYLKKVMNARNDIDSLPISDTVESNSEYSPNLQATVLELDDDLMTIKSRLIGPPSKLDVISIVGMGGIGKTTLARQVYDDIYMEHHFYIRAWITVSQMHQHREMLLGILRCFSLVNDNTYLKSTEQLAEQVYRSLKGRRYLIAMDDVWDTSAWDVVKRSFPDDKNGSRVILTSRIANVGIYASSGSPHYMQCLSVEESLKLFNLKAFGRETCPLELEKATKQIVEKCQGLPLAIVVVAGFCSKISKTENCWEDVAHKIGMVVSRGTEECLDLLTLSYNHLPHHLKPCFLYMGAFPKDF…	GCA_000512255.2_ASM51225v2_protein	Capsicum annuum cv. CM334	Hot pepper	Capsicum	annuum
PHT71560.1	CHAIN	chain	1	881	(CC)(NBARC)(LRR)	NLR	CC-NLR	CNL	MEAYIAVISLLQTLEQFQERHPVLIQGQTAKTLESLHNTAEYFQNFLEEASKSRFDPEKIKSFEEIIRSAANDAEDIIEMCWTCVNASKSSLNKNLRRNLRPVVKRINTIRNEVMETASDFSTSSRNDHRFLESVGDFLIDSTSSRSNRMLQHLEGDIVQGLDEDLEIIVRRLTEPLSDLEIVTISGMGGIGKTTLARKALDHLKIRYHFDIRVWVTISQVCGSRNVLLEALHCISKQTNIDIEKDYEKKDDNELADLVQKKLKGPRYLVVVDDIWSTDVWDSIRAIFPDCNNRSRILLTTRETKVAIYVNPVSPHEMNTLNLENSWKLLRDKVFGPKYDHPPELEEIGKQIAEKCQGLPLTILVIAGHLSKVARTLESWMDVSRTMGEIIASHPDKCL…	GCA_000512255.2_ASM51225v2_protein	Capsicum annuum cv. CM334	Hot pepper	Capsicum	annuum
PHT71575.1	CHAIN	chain	1	454	(CC)(NBARC)	NLR	CC-NLR	CN	MAYASIASLIRMMELLLTSDSQMLSLACYHREEIAALHKKVSSVEAFLKNFEKQIGSYGAMTDLEARIKGFPNAAEDKIEFGVREAMRAEDETRRGKAHEKLCESLQQVAKDIDRVQEESKKIQDHKGSQASMWSLAQDTSSGKLTNLEVSDSMVGCDKEKKRILEELTRCPSDELKVFPIVGMGGIGKTTLAKQVFNHPSIQSRLDVRAWATISKEYNAGEILLSLLQSILKIDDKVYSRDEAELADLLQKHLKRKRYLIVMDEIWSSTRAHLLLKMNLMNSDESWNLFKRKAFVNERFLHELVPIGEQIANKCQGLPLTIVVVAGILSKSKSTKEEWENVAENIKFFLTKDPDEQCLRVVTLSYNHLPNDLKACLLYLGIFPEDSEISVKRLVRLWI…	GCA_000512255.2_ASM51225v2_protein	Capsicum annuum cv. CM334	Hot pepper	Capsicum	annuum
PHT71576.1	CHAIN	chain	1	912	(CC)(NBARC)(LRR)	NLR	CC-NLR	CNL	MAHASLASLMRTIESLLTSNSPMQSLICDHREELCALREKVSSLEVFVKNFEKNNVFGEITDFEVEIKEVASAVEYTIQLRLTETVLGEEKSIIGIIGSRFFKGISNIWTRQKFRKCLQQLAKDIDHVWKELTKIQDKGKQVSKESLVHDFSSSTNDIVNVNNNMVGRDDQKERLLEDLKGSYSGEPKVIPIVGMGGIGKTTLAKEVYNHESILRRFDVRAWATVSQQHNIKEILLSLLQSIMDDTFKSKGEAELADMLQKSLKRKRYGSRILLTTRNDEVACYAGIESLSLRMSFMDQYESWNLFKSAAFSSEALPYEFETVGKQIAAECHGLPLTIVVVAGLLKSKREIEDWRSVAKDVKSFVTNDPDERCSRVLRLSYNHLTSDLKACLLHFGIFP…	GCA_000512255.2_ASM51225v2_protein	Capsicum annuum cv. CM334	Hot pepper	Capsicum	annuum
PHT71605.1	CHAIN	chain	1	887	(CC)(NBARC)(LRR)	NLR	CC-NLR	CNL	MADAVVEFLLLNLKQLLLYHVDLLSGVKDQVESLHRELSLMKAFLKDSREKRSEYEYVRELVSQITVVAYEAEDIIDTFVTNAAMQKARSTVRRAFHVFDHSSMLRNVAKEIESIKVKVKEIYDKKMFGIQNLHDGESSRRSPPLKRVPIVEEENVVGFDEEAKTMRSLLTNGSEELQIISIVGMGGLGKTTLAKKVYTDPSIEYHFYNRAWIYVSQQYSRKEVFLGILDSLSLITDEMYKMNDEKLAIELSSHLRSKRYLVVIDDVWTMEAWDDLKMAFPNTASGSRILLTTRNRDVASYANPEGSPHHLRFLTNEESWELLSKKVFRKGSCPLELEDIGLQIAKKCYGLPLAIVVVSGLLLKKEKTRDWWKKVANDVSSYVARDPKQCMDVLALSYK…	GCA_000512255.2_ASM51225v2_protein	Capsicum annuum cv. CM334	Hot pepper	Capsicum	annuum
PHT71620.1	CHAIN	chain	1	887	(CC)(NBARC)(LRR)	NLR	CC-NLR	CNL	MADAVVEFLLLNLKQLLLYHVDLLSGVKDQVESLHRELSLMKAFLKDSREKRSEYEYVRELVSQITVVAYEAEDIIDTFVTNAAMQKARSTVRRAFHVFDHSSMLRNVAKEIESIKVKVKEIYDKKMFGIQNLHDGESSRRSPPLKRVPIVEEENVVGFDEEAKTMRSLLTNGSEELQIISIVGMGGLGKTTLAKKVYTDPSIEYHFYNRAWIYVSQQYSRKEVFLGILDSLSLITDEMYKMNDEKLAIELSSHLRSKRYLVVIDDVWTMEAWDDLKMAFPNTASGSRILLTTRNRDVASYANPEGSPHHLRFLTNEESWELLSKKVFRKGSCPLELEDIGLQIAKKCYGLPLAIVVVSGLLLKKEKTRDWWKKVANDVSSYVARDPKQCMDVLALSYK…	GCA_000512255.2_ASM51225v2_protein	Capsicum annuum cv. CM334	Hot pepper	Capsicum	annuum
PHT71981.1	CHAIN	chain	1	1035	(CC)(NBARC)(LRR)	NLR	CC-NLR	CNL	MWRQTLESKGFRVSRSKTEYVECKFKDVRRENEVVVKLEAQEVCKRDKFKYLGSVIQSNGEIDEDVSHRIGAGWMKWKLASGVLCDKKVPPKLKGKFYRVVVRPALLYGAECWPVKNSHIQKMKVAEMRMLRWMCGLTRGDRVRNETIREKVGVTSVECKMREARLRWFGHVKRRGMDAPVRRCERLALDGFRRGRGRPKKYWGEVIRRDMEQLQLTEDMTLDRKRRHRCGKVEELEREIRTAVDEAEDVIELQIYKMKEPVKRKATKLLCQTLSELVEKIDTVKRNVVMGNDSDTNKVEGNEDLRADDSLPFHPSRYVGKLIPESIIVGLEDDLTKIIRRLKGPTSTREVIPILGMGGIGKTTLARKAYDDPEIRHRFDIRVWVTVSQEYQTRDMLLD…	GCA_000512255.2_ASM51225v2_protein	Capsicum annuum cv. CM334	Hot pepper	Capsicum	annuum
PHT72678.1	CHAIN	chain	1	923	(CC)(NBARC)(LRR)	NLR	CC-NLR	CNL	MAYAALTSAVCSLDLFLKCDHPLLNNLRRKEEILSLCKRIIAFQEFLTDYEKIKHRHEGLKLLEGKINEKTYQVEDIVDSKLRKYFLAKNANCRRKAYSVLFRRLQVAVEEMEFIRKEAMKIKGDKISTLKFHSKVSPATLVRSPSGQQKPVGFQDELEKIIDRLRHGPRELDIISIVGMAGIGKTTLAKRAYNDPLVVNRFEVRAWTTVSQEYREKDILFDFFYQVVPPTNEMNQESYEQAAYQVYNGLMNHPPKEIYEGSEDEIADRLKKSLKRKRFLIVVDDMWSTAAWDNMSRLFPDDENGSRVILTSRLIDVATYANPDRQPHQLNFLNNDEGWELLCQKLFGKRGCPSELEEIGRSIAEKCQGLPLAIVVVAGHLSKMSKTPDCWNTVAESVG…	GCA_000512255.2_ASM51225v2_protein	Capsicum annuum cv. CM334	Hot pepper	Capsicum	annuum
PHT73166.1	CHAIN	chain	1	941	(CC)(NBARC)(LRR)	NLR	CC-NLR	CNL	MAYAAITCLMRTIHQSMELTGYDLQPFYEKLESLRVILEKSCSITGNLEALTSLEAEIAEVAYTTEDMVDSESRHVFLAQVVEERSRAMWEIFFVLEQALECVDSTMKQSMATLASMKDLKSQTYTLSGIPEHDGEQPENIVVGHETEYKMILDQLVRGERELEVVSIVGMGGIGKTTLATKLYRDPCIMPHFDLLAKATVSQEYCARNVLLGLLSSSRDESYDQLADRLQKLLKGKRYLVVIDDIWTTGAWDDIKLCFPDCNKGSRILLTTRNVEVAEYASSGKPLYHMRLMNFDESWSLLYEKVFAKDSFPPQFEQLGKQIALKCGGLPLAIVVIAGLLSKLGKALSEWQSVAANIGSAVSTDVDIQCMRVLALSYHYLPHHLKPCFLYFAIFPEDE…	GCA_000512255.2_ASM51225v2_protein	Capsicum annuum cv. CM334	Hot pepper	Capsicum	annuum
PHT73437.1	CHAIN	chain	1	585	(CC)(NBARC)	NLR	CC-NLR	CN	MYFYVKSFQVIIAKANVNTVDMAHASVTSLMRTIESLLISNSPMQSLTCDHREDFSALHEKISSLEVVVKNFEKNNLSGEMTDLEVEIKEVANIVEQTIQLRVTEVVLANDEKTNERLSDTLQVVAEDMDRIWKESTKIQDKGEQVSEGSLVQGFSNSTNNILNAKNNMAGRDDQKEHLLEDLTTSYSSEPKVIPIVGMGGIGKTTLAKEVYNHESILRRFDVRAWATVSQHHNKKEILLSLLQSTIKMDDTDKTKGESELADMLQKSLKRKRYLIILDDIWSCRLWDGVRRCFPTEYNAGSRILLTTRNNKVACYAGKQIADECHGLPLTIVVVAGLLKSKRAIEDWRSVAKDVKSLVTNDPDERCSRVLGLSYNHLTSDQKTCLLHFGIFPEDSEIP…	GCA_000512255.2_ASM51225v2_protein	Capsicum annuum cv. CM334	Hot pepper	Capsicum	annuum
PHT73439.1	CHAIN	chain	1	904	(CC)(NBARC)(LRR)	NLR	CC-NLR	CNL	MAYASVASLMRTMGLVLAPKSLLKSLISDHEEELLALHEKVSFLEVFLKKFEKDNTSEKMTDLEAQIKELATVFEQIIQQRITEIIYANDEVQRERMHERLWDSLEQVAEEFDRIQKELTKFQDKGKQAPKEFLVQDASSVKHTPYVENNMVGRDDQMKRMLTELTRYGGSSGELKVIPIVGMGGIGKTTLAKEVYNDESIRLHFNVHYWATVSQKHNVKEILLSLLRCAKGEHFYMDDEAELADILQKSLKGKRYLIVLDDMWYSEAWDAVRLCFPSENNGSRILLTTRNTEVACSAGTGSLSLQMDLMGTDESWNLFESIAFSNEVLPSEFKIIGKQVVDKCHGLPLSIAVVAGLLKSKRTIEYWENVAKDVKSITNDPDKKCLDVLGLSYSHLTSD…	GCA_000512255.2_ASM51225v2_protein	Capsicum annuum cv. CM334	Hot pepper	Capsicum	annuum
PHT73457.1	CHAIN	chain	1	767	(CC)(NBARC)	NLR	CC-NLR	CN	MAHASVASLMRTIESVLTSNSPMQSLICDNREELCALREKVSSLEVFVKNFEKNNVFGEMTDFEVDVKEVASGVQYTIQLRLTKTVLEKEKRIIGIIVSRFFKGISNIWTHRMFRKSLQQLAKDIDHVWKESTNIQDKGKQVSKESLVHDFSSSTNDIVNVNNNMVGRDDQKERLLEDLKGSYSGEPKVIPIVGMGGIGKTTIAKEVYNHESILRRFDVRSWATVSQQHNIKEILLSLLQSTMDDTVKTKGEAELADMLQKSFKRKRYFIDLDDIWSCEVWDGVRRCFPTEDNAGSRILLTTRNDEVACYAGIENLYLQMSFLDQYESWSLFKSAALPYEFDTVGKQITAECHRLPLTIVVVAGLLKSKRAIEDWRSVAKDVKSFVTNDPDERCSRVLG…	GCA_000512255.2_ASM51225v2_protein	Capsicum annuum cv. CM334	Hot pepper	Capsicum	annuum
PHT73466.1	CHAIN	chain	1	913	(CC)(NBARC)(LRR)	NLR	CC-NLR	CNL	MAHASVASLMRTIESLLTSSSPMQSLICDHKEELCALREKVSSLEVFLKNFEKNNVFGEMMDFEVEVKEVASAVEYTIQLRLTETVLGENKSIIGIIGSIIFKGISNIWTRRKFRKSLQQLAKDIDHVWKESTKIQDKGKQVSKESLVHDFSSSTNDILNVNNNMVGRDDQMKRLLEDLTGSYSGEPKVIPIVGMGGIGKTTLAKEVYNHESILRRFDVRAWATVSQPHNIKEILLSLLQSTIKMDDTVKTKGEAELEDMLQKSLKKKRYLIVLDDIWSCEVWDGVRRCFPTEDNAGSRILLTTRNNEVARDADTENLSMQMNFMDQDESWNLFKSAAFSNEALSFEFETIGKKITEKCHGLPLTIVVVAGLLKSKRAIEDWESVSKDVTSFITNDPDE…	GCA_000512255.2_ASM51225v2_protein	Capsicum annuum cv. CM334	Hot pepper	Capsicum	annuum
PHT73469.1	CHAIN	chain	1	880	(CC)(NBARC)(LRR)	NLR	CC-NLR	CNL	MQSLTCDHRKEFRALHEKISSLEVVVKNFEKNNVSGQIADLEVEVKEVANIAEHTIQLRVTDVVSADYEKIHERLSDSLQQAAKDINRIWKKSTKIQDKRKWFNIFQCFNKTSKEYTTVEEITIGRDDQREWLLNYLTTSYSGEPKVIPIVGMGGIGKTTLAKEVYGNKSVLRRFDIRSWATVSQQHNRKEILLCLLQSAIKMDDSVRMKGEAELADMLQKSLKRKRYLIVLDDIWSCEVWDRVRRCFPTEDNAGSRILLTTRNNEVACYADTENLSLQMDLMGPDESWSLLKSAAFSSEALPYGFEAVGKQIADECHGLPLTIVVVAGLLKSKRAIEDWESVAKDVKSFVMNDPDERCSRVLGLSYNHLTSDLKACLLHFGIFPEDSEIPVKNLKRSW…	GCA_000512255.2_ASM51225v2_protein	Capsicum annuum cv. CM334	Hot pepper	Capsicum	annuum
PHT73482.1	CHAIN	chain	1	509	(CC)(NBARC)	NLR	CC-NLR	CN	MAHASVASLMRTVESLLKSNSPMQSLTCDHGEEFSALHEKISSLEVAVKNFEKNNVSGKMTDLEVEVKEVANIVEQTIQLSVAEVVLANDENLREKAQERLSDSLQQVAEDIDRICKESTNIKDKGKHASKESTVQDFPSSSRNIQNVENNMVGRDDQRERLLNDLTTDFSGEPKVIPIVGMGGIGKTTLAKEVYNQKSILCRFDVHAWATVSQQHNRKEILLGLLRSTIKMDDTVETKKRYLIVLDDIWSCEVWDGVRRCFPTEDNVGSRILLTTRNNEVACYADTENLSLRMSFMDQDENWSLFKSAAFSSEALPYEFETVGKQIADECHGLPLTIVVVAGLLKSRRAIEDWESVAKDVKSFLTNDLDEQCSRVLGLSYNHLTSDLKTCLLHFGIFP…	GCA_000512255.2_ASM51225v2_protein	Capsicum annuum cv. CM334	Hot pepper	Capsicum	annuum
PHT73491.1	CHAIN	chain	1	928	(CC)(NBARC)(LRR)	NLR	CC-NLR	CNL	MAHASVASLMRTIESLLTSNSPMQSLICDHREELCALHEKVNYLEVFVKNFEKNNVSGEMTDFEVEVKEVAHAVEYTIQLRLTETVLGENKSIIGIIGSRFFKGILNIWTRRKFRKNLQQLEKDIDHVWKESTKIQDKGKEVSKESFVHDFSSSTNDILNVNNNMVGRDDQKEHLLEDLTISNTGEPKVIPIVGMGGIGKTTLAKEVYNNKSVLHRFDVRAWATVSQQHNIKEILLSLLQSTIKMDDTVRTKGEAELADMLQKSLKRKRYLIVLDDIWSCEVWDGVRRCFPTEYNAGIRILLTTRNNEVARYAAIENLSIQMNFMDQDESWSLFKSAAFSNEALSSEFETIGKKIAEKCHGLPLTIVVVAGLLKSKRAIEGWGSVAKDVTSFITNDPDE…	GCA_000512255.2_ASM51225v2_protein	Capsicum annuum cv. CM334	Hot pepper	Capsicum	annuum
PHT73556.1	CHAIN	chain	1	871	(CC)(NBARC)(LRR)	NLR	CC-NLR	CNL	MAYAAITSLMRTIDQSMQFSGYNLQSFYEKFEYLRGILEKNCQTTSHAEALTSLEVEIIELACNTEDLVDIVSRKIFSTENEITRKMESCELRFVLKQALGDIDFAINKWMATRLDVEDTKPRNLGISDVSEYVSEPDVDVMVGHENEFEMMQDQLVRGGSELEVVSIVGMGGIGKTTLANKIYSDSFIMPHFDIRAKVTVSQVYCARVVLMGLLSCISAKTDGCHEQQDDGQLGDRLQKLLKGRRYLVVIDDIWTKRAWDDIKLCLPDSNCGSRILLTTRDMEVAEYASSGKPPCRMRLMNSDESWSLLCEEVFMKGFCPPEFEQLGKQIAFKCRGLPLAIIVIAGLLSKIGKTLNEWENVAENVSSMVRTNLDDHCLRVLALSYHHLPHHVKACFLY…	GCA_000512255.2_ASM51225v2_protein	Capsicum annuum cv. CM334	Hot pepper	Capsicum	annuum
PHT73633.1	CHAIN	chain	1	824	(CC)(NBARC)(LRR)	NLR	CC-NLR	CNL	MEKSYNIKGDIEDLTRLEAEIIELACITEDMINSESRKVSLAKNQISRRIAVWKLNFLLKRAVGRIDFTVKKWIGMLNSKDLKAQNLTLESTSQHALQQTESMMIGCENEFEMIRDQLTRGTSQLDVVSVVGMGGIGKTTLANKIYNDQFILFRFDIRAKATVSQEYCARNVLLRLLSSVSGSRKIDESYEQQDDGQLADRLQKFLKSRRYLIFIDDIWAKEAWDDVKLCFPDCDCGSRILLTTRNMEVAKYASSGETLYQMSFLNHDESWNLLRVKVFEDACFPPEFEKVGKQIALNCKGLPLAIVVIAGLLLKIGKSLDEWKSVSENITSLISTDLEVQCMRVLALSYHHLPHHLKSVFLYFAIFPEDELISVDKLVNLWVAEGFSLEQYAEQCLTD…	GCA_000512255.2_ASM51225v2_protein	Capsicum annuum cv. CM334	Hot pepper	Capsicum	annuum
PHT73634.1	CHAIN	chain	1	873	(CC)(NBARC)(LRR)	NLR	CC-NLR	CNL	MAYAAITSLMSTMLRIPQLAFPLYTHYGKILHAIPLNTCYGKILSLRTIMEKSYNIKGDIEDLTRLEAEIIELACITEDMINSESRKVSLAKNRISRRIAVWKLNFLLKRAVGRIYSTVMKWIRMMNSKDLKAQNLTLESTSQHALQQTESMMIACENEFEMIRDQLTTGTSQLDVVSIVGMGGIGKTTLANKIYNDQFILSRFDIREKATVSQEYCARNVLICLLSSVSGSRKIDESYEQQDDGQLADRLQKLLKGKRYLIFIDDIWAKEAWDDVKLCFPDCNCGSRILLTTRNMEVAEYASSGKPPCQMSLLNHDESWNLLRIKVFENACFPPEFEKVGIQIALNCKGLPLAIVVIAGLLLKIGKSLDEWKSVSENITSLISTDLDVQCMRVLALSY…	GCA_000512255.2_ASM51225v2_protein	Capsicum annuum cv. CM334	Hot pepper	Capsicum	annuum
PHT73649.1	CHAIN	chain	1	758	(CC)(NBARC)(LRR)	NLR	CC-NLR	CNL	MRTIESLLTSNSPMQSLICDHREELRALHEKVSSLEVFVKNFEKNNVSGDMTDFEVQVKEVANIVEQTIQLSVTEVVLANDENLREKAHWWLSDRLQQVEEGIDIIWEESIIIQDAGKQASKEPTVQEFPSSSKDMQNNENSMVGRDDHRKRLVEDLTRSYSGEPKVIPIVGMGGIGKTTLANEVYNNACIRSHFDVCAWATVSQQHNVKEILFSLLRSTKGGTFDMKDEAELANMLQRSLKGKRYLIVLDDMWKSEAWDAVRLCFPSENKGSGILLTTRNTEVARDAGTENLSLQMDLMGPNECWNLFKSVAFANEALPSEFETIGKQIAEKCHGLPLTIAVVAGLLKSKRAIKDWKSVAKDVKSLVTNDPDERCSRVLGLSYNHLTSDLKACLLHFG…	GCA_000512255.2_ASM51225v2_protein	Capsicum annuum cv. CM334	Hot pepper	Capsicum	annuum
PHT73655.1	CHAIN	chain	1	934	(CC)(NBARC)(LRR)	NLR	CC-NLR	CNL	MAHASVASLMRTIESLLTSKSLMQSLTCDYRAEICDLHEKIGSLEVFLKNFEKNNVSGEMTDFEVEVKEVANIVEQTIQLRVTEVVLVNDEKTHERLSDTLQLVAEDMDRIWKESAKIQDKGKQVSEGSLVQDFSSPTNNILNVNNNMVGRDDQKEQLLENLTGNYSGEPKVIPIVGVGGIGKTTLVKEVYNHESIVCRFDVCAWATVSQQPSIKEVLLSLLQSTIKMDDTVKTKGEAELADMLQKSLKRKRCLIVLDDIWSCEVSDGVRRCFPTEDNAGSRIPLTTRNNEVACYVDTENLSLRMGFMDQDESWSLFKSAAFSSEALPYEFETVGKKIADECHGLPLTIVMVAGLLKSKSTIDDWESVAKGVKSVLTNDLDEQCSRVLGLSYNHLTSDL…	GCA_000512255.2_ASM51225v2_protein	Capsicum annuum cv. CM334	Hot pepper	Capsicum	annuum
PHT73659.1	CHAIN	chain	1	414	(CC)(NBARC)	NLR	CC-NLR	CN	MPSLSCDQREKFCALREKVSSLEVFVKNFEKNNVSGEITDFEVEKKKARRRFRQSLQQVAEDIDRIWKESTKIQDKGKQASKESTVQEFPSSSKDILNVENSMVGRDDQKERLLEDLTGSYSGEPKVIPIVGMGGIGKTTLAKEAYNHDSILRRFDVRAWATVSQQHNIKEIMLSLLQSMIKMDDTVKTKGEAELADMLKKSLKRKRYLIVLDDIWSCEVWVGVSLCFPTEDNAGSRIPLTTRNNEVACYAGIENLPLRMSFLDQDESCSLFKSAAFAREALPSEYENIGKQIADECHGLPLTIVVVAGLLKSKRAIEDWENVAKDVKLFVTNDPDKQCSRVLRLSYNHLTSDLKTCLLHFGIFLEDSDIPVKRFVRSWMAEGFLQLENDLEGEAEKCL…	GCA_000512255.2_ASM51225v2_protein	Capsicum annuum cv. CM334	Hot pepper	Capsicum	annuum
PHT73670.1	CHAIN	chain	1	636	(CC)(NBARC)(LRR)	NLR	CC-NLR	CNL	MAHASVASLMRTIELLLTSNSPMQSLTCDHRGDFSALHEKISSLEVVVKNFEKNNISGELTDLEVQVKEVANTVEQTIQLGVTEVVLANDENLRVKAHERLSDRLQQVAEEIDRVWKESTKIQDKGKQASKESTVQEFPSSSKDIWNVKNNMVGRDDQRKRLVEDLTRSYSGEPKVIPIVGMGGIGKTTLANEVYNDACIRSHFDVCAWATVSQQQNVKKILLSLLRSIKVDKVFTGSEAELADMLQKSLKCKRYLIVLDDIWKSEAWDAVRLCFPSENKGSGILLTTRNTEVARDAGTKNLSLQMDLMGPDESWSLFKSVAFSSEALPYEFETVGKQIADECHGLPLTIVVVAGLLKSKRAIEDWRSVAKDVKSFVTNDPDERCSRVLGLSYNHLTSD…	GCA_000512255.2_ASM51225v2_protein	Capsicum annuum cv. CM334	Hot pepper	Capsicum	annuum
PHT73680.1	CHAIN	chain	1	894	(CC)(NBARC)(LRR)	NLR	CC-NLR	CNL	MAYAAITCLMRTIHQSMELTGFDLQPYYKTLNSLRAILEKPCKATDDLEETTSLEAEITDIAYTTEDMVDSESRNVLLAQNVEERSRSMWELFFLLEQALECMKQHIAAWDTMEDLKPQTYALSGVPEQAVERPENIMVGHETEFEMMLDVLARGESELEVVSVVGMGGIGKTTLARKLYNYPCIMSRFDICGEVTVSQEFCARNVLLFLLSSISGKTDESHEHQEDWKLADQLQKLLKGKRYFVVIDDIWTTGAWDNIRRCFPDCNNGSRILLTTRNVEVAEYASSGKPPYPMRLMNFEESWSLLYEKVFANDSFPPEFEWFGKQIALKCGGLPLAIVLIAGLLSNTDKTLNMWRSVAENVSSVVSTEVQCMKVLALSYHHLPSHLKPCFLYFAIFPE…	GCA_000512255.2_ASM51225v2_protein	Capsicum annuum cv. CM334	Hot pepper	Capsicum	annuum
PHT73681.1	CHAIN	chain	1	762	(CC)(NBARC)(LRR)	NLR	CC-NLR	CNL	MTDFEVEVSEVANSVEQTIQLGVIEVVLANDENLREKAQERLFDSRQQVAENVDRIWKESKEIQDKGKQASKESAVQEFPSSSKDNVENNMVGRDDQRERLVEHLTTGYSGEPKVIPIVGMGGIGKTTLANEVYNDACIRSHFYVCAWATISQQHNVKEILLSLLHSTKGDKVFTQSEAELADVLQKSLKGKRYLIVLDDMWKTEAWDAVRQCFPRENKGSGILLTTRNTEVARYAGTKNSLPMRFMDEDESWNLFKSVAFSSEELPSDLETIGKQIADECHGLPLTIVVVAGLLKSKRVIEDWESVAKDVKSFATNDPDERCSRVLGLSYDHLTSDLKTCLLHFGIFPEDSDIPVKRLVRSWMAEGFLKLENDMEGEAEKCLQELVDRCLVLVCKKSL…	GCA_000512255.2_ASM51225v2_protein	Capsicum annuum cv. CM334	Hot pepper	Capsicum	annuum
PHT73682.1	CHAIN	chain	1	940	(CC)(NBARC)(LRR)	NLR	CC-NLR	CNL	MAHASVASLTRTIESLLTFNSPMQSLICDHREEFCALHEKVSSLEVFLKNFEKNNVFGEMTDFEVEVKEAANDVEYTIQLRLAETVLGENKSQKKKARRRFRQSLQQVAGDIDRVWKESAKIQDKGKQVPKESTNDILNVKNNMVGRDDQREQLLDDLTRSYFGELKVIPIVGMGGIGKTTLAKEVYNHVSIIYHFDVRAWATVSQKHNVKEILLSLLHSTKGDKFCTGSEAELADMLQKSLKGKRYLIVLDDMWSSEVWDDVRLCFPSENNAGSRILLTTRSNEVACHAGTENLSTQIDFMDQDESWNLFKSAAFSNEAVPSEFETIGKQIADECHGLPLTIVVVAGLLKSKRTIEDWESVSKDVTSFVTNDPDEQCSHILGLSFNHLTSDLKACLLY…	GCA_000512255.2_ASM51225v2_protein	Capsicum annuum cv. CM334	Hot pepper	Capsicum	annuum
PHT73687.1	CHAIN	chain	1	829	(CC)(NBARC)(LRR)	NLR	CC-NLR	CNL	MAHANVASLMRTIESLLTSNSPMQSLTCDHRDEIRSLHEKVSSLEVFVKNFEKNNVAGELTDFEVEVKEVARAAEYTIQLRLTGTVLRENKSIIGIIGSIFFKGISNIWTRRKFQKSLQQLAKDIDHVWKESTKIQDKGKQVSEESLVHDFSSSTNDILNVKSNMVGRDDQKERLLEDLTVSYSGEPKVIPIVGMGGIGKTTLAKEVYNHESILQRFDVRAWATISQQHNIKEILLSLLQSTIKMDGTVKTKLEPELADMLQKSLKRKRYLIVLDDIWGCEVWDGVRQCFPTEDNAGSRILLTTRNDEVACYADTENLSLRMSFMDQDKSWSLFKSAAFTNEALPSEFETVGKQIAEKCHGLPLTIVVVAGLLKSKRAIADWENVAKDVKSFVTNDPDE…	GCA_000512255.2_ASM51225v2_protein	Capsicum annuum cv. CM334	Hot pepper	Capsicum	annuum
PHT73688.1	CHAIN	chain	1	861	(CC)(NBARC)(LRR)	NLR	CC-NLR	CNL	MAHASVASLMRTIESLLTYNSPMQSLICDHREEFCALREKVRSLEVFIESFEKINVFGQMTDFEVEVNEVANSVEYVILLELTETIMEKNKSTIGITGSRFFKRISNIWTCRNFRKCLQQLAKDIDRVWKVSAKIQDKGKQASKESTVQEFPISAKDILNVENIMVGRDDQRKWLVEDLTRSYSSKPKVIPIVGMGGIGKTTLANEVYNDACIHSHFDVCAWATVSQQQNVKEILLSLLRSTKSDTFDMNDEAKLADRLQKSLKGKRYLIVLDDIWKTEAWDAVRLCFPSENKGSGILLTTRNTEVARDAGTENLSLQMDLMGPDESWNLFKSVAFANEALPSEFETIGKQIAEKCHGLPLTIAVVAGLLRSKRAIEDWENVAKDVKSFVTNDADERCS…	GCA_000512255.2_ASM51225v2_protein	Capsicum annuum cv. CM334	Hot pepper	Capsicum	annuum
PHT73690.1	CHAIN	chain	1	647	(CC)(NBARC)(LRR)	NLR	CC-NLR	CNL	MAHASVASIMRTIESLLTSNSPMQSLICDHSEDFSAFHGKISFLEVVVKKFEKINVSGELTNFELQIKEVSNVVEHTIQLRVTEVVLADDENLREKAQERLSDSLQQAAKDIDRIWKDSTMIQDKGNVMNFQWFMIFQCFNIFQWFNKTSKVSTVQEFPSSSRNILNVEKSMIGRDDQRKRLVEDLTRSYSGETKVIPIVGMGGIDTVSQQQNVKEILLSLLRSAKVDKVFMGSEAELADMLQKSLKGKRYLIVLDDMWKTEAWDAVRLCFPSENKGSGILLTTRNTEAARDAGTKNLSLQMDLMGPDESWSLFKSVAFSSEELTSDLETIGKQITEKYHGLPLTIVVVAGLLKSKRTREDWESVAKDVTSFVTNDPDERCSRVLGLSYNHLTSGLKTC…	GCA_000512255.2_ASM51225v2_protein	Capsicum annuum cv. CM334	Hot pepper	Capsicum	annuum
PHT73783.1	CHAIN	chain	1	954	(CC)(NBARC)(LRR)	NLR	CC-NLR	CNL	MAHASVASLMRTIESLLTSNSPMRSLFCDHREEFCALHEKVSSLEVFVKNFEKNNVCWEMTDFEVEVKEVASAAEHTIQLRVTEVVLANDEKTHERLSDTLQQVAEDMDRSRKESTKNQDKGKQVSKESLVHDFSSSTNDILNFNNNMIGRDDQKERLLEDLTGSYSGEPKVIPIVGMGGIGKTTLAKEVYNHESILRRFDVRAWAIVSQQHNIKEILLSLLQSRIKMDDMVKTKDEAELADMLQKSLKRKRYLIVLDDIWSCEVWDGVRRCFPTEDNAGSRILLTTRNNEVARNAGTENLSMQMNFMDQDESWNLFKSAAFSNEALSSEFETIGKKIAEKCHGLPLTIVVVAGLLKYKREIEDWESVAIDVTSFITNDPDEQCSHVLGLSYNHLTSDL…	GCA_000512255.2_ASM51225v2_protein	Capsicum annuum cv. CM334	Hot pepper	Capsicum	annuum
PHT73797.1	CHAIN	chain	1	946	(CC)(NBARC)(LRR)	NLR	CC-NLR	CNL	MAHASVASLMRTIESLLTSNSPMQSLICDHREELCALCEKVSSLEVVAKNFEKNNVLGEMADLEVEVKEVASAVEDTIQLRVTEVLENDESLREKAHRLSDSLQQVAEDIDRILKESTKIQDKGKQASKESTVQEFPSSPKDILNVENCMVGRDDQRKRLVEDLTRSKSVEPKVIPIIGMGGIGKTTLANEVYKDACIRSHFDVCAWATVSQQHNAKEILLSLLRSTKGDTFDMNDEAELANMLQKSLKGKRYLIVLDDMWKTEAWDAVKLCFPSGNKGSVILLTTRITEVARDAGTKNLSLQMDLMGPDESWLLFKSVAFSSEELPSDLKTIGKQIAEKCHGLPLTIAVIAGLLKSKRAIADWENVAKDVKPFVTNDPDKQCSRVLGLSYNHLTSGLK…	GCA_000512255.2_ASM51225v2_protein	Capsicum annuum cv. CM334	Hot pepper	Capsicum	annuum
PHT73798.1	CHAIN	chain	1	875	(CC)(NBARC)(LRR)	NLR	CC-NLR	CNL	MAHASVASLMRTIESLLTFNSPMQSLICDHREEFCALHEKVSSQEVFIKNFEKNNVFGEMTDFEVEVKEVASAVEYKIQLMRLAEAIQDKGKQVSKELVHDFSSSTNDILNVNNNMVGHDDQRERLLNDLTTGYSGEPKVIPIVGMGGIGKTTLVNEVYNDVCIRSHFDVCAWATISQQHNIKEILLSLLRSTKDDKVFTGSEAELADMLQKSLKGKRYLIVLDNMWKSEAWDAVRLCFPCENKRSRILLTTRNTEVARCAGTENLSLQMGFIGPDESWNLFKSVAFANEALPSEFETIGQQIAEECHGLPLTIAVVAGLLRSKRAIEDWENVAKDVKSVVTNDADERCSRVLRLSYNHLTSDLKTYLLHFGIFPEDSEIPAKNLMRSWMAEGFLKLEN…	GCA_000512255.2_ASM51225v2_protein	Capsicum annuum cv. CM334	Hot pepper	Capsicum	annuum
PHT73805.1	CHAIN	chain	1	522	(CC)(NBARC)	NLR	CC-NLR	CN	MAHANVASLLRTIESLLSSNSPMRSVSCDHREDFSALHEKISSLEVFLKNFEKNNVSRELTALEVQIKERLSDILQQAAKDIDRIWKESTKIQDKEKQASKESTVQDFSSSTNNILNVNNSMVGRDDQKERLLEDLTASYSGEPKVIPIVGMGGIGKTTLAKEVYNNESVLRRFDVHAWATVSQQHDRKEILLGLLRSTIKMDDRVKTRGEAELADVLQKSLKRKRYLIVLDDIWSCEVWDGVRQCFPTEDNAGSRILLTTRNNEVACYAGTENLSMQMNFMDQDESWNLFKSAAFSNEALSSEFETIGKKIAEKCHGLPLTIVVVAGLLKSKRAIEDWESVAKDVTSFVTNDPDEQCSRVLGLSYSHLTSDLKTCLLYFGTFPEDTEIPVKHLMRLWM…	GCA_000512255.2_ASM51225v2_protein	Capsicum annuum cv. CM334	Hot pepper	Capsicum	annuum
PHT73806.1	CHAIN	chain	1	906	(CC)(NBARC)(LRR)	NLR	CC-NLR	CNL	MAHASVASLMRTIESLLTINSPMRSLSCDHREELCALREKVSSLEVFVKHFEKNNVSGEMTDFEVEVKEVASASEHIFQLRVTDVLLANDEKTHERLSDTLQLVAEDIDRIWKVSTKIQDKGKQVSEGSLVQVISSSTNNILKVNNNRVGRDDQKERLLEDLTGSYSGEPKVIPIVGMGGIGKTTLAKEVYNHESILRHFDIRAWATVSQQHNIKEVLLSLLQSTIKIDDTVKMSGEAELADMLQKSLKRKRYLIVLDDIWSFEVWDGVTRCFPTEENAGSRILLTTRNNEVACYAGIENLSLQMSFMDQDESWSLFKSAAFSSEALTYEFETVGKQIADECHGLPLTIVVVAGLLKSKRAIEDWESVAKDVKSFVTNDPDERCSRVLGLSYDHLTSDL…	GCA_000512255.2_ASM51225v2_protein	Capsicum annuum cv. CM334	Hot pepper	Capsicum	annuum
PHT73874.1	CHAIN	chain	1	883	(CC)(NBARC)(LRR)	NLR	CC-NLR	CNL	MAAYSAVISLLQTLERFQERQPVLIQGQTAKTLESLRDTAEYFQNFVEEASTSRFDPEKIKSFEEIIRSAASDAEDVIEMCWTCGNASESSLNKNLRPVVTRINTIKNEVMEIVSGFSTSSHDMDDHRFLESAGDFLINSTTYRSNRMLQHMEGDIVQGLDEDLEIIVRRLTEPLSDLDIITITGMGGIGKTTLARKAHDHLKIRYHFDIRVWVTISQVYGSRNVLLEALRCISKQTNIDIGKDYDKKNNNELADLVQKKLKGPRYLVVVDDIWSTDVWDSVRRIFPDCNNRSRILLTTRETRVAIYANPISRHEMNPLNSDNSWKLLCDKVFGPNYDHPPELEEIGKQLAEKCHGLPLTITVIAGHLSKVARTLGSWMDVFRTMSEIIASHPDKCLGV…	GCA_000512255.2_ASM51225v2_protein	Capsicum annuum cv. CM334	Hot pepper	Capsicum	annuum
PHT73943.1	CHAIN	chain	1	890	(CC)(NBARC)(LRR)	NLR	CC-NLR	CNL	MAAYAAVTSLLQCLDQLSQTRHSSHWVICKKKQTEILHEKLTFLRAFLEDFTNVFHEDRKMKHLERMIQDAVQGVEDTIDSYVYDKYVLGTRRRKRIKAYMIFHQNLEYEIEEIGLIQREVIKMIKVRRFNNKISHSRDTQQCTSSQFTLNQNDITVGLDEDLLKIKDRLIVQSSSLKVVPIVGMGGIGKTTLARRVYDDALITYHFYVRAWINVSQGFNTRDIFLGILRSISLVNDEEEKNSTTEQLAERVYQSLKGRKYLIVLDDMWSIQAWQQVRRPFPDDHNGSRILLTTRLVDVASCASSGNSLHQMRFLSMEESWTLLRDKVFGNSSYPPELEKIGRYIAHRCQGLPLAVVAIGGLLSAMSKETGSWKTVAEKVGSLVTSDTMDCLSILSLSY…	GCA_000512255.2_ASM51225v2_protein	Capsicum annuum cv. CM334	Hot pepper	Capsicum	annuum
PHT73944.1	CHAIN	chain	1	753	(CC)(NBARC)(LRR)	NLR	CC-NLR	CNL	MIQEAAHGVEDTIDSHVYDSLVFLQSRRERRQANTIFHQNLEYAIEEIGLIQKEVTKKIKISRFNSKISHSRDTSSQIPLDQKDMIVGLDEDVLKIKDRLIVQSSRLEVVPIVGMGGIGKTTLARRVYDDSLITYHFYVRAWINVSQEFDTRNIFLGILRSVSVVRDEAERNSTNEQLAERVYRSLKGRKYLIVLDDMWSIEAWKHVRRSFPDDHNGSRIVLTTRLLDVASSASSGNSLHQMSFLSTEESWTLLCDKVFGDCSYPLELEKIGRYIVHQCQGLPLAVVVIGGLLSKMSKEIRSWENVAEKVGSLMTSDTMDCLRILSLSYNHLPPYLKPCFLYIGVFAETREIPVWKLIKLWIAEGFIKKVKDKNPEDVAEESLRELVDRSLVLVGKNTS…	GCA_000512255.2_ASM51225v2_protein	Capsicum annuum cv. CM334	Hot pepper	Capsicum	annuum
PHT74009.1	CHAIN	chain	1	634	(CC)(NBARC)(LRR)	NLR	CC-NLR	CNL	MAAYAAVTSLMRTMHLISQSSLDLQEGNKEHLESLYDAVGSLLEFLDNSDDELMKDLQKKVKDLANDVEDEVESQVLLVREKDEHIRTEANERLLKILQQAIENIDSLKQELNKQTKNNKLQARNGSVGHSYSPQLDVSAIENNMVGYNFEQELMLRKLTGDSSEMEVISIVGMGGIGKSTFAKRLFSDPAVVSFFDVRGWITVSKDYSLRNMLLSLLQYATGVKEEINPQDQENDEEEKKKNAELADRLQKSFKGRRYLIVVDDIWCRKAWDDIRLWFPENNKASRILLTTRILEVARYASSPKDPFPMRPLEPKESWNLFCQKAFGKVDSPTKFKDVAKIVVENCNGLPLIISVVAGTLSSTTTLEEWNEVAQGVSSLVNVDDYQRCSRVLALSYNH…	GCA_000512255.2_ASM51225v2_protein	Capsicum annuum cv. CM334	Hot pepper	Capsicum	annuum
PHT75088.1	CHAIN	chain	1	698	(CC)(NBARC)(LRR)	NLR	CC-NLR	CNL	MRFTWIQLFYEIIEISRSIYLSRLHAVSHFHKSHHTDVDEEYSDVDVAEDDDNEDSNADAAKHDDNYDLNWLVDVQNNLFQVITTKERNENTVDMAHASVASLMRTIESLLTSNSPIKSLIPNRKLCALREKVSSLEVFLKNFEKNNVFGKMTDFEVEVKEVANSVEYTILLKKESTKIQDKGRQVSKESLVHDFSSSTNNILNVNNNMVGRDDQNERLLEDLTVSYSGEPKVIPIVGMGGIGKTTLAKEAYNHESILRRFDVRAWATVSQQHNIKDILLSLLQSTIKIDDKVKEEGEAKLADMLQKNLKKKRYLIVLDDIWSCEVWDSVRRCFPTEDNAGSRILLTTRNNEVARDAGTENLSMQMNFMDQNESWNLFKSAAFSNEALSSEFETIGKKI…	GCA_000512255.2_ASM51225v2_protein	Capsicum annuum cv. CM334	Hot pepper	Capsicum	annuum
PHT75099.1	CHAIN	chain	1	1180	(CC)(NBARC)(LRR)(LRR)	NLR	CC-NLR	CNL	MAHASVASVTRTIESLLTSNSPMRSLSCDHGEEFCTLREKVSSLEVFVKNFEKNNVSREMTDLEVEVKEVANIAEHTIQLRVTEVLENDENLREKAQERLSDSLQQVAEDIDRIWNESTKIQDEGKQASKESTVQEFPSSSKNILNFENSMVGRDDQRKQLVEDLARSYSGEPKVSPIVGMGGIGKTTLANKVYYDACILSHFDVCAWATISQQHNVKEILLSLLRSTKVVTFDMDDEAELANMLQKSLKGKRYLIVLDEMWKSEACDAVRLCFPSENKGSGILLTTRNTEVARDAGTENLSLQMDIMGPDESWNLFKSVAFANEALSYEFETNGKKLAEKCHGLPLTIAVVAGLLKFKRAIEDWENVAKDVKSFVTNDPDERCSRVLGLSYNHLTSDL…	GCA_000512255.2_ASM51225v2_protein	Capsicum annuum cv. CM334	Hot pepper	Capsicum	annuum
PHT75149.1	CHAIN	chain	1	765	(CC)(NBARC)(LRR)	NLR	CC-NLR	CNL	MAYASIASLVRTMELLLMSDLPMLSLAFCHREEIVALHKKVSSIEAFLKNSEKQISSYGAMTDLEVRIKGFANAAEEKIEFGLREAMIAEDETQRGKAHEELRESLRQVAKDIDRVQEESKTIQDHKGRQVSTRSLARDMSSEKLPNLEASNNMVGSGKQKKRVLEEIRGGSSDEQKIFPIVGMGGIGKTALAKQVFNHPSIQSHFDIRAWATISKEYNVKEILLSLLQSIIKINDKVYCRSEAELADLLQKYLKRKRYLIVKDDIWNYKAWDETRQCFPIINNGSRILLTTRHTEVALYASSSNLLLKMNLMNSDESWYLFKSKAYANERFPFELKATGKEISKRCHGLPLTIVVVAGLLSKSKSTKEEWKNVAENIKSFLMKDPAEQCLCVVALSYN…	GCA_000512255.2_ASM51225v2_protein	Capsicum annuum cv. CM334	Hot pepper	Capsicum	annuum
PHT75151.1	CHAIN	chain	1	904	(CC)(NBARC)(LRR)	NLR	CC-NLR	CNL	MAHASVACLMRTIESLLTSNSPMQSLTCDHRGDFSALHEKISSLEVVVKNFEKNNISGELTDLEVQVKEVANTVEQTIQLGVTEVVLANDENLRVKAHERLSDRLQQVAEEIDRIWKESTKIQDKGKQASKESTVQEFPSSSKDIRNVKNNMVGRDDQRKRLVEDLTRSYSGEPKVIPIVGMGGIGKTTLANEVYNDACIRSHFDVCAWATVSQQQNVKEILLSLLRSIKVDKVFTGSEAELADMLQKSLKCKRYLIVLDDIWKIEAWEAVRLCFPSENKGSGILLTTRNTEVARDAGTKNLSLQMDLMGPDESWSLFKSVAFSSEALPYEFETVGKQIADECHGLPLTIVVVAGLLKSKRAIEDWRSVAKDVKSFVTNDPDERCSRVLGLSYDHLTSD…	GCA_000512255.2_ASM51225v2_protein	Capsicum annuum cv. CM334	Hot pepper	Capsicum	annuum
PHT75156.1	CHAIN	chain	1	830	(CC)(NBARC)(LRR)	NLR	CC-NLR	CNL	MAYASVASLIRTIQSVLISNSPAQVNLICGHREKIVTLHEKFSSLGVFLKNFEKNNVSGEMTDFEIEVKEVVNAVEHTFQLRLTDIETAKNISQNKRACQKFRHSLQQVAEDIDRVWKESTKIQEKGKQASKESLVQDFSRYSGEHKVILIIGMGGIGKTTLAKEIYNDVCIRCHFDVRAWATVSQQHNVKEILLSLLRSTKGDTDDTFDVVDKSKIADMLQKSLKGKRYLIFLDDIWSCELCDGVRRCFPTENNAGSRILLTTHKNEVACYTATENLSLQMDFMDQDESWNLFKSAAFANEELPYEFETIGKQIAEKCHGLPRTIVVVAGVLKSKRAIEDWESVAQDVKSFITNDPNERCSHVLGLSCNNLTSNLKACLLYFGIFREDTEIQVKYLMR…	GCA_000512255.2_ASM51225v2_protein	Capsicum annuum cv. CM334	Hot pepper	Capsicum	annuum
PHT75875.1	CHAIN	chain	1	944	(CC)(NBARC)(LRR)	NLR	CC-NLR	CNL	MMIFEKMGFCGDLDFFPAPLKEVELKVVASQNQIEPDSVVDDDYSDKEIDVNEPNFDVHDQFYLLSLYSMVFNEMAEILLTAVISKSAEIAEYLLSQEGRCLYWLKEDIEWLQREARHIQAYLGDANEKVVGGDLRVKNLIKDIEELAGDMEDILDEFPRKIESRKSKGALGCLKELACIFCHIRVSKKFSMEIEKIKRRVNEINHVRTTFGITDTSNINNNQREYIPMDRGRLFLHADETEVIGLDDDFNMLQAKLLDQDLPYGVISIVGMPGMGKTTLAKKLCKHVYHHFECSAMVYVSQQPILGEIFLDIGKQVGLKEEERKDNLENNLRSFLKRKRYVILLDDIWSVEFWDDLKLILPKFDSKTRGKIIITTRNSNIGRYIGGNCSLHVLEPLDS…	GCA_000512255.2_ASM51225v2_protein	Capsicum annuum cv. CM334	Hot pepper	Capsicum	annuum
PHT76179.1	CHAIN	chain	1	882	(CC)(NBARC)(LRR)	NLR	CC-NLR	CNL	MGDPITSAVANLIVTDLSKQVNMHAQYAIQFESQFAEMKRELDRMRSYLTEANRMKRNNESVKSTLSELNELIYEADDVITDCQIREDYLRMKGNPSCLFPSLGEISFRYNTGRKLTELNKEMVKMHEKLRTFVGPITEQSRSDGSSSRRTRWTSHIFDKDDIVGLSEDTTKIKKWILPHSESLHCVGIVGMGGLGKTTVAQKIYHDIQVNARFQKKVWVSISQTYDELSIMKGILKQLSADDSGTDKGDLLNRIREALSHKSFLIVMDDVWDIVDGWWDRISKGLPKFTEHNCCIIITSRNEDVVRRMGATESRIHRPRLLDEEESWSLFCKVAFLSTNGKCNSQLKDVGREIVRKCHGLPLAIKTTGGMLSSKPHSLVEWMRICKNFREQLVSDSAS…	GCA_000512255.2_ASM51225v2_protein	Capsicum annuum cv. CM334	Hot pepper	Capsicum	annuum
PHT76181.1	CHAIN	chain	1	882	(CC)(NBARC)(LRR)	NLR	CC-NLR	CNL	MGDPITSAVASLIVTDLSKQVNMHAQYAIQFESQFAEMKRELNHMRAYLTEANKMKGKNKSVKSTLSDLDELIYEADNVITDCQIREVYLRMKGNPSCLFPSLREISFRYNTGRKLTELNKEIAKMHQKLRTFVGPIAEQSRSDGRRSRPTRWTSHIFNQSEIVGLSEDTSKIKDWILCHSESLHRVGIVGMGGLGKTTIAQKIYHDRQVNVRFQKKVWVSISQTYDELSIMKGILKQLSADDSGTDKGDLLNRIREALSRKSYLIVMDDVWSIDDGWWDRISRGLPKFIEHNSCIIITSRNEDVVKRMGATESRIHRPRLLDDEESWSLFCKVALLSTKGKCNTQLEEVGREIVRKCHGLPLAIKTTGGMLSSKSHSLGEWKRICENFREKLVSDCES…	GCA_000512255.2_ASM51225v2_protein	Capsicum annuum cv. CM334	Hot pepper	Capsicum	annuum
PHT76973.1	CHAIN	chain	1	1281	(CC)(NBARC)(LRR)	NLR	CC-NLR	CNL	MAQNYIDDMLNHLRRIESGGDSNNFKIDQIEALKMELRFLRTFSKYNHVLLPNSLVIISKKGKSIVEMLHIVFGEIPDECEASLILERLESQLLEFTEGSASLRYNYELNVSYLSEYMDCLDENLNDVLTYLEWGTRSQPSLTNEEILQTKRFTKQLKIVQKKMRFLRYLYLTKINGYVDHDKLQGLETRIQFMADNVGQLCFVFWIYGDEDETDSEEDDDDTDEDGDDIESKLPYILFLVVIVKLEMQKIFLSELTASKFSQSRIFKDKKLSKGFSYYLRKMLLYLRNEKLKNFTANVTARNIDVAIEFLLVFLSDVPNDVINGKRLNEVLANIGGLVGDILCVIQMLLAGSIIKEDASKIDIRTIQILEKIEDLKSQVETYYKSLKFTASHEFPTVG…	GCA_000512255.2_ASM51225v2_protein	Capsicum annuum cv. CM334	Hot pepper	Capsicum	annuum
PHT77135.1	CHAIN	chain	1	1075	(CC)(NBARC)(LRR)	NLR	CC-NLR	CNL	MAAYAAVTSLLQSLDQLSQTDHSSYSVLYKKDQTEVLSEKYTFLKAFLEDFTNVFHEDIKMKHLERMIQEAAHGVEDTIDSHVYDSLVFLQSRRERRKANTIFHKNLEYAIEEIGLIQREVTKKIKFSRFNSKISHSRDTSSQFPLDQKDMIVGLDEDLLKIKDRLIVQSSRLEVVPIVGMGGIGKTTLARRVYDDSLITYHFYVRAWISVSQEFDRRDIFLGILQSISTVNDEVERNSTTEQLAERVYRSLKGRKYLILLDDMWSIEPWQHVRRSFPDDHNGSRIVLTTRLVDVASSASSANSLHQMRFLSMEESWTLLRDKVFGNDSYPPELEKIGRYIGHQCQGLPLAVVAIGGLLSKMRKETSSWENVAEKVGSLMTSDSMDCLSILSLSYNHLP…	GCA_000512255.2_ASM51225v2_protein	Capsicum annuum cv. CM334	Hot pepper	Capsicum	annuum
PHT77569.1	CHAIN	chain	1	940	(CC)(NBARC)(LRR)	NLR	CC-NLR	CNL	MAHASVASLTRTIESLLTSNSPMQSLTCDHREEISDLHAKISTLEVVVKNYEKNNVCGEMTDFKVEVKEVASAAEHTIQLRVTEVVLANDEKTHERLSDTLQLVAEDIDRIWKVSTKIQDKGKQVSAGSLVQDFSSSTNNILNVNNNMVGRDDQKERLLENLTGNYSGEPKVIPIVGMGGIGKTTLAKEVYNHESILHHFDVRAWATVSQQHNIKKILLSLLQSTIKMDDAIKTKGEAELADMLQKSLKRKRYLIVLDDIWSCEVWDGMRRCFPTEDSPGSRILLTTRNNEVARDAGIENLSMQMNFMNQDESWNLFKSAAFSNEVLSFEFETIGKKIAEKCHGLPLTIVVVAGLLKSKGAIEDWESVAKDVTSFITNDPDELCSHVLGLSYNHLTSDL…	GCA_000512255.2_ASM51225v2_protein	Capsicum annuum cv. CM334	Hot pepper	Capsicum	annuum
PHT77641.1	CHAIN	chain	1	1272	(CC)(NBARC)(LRR)	NLR	CC-NLR	CNL	MEKQGEIEKVKANNFEVSFSALRKDFVNVLDFMARLTNEEGQNAVDIADQIEKLEVELSFICTYVQLSHCDLEEFEDVMSDSRRQVENLLRPIFDDVDSNVGCKNNMDHVLPSLMDNIDDCISSCHHSTSSATMTEEQLNFLLQNLHYLSMYFTEQIYPLETQYEILQNVSGNMKDFYGLIVNGCVKHEIVQYVLPQFQLMAERVGLFFWNSRTYGDSRLFKLAHLLMKIIPIELEVMHICYTNLKASPSEEVRCFIKQLLKISPDILREYLIHLQQHMVNVITATTPGARNIHVMIEFLLIILTDMPKDFIHHDKLFDLLARVGALIREVSTFIHDLEEKSRNEESSDEKSRTTLDLLKNIELLKGDLKYVYMKAPDSSQCCFPMNDGLLFMHLLLIH…	GCA_000512255.2_ASM51225v2_protein	Capsicum annuum cv. CM334	Hot pepper	Capsicum	annuum
PHT77647.1	CHAIN	chain	1	1241	(CC)(NBARC)(LRR)	NLR	CC-NLR	CNL	MERLKNEEDQNVVDMADQIEKLKFELAFICTYVQLSYSDLKEFEDTTTGKRQEVENLLRPILNNVGKNVRCKYNMDHVLPSLMDNIDECISSCHRSKSXDHVLPSLMDNIDECISSCHRSKSSATMTDEQLNSLLLNLHRMSKYHAEKIFPLETQYEILQNVCGNVRDFHGLIVNGCIEHEIVQCVLPQFQLMAERVALFLWDDRLDGDYRLYKLAHLLMKIIPIELEVMRICCTKLKASPSIEVGCFIKQLLETSPDILREYLIHLQEHMVTVITASTSEAQNILVIMEFLMIILTDMPTDFIHHDKLFDLLERIGALIKETCWKILNSSRMISNMXTSRATRDLLENIELLKDDLKHGYMKAPDSYQCYFPMNDGPLFMHMLRIHLNDLLYSNAYSI…	GCA_000512255.2_ASM51225v2_protein	Capsicum annuum cv. CM334	Hot pepper	Capsicum	annuum
PHT77649.1	CHAIN	chain	1	829	(CC)(NBARC)(LRR)	NLR	CC-NLR	CNL	MQICYTNLKASPSAEVGCFIKQLLETSPDILSEYMIHLQEHMVNVITSATPGARNIHVMIEFLLIVLTDMTKDFINHDILVDLMTRIGALIREVSTLIHDLEEKSRNEESTDETSLATPDLLKNIELLKEDLKNGYLKAPDSHQYCFPMNDGPLFMHLLRINLKDLLDSNAYSVALIKEEIGQVKEDLEFIRSSFVNIEQELKKDLWARVLDVAYEAKHVIDSIIVRDNGLLHLIFSLPITINKISLIKADVSNLLKIPTNKSLIVVNTPKNPVERKSLTTGKIIVGFEEETNWLISKLTSGLKDLDVISITVTGSDLKFSEDIDVADKLRKQQYGKRYLIVLDDVWDIDTWDELTRPFPEVVKGSRIILTTRQKEVAFHGKCNTDPLTLRLLRPEESW…	GCA_000512255.2_ASM51225v2_protein	Capsicum annuum cv. CM334	Hot pepper	Capsicum	annuum
PHT77661.1	CHAIN	chain	1	568	(CC)(NBARC)	NLR	CC-NLR	CN	MEFLLIILTDMPTDFIHHDKLFDLLARVGALIREVSTLVRDVEEQSRNKESTNGTNRAALDLLKNIELLKEDLKYVYLKAPDSYQCCFPMNDGPLFMHLLLIHLNDLLDSNSYSIALIKEEIGVLKEDIEFISSSFVNIEQRLYKDLWARVLDVAYMAKDVIDSIIVRDNGLVHLIFSLPITMKKIRLIKEDVSRLLEKIPKNKSLIVVNSRKNPVERKSLTTRKIIVGFKEETNWLISKLTSGPKDLDVISITGMPGSGKTTLAYKVYNDISVCSRFDLRAWCTVDQEYDEKKLLVKIFNQVTGSDLNFSEDIDVADMLRRQLFGKRYLIVLDDVWDTTTWDDLTRPFPDVEKGSRIILTTRQKEVAFHGKGNTNPLNLRLLGPEECWELIEKRAFGK…	GCA_000512255.2_ASM51225v2_protein	Capsicum annuum cv. CM334	Hot pepper	Capsicum	annuum
PHT77664.1	CHAIN	chain	1	1203	(CC)(NBARC)(LRR)	NLR	CC-NLR	CNL	MSESRQEVENLLKPILDDVDSNVGCKYNMDRVLPSLMDNIDECISSCHRSKSNAXVLPSLMDNIDECISSCHRSKSNATMTDEQLDFLLLNLHRLSKYLAEQIFPLETQHEILQTVSGNMKDFHGLIVNGCIEHEIVQYVLPQFQLMAERVSFFLWDYRLHWRSRLFKLAHLLMKIIPIELEVMHICYTNLKASPSAEVGRFINQLLETSPEVLREYLIHLQEHMITVTTPSTSGALNIHAMIEFLLIILTDMPKDFIHHGKLFDLLARVGELTKEVSTLVHDLEEKLSESTDETSCATLDLLKNIELLKDDLKHGYLKAPDTYQCCFPMNDGPLFMHLLLIHLNVLLDSNSYSIALIKDEIKLVKETLEFIRSFFVKVEQGLYKDLWARVLDAAYEAK…	GCA_000512255.2_ASM51225v2_protein	Capsicum annuum cv. CM334	Hot pepper	Capsicum	annuum
PHT77666.1	CHAIN	chain	1	913	(CC)(NBARC)(LRR)	NLR	CC-NLR	CNL	MAHASVASLTRTIELLLTSNSPMRSLFCDHREEFCALHENVSSLEVFVKNFEKNNVSGEMTDLEVEVKEVANIVEQTIQLRVTEVVLANDETLREKAQERLSNSLQQVAKYIDRIWKESTKIQDKGKHSSKESTVQEFPSSSKSILNVVNSMVERDDQRKRLVEDLTRSYSSEPKVIPIVGMGGIGKTTLANEVYNDACIRSHFDVCAWATISQQHNVKEILLSLLRSTKSDTFDMNDEAELANMLQKSLKGKRYLLVLDDMWKSEAWDAVRLCFPIENKGSGILLTTRNTKVARDAGTENLSFQLNLMDPNESWNLFKSVAFANEALPSYLETIGKKIAEKCHGLPLTIAVVAGLLKSKRAIKDWESVEKDVKSFVTNDPDERCSQDSEIPVKKLMRT…	GCA_000512255.2_ASM51225v2_protein	Capsicum annuum cv. CM334	Hot pepper	Capsicum	annuum
PHT77672.1	CHAIN	chain	1	830	(CC)(NBARC)	NLR	CC-NLR	CN	METDGEREKEKANNSEVSFSLLQKDVGSVLDFMERLKNEGQKAVDVNEIEKFKMELVFICLSVQLPYSNLEQFEEIMNFERQVVSDLLRSILCDVEPNMGIKYDIYHVLARLRNNIDFFISSRHRSKSSATMTKEQLNFLLLNLHCPSEFAGKTFPLLTQYEIIHKVCNNMRDFLGMIVSGCIEHEIVEYVLPLFQLMAERVGCFLWNDRVIDGNSRAFKLAHLLMKIIPIELEVMHTCYTNLKASTSAEVGRFIKLLPETTTDILREYLIHLQEHMVTVITASTSGARNIHVMIEFLLIIVTDVPKDFIHHDKLFDLLARVGELTTKVSTLVRHLEEKSRNEESIDETSHANLDLLENIELLXRNEESIDETTPDSSQCCFPMSDGLFFMHLLHIHLN…	GCA_000512255.2_ASM51225v2_protein	Capsicum annuum cv. CM334	Hot pepper	Capsicum	annuum
PHT77691.1	CHAIN	chain	1	1285	(CC)(NBARC)(LRR)	NLR	CC-NLR	CNL	MEKQGETAKGKANNFEVSFSALRKDVVNVQDFMERLKNEEDQNAVDMADQIEELKFQLAVICTYVQLSHCDLEEFKDEMSDSRQRVENLLRQILVGCQYNMDHVLPSLMDNIDDCISSCHHSTPSATMTDEQLNFLLLNLHHISMHLAEQIFPLETQYEILQKVSGNMKDFHGLIVNGCIEHEIVQYVLPQLQRMAERVGLFLWNDRTYGDSRQFKLAHLLMKIIPIELEIIPIELEVMQICYTNLKASPSVQVGRFIKQLLETSPKVLREYLIHLQEHMVTVITASTSGARNIHVMIEFLLIVLTEMPKDFIHHDKLFDLLARVGALIREVSTLVHDLEEKSRNEESTDETTLDLLEEKLELLKEDLKNDYLKAPDSFQWCFPMSDGPFFMHLLLIHL…	GCA_000512255.2_ASM51225v2_protein	Capsicum annuum cv. CM334	Hot pepper	Capsicum	annuum
PHT77729.1	CHAIN	chain	1	1327	(CC)(NBARC)(LRR)	NLR	CC-NLR	CNL	MENEGERKNNFVVSFSALRKDIVNVLDFMERLKNEEDQNAVDIADQIEELKSVLAFICTYIQLPYSDLEEFEDIMSAARQRVENLLRPILDDVDSDVGCKYTMDHVLPSLMDNIDDCISSCHHSTSSAMMTEEQLNFLLQNLHHRCKYRAEQIFXEEQLNFLLQNLHHRCKYRAEQIFTLDTQYEILQNVSVNMKDFHGLIVNGYIEHEIVQYVLPQFQLLAERVGIFLWHDRLDRDSRLFKLAHLLMKIIPIELEVMHICYTNLKASPSAEVGCFIKQLLETSPDNLGEYLIHLREHMVTVITANTSGARNIHIMIEFLLIILTDMPKDFIHHDKLFDLLARVGALIKEVSTLVHDLEEKSRNEESTDETSCANLDLLKNIELLMEDLKHSYLKAPDS…	GCA_000512255.2_ASM51225v2_protein	Capsicum annuum cv. CM334	Hot pepper	Capsicum	annuum
PHT77760.1	CHAIN	chain	1	583	(CC)(NBARC)	NLR	CC-NLR	CN	MPSLATQYEILKNVCGNVGDFHGLILNGSDEHDNVEYVLPQFQRMAERVVLFLWDELILENSSVIKLAHLLMKIFPIELEVMNVCFTNLKASNSAEVGCFIKKLLEASPDILREYLIHLQEHMDLIHHEKLFDLLARLGALIREVSTLVHDLEEKSRNEESTDETLDLLEEKIELLKEDLKHVEITLVKEALEFIRSFFVNVEQGLYKDLWSRVLDVAYEAKDVIDSIIIRDDGLLHLIFSLPKTTKKIRLIKEDVSNLREKIPMNKSFIVVNSPKNPVERKSLTTGKIIVGFKEETNWLIRKLTSGPANLDVISITGMPGWGKTTLAYKVYNDESVCSHFDLRAWCTVDQKSDEKKSLAKLFNQVKSSDLKFSEDIDVADMLRKQLFGKRYLIVLDDV…	GCA_000512255.2_ASM51225v2_protein	Capsicum annuum cv. CM334	Hot pepper	Capsicum	annuum
PHT77766.1	CHAIN	chain	1	1351	(CC)(NBARC)(LRR)	NLR	CC-NLR	CNL	MEKEEERKNNFVVSFSALRKDVVNVLDFTERLKKEEGQNAVDIANQIERLKFHLAFICTYVQLSHCDLEEFDDEMGDDSRKEVENLLQQILDDVDNNVRCKYNMDHDLASLMDNIDECTTSCHHSTSSAMMTDEQLNFLFLNLHFLSMYLAEQVFPLVTQYEILQKVCGNIRDFHGLILNGYVEREIVEYVLPQLQHMAEKVGIFLWDDLTNEDSKVFKLPHLLMKIIPIELEVMHICYTNLKASPSAEVGSFINQLLEASPEVLREYLIHLQEHMITITTPSTSGARNIHVMIEFLLIVLTDMPKDFIHHDKLFDLMERIGALIREVSTLVHNLEEKSRNEESTDETSCASLDLRKNIDLLKEDLKYVYLKAPDPCQWCFPMSDGPLFMHLLHIHLND…	GCA_000512255.2_ASM51225v2_protein	Capsicum annuum cv. CM334	Hot pepper	Capsicum	annuum
PHT77812.1	CHAIN	chain	1	676	(CC)(NBARC)(LRR)	NLR	CC-NLR	CNL	MSDGLLFMHLLHIHLNDLLDSNSYSIALIKKEIGLVKEELEFIRSFFVNIDQERYKDLWTRVLDVAYEAKNVIDSIIIRDNGLLHLIFSLPITMKKIRLIKEDVSQLPEKIHKNKSLIVVNSPKKPVEGKSLTAGKISVGFEEDTDWIISKLTSGPKDLDVISITGMPGSGKTTLAYKVYNYKSVARRFDIHAWCTVGQEYDKRKLLEKVYNQVTGADSKLSENIDVADELRRHLFGKRYLVVLDDLWDTDTWDKLIRPFPLVENGSRIILTSREMEVALYGKRNTDPLKLRLLKSEESWELLEKRAFGEKICPDELLDVGKETAKNCKGLPLVADLIAGVIAGREKKKSVWLEVRNNLNSFILNSEVEVMKVIELSYDHLPHQLKPCFLHFASIPKDN…	GCA_000512255.2_ASM51225v2_protein	Capsicum annuum cv. CM334	Hot pepper	Capsicum	annuum
PHT77821.1	CHAIN	chain	1	1129	(CC)(NBARC)(LRR)	NLR	CC-NLR	CNL	MENGGQREKGEAKNFMVSFSALRKDVVNVLDFMERLKNEEDQNAVDMADQIEELKVVLAFICTYVQLSHCDLEEFEDEMSDSRQQVENLLRPILDDVDNNVGCKHNMDHVLPSLMDNIDECISSCHRSKSSATMTDEQLDFLLLNLHHISKYLTEQIFPLETQFEILQNVCGNMKDFHGLIVNGCIEREIVEYVLAQFQLMAERVAIFLWHDRLGDSRLFKLAHLLMKIIPVELEVMQICYTNLKASPSVEVRRFIKKLLEFSPEVLREYLIHLHENMVTVITPSTSGARNIHVMIEFLLIIVTDMPKDFIHHSKLFDLLARVGTLIRKVSTLVHDLKEQSRNKESTNGTNRAALDLLKNIELLKEDLKYVYSIALIKDDIRLVKEALEFIRSFFVNVE…	GCA_000512255.2_ASM51225v2_protein	Capsicum annuum cv. CM334	Hot pepper	Capsicum	annuum
PHT77848.1	CHAIN	chain	1	1010	(CC)(NBARC)(LRR)	NLR	CC-NLR	CNL	MVTVISPSTSGARNIHVTIEFLLIVLTDMPKDFIHHDKLFDLLARVGALIREVSTLVSDLEEKSRNEESTDKTSRATLDLLKNIELLKEDLKYVYLKAPDAFQWSFPMSDGPLFLHLQHRHLNDLLDSNAYSIALIKEEIELVKEALEFIRSFFLNFEQGLYKDLWARIFDVAYEAKAVIDSIIARDNGLLHLIFSLPITIKKIKHIKEEVFNISEKIPKNSSLTVANSTKKPVERKSLTTDKMIVGFKEETNWLITKLTCGPKDLDVISITGMPGSGKTTLAYKVYSDESVCSHFDLRAWCTVDQEYDETKLLVKIFNQVTSSDLKFSEEIDVADKLRKQLYGKRYLIVLDDVWDTTTWDDLTRPLPEVEKGSRIILTTRQKEVAFHGKGNTDPLNLR…	GCA_000512255.2_ASM51225v2_protein	Capsicum annuum cv. CM334	Hot pepper	Capsicum	annuum
PHT77859.1	CHAIN	chain	1	1099	(CC)(NBARC)(LRR)	NLR	CC-NLR	CNL	MERVKENELVRKEEEANNSSASFSALREDVVNVLDFMERLKNEEDRKAVDVDLIEKLKLLLTFICTYVQLSYSDLDQFEDIMTDKRQEVENLLQTILDDVDNTVRCKYNMHHVLPSLADNMDDCISSHHRSKSDGTMTEERLNFLLLNLHHLSKYHAEKIFPLVTEYGILQNXHHLSKYHAEKIFPLVTEYGILQNVCANIGDFHGLIVNGCIKHEIIENVLPLFQLMAESVGHFLWEDQTDGDSQLSELDEDDQTDGDSELSELSEDDQIDGDFRLFKLAHLLMKIIPIELEVMHICYTNLKASPLVEVGRFIKQLLETSPDVLREYLIHLQEHMVTVITASTSGARNVHVIIEFLLIIVTDVPKDFIHHDKLFDLLARVGALVREVSTLVHDLIEKS…	GCA_000512255.2_ASM51225v2_protein	Capsicum annuum cv. CM334	Hot pepper	Capsicum	annuum
PHT77882.1	CHAIN	chain	1	1153	(CC)(NBARC)(LRR)	NLR	CC-NLR	CNL	MKKQGEIEKGKANNFEVSFSALRKDVVNVLDFMERLKYEEGQNAVDIADQIENLRLELTGICTYVQLSHCDLEQFEDNMSVSRQEVENLIQPILGDVDNNVGCKYNMDHVLPRLMDNIDDCISSCHHSTSSATMTDEQLNFLLQNLHYLSMYLAEQIFPLVTQYDILQKVCANIRDFHGLSLNGYVEREIVEYVLSQLQHMAEKVGIFLWDDLTNEDSKVFKIPHLLMKIIPIELEVIQICYTNLKASPSAEVGRFIKQLLETSPEILREYLIHLQEHMVTVITASTSGARNINVMIEFQLIILTDMPEDFMHHDKLFDLLARVGALIREVSTLVHELEEKSRNEESTDETSRATQDLLENIELLKEDLKLVYLKAPDSYQCCFPMNDGPLFMHLLLIH…	GCA_000512255.2_ASM51225v2_protein	Capsicum annuum cv. CM334	Hot pepper	Capsicum	annuum
PHT77982.1	CHAIN	chain	1	687	(CC)(NBARC)	NLR	CC-NLR	CN	MPSSASQYEILQNMCGNVGDFHGLILNGCVKHDNVEYVLPQFQRMAERVGLFLWDELILENSSVFKLAHLLMKIFPIELEVMSVCFTNLKASTSAEVGCFVKQLLEASPDILREYLIHLQEHMKEIVVLKEDIEFISSFFMNAEKGLYKDLWAHVLDVAYETRDVIDSIIIRDNCLLHLVFSLPITIKKIKLIKEEVSNLLENFPKNRSLIVVHSPKKPVESKSLTAGKIIVGFVDETDWIIRKLTSGPAALDVISIIGMPGSGKTTLAYKVYNDKSVCSHFDVRAWCTVDQEYDEKKLLVRLFNQVTGSDLKFSENIDIADKLRKQLYGKRYLIVLDDVWDIDTWDELTRPFPEVVKGSRIILTTRQKEVALHGKGSTDPLNLRLLNPEESWELLEKT…	GCA_000512255.2_ASM51225v2_protein	Capsicum annuum cv. CM334	Hot pepper	Capsicum	annuum
PHT78166.1	CHAIN	chain	1	1124	(CC)(NBARC)(LRR)	NLR	CC-NLR	CNL	MKNEGEREKGEANNFMVSFSALHMDVVNVLDFMESLKNEEDQNAVEVADQIEKVKMVLAFICTYVQLSYSDLEKFEVVMTAQRLRVEELLQSIICDAEPNMGIKHDVHHSLPCLMDNIDDCISSCRYSKSSATMTDKQLDFLLLNLHHLSKYLAEQIYPLEMQFEILQNLFVNIRNFHGLIVNGYVEHEIVEYVLPQFQAMTERFGRFMWDSHIDGNSFHFKLPHLFLKIIPIELTVMHICYTNLKDSPSAEIGCFIQQLLETSPDILKEYMIHLQVHTVTVITASISGARNIHVMIEFLLIILTDMPKDMIHRGKLFDLLARVGALIREVSTLVHDLEGKSMDEESTNGTNRATLDLLENIELLKEDLKHSYLRAPDSSQCFFPMSDGPLFMHLLLRH…	GCA_000512255.2_ASM51225v2_protein	Capsicum annuum cv. CM334	Hot pepper	Capsicum	annuum
PHT80622.1	CHAIN	chain	1	849	(CC)(NBARC)(LRR)	NLR	CC-NLR	CNL	MAAASFLFNIANSILGKLGSLALQEFYLIWGVKNELNKLKKTLVTIRDVLLDAEEQQAKNHELTNWLEELKDVLYDADDFLDEVQTYHVLQQSQRVKQKVWFAVFSPFKLFVFRYRMSHKVKDIRERLDSIAADKGKFHLSVISVGVEMKRDLTYSFILPSDVVGRRNESEEVVEVLMQNDGDECLSVVSIVGIGGVGKTTLVKLVYRDERIVKNFPLRIWLCASQDFDVTKLARNIVSLASDVSCDSANVEQVHGSLQDALRGKRFLLIIDDVWSRDRSKWLELRSLLMVGACGSKVVVTTRSDYIAAMMESVVTYSLKELPHEDCFALFLKWAFRNGQERHFPNLTKIGEDIVKKCKGVPLAVKTLGSMLFAITDEREWLKVRDDEIWRLRQEGDDI…	GCA_000512255.2_ASM51225v2_protein	Capsicum annuum cv. CM334	Hot pepper	Capsicum	annuum
PHT80741.1	CHAIN	chain	1	1321	(CC)(NBARC)(LRR)(LRR)	NLR	CC-NLR	CNL	MEIGLAVGGAFLNVLFDRLARRVELLKMFHDDGLLEKLGNILVGLQIVLSDAENKQASNQLVRQWLNKLQSAVDSAENLMEQVNYEALKLKVEGQHQNLAETCNQQVFRFFSECCGRRLSDDFFLNTKKKLEDTIKSLEELEKQIGRLGLQRYFDSGKKLETRTPSTSVIESDVFGRQNEKKELIDLLLSKDASEKNLTVVPIVGMGGVGKTTLAKAAYNDEKLQSHFNLTAWFCVSEPYDAFRITKGLLQDIGSFDLKDDDNLNRLQVKLKEKLNGKRFLIVLDDVWNDNYNEWDDLRNIFVHGDIGSKIIVTTRKESVALMMRSEQISMDTLSIDDSWSLFKRHAFENMDPMEHPELEEVGKKIAAKCKGLPLALKTLAGLLRSESEVEGWRRILRS…	GCA_000512255.2_ASM51225v2_protein	Capsicum annuum cv. CM334	Hot pepper	Capsicum	annuum
PHT80777.1	CHAIN	chain	1	907	(CC)(NBARC)(LRR)	NLR	CC-NLR	CNL	MAAYSAVISLLQTLEQRNTKLIIQNQTAKALESIHATAQYFHDVLEEASYNRRPTFDPEKTKSLEEVIRVAATDAEDVVELKFGQFIKVSRWTFGMLPHWDLLPLVEKMDTTKKQVMEILEVSGDLGIDTSFTSYALVSDQLGDDVVHGLDDDLEIIVNRLTGPSTDLDIVTITGMGGIGKTTLAKKAYDHFPIRYRFDILAWVTVSQEFRGRNVYLQALHCISKQKDSVNEKDYDKMDESELADLLQKNLKRRRYLVVVDDIWRTDVWDRIRRIFPSDNNGSRILLTTRETEVAMYASTSSPHEMNLLTLENSWKLLSHKVFGPKHDHPPELEDTGKEIVKKCQGLPLTISVIAGHLCKMSRTLEGWKDVARTLSEVIATHSDKCLEVVGLSYHHLPN…	GCA_000512255.2_ASM51225v2_protein	Capsicum annuum cv. CM334	Hot pepper	Capsicum	annuum
PHT80929.1	CHAIN	chain	1	637	(CC)(NBARC)(LRR)	NLR	CC-NLR	CNL	MLMHGQNFFGHLDGTIVAPPTALTENNENTPNPAYSKWFRQDQLVQNAILASVKSTLASTAATTKMANKAWESVHIAFANKSHTGIISLQDQLARITKDSRKIRRFDPEKIKSLEEKIRVVANDVEDLVELKICRIIKDLSWISGLARIVLHRKLMSIVVKIETTKKEVMEIVSDFSTSSTRDADDVDQILELSTSNSMLQNLEDDIVQGLDEDLEIIVKRLIGPPSDLGIVTISGMGGIGKTTLARKAHDHLAIRYHFDIRVWVTISQEFRHRNVLLDALHCISKQTNIVFERDYYKTSVDELADRVQKRLKGRRYIIVIDDIWSKDVWDSIQGIFPDSKCRSRILLTTRETEVFGPKHDHPFELETIGKRIAGKCQGLTLTISVIAGHLTKTAMTLE…	GCA_000512255.2_ASM51225v2_protein	Capsicum annuum cv. CM334	Hot pepper	Capsicum	annuum
PHT81104.1	CHAIN	chain	1	853	(CC)(NBARC)(LRR)	NLR	CC-NLR	CNL	MADAFVSFAVQKLGDFLIQEVNLRLGLREDVQWLRNELLFMQSFIKHAEENPSGDQRVQQWVFEINSVANDAVAILETYSFGASDVDGFASRLKACTCICTKETKFYKVGKEIQSLKQRIMDISRKRETYGITDINNAPTRPNNQSAMVRTLRRTTSYVDDQDRLFVGFREVVEILLAELLKEEPRRSVISIFGMGGLGKTTLARNLYTNLNIVSSFPTRAWICVSQEYNTMDLLRNIIKSIQRRTKENIDLLEKMTETDLESYLRDLLKEDKYLVVVDDVWRREAWESLKRAFPDSKSGSRVIITTRKEDVAERADNKGFVHKLRYLSQEESWDLFCKKLLDVQAMVSAMEGLAKDMVDKCGGLPLAIVVLSGLLSHKKGLEEWKKVKTQLWQNIKDD…	GCA_000512255.2_ASM51225v2_protein	Capsicum annuum cv. CM334	Hot pepper	Capsicum	annuum
PHT81108.1	CHAIN	chain	1	853	(CC)(NBARC)(LRR)	NLR	CC-NLR	CNL	MADAFVSFAVQKLGDFLIQEVYLRTSLREDVQWLRNELLFMQYFIKDAEEKQMEDRRVQQWVFEINAVANDAVAIVETYNFEAGEGDGFASRLKACACIGWKENKFYKASKEIQSLKRRIMEISRIRHTYGIADSNNAGGGPSNRPTDQSAMLRTRRRTTSYMDDHIFVGFQDVVETLLAELLKAEPHRSVISICGMGGLGKTTLARNLYISPDIVSSFQIRAWVCVSQEYNTMDLHRKIIESIQGRTKENPDSVDKITESDLESHLVDLLKEHKYLVVVDDVWQIEAWESLKRAFPDSENGSRVIITTRKEEVAVRAVDRGFVHFLRFLRQEESWDLFCRKLLDVREMIPAMESLAKYMVDKCQGLPLAIVVLSGLLSHKRRLEEWKRVKAHLWQSFK…	GCA_000512255.2_ASM51225v2_protein	Capsicum annuum cv. CM334	Hot pepper	Capsicum	annuum
PHT81109.1	CHAIN	chain	1	860	(CC)(NBARC)(LRR)	NLR	CC-NLR	CNL	MVDAIVSFAVQKLGNFLIEEANVRLSLKGNVFWLQSQLIKMLKFLKYAEDQQVKDPMVLQYVFDIRNIANEAVAILETYSMAGDQREDHGCASRLKSCTCKCRKETKLNNVGKEIESLRQRLEAIAHERDTYDIRSIKNAGEGPSNLPNNQSARDRKLRITDSFVDDQDLTFVGNQDAVERLLAELLKEEPRRSVISIYGMGGLGKTTLARNIYTSPKIVSTFETRAWIYVSQEYNTMDLLMDIIKSIRGCNKETIDLLERMTERDLRIHLRDQLKDCKYLLVIDDVWQREAWESLKRAFPDDKKGSRVIITTRKEDVSERADDKDFAHRLRFLSKAESWDLFCRKLLDIRTMAPAMKRLARDMVDKCGGLPLAIVVLSGLLSHKKDLEEWQQVKDHLW…	GCA_000512255.2_ASM51225v2_protein	Capsicum annuum cv. CM334	Hot pepper	Capsicum	annuum
PHT81216.1	CHAIN	chain	1	855	(CC)(NBARC)(LRR)	NLR	CC-NLR	CNL	MVDAAFVSFAVQKLGDFLIQEVNLRLSLREDVKWLRNELLFMQSFLKHAEEKQSEDQRVQQWVFEINSVANDAVAILETYSFEASKGDDDRIAGRLKACTCICRKETKFYKVGKEIQSLKQRIMDVSRKRETYGITDINIAGEGPSNRPNNQSALVRTLRRTTSYVDDDQIFVGFQDVVQRLITELLKADPRRSAISIYGMGGLGKTTLARNLYTSPNIVSSFPIRAWICVSQEYNTMDLLRNIIKSIQGRTKENLDLLEKMTETDLESYLRDLLKERKYLVVVDDVWHREAWESLKRAFPDSKDGSRVIITTRKGDVAERADDKGFVHKLRYLTQEESWDLFCKKLLDVQTMVPEMGRLARDMVHKCGGLPLAIVVLSGLLSHKRGLEEWKKVKDHLW…	GCA_000512255.2_ASM51225v2_protein	Capsicum annuum cv. CM334	Hot pepper	Capsicum	annuum
PHT81235.1	CHAIN	chain	1	857	(CC)(NBARC)(LRR)	NLR	CC-NLR	CNL	MVDAAFVSFAVQKLGEFLIQEVNLRLSLREDVKWLRNELLFMQSFLKHAEEKQSEDQRVQQWVFEINSVANDAVAILETYSFEASKGDDDRIARRLKACICICWKETKFYQVGKEIQSLKQRIMDISRKRETYGIIDINNAGEGPSNRSNNQSSLARTLRRTTSYVDDDQIFVGFQDVVQRFLAELLKPDPRRSAISIYGMGGLGKTTLARNLYTSPNIVSSFPIRAWICVSQEYNTMDLLRNIIKSIQGRTKENLDMLEKMTETDLESYLRDLLKERKYLVVVDDVWHREAWESLKRAFPDSKDGSRVIITTRKEDVAERADDKGYVYKLRYLTQEESWDLFCKKLLDVQTMVPEMERLARGMVDKCGGLPLAIVVLSGLLSHKRGLEEWQKVKDHLW…	GCA_000512255.2_ASM51225v2_protein	Capsicum annuum cv. CM334	Hot pepper	Capsicum	annuum
PHT81255.1	CHAIN	chain	1	854	(CC)(NBARC)(LRR)	NLR	CC-NLR	CNL	MADAFVSFAVQKLGDFLIQEVNLRLSLRGDVKWLRNELLFMQSFLKHAEEKQSGDQRVQQWVFEINSIANEVVAILETHSFVAREGDDDEFASHLKACACICRKETKFYKVTKEIQSLKQRIMDVSRKRETYGITDINNAGEGASNRSNDQSAIVRTLRRTASYVDEDHIFVGFQDVVQRLLAELLKVEPRRSIISIYGMGGLGKTTLARNLYTSPNIVSSFPTRAWICVSQEYKTMDLLRDIIKSIQGRTKENLDLLEKMTETDLEIYLRDLLKGLKYLVVVDDVWHREAWESLKRAFPDIKNGSRVIITTRKEDVAERADDKGFVHRLRFLSQEESWNLFLTKLLDVQVMVPEMERLARDMVDTCGGLPLAIVVLSGLLSHKRGLEEWQKVEDHIWK…	GCA_000512255.2_ASM51225v2_protein	Capsicum annuum cv. CM334	Hot pepper	Capsicum	annuum
PHT81997.1	CHAIN	chain	1	1356	(CC)(NBARC)(LRR)	NLR	CC-NLR	CNL	MAVAELFLSAFLTVLFEKLASGELLNFARKEGIHFQLKKWSRTLSKILAALADAEEKQISDRAVKLWLEDLRDLAYDLDDVLDDLSTEILWRKMMAEFNSKKSKVQKLLIPTCCTNLTPRTVKFNHSLESKLGEINSRLLEMSQQKSDLGLSENNGGRFKFNRMRERMPTTSLVDESRVYGREKDKQAILDLLLSNQGTCHLEVCIVPILGMGGVGKTTLAQLAYNDTQINDCFDLKIWVCVSEVFDVFGITKLIFESVAPESREINGLNMLQVSLKEKLSKNKFLLVLDDVWNENYEKWDLLLSPLRVGLPGSKIVVTTRNEGVASVMSSIPPYRLKELGSGDCLSLLCQHALGSTNFDARPDLRMIGERLVRKCKGLPLAAKTLGGLLRTKSSPKEW…	GCA_000512255.2_ASM51225v2_protein	Capsicum annuum cv. CM334	Hot pepper	Capsicum	annuum
PHT82258.1	CHAIN	chain	1	696	(CC)(NBARC)(LRR)	NLR	CC-NLR	CNL	MSDGPLFMTLLLRNLNDLLNSNAYSVDLIKEEIGWVKEDLEHIRLLFGNVEQELHRDLWTRVLDVPYEAEHAINSILARDRGLLQLIFLLPDIVEKVKLVKKEVQEIFKNTSIISANSPNKPVENKLSITGKIIVGFEEETEWIIRKLTSGPAELDVIPIVGMPGLGKTTLAYKVYNDKSVVCHFDVCAWCTVDQERNEKKLLQKIFNEVIGPKGRVNEDGIDNDVADKLRKWLFGKRYLIVLDDLWDTATWDELTRPFPTEFQKGSRVILTSRKKEVALHGKCHSDPLDLRLLRPEESWELLEKRVFGEEHCPDELKDVGEKIAQKCDGLPLDEEEVMKVIQLSYDHLSDHLKPCFLYLASYPKDKDIRISELKDLWSDEGLVEATDLSVEEVTEVYV…	GCA_000512255.2_ASM51225v2_protein	Capsicum annuum cv. CM334	Hot pepper	Capsicum	annuum
PHT82328.1	CHAIN	chain	1	1279	(CC)(NBARC)(LRR)	NLR	CC-NLR	CNL	MERGKEKEANNSSVSFAVIHKDIVKLLDFIEKLNDGCIQIPVLNMDQIEELTSELTFVSAFFHQYYYFDSEGCNAESMSCISIAIHDLVQSIFRRSGVHMLIKLKHHNVLQLLENIKSYISSHRYAESSHMTMTEDRLVELLDVIVMYLRYLPKCCSKLFLSSMTQYELLENVCGNVRDFHGLKINGCVEYETIEYVLPQLQLMAQRVVNFCLTLLDYRLKERDELDISQFNSKLANLLVEIIPVELEVMHICSTNLIASKSAEVGCFIKKLQEASPGILRESLVHLQQHMVNAITPSTSLGNIHVMIEFLLIILTDVPKDVIRHDKLFVLLARVGALIREVAILVRNLEENSMDEDNVHETSSASQNFLENIELLKEDLQHVFLKAAANSSQLCFPMS…	GCA_000512255.2_ASM51225v2_protein	Capsicum annuum cv. CM334	Hot pepper	Capsicum	annuum
PHT82331.1	CHAIN	chain	1	1376	(CC)(NBARC)(LRR)	NLR	CC-NLR	CNL	MERGKGKEANSSSVSSAVIRKDIAKILDFIEKLNDEGVQIPFQIEKLASELTFVSAFFLRYYYLDSEGRNAESMSFLSIAIHDLAQSLFRWSGVHMLIKLKHHDILQLLENIKXWSGVHMLIKLKHHDILQLLENIKSYISSHSYAESSHMTMTEDRLAELLDVIVLYLRYLPKCCPILLLPSITQYEFLQNVCGNVRDFHALKINGCVEYETIDYVLPQLQLMAQRVANFCSTFLAYHFVKSDESEEIDESEERNESEEIDESEEIYESEEIDESEERNESEERDESEEIDESEEIDESEERNESEERDESEEIDELEEIYESRISPLNSELANLLVEIAPVALEVMHICSTKLIASKSAEVGCFIKKLQEVSPDILRGYLFLLQEYMINAITPSTST…	GCA_000512255.2_ASM51225v2_protein	Capsicum annuum cv. CM334	Hot pepper	Capsicum	annuum
PHT82885.1	CHAIN	chain	1	1128	(CC)(NBARC)(LRR)	NLR	CC-NLR	CNL	MAEAFIEVLLQNLSSFIQKELGLLYGIDEELRKLSSSLSTIKAVLQDADQEQLSEKAIRNWLQKLNSATYEVDDVLDECAVKAIGLKERARRIGCISMPSGFSLENVFFRHQIGKKVKNAIKKLDGIAEERIKFHFSEVTSKKRLSTTEEVRETGFVLTPAEVYGRDDDSRKIIEILTKHVDDTQELLVLPIVGMGGLGKTTVAQLIYNDVWVHEHFDLKIWVCVSHNFDEKRLIRAIVEAIVGKDISVSELASLQSQLITLLRGKRYLLILDDVWNEDQEKWDKLKALLTFGSTGTSVITTTRLEKVASIMGTVKPYCLSCLSEYDCWLLFKQRAFGLDRKESPNLVDIGKEIVRRCCGVPLAAKALGSLLRFKSDEKEWSFVRDSDIWNLPQDESSI…	GCA_000512255.2_ASM51225v2_protein	Capsicum annuum cv. CM334	Hot pepper	Capsicum	annuum
PHT83549.1	CHAIN	chain	1	600	(CC)(NBARC)	NLR	CC-NLR	CN	MAYAALSSLMHTLQKLLHSKSSLICGTSILQQHVESVYQSLCALQVFLEDTTNEVNDTENLKVLEKKIRDVVYKAEERIDSSFRRIITLADRYKRERACKSFNDELQKVEKELESLKIEVMQIEFSKSAEATTYSSSSRKYSTEQNTFVGMKDEFNTILDRLTDQTNDLTVISLVGMGGIVKTTLAREVYDNPSIRCRFDKLAWVTISEVYDERQMLLELVSSIIRNRTDDNNQKMSNDQLIEVAYRGLKGRRFLVVIDDIWSTQDRDQMRRIFPNDNNKSRILLTTRLNYVADYASPDFLFLFTGILFKTDPCPPQLIKIGKHIIQQCRGLHLSIEVIAGLLCKMDPTHSNWKKVEENLNSFFGTVSEQCQSILSLSYSYLPQHLKACFLYVGGFPED…	GCA_000512255.2_ASM51225v2_protein	Capsicum annuum cv. CM334	Hot pepper	Capsicum	annuum
PHT83550.1	CHAIN	chain	1	865	(CC)(NBARC)(LRR)	NLR	CC-NLR	CNL	MAYASLSSLMHTREQLLQPNQRLVCASCIQPHVESAHQSLCSLQFFLEDTTKEIKDTETLKVLEKRIRDVIYKVEDKVDSSLRSIIILADCREKRERACRSFYEELLKVEKEVYFLKKEVMLIEFRRHGSDRKELARTSSSSTRYATGPNTIVGMEDDFKTVVDHLTAQTDELTVTPVVGMGGIGKSTLATRVYHDQFIGHQFDTCAWVTVSENYNERQVLLDVVSSIRRINKTDESIKNINSDQLAEIAYRSLKGRRFLIVIDDLWSNEAWDQMQRLFPDDKKKSRILLTTRLKYVADYVSCPEFPPHNMSFLTSDDSWSLFTERLFRKDPCPPQLEPIGKHIIQHCQGLPFSITVIAGLLGKVDPTRDNWKKVEENLNSFFGTVSEQCETILSLSYR…	GCA_000512255.2_ASM51225v2_protein	Capsicum annuum cv. CM334	Hot pepper	Capsicum	annuum
PHT84100.1	CHAIN	chain	1	689	(CC)(NBARC)(LRR)	NLR	CC-NLR	CNL	MAYASVASLMRTIGSLLTSNSPMQYLRDPREFCSLHEKVSSLEVFLKNFEKNNVTGEMTDLEVQIREIANSVEQTIQLRVTEVVLANDENLRDKAHERLLDSLQQVAEDIDHIWKQSTKIQDKGRQVSKESLVQCLSRTNDIPNVKNNMVGRHDQRKRLVDLTRSYSGEPKVIPIVGMGGMGKTTLVKEVYNDACIRSHFDVCAWATVSQQHNVNEILLSLLRSTTCDTFDIDDEAKLADMLQKSLKGKRYLIVMDDIWSKEVWDDIRQCFPSQNNGSQILLTTRDNEVACYADTENLSLQMGFMDQDDSWNLFKSTAFTNESLSSEFETIGKQIAKKCHGLPLTVVVVAGLLKSKRTIEDWENFAKDVNSFVTNDPDDQCSHVLGLSYNHLTSDLKTC…	GCA_000512255.2_ASM51225v2_protein	Capsicum annuum cv. CM334	Hot pepper	Capsicum	annuum
PHT84521.1	CHAIN	chain	1	876	(CC)(NBARC)(LRR)	NLR	CC-NLR	CNL	MVDAVVSYAVEKLGDFLIEEVSLRQSLRENVHWLRNELSFMQAFLKDAEKRQAEDHLVQQWVFEITSVANEAVAILEAYSLDVAKDGDHAFGFVDRLKACACICQKEAKFHNIGKDIQSLKERVMDVSRKRGTYCITHINNNAGEGPDNPSSTLVRTLRRAVSYANEDQLFVGFQEVFQRLLDELLKDESRRNVLSIYGMGGLGKTTLARKLYNSPSLLSSFQTRAWICVSQQYSTADLLRGMIKSIQGCSEEMLKMLKEMTERDLETHLRNLLKEHKYLVVVDDVWHREAWESLKRALPDDNNGSRVILTTRKEDLAERVDDKGFSHKLRFLNEEESWDLFCKKLRPENKMVGASLFSPSMESLAKDMVEKCRGLPLAIVVLGGLLSYRKGMHEWQKV…	GCA_000512255.2_ASM51225v2_protein	Capsicum annuum cv. CM334	Hot pepper	Capsicum	annuum
PHT84522.1	CHAIN	chain	1	914	(CC)(NBARC)(LRR)	NLR	CC-NLR	CNL	MVDAVVSYAVQKLGDFLIEEVSLRQSLRENVHWLRNELSFMQAFLKDAEKKQAEDHLVQQWVFEVTSVANEAVAILEAYSLDAAKDGHPVPQGKSHGYLSKRDTYGIIHINNNAGEGSNDPSTLARTLRRAVSFADEDQLFVGFQEVFQRLLDELLKEESRRNVLSIYGMGGLGKTTLARNLYNSPHVLSSFQIRAWICVSQQYSTPDLLRRIIKSIEGCSEEMLKLLKEMSERDLETHLRNLLQERKYLVVVDDVWHREAWDSLKRAFPDNNNGSRVILTTRKEDVAERVDDKGFSHKLRFLKKEESWNLLCKKLRPENKMVGADLFSPSMESLAKDMVEKYRGLPLAIVVLGGLLSYRKGVDEWQKVKTHLWQHMKNDSVEITHILSLSYNDLSFEL…	GCA_000512255.2_ASM51225v2_protein	Capsicum annuum cv. CM334	Hot pepper	Capsicum	annuum
PHT84523.1	CHAIN	chain	1	1092	(CC)(NBARC)(LRR)	NLR	CC-NLR	CNL	MVDAVVSYAVQKLGDFLIEEVSLRRSLRANMLWLRNELSFMHAFLKDAEKKQADHLVQQWVSEITSVANEAVAILEAYSLDAAKDGDLAVGFFDHLKACACVCPKEVNFHNIEEDIQSLRDRVMDISRKRDTYGITHINNNNAGEGPSSMPNDPSSTLTRTLRRAVSYVDEDQIFVGFQDVFQRLLDELLNEEPRRNVLSIYGMGGLGKTTLARNLYNSPSVLTSFQTRAWICVSQQYIIQDLLRSIIKSIQGCNEETLKMLKEMTERDLENRLRVLLMHRKYLVVVDDIWNRGAWDGLKRALPDNNYGSRVILTTRKKDVAERVVDKGFSHELSFLSKEESWDLFCKKLRLGSDLESFSPLMKGLAMEMVEQCRGLPLAIVVLGGLLSYRSGVDEWRK…	GCA_000512255.2_ASM51225v2_protein	Capsicum annuum cv. CM334	Hot pepper	Capsicum	annuum
PHT85111.1	CHAIN	chain	1	760	(CC)(NBARC)(LRR)	NLR	CC-NLR	CNL	MAHAAVVSLQQKLHEMLVDENFWFVMLDKNFRFLREVVSFWHAFLEDSLSKRNAPEAVEHLESRVKYLGTQLLDRINLYELEKRSPDFNPLNSKVFPDYIVTAASDSIKEYLMKVMNGPNDIDALTTWNTVESDSECTPHLQDTVLDLDNDLLTIKSRLIGPPSKLDVVSIIGMGGIGKTTLARQVYDDIYMEHHFYIRAWITVSQMHQCREMLLGILRYFSLVNDNTYRKSTEELAEQVYRSLKGRRYLIAMDDVWDTNAWDDMKRSFPDDKNGSRVILTSRLANVFGRETCPPELEKATMQVVEKCQGLPLAIVVVAGFCSKISKMRSRWEDVAHKIGQVVSRDTEECLNLLVLSYNHLPQRLKPCFLYMGAFPKNFEISVSRLIKLWIAAEFVKCT…	GCA_000512255.2_ASM51225v2_protein	Capsicum annuum cv. CM334	Hot pepper	Capsicum	annuum
PHT85181.1	CHAIN	chain	1	1611	(CC)(NBARC)(LRR)	NLR	CC-NLR	CNL	MTYNVYSRLSQTWSNFNNQDMASYLGQIETLKDQFDSLMPLSESVTTQEQQRDKFFMVLALKGLRSDFSPIRDQILASSSISSLINVFARLSRIGSENNHTNNVETSVLAVKNANPQDQNVQQNGNAKNSRPFCNYCNKLGHTRQNCWKLHGRPPRTNNSSTAHVVQTSKDIDGQPSNSITLFGVDYSDYLQYKATTQQSPLSGTPQIGDSFACLTRSSPSCQWILDSGASNHISVPILPLQQISLPDNPQTSPSGPLQVYTPRARPLNNTNDSTTPSTDALVDPDDSSHAPSSPALVIPSSNVVTPPIAIRKGRRLSPGALPPASSVQMTNWQIFLLNPLEELARIEYIYGKLRAYDMNFQLYLRKMVQNEIDDALDQLGMIKSGGDLSSIEVDQIEK…	GCA_000512255.2_ASM51225v2_protein	Capsicum annuum cv. CM334	Hot pepper	Capsicum	annuum
PHT85182.1	CHAIN	chain	1	1210	(CC)(NBARC)(LRR)	NLR	CC-NLR	CNL	MVQNDIDDALDQLGMIKSGGDLSSVELDEIEDLELELRFLRTFIKYKNVLLPDSLVKITEKAQRIVKEIDFGIIPDELISQLQEFVEGNTSSMCNFELDDSDLTKYMDYLDENLNDSLRLLFGEPDPDMAKEVKILKKQLPYIQKRMRFLRYLYGTEINGCVGHEKLKGLRTQIQLMAENVGHFYLSLFGDEDHTLVSSCLCLIVLVELEMKKIFHGELKASKFTQSKTFREKKLPKGFSHHLNSLLVNLRNNKLKNVASARNINVAIEFLLVFLSDVPNHVITGKRLNEALVKIGVVVGDMLCVIKEDASKTDDAMIQILDKVEDLKVEVEERYKSLKYSPSNEFPTVGGLSFLHSFLRKLNDMLKSESSLDFMMRPYIRILDEDLSYLTFVFRDVAN…	GCA_000512255.2_ASM51225v2_protein	Capsicum annuum cv. CM334	Hot pepper	Capsicum	annuum
PHT85183.1	CHAIN	chain	1	915	(CC)(NBARC)(LRR)	NLR	CC-NLR	CNL	MADVALQFAVEILVPIIKETWKYIDSGKEDSANELLGELNRLKAFLQDAAKYRQSNSEQWKNFVKEVQVMVYEAEGLIDKLMVEMKLHQKKNKFEQIVDIKYHKTLKDLVEDIKAILGKVKNIREANLQAFQAKPILDYQPEIVAPGTQDTLLEENKVVGFDEEAKVVIKRLVKGTKDLDVIPVVGLPGLGKTTLAIKISKDPQVSYDFFLTIWVNVGPQSKLKGVFLSILKAFKKQTTEYQDMDVKELPKIICEFIDKGGKCLIVLDDVWTTDVVDAVMNVFPEKSKGHRIMITTRDGRIGRYANANPHMLKFLKMEESFQLLVNRVFGSNIRRCPVELIEHGESIAKQCFGVPLAVVVIAGALRGRTSKSDWKMVEDNVKHLINKDDDPKSCLKFVE…	GCA_000512255.2_ASM51225v2_protein	Capsicum annuum cv. CM334	Hot pepper	Capsicum	annuum
PHT85245.1	CHAIN	chain	1	799	(CC)(NBARC)(LRR)	NLR	CC-NLR	CNL	MADILLTAVINKFVEIAGNVLFQEGASLYWLKEDIDWLQREMRHIRAYIDDANAKATRGDLRVKNLIKDIQELAGDVEDLLDEFLPKIQQSNKCEGTICCLKTTCIPSRASFANEFAMEIEKIKKRVADIDRIKTTYNIIDTSLDDDFNMLQAKLLDQDSPYGAVSIVGMPGLGKTTLAKKLYRHIRDQFECSGLVYISQQPRVGEILLDIAKQVGLPEGERKDNLESNLRSLLKIKRYVILLDDIWDIEIWDDLKLVLPECDSKMGSRIIITSWNSDVGRYIGGDSSLHVLQPLDSENSFELFTKKICNFDNDDWANTSPDLVNIGRNIVGRCGGIPLAIVVTAGMLRARERTEHAWSRVLESMSHIIQDKCAKVLALSYNDLSYTLRPCFLYFGLYP…	GCA_000512255.2_ASM51225v2_protein	Capsicum annuum cv. CM334	Hot pepper	Capsicum	annuum
PHT85471.1	CHAIN	chain	1	1223	(CC)(NBARC)(LRR)	NLR	CC-NLR	CNL	MVQNDIDDAIDQIGIIKSGGDLSSVEVDHIEELELELRFLRTFIKYKNVLLPDFLVKITRTAQQIVKKLDFGRIPDECRTNVNVERLVSQLQEFVEGNTSSMCNFELDDSDPTKYMDYLNKNLNDSLRHLFGVSNPYRKKEMKILKKQLTFIQKKMRFLRYLYDTEINGYVGHEKLKGLRTQIQLMDENMGHFYLSLWYGGDQTLVSCSLCLIVLVELELKKIFLGELKASKFTQSKTFREKKLPKGFSHHLHSLLRHLKNFSSARNIDVAVEFLLVFLGDVPNHAINGKRLNEVLAKIGVVVGDILCVIKEDAIKIDDAMIQILEKIEDLKEDAEERYKSLKYSPSSEFPTIGGLNFLDSFLRKLNDMLRSESSLDLIMKPYIGILDEDLSYLTSVFR…	GCA_000512255.2_ASM51225v2_protein	Capsicum annuum cv. CM334	Hot pepper	Capsicum	annuum
PHT85527.1	CHAIN	chain	1	868	(CC)(NBARC)(LRR)	NLR	CC-NLR	CNL	MAEILLTAVINKAVDIAGNRLFQEGTHLYSLKDDIEWLQREMRSMRAYIDDAKEKATGGDSRVKNLIKHIQELACDAEDLLDEFLPKIQQSNKCKGAICCCLKTVCIPSCASFANEFSMEIEKIKKRVVDIHRLRTTYNIVDTSNNNNDCIPLDRRRLFLYADETEVIGLDDDFNMLQAKLLDPDLPYGVVSIVGMPGLGKTTLAKKLYRHVRDQFECSGLVYVSQQPREREILLDISKQVGVTEEERKDNLEDNLKSLLKAKRYVILLDDIWDFEIWDYLKLYLPQCDSKIGSRIILTSRNINVGRYIGGDTSLHVLQPLDSNNSLELFTNKIFHFDNYDWANASPNLVNIGRSIVGRCGGIPLAIVVTAGMLRARERTEHAWSRVLESMGHKIHDEC…	GCA_000512255.2_ASM51225v2_protein	Capsicum annuum cv. CM334	Hot pepper	Capsicum	annuum
PHT85560.1	CHAIN	chain	1	1186	(CC)(NBARC)(LRR)	NLR	CC-NLR	CNL	MAEILFNLAAEILKILGSLAAEEVGSIYGLCDELKNLSATVSSIQAVLIDAEEQQGSSNLVKDWIKRLKKVFFEADDLLDDVATEVKHRKLFNKVGIFFSKSNPIIYNGKISHRLKSIRRDLDVIAKDKASLNLVERRPQPLLPEPYSVQLNLDRETYSFVPEGEVIGRSDDKNKIVDFLLNSKVEENVVVISIVGLGGLGKTTLAQCVFNDEMIKKNFDKTLWVCVSDVFEVKMIAEKIIESGVGEKANYLQLDAVLNELRKMLDGKKYLLVLDDVWNEDPLKWSRLKNMLIGGAKGSKILLTTRSDVVAEVSGSVHQYKLGDLSEEDAWTLFEKMAFGCNKESENLNLVEIGKEIVRKCGGVPLAIRSVGSLLRLKRTEDEWMYFKNKDLSNIIRGG…	GCA_000512255.2_ASM51225v2_protein	Capsicum annuum cv. CM334	Hot pepper	Capsicum	annuum
PHT85662.1	CHAIN	chain	1	760	(CC)(NBARC)(LRR)	NLR	CC-NLR	CNL	MAEILFNLAAEILKSLGSLGTEEVESIYGLLDELKNLSATVSSIQAVLIDAEEQQGSSYLVRDWIKRLKKVFFEAVDLLDHVATEVKHRKLFNKVGIFFSKSNPIICNCKISHRLNSIRRDLDLIPKDKASLNLVERSEPFLREPYSVQFNLDRETYSFVPEGEVIGRNDDKKKIVDFLLDSKVEENVVVISIVGLGGLGKTTLVQCAFNDEMVKENFEKTLWVCVSDVFEVKRIAEKITESGGGKKDNYVQQDAVQNELRKMLDGKKYLLVLDHVWNKDPLKWSRMKNMLIGGGKGSKILLTTRSDVVAEVSGSAHQHKLGDLSEEEAWILFEKMAFGWNKERENSSLVEIGKEIVRKCGVVPLAITSVGSLLHLKRTEDEWIYFKFKDLSSITRGGN…	GCA_000512255.2_ASM51225v2_protein	Capsicum annuum cv. CM334	Hot pepper	Capsicum	annuum
PHT89240.1	CHAIN	chain	1	1071	(CC)(NBARC)(LRR)	NLR	CC-NLR	CNL	MAYASLSSLMHTREQLLQPNQRLVCASCIQPHVESAHQSLCSLQFFLEDTTKEIKDTETLKVLEKRIRDVIYKVEDKVDSSLRSIIILADCREKRERACRSFYEELLKVEKEVYFLKKEVMLIEFRRHGSDRKELARTSSSSTRYATGPNTIVGMEDDFKTVVDHLTAQTDELTVTPVVGMGGIGKSTLATRVYHDQFIGHQFDTCAWVTVSENYNERQVLLDVVSSIRRINKTDESIKNINSDQLAEIAYRSLKGRRFLIVIDDLWSNEAWDQMQRLFPDDKKKSRILLTTRLKYVADYVSCPEFPPHNMSFLTSDDSWSLFTERLFRKDPCPPQLEPIGKHIIQHCQGLPFSITVIAGLLGKVDPTRDNWKKVEENLNSFFGTVSEQCETILSLSYR…	GCA_000512255.2_ASM51225v2_protein	Capsicum annuum cv. CM334	Hot pepper	Capsicum	annuum
PHT90078.1	CHAIN	chain	1	946	(CC)(NBARC)(LRR)	NLR	CC-NLR	CNL	MAEAAVSYVAERLIDLFQRKIVFLKNVQQGVGGVRNELIRMKCFLKDADMKQEEDEAATIRNWVSEIRAVAYHAEDVIEIFIHQVESQQRQSFFVKCAFYPKKLYCLYKVGKEIESIQTRILEISNSRERYGIRNIQGLGEDEGSSTTREKMCELRRSSPLVANKDVVGLEKHVNSVVSILLKEDKSLRVASIVGMGGIGKTTLAKEVYNKTQIRNKFETRAWLYVSQDYRPMKIIKELILQVANPEEDKVKIVDTMDKLSQAGLEEMLQSRLEDTCYLIVLDDIWTTEAWNLIVRSFPDNDTSSRLLLTSRRKEVALHADALIIPYKLEVLNEQESWELFLKKAFPKDRECPQDLVDVGKDILEKCDGLPLAINVIGGLLAGKKQRSEWQRVQRNLSS…	GCA_000512255.2_ASM51225v2_protein	Capsicum annuum cv. CM334	Hot pepper	Capsicum	annuum
PHT90081.1	CHAIN	chain	1	940	(CC)(NBARC)(LRR)	NLR	CC-NLR	CNL	MAEAAVSYVAERLIDLFQRKIVFLKNVQQGVEGVQNELIRMKCFLKDADMKQEEDEDATIRNWVSEIRAVAYHAEDVIEIFIHQVESQQRQSVFVKCAFYPKKLYCLYEVGKEIESIQARILEISNSRERYGIRNIQGHGEGEGSSTTREKMRELRRSSPFVANKDVVGLEKHVNSVVSILLKEDKRLCVASIVGMGGIGKTTLAKEVYNQSQIRNKFDTRAWLYVSQEYKPMKIIKELILQLAKPEEDKAMIVDRMDQLPQAGLEVMLQRRLEDTCYLIVLDDIWTTEAWDLIVRSLPDNDKSSRLLLTSRRMEVALHADAHTPPYKLEVLSEEESWELFLKEAFSENLECPQDLVDVGKAILQKCDGLPLAITVMGGILAGKKKQKSEWQRVQRNLS…	GCA_000512255.2_ASM51225v2_protein	Capsicum annuum cv. CM334	Hot pepper	Capsicum	annuum
PHT90082.1	CHAIN	chain	1	562	(CC)(NBARC)	NLR	CC-NLR	CN	MAEAAVSYVAEWLIDLFQRKIVFLRNVQQGVEGVRNELIRMKCFLKDADMKQEEDEAATIRDWISEIRVVVYHAEDVIEIFIHQVESQQRQSFFIKCVSYPKKLCCLYKVGKKLELIQTRILEISNSRERYGIRPIQGLGDGEGSSTSRERMHELRRSSPLVANTDAVGLEKHVSSVMSILLKEDKRLRVASIVGMGGVGKTILAKEVYKQTQIRNKFDTRARLYVSQEYKPMKIIKELILQLANPEEDKVKIVDTMDKLSFPDNDKSSRLLLTSRRMEVALHADAHTTPYKLEVLSEEESWELFLKKAFSENRECPQDLVDVGKAILQKCDGLPLAITVMGGILAGKKKRKSEWQRVQRNLSSYLVKTHGVSTILALSYRDLPPHLKSCFLYLGLLQK…	GCA_000512255.2_ASM51225v2_protein	Capsicum annuum cv. CM334	Hot pepper	Capsicum	annuum
PHT90085.1	CHAIN	chain	1	660	(CC)(NBARC)(LRR)	NLR	CC-NLR	CNL	MVEAAVSYVTELLIDLFQRKIVFLRNVQQGVEGVRNELIRRNELIRMKYFLKDADMKQEEDEAATIRNWISEIRAVAYHAEDVIEIFIHQVESQQRQGFFIKCVFYPKKLYCLYKVGKELELIQTRILEISNSRERYGIRPIQGLGDGEGSSTTREKMRELRRSSPLVANKDVVGLEKHVSAVMSILLKEDKRLRVASIVGMGGVGKTTLAKEVYNQTQIRDKFESRAWLYVSQDYKPMKTIFKELILQLADPEEDKVKILKTMDKLSQAEAWDRIVRSFPNNGKSSRFLLTSRRREVALHADAHTTPYKLEVLNEEESWELFLKKALAEDRECPRDLVDVGKKILEKCDGLPLAITVMGGLLAGKKKQRSEWQRAFAKKAKTSVKQLMHIWTHGLIHQ…	GCA_000512255.2_ASM51225v2_protein	Capsicum annuum cv. CM334	Hot pepper	Capsicum	annuum
PHT91268.1	CHAIN	chain	1	848	(CC)(NBARC)(LRR)	NLR	CC-NLR	CNL	MVDAVVTVFLEKLLKVLTEESRFLSQYRQQFEKLKNELLFMQSFLKDAERLKRKHVTLKAVMSCLRDLIFEAEEILEDCQNQSADSDGATSFSTRFHPKRLSLRRQTGKRLAEINDKISEIKQNISTYLGVPLMNEGNMEAHDNLMTRWTSSLYDHTQVVGLEGDTQKIKNWLFEASDGLLAIAFVGMGGLGKTTLAQKVFNERSVENHFERRIWVSVSQTFTEEQVMRSILRSLGDACVGDDQSELLRKINQYLLGKRFLIVMDDVWSLDNAWWQKIYSGLPKGNGSSVIVTTRNELVARKMGVTEARTHWPKFLNEDYSWLLFRKIAFAATAGECNSPELENVGKELVEKCKGLPLAIKAVGGVMLCKPPYYHEWRCIANHFRDELKENDDSLMASL…	GCA_000512255.2_ASM51225v2_protein	Capsicum annuum cv. CM334	Hot pepper	Capsicum	annuum
PHT91451.1	CHAIN	chain	1	1245	(CC)(NBARC)(LRR)	NLR	CC-NLR	CNL	MENEGKREKGKANNCMVSFSALRMDVVNILDFMEMLKTEEEDQNVVNMANKIEKAMKMVLAFICTYVQLSYCDFEQFEDKMTFKRQEVEDMLRPILNDVDNNIGCKYNMHHVLHSFTHNMNDCISSNHHSKSSATMTEEQLNFLLLNLHHLSKILSEYIFPLDIKFEILQNVCVNIRNFHGLIMNGYVEHEIVEYVLPQLQPMAESVGRFLWNGYIDENSLHFKLPHLFLKIIPIELEVMHIYFTNLKGSTSEEVGRVINQLLETFPDILREYLIHLQEHMVTVVTPRASGARNIHVMMEFLLIILTDMPTDFIHHDKFFDLLARVGAHTREVSNLVWDLSRNEASTNGTNRATLDLLDNIELLKEDLKHDYLKAAESSQCCFPLSDGLLFMHLLHRHL…	GCA_000512255.2_ASM51225v2_protein	Capsicum annuum cv. CM334	Hot pepper	Capsicum	annuum
PHT92299.1	CHAIN	chain	1	887	(CC)(NBARC)(LRR)	NLR	CC-NLR	CNL	MADAVVEYLLLNLKQLLLYHVDLLSGVKDQVESLHRELSLMKAFLKDSREKRSEYEYVRELVSQITVVAYEAEDIIDTFVTNAAMQKARSTVRRAFHVFDHSSMLRNVAKEIESIKVKVKEIYDKKMFGIQNLHDGESSRRSPPLKRVPIVEEENVVGFDEEAKTMRSLLTNGSEELQIISIVGMGGLGKTTLAKKVYTDPSIEYHFYNRAWIYVSQQYSRKEVFLGILDSLSLITDEMYKMNDEKLAIELSSHLRSKRYLVVIDDVWTMEAWDDLKMAFPNTASGSRILLTTRNRDVASYANPEGSPHHLRFLTNEESWELLSKKVFRKGSCPLELEDIGLQIAKKFYGLLLAIVVVSGLLLKKEKTRDWWKKVANDVSSYVARDPKQCMDVLALSYK…	GCA_000512255.2_ASM51225v2_protein	Capsicum annuum cv. CM334	Hot pepper	Capsicum	annuum
PHT93098.1	CHAIN	chain	1	988	(CC)(NBARC)(LRR)	NLR	CC-NLR	CNL	MAEAFLQVVLENLTTFLKGKLVLIFGFQKEFEKLSSIFSTIQAVLEDAEEKQLKGSAIQNWLHKLNAAAYQVDDILDECKYEATKFEHSRLGSYHPGIISFRHKIGKRMKEIMEKLDSIAEERSKFHLHEKTTDKQASSTRETGFVLTEPEVYGRDKEEDEIVKILINNVNVAQELPVFPIVGMGGLGKTTLAQMIFNDERVTNHFNPKIWVCVSDDFDEKRLIKTIVGNIERSSLDVGDLASSQKKLQELLNGKRYLLVLDDVWNDDPEKWAKIRAVLKTGARGASVLATTRLKKVGSIMGTLQPYHLSNLSQHDGLLLFMQCAFGQQRGANPNLVAIGKEIVKKCGGVPLAAKTLGGLLRFKRKESEWEHVRDNEIWSLPQDESSILPALRLSYHHL…	GCA_000512255.2_ASM51225v2_protein	Capsicum annuum cv. CM334	Hot pepper	Capsicum	annuum
PHT93100.1	CHAIN	chain	1	994	(CC)(NBARC)(LRR)	NLR	CC-NLR	CNL	MAEAFLQVLLNKLTFFIQGELGLVLGFEKEFKNLSSMFSMIQAVLEDAQEKQLKYRAIKNWLQKLNVAAYEVDDILDECKTEAARFKQAVLGRLHPLTITFRYKVGKRMKELMEKLDAIAEERRNFHLDERIVERQASRRETGFVLTELEVYGRDKEEDEIVKILINNVSDAQELLVLPILGIGGLGKTTLAQMVFNNQRVTEHFNLKIWVCVSDDFDEKRLIKAIVESVEGKSLGDMDLAPMQKKLQELLNGKRYFLVLDDVWNEDQEKWASLKAVLRVGASGSSILITTRLEKIGSIMGTLQLYQLSNLSQEDCWLLFKQRAFGHQMETNPNLTAIGKEIVKKCGGVPLAAKTLGGLLRFKREESEWEHMRDSEIWNLPQDENSVLPALRLSYHHLP…	GCA_000512255.2_ASM51225v2_protein	Capsicum annuum cv. CM334	Hot pepper	Capsicum	annuum
PHT93101.1	CHAIN	chain	1	957	(CC)(NBARC)(LRR)	NLR	CC-NLR	CNL	MAEAFVQILVDNISSFLQGELVLFFGFENELENLSSRFSTVQAVLEDAQEKQLKDKAIKNWLQKLNAAAYKIDDMLDECKYEAARFKQSRLGRCHPGIMTFCHKIGKRMKEMMEKLEAIAKERKDFHLHEKLIERQAARRETGSILIEPEVYGRKKEEDEIVKILINNVSNAQNFPGLPILGMGGLGKTTLAQRVFNDQRMIKHFHPKIWICVSEDFDEKRLIKAIIVESIEGRPLLGDMDLAPLQIKLQELLNRKRYFLVLDDVWNENPQKWDNLRAVLKVGESGASVLTTTRLEKVGLVMGTLQPYRLSNLSEEDCWSLLMQCAFGHQEEINPNLAAIGKEIVKKCGGVPLGAKTLGGLLRFKREEREWEHVRDSEIWNLPQDESTILPFLSLSYHH…	GCA_000512255.2_ASM51225v2_protein	Capsicum annuum cv. CM334	Hot pepper	Capsicum	annuum
PHT93104.1	CHAIN	chain	1	958	(CC)(NBARC)(LRR)	NLR	CC-NLR	CNL	MADTLIQVVIDNITSFLEGELALLFGFENELERLSSRFSTIQAVLEDAQEKQLKDKAIKNWLQKLNAAAYKIDDMLDECKYEATKLKQSRLGRYHPGIITFRSEIGKRMKEMMEKLDAIAREKTDFFHLQEKITERQIARRETGYVLTEPKVYGRDKDKDKMVEILTKDVCGLQELSVLPILGMGGIGKTTLAQMVFNDQRVTEHFNPKIWICVSEDFDEKRLIKAIVESIEGPLGDMDLAPLQKKLQELLNRERYFLVLDDVWNEDQQKWDNLRAALNVGANGASVLTTTRLEMVGSIMGTLRPYKLSNLSEDHCWSLFRQRAFGNQEEISPSLEAIGKKIVKKCGGVPLAAKTLGGLLRSKKEVRQWENVRDSEIWNLPQDENSILPALRLSCHHLP…	GCA_000512255.2_ASM51225v2_protein	Capsicum annuum cv. CM334	Hot pepper	Capsicum	annuum
PHT93678.1	CHAIN	chain	1	882	(CC)(NBARC)(LRR)	NLR	CC-NLR	CNL	MVDVAVSFLLENLTQLLRDNAELIVGVKGEAENLLEDLSEFNAFLKQAAIVRSENPVLKELVKSIRKVVNRAEDAIDKFVIEAKLHKDRGVTRLWENIGHYKKVKDVAEEIKGIRDRVREIRQNNAHGLQALQDHDDLVNRGGEERQPPVVEEDDVVGFDEEAQKVIDRLLEGSDDLEVVPVVGMPGLGKTTLANKIFKHPKIEYEFFTRLWLYVSQSYKVKELYLNIISKFTGKTKQYHDMSEKDLADVVRGILEEGGKYLIVLDDVWSREAWDRIKIAFPKNNKRNRVLLSTRHHTIAKYCNERPHNLKFLTDEESWILLEKKAFHKAKCPPELETHGQSIARKCKGLPLAIVVIAGALIGKGKTTMEWEQVDQSVGEHLISRDHANNCNKLVRMSY…	GCA_000512255.2_ASM51225v2_protein	Capsicum annuum cv. CM334	Hot pepper	Capsicum	annuum
PHT94825.1	CHAIN	chain	1	764	(CC)(NBARC)(LRR)	NLR	CC-NLR	CNL	MSCHVRFLNNAENVKRDELYNAQWEKDSDMEAALVHAGCSAIGAFLQVLFDRMATRDFLNLFRGRKRDTKILKKLQTTLKTLSIMLDDAETREMNDEHVKGWLDDLKDVVCCADDLLDEVNTEALRIKVEGETEVEQGGHTSQKGHQVSIINAKKASLRLPSTSLVSESIVIGRGSEIEKIINLLLPEDAHNKEIGVIPVVGLGGIGKTTLAQVVFNDERVKYHFNLRAWVCVSENYDALRITKSLLEEVGSSGVGTSDNFNMLQIKLRESLKGRKLLIILNDVWNEQYTDWDIFKNSLRQGAIGSKILVTTRSEKVALRMGSEPCHYLSPIGDEDSWCLFEKHAFVAGLLHSKLDVEKWEDVLISDIWNLPNDPNDILPALRLSYNYLPSHLKGCFVL…	GCA_000512255.2_ASM51225v2_protein	Capsicum annuum cv. CM334	Hot pepper	Capsicum	annuum
PHT95609.1	CHAIN	chain	1	927	(CC)(NBARC)(LRR)	NLR	CC-NLR	CNL	MANVAVEFLVENLMQLLRDNAELILGVKEAAESLLQDLNDFNAFLKQAAKCRNENDVLKELVKKIRTVVNSAEDAIDKFVIEAKLHKDKGVTRVLDLPHYKRVREVAGEIKAIRNKVREIRQNNAIGLQALQDEDLSARSVEERKQKAKKLEILTFSFSLICAFFGLNALKGSLLSASYDTKPNILVPSPPVVEEDDVVGFDEEADNVIKRLLGGSDRLEVVPVVGMPGLGKTTLANKIFKHPTIGYEFFTRIWVYVSQSYRRRELFLNIISKFTRNTKQYHVLCEEDLADVIQEFLGKGGKYLIVLDDVWSDEAWERIKIAFPNNNKCNRILLTTRDTKVAKQCTPVPHDLKFLTEDESWILLEKKVFHKDKCPPELELSGQSIAKKCNGLPLAIVVI…	GCA_000512255.2_ASM51225v2_protein	Capsicum annuum cv. CM334	Hot pepper	Capsicum	annuum
PHT95836.1	CHAIN	chain	1	927	(CC)(NBARC)(LRR)	NLR	CC-NLR	CNL	MAESAVKILIMSIEFMLNHPGYVIGGVRHEISKVKLELESIGSFIKDAEKCKSQNEGVSVWVVQVRDVAFEAEDVIDEFSYHVDSMKKGGFGGRLAGVFYFPKVIWLRYKTALELKRIRGEIKDIAKRSKRYDLSHMEASSTVGSNSHNSSSCVQNIGESSLFIKNDEIVGIDHVRDSLLSSLEGQEAHRIVISVVGMGGSGKSTLVAKAYTSLTVRQNFDCCAWVSVPQNSTIEDLLKKLISEFLDGEEDMIPKNLMSMDYRQLVEILVKFLDKKRYVVVFDDVWNNNFWRQIGVALPDDENRSRIIITTRNEDIAAFPYGPGGTHVFRSEPLADDYAWTLFCNKAFSSQPNCQCPPELEKIGRALVKTCEGLPLAIVALGGLMGSKDRSELKWREVH…	GCA_000512255.2_ASM51225v2_protein	Capsicum annuum cv. CM334	Hot pepper	Capsicum	annuum
PHT25943.1	CHAIN	chain	1	884	(CC)(NBARC)(LRR)	NLR	CC-NLR	CNL	METQSHTSAVANLIVTDLSKQVTMHAQNAIQFGSQFAEMKRELDRMRSYLTEANRMKRNNESVKSTLSELNELIYEADDVITDCQIREDYLRMKGNPSCLFPSLGEISFRYNTGRKLTELNKEMVKMREKLRTFVGPITEQSRSDGRRSRPTSWTSPSFDQSEIVGLSEDTRKIKDWILCHSESLHRVGIVGMGGLGKTTIAQKIYHDRQVNVSFQKKVWVSISQTFDELSIMKAILKQLSADDSGTEKRDLLNRIRDALSHKSYLIVMDDVWSIDDGWWDSISRGLPKFIEHNSCIIITSRNEDVVKRMGATESRIHRPRFLNDEESWSLFCKVALLSTKGKCNTQLEEVGRWIVRKCHGLPLAIKTTGGMLSSKSHSVGEWMRICENFREKLVSDCE…	GCA_002271885.2_ASM227188v2_protein	Capsicum baccatum cv. PBC81	Chili pepper	Capsicum	baccatum
PHT26290.1	CHAIN	chain	1	1281	(CC)(NBARC)(LRR)	NLR	CC-NLR	CNL	MAEIALAVGSTVAGAFLNVLFERLASRVELLKKNKHDGGLLKKLGNTLVGLQIVLSDAESKQASNQHVRQWLDKLQSAVDSAENLMEQVHYEALKLHVEGQHQNLAETCNQQVGDLNLSLSHDVFLKIKEKLEDAFETLEDLERQISRLGLQKYFDSGKKLEIRTPSTSVVDESEIFGREIEIERLIDCLLSNDAKGKNLTVVPIVGMGGLGKTTLAKAAYNDKMVTDHFELKAWTCVSEPYDVLRISKELLQEIDSFDSKYDNNLNRLQVKLKEKLNGKRFLIVLDDMWNENFEKWDELRSLFVQGAAGSKIIVTTRKENVARTMGSGAVNVGTLSSEASWALFKRHSLDNRDPKEHPKLEEVGKQIAVKCKGLPLALKAIAGILRCKSEVDEWKDIL…	GCA_002271885.2_ASM227188v2_protein	Capsicum baccatum cv. PBC81	Chili pepper	Capsicum	baccatum
PHT26338.1	CHAIN	chain	1	906	(CC)(NBARC)	NLR	CC-NLR	CN	MALECLEGLLDTSRLVFLVGQPPGSSLDVLVPNHDRTCIRKILEGHMRIMFYILTKGLVELESYKVSSAVLRENIFNLRDFIERLKSKEDQTVVDTEQIEKLTFLPACLQLCYYISDGFNAKMSCISYEVHDLVQSLFHQSGDDMLVKLEDHVVPRLLENIKSSKIADHHYESSATMTEDQLVELLGTLLVNLHYLPKVRGELLLPSRTQYELLQNVFGNLRDFHGLIVNGCIERQTIKCVLPEFQLMAERVGHFCFVLLSYLKDEKDDEDKEEAYSMLVHLLLKIIPVSLEVMHICSTNLKASKSAEVGRFIKQLLQASPDIRREYLIHLQQHMINAINPSTSARNIHVMIEFLLIILADVSKDVIHHDKLFVLLVRIGELTKGVFVLARNLSENLTN…	GCA_002271885.2_ASM227188v2_protein	Capsicum baccatum cv. PBC81	Chili pepper	Capsicum	baccatum
PHT26361.1	CHAIN	chain	1	915	(CC)(NBARC)(LRR)	NLR	CC-NLR	CNL	MAHASVASLMRTIESLLTINSPMRSLICDHREELRALCEKVSSLEVVAKNFEKNNVSGEMADLEVEVKEVASAVEHTIQLRVTEVLENDENLREKAHRLSDSLQQVAEDIDRILKESTKIQDKGKQASKESTVQEFPSSSRNILNAENNMVGRDDQRKRLVEDLTRSNSVEPKVIPIVGMGGIGKTTLANEVYKDACIRSHFDVCAWATVSQQHNAKEILLNLLRSTKGDTFDMNDEAELANMLKKSLMGKRYLIVLDDMWKTKAWDDVRLCFPSGNKGSVILLTTRITEVARDAGTKNLSLQMDLMGPDESWILFKSVAFSSEELPSDLKTIGKQIAEKCHGLPLTIAVVAGLLKSKRAIEDWENVAKDVKSFVTNDPDKQCSRVLGLSYNHLTSGLK…	GCA_002271885.2_ASM227188v2_protein	Capsicum baccatum cv. PBC81	Chili pepper	Capsicum	baccatum
PHT26453.1	CHAIN	chain	1	887	(CC)(NBARC)(LRR)	NLR	CC-NLR	CNL	MADAVVEFLLLNLKQLLLYHVDLLSGVKDQVESLHRELSLMKAFLKDSREKRSEYEYVRELVSQITVVAYEAEDIIDTFVTNAAMQKARSTVRRAFHVFDHSSMLRNVAKEIESIKVKVKEIYDKKMFGIQNLHDGESSRRSPPLKRVPIVEEENVVGFDEEAMTMRSLLTSGSEELQIISIVGMGGLGKTTLAKKVYTDPSIEYHFYNRAWIYVSQQYSRKEVFLGILDSLSLITDEMYKMNDEKLATELSSHLRSKRYLVVIDDVWTVGAWDDLKMAFPNTASGSRILLTTRNRDVASYANPEGSPHHLRFLTNEESWELLSKKVFRKGSCPLELEDIGLQIAKKCYGLPLAIVVVSGLLLKKEKTRDWWKKVANDVSSYVARDPKQCMDVLALSYK…	GCA_002271885.2_ASM227188v2_protein	Capsicum baccatum cv. PBC81	Chili pepper	Capsicum	baccatum
PHT26468.1	CHAIN	chain	1	639	(CC)(NBARC)(LRR)	NLR	CC-NLR	CNL	MKWKLASGVLCDKKVPPKLKGKFYRVVVRPTMLYGAECWQVKNSHIQKMKVAEMRMLRWMCGLTRGDRVRNETIREKVGVTPVEYKMREVRLRWFGHVMRRGMDAPVRRCERLALDGFRRGRGRPKKYWGEVITAKERKENTVDMAHASVASLMGTIESLLTSNSPMQSLICDHREELCALREKFRKILQQLAKDIDHVWKESTKIQDKGKQVSKESLVHDFSSSTNDILNVNNNMVGCDDQKERLLENLTITYPDEHKVIPIVGMGGIGKTTLAKEVYNNESVLCRFDVRAWATVSQQHGRKEILLGLLRLTIKMDDRVRTRGEAELADMLQKSLKRKRYLIVLDDIWSCKVWDGVRCCFPTEDNAGSRILLTTRNDEVARDAGTENLSMQMGVMDQD…	GCA_002271885.2_ASM227188v2_protein	Capsicum baccatum cv. PBC81	Chili pepper	Capsicum	baccatum
PHT26520.1	CHAIN	chain	1	887	(CC)(NBARC)(LRR)	NLR	CC-NLR	CNL	MADAVVEFLLLNLKQLLLYHVDLLSGVKDQVESLHRELSLMKAFLKDSREKRSEYEYVRELVSQITVVAYEAEDIIDTFVTNAAMQKARSSVRRAFHVFDHSSMLRNVAKEIESIKVKVKEIYDKKMFGIQNLHDGESSRRSPPLKRVPIVEEENVVGFDEEAKTMRSLLTNGSEELQIISIVGMGGLGKTTLAKKVYTDPSIEYHFYNRAWIYVSQQYSRKEVFLGILDSLSLITDEMYKMNDEKLAIELSSHLRSKRYLVVIDDVWTMEAWDDLKMAFPNTASGSRILLTTRNRDVASYANPEGSPHHLRFLTNEESWELLSKKVFRKGSCPLELEDIGLQIAKKCYGLPLAIVVVSGLLLKKEKTRDWWKKVANDVSSYVARDPKQCMDVLALSYK…	GCA_002271885.2_ASM227188v2_protein	Capsicum baccatum cv. PBC81	Chili pepper	Capsicum	baccatum
PHT26555.1	CHAIN	chain	1	869	(CC)(NBARC)(LRR)	NLR	CC-NLR	CNL	MAHASVAALTGTIESLLTSNSPMQSLSCDHREEICDLHKKISSLEIFLKNFEKNNVYGQITDLEVELKEVANIAEQTIQLRVTEVVLVNDEKTHERLSDTLQLVAEDIDRIWKVSTKIKDKGKQVSEGSLVQDFSSSINNILNVNNNTVGRDDQKERLLEHLTRSYSSEPKVIPIVGMGGIGKTTLAKEVYSYESILRRFDVRAWATVSQQHNIKEILLSLLQSTIKMDDTVKMKGQAELKSLKRKRYLIVLDDIWSCEVWDSVRRCFPTKDNAGSRILLTTRNDEVACYAGIENISLWMSFMDQDESWNLFKNAAFSSEALPYEFETVGKQIADECHGLPLTIVVVAGLLKSKRAIKDWESVAKDVKSFFTNDPDERCSRVLGLSYNHLTSDLKTCLL…	GCA_002271885.2_ASM227188v2_protein	Capsicum baccatum cv. PBC81	Chili pepper	Capsicum	baccatum
PHT26941.1	CHAIN	chain	1	1251	(CC)(NBARC)(LRR)	NLR	CC-NLR	CNL	MEREKGKGQRESREANSSSQVSSALLREDIVNLHDFIERLKIEEDQTVLAKLKLELIFLLACLQLCYYISDGSNTKMSCISYEVHGLVQSLFHQSGDDMLVKLKDHVIPRLLKNIKSCVVSDHQSESSATITEGQLVELLDALIVNLHYLPKVRAELILPSMTQYELLQNVFGNLRDFHGLKVNGCIERKTIEYALLQFQLMAERVGHFCISLLAYAVEDMKRTKQMKRIIEVNSMLVHLLLKIIPVSLEVMYICSTNLKASKSEEVGCFIKKLLEASPDVLREYLIHLQRHMINAIAPSTSARNIHVVIEFLLIILTDVPKDVIHHEKLFVLLERVGALTKEVSIIVHNLEKNIKETRGASLNLLENIELLRKDLKNVFLKAPADSSQLCFPMSDGPL…	GCA_002271885.2_ASM227188v2_protein	Capsicum baccatum cv. PBC81	Chili pepper	Capsicum	baccatum
PHT27272.1	CHAIN	chain	1	624	(CC)(NBARC)	NLR	CC-NLR	CN	MQICYTNFKASPSAEVGCFIKQLLETSPDILREYLIHLQEHMVTVITPSTSGARNIHVMIEFLLVIVTDMPKDIIHHDKLFDLLARVVALTREVSTLVRELEEKSRNEESTDETSRATRDLVENIELLKEDLEKVYLKAPDSCQWCFPMSDGPLFMHLLHIHLKDLLDSNSYSIALIKEEIGQVKEDLEFIRSSFMSIEQEFNKDLWARVLDVAYEAKDVINSIIVRDNGLIHRMFSLPITIKKIKLIKEEVSNISEKIPKNRSLTVVNCTKKTVERKSLTAAKIIVGFKEETNWLISKLTSGPKDLDVISITGMPGSGKTTLAYKVYNDESFCSHFDVRAWCTVDQEYNEKKLLVKLFNQVTCLDLKFSDDIDVADELRRKLHGKRYLIVLDDEWYTT…	GCA_002271885.2_ASM227188v2_protein	Capsicum baccatum cv. PBC81	Chili pepper	Capsicum	baccatum
PHT27724.1	CHAIN	chain	1	1150	(CC)(NBARC)(LRR)	NLR	CC-NLR	CNL	MMYNGKSRHIRRRHNTVRELLSSGIITIDYVKSKDNVSDPLTKGLSREGVERTSKGMGLRPRTSQHGVTKPTGEMRHGRRCRASRRATKEFKGSGGFANEELPSEFETTTKQIEDKCHASPLTIVVVAGIVKSKRTIKDLKNFAKDVKSPVTNDPDEQCSHVLELSHNHSTSNLKACLLYFAFFRSFQVIITKAYVNIVDMAHASVVSLMRTIESLLTSNSPMQSITCDHSEDFSALHEKVSSLEVFLKNFEKNNVSGEMTDFEVEVKEVASVVEYTIQLRLTETIMEKNKSIIGITGSKFFKGISNIWTRRKFRKSIQQLAKDIDCVWKESTKIQDKGKQVSEGSLVQDFSSSTNDILNVNNNMVGRDDQKEHLLEDLTGSYSSEPKVIPIVGMGGIG…	GCA_002271885.2_ASM227188v2_protein	Capsicum baccatum cv. PBC81	Chili pepper	Capsicum	baccatum
PHT27728.1	CHAIN	chain	1	636	(CC)(NBARC)	NLR	CC-NLR	CN	MAYASVASLVRTMELLLMSDSPMLSLAFCHREEIVALHKKVSSIEAFLKNSDKQISSYGAMTDLEVRIKGFANAAEDKIEFGLREAMIAEDETQRGKAHEELRESLRQVAKDIDRVQEESKTIQDHKGRQASTRSLARDMSSEKLPNLEASNNMVGSGKENKRVLEEIRGGSSDEQKIFPIVGMGGIGKTTLAKQVFNHPSIQSHFDIRAWATISKEYNVKEILLSLLQSIIKINDKVYCRSEAELADLLQKYLKRKRYLIVKHDIWNYKAWDETRQCFPIDNNGSRILLTTRHTEVALYTSSSNLLLKMNLMNSDESWYLFKSKAYANERFPSELKATGKEISKRCQGLPLRIVVVSGLFCKSKSTKEEWKNVAKHIKSFLMKDPAEQCLRVVALSYN…	GCA_002271885.2_ASM227188v2_protein	Capsicum baccatum cv. PBC81	Chili pepper	Capsicum	baccatum
PHT27729.1	CHAIN	chain	1	438	(CC)(NBARC)	NLR	CC-NLR	CN	MQSLVCDHREELHTLNEKVSSLEVFVKNFEKNNVSGEMTDFEIQVKEVANIVEQTIQLSVTEVVLANDENLREKAHWWLSDSQQQVEEDIDIIWEESIIIQDEGKQASEEPTVQEFPSSSKDMQNNENSMVGRDDHRKRLVEDLTRSYSGEPKVIPLVGMGGIGKTTLANEVYNNACIRSHFDVCAWATVSQQHNVKEILFSLLRSTKGGTFDMKDEAELANMLQRSLKGKRYLIVLDDMWKSEAWDAVTLCFPSENKGSGILLTTRNTEVARDAGTENLSLQMDLMGPNECWNLFKSVAFANEALPSEFETIGKKIAEKCHRLPLTIAVVAGLLKSKRAIEDWKSVAKDVKSLVTNDPDERCSRVLGLSYNHLTSDLKACLLHFGIFREDSEIPAKKL…	GCA_002271885.2_ASM227188v2_protein	Capsicum baccatum cv. PBC81	Chili pepper	Capsicum	baccatum
PHT27731.1	CHAIN	chain	1	935	(CC)(NBARC)(LRR)	NLR	CC-NLR	CNL	MAHASVASLMRTIESLLTSNSPMQTLICDHRDEICALHEKISSLEVFLKNFEKNNVSGELTDLEVQIKEVANIVEQTIQLRVTEVLLANDENLREKAHERLSDSLQQVAEDIDRIWKESTNIQDKGKHASKESTVQEFLSTSRNILNVENSMVGRDDQRKRLVEDLTRSYSGEPKVIAFVGMGGIGKTTLANEVYNDACIRSHFDVCAWASISQQHNVKEILLSLLRSTKSDSFDMNDEAELANMLQKSLKGKRYLIVLDDMWKTEAWDAVRLCFPSENKGSGILLTTRNIEVARDAGTENLSLQMDLMGPDESWNLFKSVAFANEALPSEFETIGKQIVEKCHGLPLTIAVVARLLKSKRAMEDWENVAKDVKSFVTNDAAERCSCVFRLSYNHLTSD…	GCA_002271885.2_ASM227188v2_protein	Capsicum baccatum cv. PBC81	Chili pepper	Capsicum	baccatum
PHT27815.1	CHAIN	chain	1	942	(CC)(NBARC)(LRR)	NLR	CC-NLR	CNL	MAHASVASLTRTIESLLTSNSPMQSLTCDHRAEISDLHEKTSTLEVVVKNFEKNNVCGEMTDFEVEVEEVASAADHTIQLRVTEVVLVNDEKTHERLSDTLQLVAEDIDRIWKVSTKIQDKGKQVSEGSLVQDFSSSTNNILNVNNNMVGRDDQTERLLENLTGNYSGEPKVIPIVGMGGIGKTTLAKEVYNHESILRHFDVRAWATVSQQHNIKEILLSLLQSTIKMDDAIKTKGEADLADMLQKSLKRKRYLIVLDDIWSCEVWDGMRRCFPTEDSAGSRILLTTRNNEVARDAGIENLSMQMNFMDQDESWNLFKSAAFSNEILSSEFETIGKKIAEKCHGLPLTIVVVAGLLKSKGAIEDWESVAKDVTSFITNDPDEQCSHVLGLSYNHLTSDL…	GCA_002271885.2_ASM227188v2_protein	Capsicum baccatum cv. PBC81	Chili pepper	Capsicum	baccatum
PHT27817.1	CHAIN	chain	1	461	(CC)(NBARC)	NLR	CC-NLR	CN	MSFGENQAAIVTCCYNELSGHNWNTIDMAYASVASLVRTIQSVLISNSPALFNLICGHREKFKTLHEKVSSLEVFTKNFEKNNVSGEMTDFEVEVKEVASAAEYTIQLRLTEIVLGENKSQEKKARRRFRQSLQQVEEDVDRIWKESTKVQDKGKQATKESLVHDFSSSTNDILNVNNNMVGRDDQKEHLLEDLTGSYSGEPKVIPIVGMGGIGKTTLAKEVYNNESILRRFDVRAWTTVSQQHKIKEILLSLLQSTIKMDDTVKMKGEAELADMLQKSLKRKRYLIVLDDIWSCEVWDGVRQCFPTEDDVGSRILLTTRNNEVARGAGTENLSMQMNYMDQDESWKLFKSAAFSNEALSSEFETIGKKIAEKCHGLPLTIVVVAGLLKSKRVIEDWES…	GCA_002271885.2_ASM227188v2_protein	Capsicum baccatum cv. PBC81	Chili pepper	Capsicum	baccatum
PHT28024.1	CHAIN	chain	1	1244	(CC)(NBARC)(LRR)	NLR	CC-NLR	CNL	METRKENEGEREDGKTNNSSVSSAVLRKDIVNLQDFIERLKNEEDQTVLDTDQIEKLTFLSACLQFCHCILDGSNAEMSFLSYEVHDLVQSLFHQSGDDILVKLKDHVVPRLLENIKSSKISDHHYESSATMTEDQLVELLDALLLNLHYLPKVRPELLLPSETQYELLPNIFGKLRDFHDLIVNGCIEHKTIESVLPQFQLMAERVGHFCFGLLSYQLDKIDETDEYEDEVSQVHSMLVHLLLKIIPVSLEVMHICSTILEASKSAELGCFIKKLLEASPDILREHLIHLQQHMFNAIPRSTSVSNIHVMIEFLLIILTDMPKDFIHYEKLFVLLARVGALIREMSILIRNLEENSTYEENMNKISCASRDLLENIELLKEVLKNVFLKVPADSSQLC…	GCA_002271885.2_ASM227188v2_protein	Capsicum baccatum cv. PBC81	Chili pepper	Capsicum	baccatum
PHT28229.1	CHAIN	chain	1	1217	(CC)(NBARC)(LRR)	NLR	CC-NLR	CNL	MERLKNEEDQKVVDMDNQIEKLKFMLTFICTHVQLSYSGLEQFQATASAPREVVENLFRPIWDDVDKHFRCKYNMNQVLRSLTDNIEDCISSWHYSKSSVIMSEEQLDFLLLNLHHVYKFLAENKFPLVTEYQILRNVCDDMKDFHGLIVNGCVEHEIVEYVLPQLQPMAERLGLFLLDVLINKDAGVLKLVHLLLNSIPIELEVMHICFTNLKALTSVENGRFIKQLLKTSPDILREYLIHLQEHMVNVIASSTSGARDIHVMIEFLLIILTDVWHVLDFIHHDKLFYLLARVGTLTREVSILVRELEENTRNEQNTNGTTRANLHLLENIELLKDDLKQVYLKAPDSSQCYFPMIDGPLFMHLLHRHLNDLLDSNAYSIALIKEEIGLVREDLEFIT…	GCA_002271885.2_ASM227188v2_protein	Capsicum baccatum cv. PBC81	Chili pepper	Capsicum	baccatum
PHT28384.1	CHAIN	chain	1	675	(CC)(NBARC)(LRR)	NLR	CC-NLR	CNL	MTDLELQIKEVANIVKQTIQLRVTEVLGNDENLREKAQEKLSDSLQQVAEGIDRIWKESTNIQDKVKQVSKVSLVHDFSSSTNDILNVNNNMVGRDDQKERLLEDLTITYPDEHRIIPIVGMGGIGKTTLAKEVYNHESILRHFDVRAWVTVSQQHKIKEILLSLLQSTIKMDDTVKTKCEKDLKDMQQKSLKRKRYLIVLDDIWSCEVWDGVRRCFPTEDFNAGSQILLTTRNNELARDSGTENLSMQMNFMDQDESWNLFKSAAFSNEALPYEFETVGKQIADECHGLPLAIVVVAGLLKSKREIEEWENVAKYIKSFFTNDPDEQCSRVLGLSYNHLTSDLKTSLLHFGIFPEDSEIPAKRLVRSWMAEGFLKLENDLEGEAEKCLQELVDRCLVL…	GCA_002271885.2_ASM227188v2_protein	Capsicum baccatum cv. PBC81	Chili pepper	Capsicum	baccatum
PHT28385.1	CHAIN	chain	1	702	(CC)(NBARC)(LRR)	NLR	CC-NLR	CNL	MTDFEVEVKEIARAAEYTIQLIVTEVVLGEGKSQEKKAKERLFDSLQQVVEDIDRIWKESTKIQDKGKQASKESTVQELPSSSKDIRNVENNMVGRDDQRKRLVEDLTRSYSGEPKVIPIVGMGGIGKTTLAKEVYNHESILPHFDVRAWATVSQQHNVKEILLRLLRSTKDDKVFRGSEAEAELADMLQKSLKCKRYLIILNDMLKGEAWDAVRLCFPIENKGSGILLTTRNTEVARCAALPSEYANIGKQIVDECHGLPLTIVVVVGLLKSKRAIEDWSSVAKDVKSFVTNDPDERCSRVLGLSYNHLTDDLKTCLLYFEFFPEDIEIPVKHLMRIWMAEGFLNLENDLEGEAEKCLQELVDRCLVLVCKKSLNGTKIRSSAFHESQLSPYKLLKVL…	GCA_002271885.2_ASM227188v2_protein	Capsicum baccatum cv. PBC81	Chili pepper	Capsicum	baccatum
PHT28388.1	CHAIN	chain	1	510	(CC)(NBARC)	NLR	CC-NLR	CN	MAHASVASLTRTIASLLTSNSPMRSLSCDHREELRALHEKVSSLEVFIKNFEKNNVSGEMTDFEEKVKQVANIVEQTIQLSVTEVVLANDKNLREKAHERLSDRLQQVAEDTDRIWKESTKIQDKGKHASKELTVQEFPSSTKNILNVENSMVGRDDQRKRLVEDLTRSYSGEPKVIPIVGMGGIGKTTLANEVYNVACIRSHFDVCAWATISQQNNNNVKEILLSVLRSTKDITFDMDDEAELANMLQKSLKGKRYLIVLDDMWKSEAWDAVRLCFPSENKGSRILLTTRNTEVARDAGTENLSLQMDIMGPDESWNRFKSVAFANEALSYEFETIGKKIAQKCHRLPLTIAVVAGLLKFKRAIDDWENVAKDVKTFVTNDPDERCSRVLGLSYNHLT…	GCA_002271885.2_ASM227188v2_protein	Capsicum baccatum cv. PBC81	Chili pepper	Capsicum	baccatum
PHT28393.1	CHAIN	chain	1	898	(CC)(NBARC)(LRR)	NLR	CC-NLR	CNL	MAHASVASLMRTMESLLTSNSPMQSLICDHREELRALCKKVKEAASAVEYTIQLRLTETALGVNKSIIEIIERGENKSIIGIIGSIVFQGISNIWTRRKIRKTLQQLAKDIDHVWKESTKIQDKGKQVSKESLVHDFSSSTNDILNANNYMVGRDGQKERLLEDLTISYSGELKVIPIVGMGGIGKTTLTKEVYNNKSVLRRFDVRAWATVSQQHNRKEILLGLLQSTIKMDDTVKTRGEAELADMLQKSLSRKRYLIVLDDIWSCEVWDGVKRCFPTEDNAGSRILLTTRNNEVACYADTKNLSLRMNFMDQEESWNLFKSAAFSNETLLYKYENIGKQIAHECHGLPLTIVVVAGLLKSKREIDDWESVAKDVGSFVTNDPDERCSRLLGLSYDHLT…	GCA_002271885.2_ASM227188v2_protein	Capsicum baccatum cv. PBC81	Chili pepper	Capsicum	baccatum
PHT28394.1	CHAIN	chain	1	952	(CC)(NBARC)(LRR)	NLR	CC-NLR	CNL	MAHASVASLTRTIESLLTSNSPMRSLSCDHREEFCALREKVSSVEVFVKNFEKNNVSGEMTDFEVEVKEVASATEHTIQLRVTEVLLAYDEKTHERLSDTLQLVAEDMDRIWKESTKIQDKGKQVSEGSLVQDFPSSTNNILNVNNNMVGRDDQKERLLEDLTGSYSGAPKVIPIVGMGGIGKTTLAKEVYNHGSIVCRFDVHAWATVSQQHYIKEILLSLLQSTMKMDDTVKMLKMDDTVKTKDEAKRADTIKTKCEAELADMLQKSLKRKRYLIVLDDIWSCEVWDGVRQCFPIEDNAGSRILLTTRNNEVACYADTENLSLRMSFMDQDESWSLFKSAAFANEALPYEFETVGKQISEKCHGLPLTIVVVAGLLKSTRAIADWENVAKDVKSFVTN…	GCA_002271885.2_ASM227188v2_protein	Capsicum baccatum cv. PBC81	Chili pepper	Capsicum	baccatum
PHT28395.1	CHAIN	chain	1	573	(CC)(NBARC)	NLR	CC-NLR	CN	MFQVKTANERNENTVDMAHASVASLMGTIESLLTSNVPMPSLSCDQREEFCALHEKVSSLEVFVKNFEKNKVSGEMTDFEVEVKEVARAAEYTIQLRLTESVLGENKTKKKRARRRFRQRLQLVAKDMDRILKESTKIQNKGKQVSKESLVQDFSSSTNDIPNMVGRDDQKEHLLEDLTEGYSGEPKVIPIVGMGGIGKTTLAKEVYNHESILRCFDVRAWATVSQQHNIKEILLSLLQSTIKMDDTVKTKGEAELADMLQKSLKRKRYLIVLDDIWSCEVWDGVRQCFPTEDNAGSRILLTTRNNEVACYADTENLSLWMSFMDQDESWSLFKSAALSSEELPYEFKTVGKQIADECHGLPLTIVVVAGLLKSKRTIEDWKSVAKDVKSFVTNDLDEQ…	GCA_002271885.2_ASM227188v2_protein	Capsicum baccatum cv. PBC81	Chili pepper	Capsicum	baccatum
PHT28397.1	CHAIN	chain	1	531	(CC)(NBARC)	NLR	CC-NLR	CN	MADLEIEVKEDASAAEHTIQLRVTEVVLANDEKTHERLSDTLQQVAEDMDCSRKESTKIQDKGEQVSKESLVHHFSSSTNDILNFNNNMIGRDDQKERLLEDLTRSYSGEPKVIPIVGMGGIGKTTLAKEVYNHESILRRFDVRAWAIVSQQHNIKEILLSLLQSRIKMDDMVKTKDEAELADMLQKSLKRKSRLSMQMNFMDQDESWNLFKSAAFSNDALSSEFETIGKKIAEKCHGLPLTIVVVAGLLKYKREIEDWESVAIDVTSFITNDPAEQCSHVLGLSYNHLTSDLKTCLLHFGIFPEDSEIPAKNLMRSWMAEGFLKLENDLEGVAEKCLQELVNRCLVLVCKKSLDGTKIRSCKVHDLIYDLCMREIQRGNVFTMNDIVLDYSDSECRYL…	GCA_002271885.2_ASM227188v2_protein	Capsicum baccatum cv. PBC81	Chili pepper	Capsicum	baccatum
PHT28418.1	CHAIN	chain	1	818	(CC)(NBARC)(LRR)	NLR	CC-NLR	CNL	MKRVPMKLSRANLDLLKNIELLMEDLKHSYLKAPDSCQWSFPMNDGPLFMHLLHIHLKDLLDSHAYSVALIKEKIWLVKEDLEFIRSFIASIDEELCKDLWARVLDVAYEAKDVIDSIIVRDNGVLNLIFSLPVTIQKVRLIKEDVTNLLDKIPKNRSRNAVNSPKNPVESKSFTGGKVIVGFKEETNWLISKLTSGPKDLDVISITGMPGSGKTTLAFKVYNDDSVCSHFDLRAWCTVDQEYEEKSLLVKLFNQVTGSDLKFSEDIDVADMLRRQLYGKRYLIVLDDVWDTSTWDDLTKTFPEVKKGSRIVLTTRLKEVAFHGKGNTDPLNLRLLRLEESLEKKRAVWLEVRNNLNSFILNSEVDVMKVIELSYDHLPHHMKPCFLYLASFPKDSKIS…	GCA_002271885.2_ASM227188v2_protein	Capsicum baccatum cv. PBC81	Chili pepper	Capsicum	baccatum
PHT28426.1	CHAIN	chain	1	1316	(CC)(NBARC)(LRR)	NLR	CC-NLR	CNL	MERVTEKEQLRKEEEANNSSMSFSALREDIINVLDFVERLKNEEDQKPVDVDLIEKLKLKLTFICTYVQLSYSDLDQFQDIMTGKRQEVENLLRTIFDDVDNTIRCKYNMHHVLPSLTKNMDNCISSDHFSKSNATMVEEQLNFLLLNLHHLSKYRAEKIFQLVNEYGILQNVCRNVRDFHGLIVNGCIKHEIIENVLPRFQLMAESVGKFLWEDQIDQYSQLSELDEDDETDGDSQPSDLDEDDRTDGDSQLSELDEDDQTDGNSQLSELSEDDQIDGDFQLLKLANLLIKIIPIELEVLHICFTNLKASPSAEVEGFIKQLLETSPDINRQYLIHLQEHMVNVITPSTSGAQNIQVIMEFLLIILTDMPRDFIHHDKLFDLLARVGALTTEVSTLVR…	GCA_002271885.2_ASM227188v2_protein	Capsicum baccatum cv. PBC81	Chili pepper	Capsicum	baccatum
PHT28548.1	CHAIN	chain	1	1281	(CC)(NBARC)(LRR)	NLR	CC-NLR	CNL	MAQNYIDDMLNHLRRIESGGDSNNFKIDQIEALKMELRFLRTFSKYNHVLLPNSLVIISKKGKSIVEMLHIVFDEIPDECEASLILERLESQLLEFTEGSASLRYNYELNVSYLSEYMDCLDENLNDVLTYLEWGTRSQPSLTNEEILQTKRFTKQLKIVQKKMRFLRYLYLTKINGYVDHEKLQGLETRIQFMADNVGQLCFVFWIYGDEDETNSEEDDDDTDEDGDDIESKLPYILFLVVIVKLEMQKIFLSELTASKFSQSRIFKDKKLSKGFSYYLRKMLLYLRNEKLKNFTANVTARNIDVAIEFLLVFLSDVPNDVINGKRLNEVLANIGGLVGDILCVIQMLLAGSIIKEDASKIDIRTIQILEKIEDLKSQVETYYKSLKFTPSHEFPTVG…	GCA_002271885.2_ASM227188v2_protein	Capsicum baccatum cv. PBC81	Chili pepper	Capsicum	baccatum
PHT29021.1	CHAIN	chain	1	1235	(CC)(NBARC)(LRR)	NLR	CC-NLR	CNL	MERLKNEENQTALRKDLIEELQLVLAFICTYVQLSYSDLEQFEDVMTVHRREVKDLLRSILYDVDINVAVKYDLHHVLRSLRDNINRCISSHHRPKCATMTDEQLNFLLLNLHYLSMYLCEQIFPLVTQYESLQKLCGNMKDFHGLILNGYVEHEIVECVLPQLQRMAERVGLFLWDDLTYAEYAHLLMKIIPIELEVMQICYTNMKASTSAEVERFIKQLLEASPDILREYLIHLQEHMVSVITASTSGARNIHVIMEFLLIILTDMPTDFIHHDKLFDLLARVGALIREVSTLVRDVEEQSRNKESTNGTNRAALDLLKNIELLKEDLKYVYLKAPDSYQCCFPMNDGPLFMHLLLIHLNDLLDSNSYSIALMKEEIGVLKEDIEFISSSFVNIEQR…	GCA_002271885.2_ASM227188v2_protein	Capsicum baccatum cv. PBC81	Chili pepper	Capsicum	baccatum
PHT29023.1	CHAIN	chain	1	1275	(CC)(NBARC)(LRR)	NLR	CC-NLR	CNL	MEKQGETTKGKANNFEVSFSALRKDVVNVQDFMERLKNEEDQNAVDMADQIEELKFQLAFICTYVQLSHCDLEEFKDEMSDSRQMVENLLRQILVGCQYNMDHVLPSLMDNIDDCISSCHHSTPSATMTDEQLNFLLLNLHHISMHLAEQIYPLETQYEILQKVSGNMKDFHGLIVNGCIEHEIVQYVLPQLQRMAERVGLFLWNDRTYGDSRQFKLAHLLMKIIPIELEVMQICYTNLKASPSVQVGRFIKQLLETSPEVLREYLIHLQEHMVTVITASTSGARNIHVMIEFLLIVLTEMPKDFIHHDKLFDLLARVGALIREVSTLVHDLEEKSRNEESTDETTLDLLEEKLELLKEDLKNDYLKAPDSFQWCFPMSDGPLFMHLLLIHLNDLLDSN…	GCA_002271885.2_ASM227188v2_protein	Capsicum baccatum cv. PBC81	Chili pepper	Capsicum	baccatum
PHT29029.1	CHAIN	chain	1	1219	(CC)(NBARC)(LRR)	NLR	CC-NLR	CNL	MKDFHGLIVNGCIKHEIVQYVLPQFQLMAERVALFLWDYRLYGGSRLFKIAHLLLKIIPIELEVMHICYTNLKDSPLSVEVGRFINQLLETSPEVLREYLIHLQEHMITVITPSTPGARNIHVMIEFLLIILTDVPNDFIHHDKLFDLLARVGALIREVSTLVHDLEEKSRNEESTYETSCATLDLLVEKIELLKEDLEHVYLKAPEPCQWCFPMNDGHLFMHLLLIHLQNLLDSNAYSIALIKEEIGLLKEALEFIGSFLVNVEQGLYKDLWARVLDVAYEAKDVIDSIIVRDKGLLHLIFSLPITIKEIRLIKEDVSQLPEKIPKNRSLTIVNSPKQPVESKSLITSKIIVGFEEETNWLISQLTRGQKDLDVISITGMPGSGKTTLAYKVYNDKSV…	GCA_002271885.2_ASM227188v2_protein	Capsicum baccatum cv. PBC81	Chili pepper	Capsicum	baccatum
PHT29760.1	CHAIN	chain	1	889	(CC)(NBARC)(LRR)	NLR	CC-NLR	CNL	MTEVAVNYLVEKLLELGRENVELITGVQDDVNNLVADLQILKAFLKDASKIDRDAQGWKQSLKEIRNVLYKAEDSVDKFLDEAKQHQDTHKAVKWIDIPYWSKVRNVAKEIQSIRNKVKDLQVKYKHLLEATQLDNLSSTTPQPRQLTLSDEDDVVGFEEEANIVIDRLINGSKNLESVPIVGMPGLGKSTLARKVYKDSRITFEFFSCIWVNVSRSYNKTEVLLSILKNFTKPLDNKSDEKITEEIYSFLGKGGRCLIVLDDVWDVEVMNFIEKIFPKGDKGHRIMMTSRQDNVASAFNKNIHRLNLLSHDNSWLLLKKKVFRKESCSSDLEEPGLSISKKCNGLPLAIVVIAGALLGCKTKREWEFVNRNIGEHLINPDSEDSCSRFVRMSYDLLSY…	GCA_002271885.2_ASM227188v2_protein	Capsicum baccatum cv. PBC81	Chili pepper	Capsicum	baccatum
PHT29761.1	CHAIN	chain	1	891	(CC)(NBARC)(LRR)	NLR	CC-NLR	CNL	MADVAVKFLVENLMQLLIDNADLILGIKGEVEDLLRDLSDFNAFLKQAAKSRRDNEVLKEMVKKIRKVVNDAEDSIDKFVIEAKRHDDKNKFAQWFHLTHVARAKGVADEIKSIRERVKEIRENDSYGLQAIALDDNFNRGDEERKAPVVEEDDVVGFDEEAKTVIDRLIGGSDDVEVVPVVGMPGLGKTTLAYKIYKDPKVEYEFFTRVWVYVSQRFKRREIFLNIISKFTRNTKQYHDATEEDLANEVKELLGKGGKYLIVLDDVWTMEAWERIKVAFPNNGKRNRVLMTTRQTNVAKRCNDEPHNLKFLTKDESWELLEKKVFHKEKCPPELEWPGKSIAEKCMGLPLAIVVIAGALIGKGKTTREWELVADSLGEHLINRDPENCKKLVQMSYDR…	GCA_002271885.2_ASM227188v2_protein	Capsicum baccatum cv. PBC81	Chili pepper	Capsicum	baccatum
PHT30354.1	CHAIN	chain	1	883	(CC)(NBARC)(LRR)	NLR	CC-NLR	CNL	MANVAVEFLVENLMQLLRDNAELILGVKEAAESLLQDLNDFNAFLKQAAKCRNENDVLKELVKKIRTVVNSAEDAIDKFVIEAKLHKDKGVTRVLDLPHYKRVREVAGEIKAIRNKVREIRQNNAIGLQALQDEDLSARSVEERKPPVVEEDDVVGFDEEADTVIKRLLGGSDRLEVVPVVGMPGLGKTTLANKIFKHPTIGYEFFTRIWVYVSQSYRRRELFLNIISKFTRNTKQYHVFCEEDLADVIQEFLGKGGKYLIVLDDVWSDEAWERIKIAFPNNNKCNRILLTTRDTKVAKQCTPVPHDLKFLTEDESWILLEKKVFHKDKCPPELELSGQSIAKKCNGLPLAIVVIAGALIGKGKTSREWKQVDESVGEHLINRDQPENCNKLVQMSYDR…	GCA_002271885.2_ASM227188v2_protein	Capsicum baccatum cv. PBC81	Chili pepper	Capsicum	baccatum
PHT30791.1	CHAIN	chain	1	520	(CC)(NBARC)(LRR)	NLR	CC-NLR	CNL	MADPVIGATVQVVLDKLLSLTIEEARSLRNFNKDLEMLTENVSMIQAFIHDAERRQVENQSVEQWLKRLEKVAENAENVFDEFRNKDVAEIKEKILNMREDVVLCTIPIVGMGGLGKTAVAKKIFNDEAIEKHFEKRVWLCLPEMSETKSFLGQILESLTERKLEVQSRDIIVKKLRDALAGKKYLLVLDDLWRVDSTLWHEFMDTLRGINSSRGNCILVTTRTELVASTVAVGPYMLEKLAEDHCWSIFKQRAFLDEEVPEEIVSMENRIVEMCHGLLLAASLLGGLLRYKEKHEGQAILDRNPLVAGEDDNGENSLKKILKLSYDYLPSPHLKKCFAYFAMFPKDFEFEKDQLIQLWMAEGFLHSRQETTVMEDVGNKFFQLLLQNSLLQDVEFDEH…	GCA_002271885.2_ASM227188v2_protein	Capsicum baccatum cv. PBC81	Chili pepper	Capsicum	baccatum
PHT31274.1	CHAIN	chain	1	901	(CC)(NBARC)(LRR)	NLR	CC-NLR	CNL	MAECAVNFLVHKLSAFLHGGLKFLENFREELVYIKEAFVKMKAFSRAADEKEEDDVELQLWIKQVQDLAHDVQDILEKHVVTCSNFQEKGSWSWRKHHHSLMSEKMVEAQNDNLSMLLEGVKVRIIVISEGHKTFVQKYGVVRSGESSNEEVPLDDDADLVGIENRKSVLLDWLLSDDPRWKLCCVVGTRGIGKTTFVKKVCDDASMKKHFNSVVWIDVSRFTNVKELLMSMVTPDNEQSRRAIDAMDANMLAEFIQQVLESSRYFVVLDDVPDIGTWRAVKGAFPIGNCGSRVIIVSRFADTCHKICAGTGDHSHFYDMKPLSEEESWILFCTKAFSGSLHCPPSLVQISKGIIQKCNGLPMAILVIAGALATKGNRVDAWEMFYVSLVDKLQGSYSE…	GCA_002271885.2_ASM227188v2_protein	Capsicum baccatum cv. PBC81	Chili pepper	Capsicum	baccatum
PHT32431.1	CHAIN	chain	1	523	(CC)(NBARC)	NLR	CC-NLR	CN	MAQVSVASLKRTIESLLTFNSPMQSLTCDHSEDFSALHEKISSLEVVVKNLEKNNVSGEMTDFEVEVKEVANIVEHTIQLRVTEVVLASDENLREKAHERLSDSLQQVAEDIDCIWKESTKIQDKGKQVSKESLVHDFSSLTDDILNVNNNMVGRDDQMKRLLEDHTTCYSGEPKVIPIVGMGGIGKTTLAKEVYNHGSILCRFDVCAWATVSQQHNRKEVLLGLLRSTINMDDTAKTKGEAELADMLQKSLKRKRYLIVLDDIWSCEVWDGVRRCFPSEDNAGNRILLTTRNDEVARYAGVENLSLRMSFMDQDESWNLFKSAAFSNEALPYEFETVGKQIADECHGLPLTIVVVAGLLKSKRAIDDWRSVAKDVKSFVTNDPDERCSHVLGLSYDHL…	GCA_002271885.2_ASM227188v2_protein	Capsicum baccatum cv. PBC81	Chili pepper	Capsicum	baccatum
PHT32813.1	CHAIN	chain	1	923	(CC)(NBARC)(LRR)	NLR	CC-NLR	CNL	MDNIQCMNTAIYVTIRKGFQFTLPRIHGLGYVDFLLNNLKEFQTSHSDSLASVANPLQIIQMQLEGLQPFLEAIAEERHKDIDQIQHWATQLFDKAYEVEYLVDACIIKEAPVWCIERWLSDIMKEITLIKDEAAEIHEMKMVGCAVNAVTAQKSSNLVRSSRMNEEIVGFEDVIEKLRDQLIKGTKGRDVISSVGMPGLGKTTLAYRLYNDRLVSSHFDIRAQYWVSQVYSRKELLMAILRDAINEDFDCGENRPDELADQLRRTLFSRRYLILVDDVWETSVWDDLVGCFNDANNGSRIILTTRNLEVANYTRFQSDPLQLRMFNEDEIVLVAGILSELEKEEECWERFANNLGPHIHTDSRAIIEQSYQILPYHLRSCFLHFGAFPEDSVVHVPTL…	GCA_002271885.2_ASM227188v2_protein	Capsicum baccatum cv. PBC81	Chili pepper	Capsicum	baccatum
PHT33023.1	CHAIN	chain	1	957	(CC)(NBARC)(LRR)	NLR	CC-NLR	CNL	MYDSSLFGLLQMLCETLKNEAKFLSNVGNQIADIRAEINRIQCFLQDADAKKIEYETVRNWIADIREVAYDVENILEKYMHKIEMRKDRSIWKENIALHNIGMETKDVMSRIENIKRCMNTYVDTGIRAICQGESSAEKNQWLRRSYSHLVDEDFVGLEKEMSKLVDELINEENDEFHGVFAICGMGGLGKTTQARKAYHHVDVQSHFQGFAWASISKQWQARDVLQSILTKLEPENRKQINKMRDEELVKALYNVQQRKKCLIVLDDIWSTNFWNSVQYAFPKGKGSRSKILITTRKKDVCEHIDPTCFLFEPRCLDAEESWKLLHKKAFPRVNTPDLKIDLELERLGKEMVSECGGLPLAIIVLAGLLARRPKIDEWRRTSQHLNEQMSGESFGDDG…	GCA_002271885.2_ASM227188v2_protein	Capsicum baccatum cv. PBC81	Chili pepper	Capsicum	baccatum
PHT33305.1	CHAIN	chain	1	896	(CC)(NBARC)(LRR)	NLR	CC-NLR	CNL	MAYAALSSLMHTLQKLLQYSKSSLICGTSILQQHVESVYQSLCALQVFLEDTTSEVNDIENLKLLEKKIRDVVYNAEDRIDSSFRRIITLADRHKRERACKSFNDELQKVEKELESLKIGVMQIEFSKYGSKSAEATTYSSSSRKYSTEQNTFVGMKDEFNTILDRLTDQTNDLTVISLVGMGGIGKTTLARKVYDNPSIRCRFDKLAWVTISEVYDERQMLLELVSSIIRNRTDDNNQKMSNDQLIEVAYRGLKGKRFLVVIDDIWSTQDWDQMRRIFPNDNNKSRILLTTRLNYVADYASPDSPPHGMSFLSLDDSWNLFTGRLFKTDPCPPQLIKIGKHIIQQCRGLPLSIVVIAGLLCKMDPTHSNWKKVEENLNSFFGTVSEQCQSILSLSYSY…	GCA_002271885.2_ASM227188v2_protein	Capsicum baccatum cv. PBC81	Chili pepper	Capsicum	baccatum
PHT33309.1	CHAIN	chain	1	780	(CC)(NBARC)(LRR)	NLR	CC-NLR	CNL	MAYAALSSLMHTLEQVLQPNQCLVCRNCTEQHVTSAYQSLFALQVFLEETNDIETLKALEKRIKRVVYRAEDRVDSSLRDIILADELTVLSIVGMDGIGKSTLARKIYEDSTIRNRFDRHAWLTISEEFNERHMLLELVSPINWDRTDENDLKKSNDQLAESAYRGLKGRRFLIVIDDLWSTEAWDQMQRIFPNDNNKSRILLTTRLNYVADYASPDIPPHDMPFLSFDDSWNLFTKRLFQEEPCPPQLEEIGKHIVQQCRGLPLSIVVVAGLLGKMDAGSDNWKKVEENLTSLFGTVSDQCQAILSLSYRYLPQHLKACFLYIGGFPEDMEIGISKLTSLWIGEQFIKARCDKSLEVVAEEYLDELIDRNLILTSRRRANGRVRTCKIHDLLRQLCIR…	GCA_002271885.2_ASM227188v2_protein	Capsicum baccatum cv. PBC81	Chili pepper	Capsicum	baccatum
PHT33328.1	CHAIN	chain	1	896	(CC)(NBARC)(LRR)	NLR	CC-NLR	CNL	MTEVEVSNLVEKLIELGREIELNNEEAKHVFDMMKSFQKWKVNLENASQLDKSTQDWEEKMKDIRSVVYKAQDAIDQILVEANQQQHKHQATTIRAAGFCPCFNDSTNGTTVSRSTNGGTSAYRLSSNESRVIKSIRDSVVELKPTKKIIVPATQVSRSPPKTTHQPEKKNPSSEEDDSFGFEEEASTVINRLIGGPKNLETVPIIGMLGIGKSTLARKVFKDPRIVNEFPNCIWVDVSQTYNTKEILLKILGDLKKELDSTKTEGQLANEIRMSLDNGRCLIVLDDVWNQNIVSFFESIVPRKYNSHRIMITTRDEDVATHRNVHKLNILDKDRSWLLLEKKVIKKGSCPRPDFEEPGRAIAEKCGGLPFSIEVIAEDLAKKKAKWEWDKVIQDNIGE…	GCA_002271885.2_ASM227188v2_protein	Capsicum baccatum cv. PBC81	Chili pepper	Capsicum	baccatum
PHT33329.1	CHAIN	chain	1	887	(CC)(NBARC)(LRR)	NLR	CC-NLR	CNL	MTEVAVNSLLENLLELARENVDLIVGVQDDVKDLTAELQILKAFLQKVSKINRDTQRWKQTMKDIRNVVYKAEDSINKFLGRAKQHRDTNPAAKWMDVSYWPSVRNVAKEIKSIRIDLNDLQVKYTPLLEEATQLSTLSRTTPQPIQVTLSDEDEVVGFEEEAYTVIGKLIDGSNNLEVVPIVGMSGLGKSTLARKVYKDSRISFEFFSSIWVNVSRSYNKTEVLLSILKHLSKKLDDESDEQMVDEIRTRLGYGGKCLIVLDDVWSTDIIDVIKDVFPDNNIGHRIMLTTQLEEVASSFSRDFHKLTFLSEENSWRLFKLKVFRKECCPPELEEIGRSIAKKCSGLPLAVVVIAGALLGRTTKRDWQFVYENMGAHLINRDQPNSCFRFIKMTYDLLS…	GCA_002271885.2_ASM227188v2_protein	Capsicum baccatum cv. PBC81	Chili pepper	Capsicum	baccatum
PHT33489.1	CHAIN	chain	1	880	(CC)(NBARC)(LRR)	NLR	CC-NLR	CNL	MADRVVNFFVENLLQLLSDNVELIKGVDDDFKLLLEEVKRLKAFLDDAAKFHSDSNQWEQLVQDIQRMVFKAEDVIDKFLVQAKLHRDKNKVGRFFDVSHLATVRALAAEIKAIHEKVKKLREDNKDAFQPKPVLELPKKGNELTQGPSLEDDEVVGFDEEANKVIKRLFEGPAESLDIVPVVGMPGLGKTTLARKIYNDFKLSYEFFSIIWVYIGQSYKIKDIFLNILKFFTKRIEDHLNDDVDTLANVISVYMSKGGRCLIVLDDVWEAIVIDYVKKVFPENKKGHRIMMTTRDGYLATYANPDPHNLKFLTPQESFELLVKRVFGNGSCPDELVGLGEKIAGSCDGVPLAVVVIAGALRGRPNKSDWQRVQKNVAQHLYKNSQESCLKFVQMSYDR…	GCA_002271885.2_ASM227188v2_protein	Capsicum baccatum cv. PBC81	Chili pepper	Capsicum	baccatum
PHT33538.1	CHAIN	chain	1	880	(CC)(NBARC)(LRR)	NLR	CC-NLR	CNL	MADCVVNFLVENLLQLLSDNVELIKGVDDDFKLLLEEVKRLKAFLDDAAKFHSDSSQWEQLVQDIQKMVFKAEDVIDKFLVQAKLHRNKNKVGRFFDVSHLTTVRALAAEIKGIHEKVKKLREDNKDAFQPKPVLELPKKGVEPTQGPSLEDDEVVGFDEEANKVITRLFEGPAESLDIVPVVGMPGLGKTTLARKIYNDSKLSYEFFSIIWVYVGQSYKIKDIFLNILKFFTKRIEDHLNDDVDTLANLISDYMSKGGRCLIVLDDVWEATVIDHVKKVFPENKKGHRIMMTTRDGYLATYANPDPHNLKFLIPKESFELLVKRVFGKGSCPDDLVKLGEKIAGSCGGVPLAVVVIAGALRGRPNKSDWQRVEKNVAEHLYKNSQESCLKFVQMSYDR…	GCA_002271885.2_ASM227188v2_protein	Capsicum baccatum cv. PBC81	Chili pepper	Capsicum	baccatum
PHT33682.1	CHAIN	chain	1	913	(CC)(NBARC)(LRR)	NLR	CC-NLR	CNL	MTEVAVNSLLEKLLELGRENTELIVGVKDDVNDLVADLQILKAFLKDASKIDGDNQGWKQSLKEIRNVVYKADDSVDKFLVEAKEHQDTYPAAKWIDVPYWINVKNVAKEIQAIKNKVKDLQVKYKPLLETDTQLSTLSMTSPQPIQINLSDEDDVVGLEKEANTVIDRLIHGSEKLEVVPIVSMAGLGKSTLARKVYRDSRITFEFVSCIWVNVSRSYNKTKVLLNILKHLRKQLDMNKSDDQMIREIRTFLGHGRRCLIVVDDVWSTDIIEFIKHVFPNNKKGHRIMMTSRFEEVGSCFNHDCHKLTFLTDEESWFLLNLKVFGKRYCPSELEETGRNIAKKCNGLPLSVLVTAGVLAGRTTKREWQLVYENMGDCLIYSNDPRTYVGLIKMSYDLL…	GCA_002271885.2_ASM227188v2_protein	Capsicum baccatum cv. PBC81	Chili pepper	Capsicum	baccatum
PHT33771.1	CHAIN	chain	1	878	(CC)(NBARC)(LRR)	NLR	CC-NLR	CNL	MAYTEVTSLMQTLQSLIQLHPCPIKPKGRKKIECLLQKVSLLQGFFDGNGKDNVDIKYLEGIIRDVSCKAEDLVEEIMFEYSSSSSLKKVGFKFLGNNRKINLIEAAISRVYDDISATKVGSTPGSSCYRGSHDDIEQPLSSKKDVVVGLDDDFLRIADKLTGYPSKLDVVVIIGMGGIGKTTLAKRIYHDKLIEYHFYVRGWITISQRYKLRNLLLDLLDCTSQVPAFRLDEMENEELAEQLYKSLKGRRYLIVMDDVWNTEAWNDVRRCFPNDNNGSRVMVTSRILKVARFISPLNAPHVMRFLTVDESWKLLQEKLCGLDSRLCCDDEMGWIGKQIAEKCKGLPLAIVMVAGILSKVSATASRWRYVAKSIHSSFVKQEYSRQCLDILALSYKHLP…	GCA_002271885.2_ASM227188v2_protein	Capsicum baccatum cv. PBC81	Chili pepper	Capsicum	baccatum
PHT33884.1	CHAIN	chain	1	920	(CC)(NBARC)(LRR)	NLR	CC-NLR	CNL	MVYPIIRKKFQSNLPKIHGLGYVDFLLNNFKEFQRRYSDSLASVMNQLQIIQKELESSQPFLKAIAEEQHSDLSKIQHNTDTQLIGKAYEVEYIVAATCISKEVPVWCLKRWFSDIVEEIKDIRAETENIEEKKGNEGAMNTVTTHTSSNLARTPKMNEEIVGFKDVIGKLRNQLIKGTKKRDVIAIVGMPGLGKTTLANRLYCDRLVVSHFEIRAQCCVSQVSCKDLLLAILRDVTGEDSKFRANSTAELADKLRKALYFGRYLILVDDVWETSVWDDLVGCFHDANEGSKIILTTRNHDVVNYARYKSEPHLLRMFRNDESWKLLRKKVFGEESCSTDLMEIEQQIAKKCGQLPLSVALVAGILEKMERKEECWKQVANNLGPHIHRDSRAIIEHSY…	GCA_002271885.2_ASM227188v2_protein	Capsicum baccatum cv. PBC81	Chili pepper	Capsicum	baccatum
PHT34792.1	CHAIN	chain	1	1287	(CC)(NBARC)(LRR)	NLR	CC-NLR	CNL	MDIGLAVGGAFISSALNVLFDRLAPQGELFKMFQKHTTDFRLLKKLRMTLLGLQAVLSDTQNKQASNPYVSQWLNELQDAVDCAENLIEEVNYEVLRVKVEDQGRNLGETSNLQVSCHLSLSLSTEFFLNIKDKLEETIETLEDLQKQIGFLDMKSCLDSGKQETRRPSTSVVDEADIFGRKNEIEELIDCVLSEDGNGKNLTVVPIVGMGGVGKTTLAKAVYNDEKVKDHFGLKAWICVSESYDSVRITKELLQEISSFDCMVNNTLNQLQIKLKESLKGKKFLIVLDDVWNDNYEEWDDLRNIFVQGDIGSKIIVTTLKETVSLMMSSRAINVGTLSSEVSWALFKRHSFENRAPEEHPEFQEVGKQIARKCKGLPLSLKALAGILRSKAELNEWKD…	GCA_002271885.2_ASM227188v2_protein	Capsicum baccatum cv. PBC81	Chili pepper	Capsicum	baccatum
PHT34824.1	CHAIN	chain	1	1240	(CC)(NBARC)(LRR)	NLR	CC-NLR	CNL	MENEGERKNNFVVSFSALRKDIVNVLDFMERLKNEEDQNAVDIADQIEELKSVLAFICTYIQLPYSDFSCHHSTSSAMMTEEQLNFLLQNLHHRCKYRAEQIFPLDTQYEILQNVSVNMKDFHGLIVNGYIEHEIVQYVLPQFQLLAERVGIFLWHDRLDRDSRLFKLAHLLMKIIPIELEVMHICYTNLKASPSAEVGCFIKQLLETSPDNLGEYLIHLREHMVTVITASTSGARNIHIMIEFLLIILTDMPKDFIHHDKLFDLLARVGALIMKVSTLVHDLEEKSRNEESTDETSRANLDLLKNIELLMEDLKHSYLKAPDSYQWSFPMNDGPLFMHLLHIHLKDLLDSHAYSVALIKEEIWLVKEDLEFIRSFIASIDEELCKDLWARVLDVAYEA…	GCA_002271885.2_ASM227188v2_protein	Capsicum baccatum cv. PBC81	Chili pepper	Capsicum	baccatum
PHT34834.1	CHAIN	chain	1	880	(CC)(NBARC)	NLR	CC-NLR	CN	MERLKNEKSQNTVDIADQIEKLKFELAFICTYVQFFNCDLEQFEDNMSAARQWVDNLLQPIFDVVDNNIRCKYNMDHVLPSLIDNIDDCISSCHHSTSSATMTDERLNFLLQNLHHLSMYLAEQIFPLVTQHEILQKVCGNIRNFHGLILNGYVECEIVEYVLPQFQLMAEIVGLFLWDDLTSEDSKVFKLPHLLMKTIPIKLEVMQICYTNLKASPSVEVGRFIKKLLEFSPEVLREYLIHLQEHMHMVTVITASTSGARNIHVMIEFLLIILTDMTKDFIHHDKLFDLMARVGALIKEVSTLVRDLEEKSRNEESTDETSRATLDLLKNIELLKEDLEHVYLKALDSYQCCFPMNDGPLFMHLLLIHLNGLLDSNSYSIALIKEEITLVKEALEFIR…	GCA_002271885.2_ASM227188v2_protein	Capsicum baccatum cv. PBC81	Chili pepper	Capsicum	baccatum
PHT35009.1	CHAIN	chain	1	1317	(CC)(NBARC)(LRR)	NLR	CC-NLR	CNL	MEIGLAVGGAFLSSALNVLFDRLSPHGDLLKMFQKNKHDVRLLKKLKMTLVGLQAVLSDAENKQASNQHVSQWLNELRDAVDGAENLMEQVNYEALRLKVEGQHRNLVETSNQQVSYANLSLSDDYFVNIKEKLENTIETLEDLQKQIGLLGLKEHFVSGTRETRRPSTSLVESDVFGRKNEIEKLIDRLTSKDASEKNLTVVPIVGMGGMGKTTLAKAVYNDEKVKHHFGLKAWICVSEKYDAFKISKGLLQEVGSFDLKDDNNLNQLQVKLKERLNGKRFLIVLDDVWNDNYNEWDDLRNIFVQGDIGSKIIVTTRKESVALMMRTEQISMDTLSIDDSWSLFKRHAFENMNPTEHPELEEVGKQIAAKCKGLPLALKTLAGMLRSKSEVEGWKRIL…	GCA_002271885.2_ASM227188v2_protein	Capsicum baccatum cv. PBC81	Chili pepper	Capsicum	baccatum
PHT35016.1	CHAIN	chain	1	1304	(CC)(NBARC)(LRR)(LRR)	NLR	CC-NLR	CNL	MDIVLAVGGAFLSSALNVLFDRLAPQGELLKMFQKNKHDVRLLKKLKMTLVGLQAVLSDAENKQASNRHVSQWLNELRDAVDGAENLIEQVNYEALRLKVEGQLRNLAETSNQQVSDLNLSLSDDYFLNIKEKLEDTIETLELLEKQIGRLGLQRYFDSGKKLETRTPSTSLIDESDVFGRQNEIEELVDRLLSKDASEKSPTVVPIVGMRGVGKTTLAKAAYNDEKVKSYFNLKAWFCVSEPYDAIRITKGLLQEIGSFDLKDDNNLNQLQVKLKESLKGKRFLIVLDDMWNDDYNEWNDLTTPFVQGDMGSKIIVTTRKKDVAGMMGSGAVNVETLSSEASWALFKRHSLENRDPPKEHPELEEVGKQIADKCKGLPLALKTLAGFLCSKSEVDEWT…	GCA_002271885.2_ASM227188v2_protein	Capsicum baccatum cv. PBC81	Chili pepper	Capsicum	baccatum
PHT35017.1	CHAIN	chain	1	1326	(CC)(NBARC)(LRR)	NLR	CC-NLR	CNL	MDIGLAVGGAFLSSALNVLFDRLAPQGELLKMFQKNKHDVRLLKKLKMTLVGLQAVLSDAENKQASNRHVSQWLNELRDAVDGAENLMEQVNYEALRLKVEGQLRNLTETSNQQVSDLNLSLSDDYFLNIKEKLEDTIETLELLEKQIGRLGLQRYFDSSKKLETRTPSTSLIDESDVFGRQNEIEELIDRLLSKDASEKSPTVVPIVGMGGVGKTTLAKAAYNDEKVKSYFNLKAWFCVSEPYDAIRITKGLLQEIGSFDVKDDNNLNQLQVKLKESLNGKRFLIVLDDMWNNDYNEWNDLTIPFIQRDMGSKIIVTTRKKDVARMMGSGAVSVGTLSSEASWALFKRHSLENRYPEEHPELEEVGKQIADKCKGLPLALKTLAGFLCSKSEVDEWTD…	GCA_002271885.2_ASM227188v2_protein	Capsicum baccatum cv. PBC81	Chili pepper	Capsicum	baccatum
PHT35028.1	CHAIN	chain	1	1291	(CC)(NBARC)(LRR)	NLR	CC-NLR	CNL	MEIGLAVGGAFLNVFFDRLAPRVELLKMFQKHKHDDGLLEKLEDILLCLQIVLSDAENKQASNPIVRKWLNKLQIAVDGAENLLEEVNYEALRLKVEGQHQNLAETSNQQVSDLNLSLSDDFFLNIEEKLEDTIRKLEVLEKQIGRLGLQKHFDSGKKIETRSPSTSVVESDVFGRQNEIERLIDRLTSKEASEKNLTVLPIVGMGGMGKTTLAQVVYNYKKVTDHFDLKGWFCVSEAYDASRITKALLQEIGSFDLKVDDNLNQLQVKLKERLNGKRFLIVLDDMWNENYSEWNDLRNIFVQGGIGSKIIVTTRKESVALMMRAEQISMDTLSIDDSWSLFKRHAFENMDPMGHPELEEVGKRIAAKCKGLPLALKTLAGMLRSESEVEGWRRILRSE…	GCA_002271885.2_ASM227188v2_protein	Capsicum baccatum cv. PBC81	Chili pepper	Capsicum	baccatum
PHT35029.1	CHAIN	chain	1	1270	(CC)(NBARC)(LRR)(LRR)	NLR	CC-NLR	CNL	MEIGLAVGGAFLSSAVNVLFDRLAPHGDLLRMFQKNKHDVRLLKKLKMTLVGLQAVLSDAENKQASNQHVSQWLNELRDAVDSAENLMEQVNYETLRLKVEGQLRNLAETSNQQVSDLNLSLSDDFFVNIKEKLEDTIATLEDLQKQIGLLGLKEHFASTKRETTRRSTSLVDESDVFGRQNEKEELIDRLLSNDASAKSPTVVPIVGMGGVGKTTLAKAAYNDEKVKSYFNLKAWFCVSEPYDAIRITKGLLQEIGSFDLKDDNNLNQLQVKLKESLNGKRFLIVLDDMWNDDYNEWNDLRTPFVQGDMGSKIIVTTRKKDVAGMMGSGAVNVGTLSSEASWALFKRHSLENRDPEEHLELEEVGKQISDKCKGLPLALKALAGILRSKSDVDEWTDV…	GCA_002271885.2_ASM227188v2_protein	Capsicum baccatum cv. PBC81	Chili pepper	Capsicum	baccatum
PHT35032.1	CHAIN	chain	1	490	(CC)(NBARC)	NLR	CC-NLR	CN	MAYAAVASLMSTLGLLMQSNSCLVLPGEELTKSLHEKVEEQIKSLRKKLCLLQECLENLEKNINDCKAVERYEGKIKVAAHDAEERIELALGEIYDVETEKNWRKAYKKLCKRLQQASKSIDSKSRKLREITKSSGLKTMSLLVQSFDLPEHSPQLDNNSDMVGHVNELEDMKSKITDISSNETEVVAIVAWATMSKEYCVRRMLWQLLHCIPSSKDVIREEMDDGDLAGKLKQKLWKRRYLVVIDNIWTAKAWYDISQWFPDCRGSHVLLTTSCANVVGYVAPGKPPHHMSFLSAKQSWELLQSKVHISSELFEVGKRIADNCHGLPLTVIIVAGLLSKCNNALDGWQQVAQDVKSAIFNDPHRQSEKVLTLSYYYLPQRLKACFLYFRTFPEDEEVN…	GCA_002271885.2_ASM227188v2_protein	Capsicum baccatum cv. PBC81	Chili pepper	Capsicum	baccatum
PHT35106.1	CHAIN	chain	1	688	(CC)(NBARC)(LRR)	NLR	CC-NLR	CNL	MEIGLAVGGAFLSSALNVLFDRLAPHGDLLNMFQKNKHDVPLLKKLKMTLVGLQAVLSDAENKKASNQLVSQWLNELRDAVDGAENLMEQVNYESLRLKVEGQLRNLAETSNQQNEIEELIDRLLSKDASEESPAVVPIVGMGAWARQHLLKLLTMMRRITKGLLQQIGSVQVDDNLNQLQVKLKESLKGKRFLIVLDDMWNENYNEWNDLWNVFVQGGIGSKIIVTTRKESAALMMRTEQISMDTFSIDDSWSLFKRHAFENMDPMEHPELEKVGKQIVAKCKGLPLALKTLTGMLRSKSEVERWRCILRSETWDLSKNDILPALMLSYNELPPDLKPCFSYCAIFPKDYPFRKEQVIHLWIANGLVEQWGDERIQDLGNQYFNELRSRSLFERVPES…	GCA_002271885.2_ASM227188v2_protein	Capsicum baccatum cv. PBC81	Chili pepper	Capsicum	baccatum
PHT35125.1	CHAIN	chain	1	1300	(CC)(NBARC)(LRR)	NLR	CC-NLR	CNL	MEIGLAVGGAFLSSALSVLFDRLAPHGDLLNMFQKYKHDVRLLKKLKMTLVGLQAVLSDAENKQASNQHVSQWLNELRDAVDGAENLMEQVNYEVLRLKVEGQLQNLAETSNQQVSDLSLSLSDDFFLIIKEKLEDTIETLEDLQKQIGLLGLKEHFASTKRETRRHSTSLVDESDVFGRQNEKKELIDRLLFEDASEKNLTVVPIVGMGGVGKTTLAKAVYNDEMVQNHFNLTAWFCVSEPYDAFRITKGLLQEIGSLQVDDNLNQLQVKLKESLKGKRFLIVLDDIWNENYNEWNDLWNVFVQGGIGSKIIVTTRKESVALMMGSEQISMDTLSIDDSWSLFKRHAFENMNPIGHPEIEEVGKQIAAKCKGLPLALKTLAGMLRSKSEVEGWRRILK…	GCA_002271885.2_ASM227188v2_protein	Capsicum baccatum cv. PBC81	Chili pepper	Capsicum	baccatum
PHT35197.1	CHAIN	chain	1	1328	(CC)(NBARC)(LRR)	NLR	CC-NLR	CNL	MEIGLAVGGAFLSSALNVLFDRLAPHGDLLNMFQKNKNDVRLLKKLKMTLVGLQVVLSDAENKQASNQHVSQWLNELRGAVDGAENLMEQVNYEALRLKVEGRHQNLAETNNQQVSDLKLNLSDDYFLDIKEKLEETIETLEDLQKQIGDLGLQKHLDLGKKLESRTPSTSLVDESKILGRMIEKERLIDRLLSSDSNGENLTVVPIVGMGGVGKTTLAKIVYNDKKVKDHFGLKAWFCVSEAYDAFRITKGLLQEIGSFDLKDDNNLNQLQVKLKESLKGKRFLVVLDDLWNDDCDEWDDLKNLFVQGAMGSKILVTTRKEDVALMMGNGAINVKTLSDEVSWDLFKQHSLKNRDPEEHPELEEVGKQIADKCKGLPLALKALAGILCRKSEVYEWKN…	GCA_002271885.2_ASM227188v2_protein	Capsicum baccatum cv. PBC81	Chili pepper	Capsicum	baccatum
PHT35208.1	CHAIN	chain	1	1397	(CC)(NBARC)(LRR)(LRR)	NLR	CC-NLR	CNL	MALQSDKRRLINRPWPLENIGNSLGGAYANIGDSLGGAYANIGNSLGGAYANIGDSLGGAYVNIGNGMGGAYISEMAEIALAVGSAVGGAFMNVLFERLASRIVLSDAENKQASNQRVREWLNKLQSAVDSAENLMEEVHYEALKLEVEGQHQNLAETCNQQVFRFFSECCGRRLRDDFFLNIKGKLEGTIKTLEDLQKQIGDLGLKEYFGSGTRATRTPSTSMVEPDVFGRQNEIKQLIDRLTSTEASEKNLTVLSIVGMGGLGKTTLAQAAYNDEKVQSHFKLKAWICVSQTYDAFKISKGLLQAFNSSDLKDDNNLDQLQVKLKESLKGNRFLIVLDDMWNENYNQWKDLWNIFVQGGIGSKIIVTTRNVRVALMMRAEQISMDTLSIDDSWSLFE…	GCA_002271885.2_ASM227188v2_protein	Capsicum baccatum cv. PBC81	Chili pepper	Capsicum	baccatum
PHT35218.1	CHAIN	chain	1	793	(CC)(NBARC)(LRR)	NLR	CC-NLR	CNL	MEIGLAVGGAFLSSALNVLFDRLAPHGDLLNMFQKYKHDVRLLKKVKMTLVGLQAVLSDAENKQASNQHMSQWLNELRDAVDGAENLMEEVNYEALRLKVEGQLQNLVGSSNLSLSDDFFLNIKEKLEDTIETLEDLQKKIGLLGLQKYLDSGKKIETRTPATSVVESDVFGRQNEIERLIDRLTSKEATEKNMTAVPIVGMGGVGKTTLAQAVYNDKKVTNHFGLKAWICVSETYDAFEISNGLLQAFDSFDLKDDSNLNELQVKLKESLKGKRFLIVLDDMWNENYIQWNKLWNIFIQGGIGNKIIVTTRKESVALMMGSWAINVGILSSEASWALFKRNSLENRDPLKEHLELEEVGKQIADKCKGLPLALKALAGSLRCKSEMDEWTDVLRSEMW…	GCA_002271885.2_ASM227188v2_protein	Capsicum baccatum cv. PBC81	Chili pepper	Capsicum	baccatum
PHT35252.1	CHAIN	chain	1	598	(CC)(NBARC)	NLR	CC-NLR	CN	MEIGLAVGGAFLSSALNALFDRLAPHDDLLKMFRKHKHDDGLLEKLEGVLRGLQIVLSDADNKQASDPRMGQWLNKLQSAVDSAENLMEEVNYEALRLQVEGHHQNLAETSNQQVFRFFSEALGGRRLSDDFFLNIKEKLEGTIKSLEELEKQIGHLGLQRYFDLGKKLETRTSVVESDVFGRQDEKKELIDRLTSKEASEKNLTVVPIVGMGGMGKTTLAKAAYSDEKVQSHFNLTAWFCVSEPYDAFRITKGLLQDMGSFDLKDDNNLNRLQVKLKEKLNGKRFLIVLDDVWNDNYNEWDDLRNIFVDGNIGSKIVVTTRKESVALMMGIGAINVRTLSDEASWALFRRHSLENRDPMEHPELEEVGKQIAAKCKGLPLALKTLAGMLRSKSEIEVW…	GCA_002271885.2_ASM227188v2_protein	Capsicum baccatum cv. PBC81	Chili pepper	Capsicum	baccatum
PHT35255.1	CHAIN	chain	1	1307	(CC)(NBARC)(LRR)	NLR	CC-NLR	CNL	MDIGLAVGGAFLSSALNVLFDRLAPHGDLLKMFQKNKHDVGLLERLEDILLGLQIVLSDAENKQASDPLVRKWLNKLQRAVDGADNLLEEVNYEALRLKVEGQHQNLAETSNHQVSDLNLSLSDDFFLNIEEKLKDTIKKLEVLEKQIGRLGLQKHFDSGKKIETRIPSTSLIDESDVFGRKNEIEELIDRLLSKDTSEKSPTVVPIVGMGGVGKTTLAKAAYNDEKVKSYFNLKAWFCVSEPYDAIRITKGLLQEIGSYDLKNGNNINQLQVKLKESLKGKRFLIVLDDMWNDDYNEWNDLRTPFVQGDMGSKIIVTTRKKDVAGMMGSGSVNVGTLSREASWALFKRHSLENRDPKEHPELEEVGKQIADKCKGLPLALKTLAGFLSSKSEVDEWTN…	GCA_002271885.2_ASM227188v2_protein	Capsicum baccatum cv. PBC81	Chili pepper	Capsicum	baccatum
PHT35257.1	CHAIN	chain	1	945	(CC)(NBARC)(LRR)	NLR	CC-NLR	CNL	MEIGLAVGGAFLSSALNVLFDRLAPHGDLLKMFQKNKHDARLLKKLKTTLFGVRTVLSDAENKQASNRDVSRWLNELRDAVDGAENLMEEVNYEALRLKVEGRLRNLAETSNQQVSDLKLSLEDTIKEKLEDTIETLEDLQKQIGHLGLKEHFASTKRESRTPSTSVVEPDVFGRQNEIERLIDRLTSEASEKNLTVVPIVGIGGVGKTTLAKAAYNDEKVIDHFDLKGWFCVSEAYDALRIAKGLLQEIGSFDSNVDDNLNQLQVKLKEKLNGKRFLIVLDDVWNDNYREWDDLRNLFVQGATGSKIIVTTRKVNVAQMMGSGAINVGILSSEASWALFKQHSLENRDPPKEHPELEEVGKQIADKCKGLPLALKAIAGTLCCKSEVDEWKDILRSEI…	GCA_002271885.2_ASM227188v2_protein	Capsicum baccatum cv. PBC81	Chili pepper	Capsicum	baccatum
PHT35298.1	CHAIN	chain	1	555	(CC)(NBARC)	NLR	CC-NLR	CN	MVYASVASLMRTIESLLTSNSPMQYLRDHREFCSLHEKVSSLEVFLKNFEKNNVTGEMTDLEVQIREVANSIEQTIQLRVTEVVLANDENLRDKAHERLLDSLQQVAEDIDHIWKESTKIQDKGKQVSKESLVQCLSRTNDNPNVKNNMVGRHDQRKRLVDLTRSYSGEPKVIPIVGIGGIGKTTLAKEVYNDACIRSHFDVCAWATVSQQHNVKEILLSLLRSTKCDTFDIDDEAELADMLQKSLKGKRYLIVMDDIWSKEVWDDIRQCFPSQNNGSQILLTTRNKEVACYADTENLSLQMGFMDQDESWNLFKSTAFTNESLSSEFETIGKQIAKKCHGLPLTIVVVAGLLKSKRTIEDWENVTKDVKSFVTNDPDDQCSHVLGLSYNHLTSDLKTC…	GCA_002271885.2_ASM227188v2_protein	Capsicum baccatum cv. PBC81	Chili pepper	Capsicum	baccatum
PHT37098.1	CHAIN	chain	1	821	(CC)(NBARC)(LRR)	NLR	CC-NLR	CNL	MEAYIAVISLLQTLEQFQERHPVLIQGQTAKTLESLHNTAEYFQNFLEEASKSRFDPEKIKSFEEIIRSAANDAEDVIEMCWTCVNASESSLNKNLRRNLRPVVKRINTIRNEVMETLSDFSTSSRNDHPFLESVGDFFIDSTSSRSNRMLQHLEGDIVQGLDEDLEIIVRRLTEPLSDLEIVTISGMGGIGKTTLARKAHDHLKIRYHFDIRVWVTISQVYGSRNVLLEALHCISKQTNIYIEKDYEKKDDNELADLVQKKLKGPRYLVVVDDIWSTDVWDSIRAIFPDCNNRSRILLTTRETKVAIYVNPVSPHEMNTLNLENSWKLLRDKVFGPKYDHPPELEEIGKQIAEKCQGLPLTISVIAGHLSKVARTLESWMDVSRTMGEIIASHPDKCL…	GCA_002271885.2_ASM227188v2_protein	Capsicum baccatum cv. PBC81	Chili pepper	Capsicum	baccatum
PHT37344.1	CHAIN	chain	1	879	(CC)(NBARC)(LRR)	NLR	CC-NLR	CNL	MEAYIAVISLLQTLEQFQERHPVLIQGQTAKTLESLHNTAEYFQNFLEEASKSRFDPEKIKSFEEIIRSAANDAEDVIEVCWTCVNASESSLNKNLRRNLRPVVKRINTIRNEVMETVSDFSTSSRNDHRFLESVGDFFIDSTSSRSNRMLQHLEGDILQGLDEDLEIIVRRLTETLSDLEIVTISGMGGIGKTTLARKAHDHLKIRYHFDIRVWVTISQVYGSRNVLLEALHCISKQTSIDIEKDYEKKDDNELADLVQKKLKGPRYLIVVDDIWSTDVWDSIRAIFPDCNNRSRILLTTRETKVAIYVNPVSPHEMNTLNLENSWKLLRDKAFGPKYDHPPELEEIGKQIAEKCQGLPLTISVIAGHLSKVARTLESWMDVYRTMGEIIASHLDKCL…	GCA_002271885.2_ASM227188v2_protein	Capsicum baccatum cv. PBC81	Chili pepper	Capsicum	baccatum
PHT37354.1	CHAIN	chain	1	474	(CC)(NBARC)	NLR	CC-NLR	CN	MTFTGCYNNTAEYFQNFLEEARKSRFDPEKIKSFEEIIISAANDAEDFIEMCWTCENASESSLNKNLRPAVERINIIKNEVMEIVSDFSTSSHDMDAHQALESVGDFLIDSTSSRSNWMLQHLEGDIVQGLDGDLEIIVRILKEPLSYLDIVTISGMGGIGKTTLARKAHDHLKIRYHFGIRVWVTISQVYGSRNWLLEALHCLSKKTNIEIEKDCEKKDDNELADLVQKTLKVRRYLVVVNDIWSTDVWDSIRAIFPNCNNRSRILLTTRETKVAIYANPDSRHEMNHLNLENSWKLLRDKVFGPEYDHPPELEEIGKQIAEKCLGLSLTISVIARHLSKVARALESWMDVSRTMGEIIANHPDKCLGVLGLSYHNLPNHLKPCFLSMGSFPEDYQVT…	GCA_002271885.2_ASM227188v2_protein	Capsicum baccatum cv. PBC81	Chili pepper	Capsicum	baccatum
PHT37424.1	CHAIN	chain	1	618	(CC)(NBARC)	NLR	CC-NLR	CN	MADAVVEFLLLNLKQLLLYHVDLLSGVKDQVESLHRELSLMKAFLKDSREKRSEYEYVRELVSQITVVAYEAEDIIDTFVTNAAMQKARSTVRRAFHVFDHSSMLRNVAKEIESIKVKVKEIYDKKMFGIQNLHDGESSRRSPPLKRVPIVEEENVVGFDEEAKTMRSLLTNGSEELQIISIVGMGGLGKTTLAKKVYTDPSIEYHFYNRAWIYVSQQYSRKEVFLGILDSLSLITDEMYKMNDEKLAIELSSHLRSKRYLVVIDDVWTMEAWDDLKMAFPNTASGSRILLTTRNRDVASYANPEGSPHHLRFLTNEESWELLSKKVFRKGSCPLELEDIGLQIAKKCYGLPLAIVVVSGLLLKKEKRCDWWKKVANDVSSYVARDPKQCMDVLELSYK…	GCA_002271885.2_ASM227188v2_protein	Capsicum baccatum cv. PBC81	Chili pepper	Capsicum	baccatum
PHT37486.1	CHAIN	chain	1	858	(CC)(NBARC)(LRR)	NLR	CC-NLR	CNL	MADAVVEFLLLNLKQLLLYHVDLLSGVKDQVESLHRELSLMKAFLKDSREKRSEYEYVRELVSQITVVAYEAEDIIDTFVTNAAMQKARSTVRRAFHVFDHSSMLRNVAKEIESIKVKVKEIYDKKMFGIQNLHDGESSRRSPPLKRVPIVEEENVVGFDEEAKTMRSLLTNGSEELQIISIVGMGGLGKTTLAKKVYTDPSIEYHFYNRAWIYVSQQYSRKESHLRSKRYLVVIDDVWTMETWDDLKMAFPNTASGSRILLTTRNRDVASYANPEGSPHHLRFLTNEESWELLSKKVFRKGSCPLELEDIGLQIAKKCYGLPFAIVVVSGLLLKKEKTRDWWKKVANDVSSYVARDPKQCMDVLALSYKHLPDHLKVCFIYFGIFPEDFEIPVWKLLR…	GCA_002271885.2_ASM227188v2_protein	Capsicum baccatum cv. PBC81	Chili pepper	Capsicum	baccatum
PHT37825.1	CHAIN	chain	1	781	(CC)(NBARC)(LRR)	NLR	CC-NLR	CNL	MADAVVEFLLLNLKQLLLYHVDLLSGVKDQVESLHRELSLMKAFLKDSREKRSEYEYVRELVSQITVVAYEAEDIIDTFVTNAAMQKARSTVRRAFHVFHHSSMLRNVAKEIESIKVKVKEIYDKKLFGIQNLHDGESSRRSPPLKRVPIVEEENVVGFDEEAKTMRSLLTNGSEELQIISIVGMGGLGKTTLAKKVYTDPSIEYHFYNRAWIYVSQQYSRKEVFLGILDSLSLITDEMYKMNDEKLALELSSHLRSKRYLLVIDDVWTMEAWDDLKMAFPNTASGSRILLTARNRDVASYANPEVSGLLLKKEKTRDWWKKVANDVSSYVARDPKQCMDVLALSYKHLPDHLKVCFIYFGIFPEDFEIPVWKLLRLWTGEGFIQQMGQECLEDTAEEY…	GCA_002271885.2_ASM227188v2_protein	Capsicum baccatum cv. PBC81	Chili pepper	Capsicum	baccatum
PHT38427.1	CHAIN	chain	1	887	(CC)(NBARC)(LRR)	NLR	CC-NLR	CNL	MADAVVEFLLLNLKQLLLYHVDLLSGVKDQVESLHRELSLMKAFLKDSREKRSEYEYVRELVSQITVVAYEAEDIIDTFVTNAAMQKARSTVRRAFHVFDHSSMLRNVAKEIESIKVKVKEIYDKKMFGIQNLHDGESSRRSPPLKRVPIVEEENVVGFDEEAKTMRSLLTNGSEELQIISIVGMGGLGKTTLAKKVYTDPSIEYHFYNRAWIYVSQQYSRKEVFLGILDSLSLITDEMYKMNDEKLAIELSSHLRSKRYLVVIDDVWTMEAWDDLKMAFPNTASGSRILLTTRNRDVASYANPEGSPHHLRFLTNEESWELLSKKVFRKGSCPLELEDIGLQIAKKCYGLPLAIVVVSGLLLKKEKTRDWWKKVANDVSSYVARDPKQCMDVLALSYK…	GCA_002271885.2_ASM227188v2_protein	Capsicum baccatum cv. PBC81	Chili pepper	Capsicum	baccatum
PHT38428.1	CHAIN	chain	1	795	(CC)(NBARC)(LRR)	NLR	CC-NLR	CNL	MAHAAVVSLQQKLHEMLVDENSWFVMLDKNFRFLREVVSFWHAFLEDSLSKRNAPEAVEHLESRVKYLGTQLLDRINLYELEKRSPDFNPLNSKVFPDYIVTAASDSIKEYLMKVMNGPNDIDALTTWNTVESDSECTPHLQDTVLDLDNDLLTIKSRLIGPPSKLDVVSIIGMGGIGKTTLARQVYDDIYMEHHFYIRAWITVSQMHQRREMLLGILRYFSLVNDNTYRKSTEQLAEQVYRSLKERRYLIAMDDVWDTNAWDDMKRSFPDDKNGSRVILTSPLANVFGRETCPPELEKATVQVVKKCEGLPLAIVVVSGFCSKISKMRGRWEDVAHKIGQVVSRDTEECPNLLVLSYNHLPQRLKPCFLYMGAFPKNFEISVSRLIKLWIAAEFVKCT…	GCA_002271885.2_ASM227188v2_protein	Capsicum baccatum cv. PBC81	Chili pepper	Capsicum	baccatum
PHT39058.1	CHAIN	chain	1	1222	(CC)(NBARC)(LRR)	NLR	CC-NLR	CNL	MVQNDIDDAIDQIGMIKSGGDLSSVEVDHIEKLELELRFLRTFIKYKNVLLPDFLVKITRTAQRIVKKLDFGRIPDECRTNVNAERLVSQLQEFVEGNTSSMCNFELDDSGPTKYMDSLNKNLNDSLRHLFGVSTPYRTKEMKILKKQLTFIQKKMRFLRYLYDTEINGYVGHEKLNGLRTQIQLMDETMGHFYLSLWYGGDQTHVSCSLCLIVLVELELKKIFLGELKASKFTQSKTFREKKLPKGFSHHLHSLLRHLKNFVSARNIDVTVEFLLVFLGDVPNHVINGKRLNEVLAKIGVVVGDILCVIKEDAIKIDDAMIQILEKIEDLKEDAEERYKSLKYSPSSEFPTVGGLSFLDSFLRKLNDMLRSESSLDFIMKPYIGILDEDLSYLTSVFR…	GCA_002271885.2_ASM227188v2_protein	Capsicum baccatum cv. PBC81	Chili pepper	Capsicum	baccatum
PHT39118.1	CHAIN	chain	1	1101	(CC)(NBARC)(LRR)	NLR	CC-NLR	CNL	MAEILFDLGAEILKSLGSLAAEEVGSIYGLADELDKLSDTVSSIQAVLIDAEEQQGSSNLVKDWIKRLKKVFFEADDLLDDVAIEVKHRKLFNKVGIFFSKSNPIIYNYKISHRLKSIRRNLELIANDKASLNLVEMRQQPLLPEPYSVQLNLDRETYSFVPEGEVIGRSDDKKKIVDFLLDSKVEDNVVVISIVGLGGLGKTTLAQCVYNDKMIKKNFDKALWVCVSDVFKVKKVAEKIVESGGGEKANYLQLNAVQNDLREMLDGKKYLLVLDDVWNEDYLKWLNLKNMLIGGAKGSKILVTTRSDMVAEVSGSVHKHKLGVLSEEEAWTFFEKIVFECNKEHENSNLVKIGKEIVRKCGGVPLAIRTVGSLLRLKRTEDEWMYFKNQDLSSITRGG…	GCA_002271885.2_ASM227188v2_protein	Capsicum baccatum cv. PBC81	Chili pepper	Capsicum	baccatum
PHT39141.1	CHAIN	chain	1	1186	(CC)(NBARC)(LRR)	NLR	CC-NLR	CNL	MAEILFDLAAEILKILGSLAAEEVGSIYGLCDELKNLSATVSSIQAVLIDAEEQQGSSNLVKDWINRLKKVFFEADDLLDDVATEVKHRKLFNKVDIFFSKSNPIIYNAKISHRLKSIRRDLDVIAKDKTSLNLVERRKQPLLPEPYSVQLNLDRETYSFVPEGEVIGRSDDKNKIVDFLLNSKVEENVVVISIVGLGGLGKTTLAQCVFNDEMIKKNFDKTLWVCVSDVFEVKMIAEKMIESGVGEKANYLQLDAVLNEVRKMLDGKKYLLVLDDVWNEDPLKWSRLKNMLIGGAKGSKILLTTRSDLVAEVSGSVHQYKLGDLSEEDAWTLFEKMAFGCNKESENLNLVEIGKEIVRKCGGVPLAIRSVGSLLRLKRTEDEWMYFKNKDLSNIIRGG…	GCA_002271885.2_ASM227188v2_protein	Capsicum baccatum cv. PBC81	Chili pepper	Capsicum	baccatum
PHT39143.1	CHAIN	chain	1	829	(CC)(NBARC)(LRR)	NLR	CC-NLR	CNL	MKPHICVIEKEFSSLTSTFREHEVLKDLQRSIINLAYEAEVAIDSILVQHNVLWHLFFSLPTIIKEIKHINAEVNKMWSENLSLKSCHVVDPSEHLPTQHSNPVNDEEMVGFEIAAEKLIQYLTRGTSEQDVIPIVGMGGQGKTTIARKLYNDNIIVSHFDVRAWCIVSQRYNRRGILQEIFSQVTGSKDNGDEVGELAHKLKKSLTGKRYLIVLDDMWDCMAWDELRLCFPDGNRSRIVITTRLEKVSTHVMNHTDPYFLPFLTPEESSQLLQKKVFPREGFPPELEDVSLAVAKRCKGLPLVVVLVAGIIKKKKMKEYWWHEVKKSLLSYLDESEGYGLSTMKLSYDNLPDYLRPCLLYMGMFPEDARIPVSKLINLWIAEGFVQNIDSGISMEEAA…	GCA_002271885.2_ASM227188v2_protein	Capsicum baccatum cv. PBC81	Chili pepper	Capsicum	baccatum
PHT39208.1	CHAIN	chain	1	1136	(CC)(NBARC)(LRR)	NLR	CC-NLR	CNL	MVQNEIDDALDQLGMIKSGGDLSSIEVDQIEKLELRLRFLRTFIKYKNVLLPDSLVKITRTAQQTVEKLDFGKIPDECRTNINMERLVSQLQEFVEGNTSSMYNFEMDDSDPTKYMDYLDKNLNDLLRLLLHVPDPDMTKEVKILKKKLTYIQKRMRFIRYLYGTEINGCVGHEKLKGLRTQIQLMAETVGHFYLSLCYDEDHTLVSSCLCLIVLVELEMKKIFRGELKASKFTQSKTFREKKLPKGFSHHLNSLLVYLRNKKLKNFASAQDIDVAIEFLLVSLSDVPNHVINGKRLNEVLEKIGVVVGDILCVIKEDANKIDDAMIQILEKIEDLKADAEERYKSLKYSPSDEFPTVGGLSFLHSFLRKLIDTLKSESSSDFMMKPYIGTLDEDLSYL…	GCA_002271885.2_ASM227188v2_protein	Capsicum baccatum cv. PBC81	Chili pepper	Capsicum	baccatum
PHT39341.1	CHAIN	chain	1	858	(CC)(NBARC)(LRR)	NLR	CC-NLR	CNL	MADILLTAVINKFVEIAGNLLFQEGASLYWLKEDIDWLQREMRHIRAYIDDANAKATRGDLRVKNLIKDIQELAGDVEDLLDEFLPKIQQSNKCEGTICCLKTTGIPSRASFANEFAMEIEKIKKRVADIDRVRTTYNIIDTSNNNDCIPFDRRRLFLYIDETEVVGLDDDFNMLQAKLLDQHSPYGAVSIVGMPGLGKTTLAKKLYRHIRDQFECSGLVYISQQPRVGEILLDIAKQVGLPEGERKDNLESNLRSLLKIKRNVILLDDIWDIEIWDDLKLVLPECDSKMGSRIIITSRNSDVGRYIGGDSSLHVLQPLDSENSFELFTKKICNFDNDDWANTSPDLVNIGRNIVGRCGGIPLAIVVTAGMLRARERTEHAWSRVLESMSHIIQDKCAK…	GCA_002271885.2_ASM227188v2_protein	Capsicum baccatum cv. PBC81	Chili pepper	Capsicum	baccatum
PHT39396.1	CHAIN	chain	1	877	(CC)(NBARC)(LRR)	NLR	CC-NLR	CNL	MADILLTAVINKFVEIAGNLLFQGGGDLYWFKDDIDWLQREMRHIRAYIDDAKDKATGGDLRVKNLLKDIQELAGDAEDLLDEFLPKFQQSNKCKGSICREFAMQIEKIKKRIDDIDHVRTTYSIINTSNNNNDCIPLDRRRLFLYAGETEVIGLDDDFNMLQDKLLDQDLPYGVVSIVGMPGLGKTTLAKKLYRHVRDQFECSGLVYVSQQPREREILLDIAKQVGVTEEERKDNLEDNLKSLLTKKRYVILLDDIWDVEIWDYLKLYLPECDSKIGSRIILTSRNSNIGRYVGGGTSLHVLQPLDSKNSFELFTNKIFHFDNNDWANASQDLVNIGRDIVGRCGGIPLAIVVTAGMLRARERTEHAWKRVLESMGHKIHDGCAKVLALSYNDLPIAS…	GCA_002271885.2_ASM227188v2_protein	Capsicum baccatum cv. PBC81	Chili pepper	Capsicum	baccatum
PHT39397.1	CHAIN	chain	1	857	(CC)(NBARC)(LRR)	NLR	CC-NLR	CNL	MAEILLTAVINKTLDIAGNRLFQEGTHLYSLKEDIDWLQREMRRMRAYIDDAKEKATGGDSRVKNLIKDIQELAGDAEDLLDEFLPKIQQSNKCKGAICRLKTACIPSCASFADEFAMEIEKMKKRVVDIDRVRTTYNITDTSNNNDCIPFDRRKLFLHVDETEVIGLDDDFNKLQARLLDKKLPYGVVSIVGMPGLGKTTLAKNLYRHVRDQFECSGLVYVSQQPRAGEILLDIAKQVGLTEERVDSLENNLRSLLKRKRYIFLLDDIWDIEIWDDLKLVLPECDSKNGSRIIITSRNSNVGRYVGGDSSLHVLQPLDSKNSFELFTKKICSFDNNDWANASPDLVNIGRNIVGRCGGIPLAIVVTVGMLRARERTEHAWSRVLERMGHIIQDKCSKV…	GCA_002271885.2_ASM227188v2_protein	Capsicum baccatum cv. PBC81	Chili pepper	Capsicum	baccatum
PHT39399.1	CHAIN	chain	1	744	(CC)(NBARC)(LRR)	NLR	CC-NLR	CNL	MLGLPISSKLPPVYRPSCLRYSWKSALSRRNAFVFFERGHRLAAERNETFQAYKDDAKDKATEGDSRVKILIKDIQELAGDVEDLLDEFLPKIHQSNKCKGAICCCLKTACIPSHASFANEFAMEIEKIKKRVVDIDRVRTTYNIVDTSNNNNDCIPLDRRRLFLYADETEVIGLDDDFNMLQAKLLDQDLPYGVVSIVGMPGLGKTTLAKKLYRHVRDQFVCSGLVYVSQQPRGREILLDIAKQVGVTEEASQDNLEDNLKSLLKTKRYVILLDDIWDVEMWDYLKLYLPECDSKIGSRIILTSRNSNIGRYVGGDTSLHVLQPLDSKNCFELFTTKIFHFDNNDWASASPNLVNIGRDIVGRCGGIPLAIVVTAGMLRARERTEHAWKRVIESMGHK…	GCA_002271885.2_ASM227188v2_protein	Capsicum baccatum cv. PBC81	Chili pepper	Capsicum	baccatum
PHT39400.1	CHAIN	chain	1	876	(CC)(NBARC)(LRR)	NLR	CC-NLR	CNL	MAEILLTAVINKAVDIAGNLLFQEEMHLYSLKDDIDWLQREMRRMQAYIDDAKDKATEGDSRVKILIKDIQELAGDVEDLLDEFLPKIHQSNKCKGAICCCLKTACIPSHASFANEFAMEIKKIKKRVFDIDRARTTYNIVDTSNNNSDCIPLDRRRLFLYAGETEVIGLDDDFTVLQAKLLDQDLPYGVVSIVGMPGLGKTTLAKKLYRHVRDQFECSGLVYVSQQPRGREILLDIAKQVGVTEEERKDNLEDNLKSLLKTKRYVILLDDIWDVEIWDYLKLYLPECDSKIGSRIILTSRNSNIGRYVGGDTSLHVLQPLDSKNSFELFTTKIFHFDNNDWASASPNLVNIGRDIVGRCGGIPLAIVVTAGMLRARERTEHAWKRVSESMGHKIHDEC…	GCA_002271885.2_ASM227188v2_protein	Capsicum baccatum cv. PBC81	Chili pepper	Capsicum	baccatum
PHT39401.1	CHAIN	chain	1	674	(CC)(NBARC)(LRR)	NLR	CC-NLR	CNL	MAEILLTAVINKAVDIAANLLFQEGTHLYSLKEDIDWLQREMRHIQAYIDDAKAKATEGNSRVKILIKDIQELAGDVEDLLDEFLPKIQQSNKCKGAICCCLKTTCIPSHASFADEFAMEIEKIKKRVVDIDRVRTTYNIMDTSNNNNDCIPLDRRRLFLYADETEVIGLDDDFNVLQAKLLDQDLPYGVVSIVGMPGLGKTTLAKKLYRHVRDRFECSGLVYVSQKPREREILLDIAKQVGVTEEERKDNLEDNLKSLLKTKRYVILLDDIWDVEIWDYLKLYLPECDSKIGSRIILTSRNSNIGRYVGGDTSLHVLQPLDSKNSFELFTTKIFHFDNNDWANASPNLVNIDRDIVGRCGGIPLAIVVTAGMLKARERTEHAWKRVIESMGHKIHDGC…	GCA_002271885.2_ASM227188v2_protein	Capsicum baccatum cv. PBC81	Chili pepper	Capsicum	baccatum
PHT39417.1	CHAIN	chain	1	895	(CC)(NBARC)(LRR)	NLR	CC-NLR	CNL	MDDSDPTKNMDYLDKNLNDLLRLLLHVPDPDMTKEVKILKKKLTYIQKRMRFIRYLYGTEINGCVGHEKLKGLRTQIQLMAETVGHFYLSLCYDEDHTLVSSCLCLIVLVELEMQKIFRGELKASKNKKLKNFASAQDIDVAIEFLLVSLSAVPNHVINGKRLNEVLEKIGVVVGDILCVIKEDANKIDDAMIQILEKIEDLKADAEERYKSLKYSPSDEFPTVGGLSFLDSFLRKLIDTLKSESSSDFMMKPYIGTLDEDLSYLTSVFRDVPKVHHKDEEILKDLQRRTVNLAYEAEVSIDSILVQYNALSHFFCSLPAIIKESKQILAKVKEMSFQNLPLKPFSVVEPSKHLPTHRSNHVNDEEIVGFENESEKIIQYLIRGTHEIDVVPIVGMGGQ…	GCA_002271885.2_ASM227188v2_protein	Capsicum baccatum cv. PBC81	Chili pepper	Capsicum	baccatum
PHT39443.1	CHAIN	chain	1	931	(CC)(NBARC)(LRR)	NLR	CC-NLR	CNL	MYLENKKLENFPNNIDMAIEFLLVFLDADVSNHVNNGNWLNEVMEKVAAIAGDVLYVIQKLLPRSIDKDATSEIDIFSMQILEKTKDLKAPVESNYKSLKFTPSQFRCTCGGLRFLDSRLSKLNEMLKSKSDLDFLMKPLFDNLERELSTLTSILEEELSSLSSIFRDVAKVHHEHVILKDFQRRTVSLAYEAEVGIDSILVHYNVFWHIFCSLPTILKEIKQINAEVTEMWSADVALKPHYVVDPSKHLPSQHSNPVSDDDEIVGTEKLIRHLTRGTSELDVIPIVGMGGQGKTTIARTVYDDKIIVSHFDIRAWCVISQRYNLRDLLQKIFSQVTGSMDEGEKDDILADKLRKSLIRKRYLIALDDMWDGMAWDDLRLCFPDCGNNSRIIVTTRLEK…	GCA_002271885.2_ASM227188v2_protein	Capsicum baccatum cv. PBC81	Chili pepper	Capsicum	baccatum
PHT39445.1	CHAIN	chain	1	1242	(CC)(NBARC)(LRR)	NLR	CC-NLR	CNL	MAQKDIEDMLDHLRSIKSGGDLNSDKINQIETLEMELRFLRTFTKYNHVLLPDSLVGITKKAKLVVEMLHTVFDGMPVECKTNLNLERLVSHLMEFVEDNTSSRFNYELNDSDLSEYLEFLNMSLNDSPRYLDKSDPLLRKGKVRFWKQLKFIHQKMKFLRYLYDTEMNGCVDHEKLKGLRTRIQFMADKVGQFCLALRLHEDVDDNIESKPPFLLCLVVLVELEMKNIFLSELKTSKLPQSKIFECMVLPPGFSHQLYNLLMYLRKQKRKGFHSDLSAQNIDVAIEFLLLFLGDESDHVIHGTMMNEVLEKAGSLVGDILCAIQRLSPSTIIKDDASEINLWSIQISEKAENLKAQLEEYYKSLTFIPSQFPTAGGLSFLDSLLRKLNEMSRSESGLD…	GCA_002271885.2_ASM227188v2_protein	Capsicum baccatum cv. PBC81	Chili pepper	Capsicum	baccatum
PHT39462.1	CHAIN	chain	1	915	(CC)(NBARC)(LRR)	NLR	CC-NLR	CNL	MADVALQLAVEILVPIIKETWKLIDSGKEDSANELLGELNRLKAFLQDAAKYRQSNSEQWKNFVKEVQVMVYEAEGLIDKLMVEMKLHQKKNKFEQIVDLKYHKTLKDLVEDIKAILGKVKKIREANLQAFQAKPILDYQPEIVAPGTQDTLLEENKVVGFDEEAKVVIKRLVKGTKDLDVIPVVGLPGLGKTTLAIKISKDPQVSYDFFLTIWVSVGPQSKLKGVFLSILKAFKKQTTEYQDMDVKELPKIICEFIDKGGKCLIVLDDVWTTDVVDAVMNVFPEKSKGHRIMITTRDGRIGRYANANPHMLKFLEMEESFQLLVNRVFGSNIRRCPEELIEHGESIAKQCFGVPLAVVVIAGALRGRTSKSDWKMVEDNVKHLINKDDDPKSCLKFVE…	GCA_002271885.2_ASM227188v2_protein	Capsicum baccatum cv. PBC81	Chili pepper	Capsicum	baccatum
PHT39463.1	CHAIN	chain	1	1209	(CC)(NBARC)(LRR)	NLR	CC-NLR	CNL	MVQNDIDDALDQLGMIKSGGDLSSVELDEIEDLELELRFLRTFIKYKNVLLPDSLVKITEKAQRIVKEIDFGIIPDELISQLQEFVEGNTSSMCNFELDDSDPTKYMDYLDENLNDSLRLLFGEPDPDMAKEVKILKKQLPYIQKRMRFLRYLYGTEINGCVGHEKLKGLRTQIQLMAENVGHFYLSLFGDEDHTLVSSCLCLIVLVELEMKKIFHGELKASKFTQSKTFREKKLPKGFSHHLNSLLVNLRNNKLKNVASALNINVAIEFLLVFLSDVPNHVINGKRLNEVLVKIGVVVGDMLCVIKEDASKTDDAMIQILDKVEDLKVEVEEMYKSLKYSPSNEFPTVGGLSFLHSFLRKLNDMLKSESSLDFMMRPYIRILDEDISYLTSVFRDVAN…	GCA_002271885.2_ASM227188v2_protein	Capsicum baccatum cv. PBC81	Chili pepper	Capsicum	baccatum
PHT39464.1	CHAIN	chain	1	769	(CC)(NBARC)	NLR	CC-NLR	CN	MIKSGDDLSSVEVGQIERFEMGLRFLRTFIMYNHVLLPDSLVKITRTAQQIVEALDFGRITDECRTNINEERLVSQLQEFVEGNISSMCNFELDNSDPTKYMDYLDMNLNDLLRLLFGKPDTNMLKMQLTYIQKRMRFLRYLYGTEINGCVGHEKLKGLRSQIQEKKLPKGFSHHLGSLLVYLRNNKLKNFASSRDINVVIELLFVFLSDVPNHVINGKRLNEVLSKIEVVVGDILCVIKEDANKIDDAMIQIFEKVEDLKADVEERYKSLKYSPSNEFPIVGGLSFLPSFLRKLNDMLKYESSLDFMMRPYIRILDEDLSYLTSVFRDVANAQHKHEEILIDLQRRTVNLAYEAEVKEMSFQNLPLKPFSVVEPSKHLPTHRSSPVNDEETVGFENES…	GCA_002271885.2_ASM227188v2_protein	Capsicum baccatum cv. PBC81	Chili pepper	Capsicum	baccatum
PHT39475.1	CHAIN	chain	1	902	(CC)(NBARC)(LRR)	NLR	CC-NLR	CNL	MQILEKTKDLKAPVESYYKSLKFTPSQFPTVGGLRFLDSLLSKLNEMLKSKSDLDFLMKPVFDNLERELSSLTSIFRDVAKMHPEHGILKDFLRRTINLAYEAEVAIDSILVHYNVFWHIFCSLPTISKEIKQINAEVAKMWSGDVALKPHYVVEPSKHLPIQHSNPMSDDDEIVGFEIATEKLIWHLTRGTRALDVIPIVGMGGQGKTTIAGKVYDNKIIVSHFDVRAWYVISQRYNRRDLLQKIFSQVTGSMDEGEKDDILADKLRKNLIKRRYLIVLDDMWDVNAWDDLRACFLGGRNSSRIIVTTRLEKVGVQVKCHTDPYYLPFLTTEESCKLLHKKVFQTVDCPLKLHEVSQRVAEKCKGLPLVVVLVAGIIKKRKMEESWWNTVKDGIFDYL…	GCA_002271885.2_ASM227188v2_protein	Capsicum baccatum cv. PBC81	Chili pepper	Capsicum	baccatum
PHT39594.1	CHAIN	chain	1	865	(CC)(NBARC)(LRR)	NLR	CC-NLR	CNL	MAYASLSSLMHTLEQLLQPNQRLVCASCIQPHVESAQQSLCSLQFFLEDTTKEIKDTETLKVLEKRIRDVIYKVEDKVDSSLRSIIILADCREKRERACRSFYEELLKVEKEVYFLKKEVMLIEFRRHGSDRKELARTSSSSTRYATGPSTIVGMEDDFKTVVDHLTAQTDELTVTPVVGMGGIGKSTLATRVYHDQFIGHRFDTCAWVTVSENYNERQVLLDVVSSIRRINKSDKSIKNVNSDQLAEIAYRSLKGRRFLIVIDDLWSNEAWDQMQRLFPDDKKKSRILLTTRLKYVADYVSCPEFPPHNMSFLTSDDSWSLFTETLFRKDPCPPQLEPIGKHIIQHCQGLPFSITVIAGLLGKVDPTRDNWKKVEENLNLFFGTVSEQCQTILSLSYR…	GCA_002271885.2_ASM227188v2_protein	Capsicum baccatum cv. PBC81	Chili pepper	Capsicum	baccatum
PHT41698.1	CHAIN	chain	1	1178	(CC)(NBARC)(LRR)	NLR	CC-NLR	CNL	MQYMADLVLYPVLQVILEKLASPYVQKFHDLYHLRENIEKLQNTLPTARAFLDDAHKRQETDEHVENWLVKLKDVAYQSENLLDEFAAESVLCEHRTGKAKQVSTLFLPFEPSKHLFDLAKMLPKKLKELDEIAKHGFSLNLTATTAERRFDNYDRTKVTGSFVMTSKICGRNDDKKKLLELLFTACDCNAGGVVSIIPIVGIGGLGKTTLAQLVYNDEKVNHFFDIKIWVYVSRDFDVSKLILSIIESATKRKCELLEMDLLQAHFQDSLGGKRFLIVLDDVWNEDQDEWDKLGDLLQSGGSGSRIIVTTRSTKAASIVGTTSPYCLQGLTEDDCWILFKQRAFSKEEEVEHPDLLEIGKQIIRKCGGVPLAAKTLGSLLRFKREKEDWLFVQESELW…	GCA_002271885.2_ASM227188v2_protein	Capsicum baccatum cv. PBC81	Chili pepper	Capsicum	baccatum
PHT41699.1	CHAIN	chain	1	885	(CC)(NBARC)(LRR)	NLR	CC-NLR	CNL	MADIVLAPLLQVLFEKLANPIVQKFAECWEFEDRINKVKEVLPLVQAILEDAEEQQTVDKAVKIWVSKIKDAAYKAEDLLEEFVHKSQLRTYAVNITKMRNVLDTLQKAAIEGLKLNLKERKTGDRLSKRRETGSFVMSSEVFGRGEERRKIVEQLLTSSASEGGSIPPVVSIVGVPGIGKTTLAQLACNDDESKLWNILHRKRYLLVLDDVWSDDQEDWDMIMPLLSAGFDGSKILITSRRPKIAFMMGSTNLIHSMKRLTEEDTWALFKRYAFHNVKESDCQNLLSIGKEISKKCVGVPLEAKIIGSMMRFKKEEKEWLHVKNSSIWNLGCFKKAIAPVLLLSFLHLPSNIKHCFSFCSTFPKSYEIKKENLINMWIAHGLVFADEEGKQLEDIAAE…	GCA_002271885.2_ASM227188v2_protein	Capsicum baccatum cv. PBC81	Chili pepper	Capsicum	baccatum
PHT42597.1	CHAIN	chain	1	1233	(CC)(NBARC)(LRR)	NLR	CC-NLR	CNL	MSQTIKDDDVGNQNNDIVEALRRIFARLDALEVTQNPPNQVNKTDLRRSVFHTRCGIKDNICSMKNDLKSDANVISSYVVEKLKLTCIKHNDFGELKVTKQCMVSFSFGRYSDNVLCDVIPIQDCHIKLGRSWQFDRNAIYDRGNNRVSLELNEKKYKLVSLTPSQVYEDHKRVKEAIKNFEREKNDRSKGEHVDIPREERRKVVLCEENGMSNEVKRKERRDDHASNKERDNNEVDKDNQGSLSEVISYSSSNLPTSSFSCFDSLIGTHGKVCIENSSVDELNTKMVETTCPIERKAQWIARTLYRIFGGILDECKTNYLKMETLASHVMQFLEGVSNHVINGIKLDEILVKTGAITGDVLYVIQKLLPSSINKDISRKVSLCSIQILEKTKDLKAQM…	GCA_002271885.2_ASM227188v2_protein	Capsicum baccatum cv. PBC81	Chili pepper	Capsicum	baccatum
PHT42818.1	CHAIN	chain	1	870	(CC)(NBARC)(LRR)	NLR	CC-NLR	CNL	MAEILLTAVISKSAEIAEYLLSQEGRCLYWLKEDIEWLQREARHIQAYLGDANEKVVGGDLRVKNLIKDIEELAGDMEDILDEFPRKIESRKSKGALGCVKELACIFCHTRVSKKFSMEIEKIKRRVNEINRVRTTFGITDTSNINNNQREYIPMDRGRLFLHADETEVIGLDDDFNMLQAKLLDQDLPYGVISIVGMPGMGKTTLAKKLCKHVYHHFECSAMVYVSQQPILGEIFLDIGKQVGLKEEERKDNLEDNLRSFLKRKRYVILLDDIWSVEIWDDLKLILPKFDSKTSSKIIITTRNSNIGRYIGGNCSLHVLEPLDSEKSVALFTNRIFTSDNNYWENASSDLENIGKKIVERCDGIPLAIVLIAGMLRARERTEHAWNSVLETMGQNIQD…	GCA_002271885.2_ASM227188v2_protein	Capsicum baccatum cv. PBC81	Chili pepper	Capsicum	baccatum
PHT43116.1	CHAIN	chain	1	882	(CC)(NBARC)(LRR)	NLR	CC-NLR	CNL	MGDPITSAVANLIVTDLSKQVNMHAQYAIQFESQFAEMKRELDRMRSYLTEANRMKRNNESVKSTLSELNELIYEADDVITDCQIREEYLRMKGNPSCLFPSLGEISFRYNTGRKLTELNKEMVKMHEKLRTFVGPITEQSRSDGSSSRRTRWTSHIFDKDDIVGLSEDTTKIKKWILSHSESLHRVGIVGMGGLGKTTVAQKIYHDIQVNARFQKKVWVSISQTYDELSIMKGILKQLSADDSGTDKGDLLNRIREALSHKSFLIVMDDVWDIVDGWWDRISKGLPKFTEHNCCIIITSRNEDVVKRMGATDSRIHRPRLLDEEESWSLFCKVAFLSTNGKCNSQLEDVGREIVRKCHGLPLAIKTTGGMLSSKPHSLGEWMRICENFREKLVSDSVS…	GCA_002271885.2_ASM227188v2_protein	Capsicum baccatum cv. PBC81	Chili pepper	Capsicum	baccatum
PHT43118.1	CHAIN	chain	1	879	(CC)(NBARC)(LRR)	NLR	CC-NLR	CNL	MGDPITSAVAELIVKDLSKQVNIHSQYAILFESKFEEMKRELNLIRSYLTEATRMKRNDKSLKSTLYKLDELIYEADNVIKDCQIREDYLRMKGNPSCLFPSPREIFFRYNTGKKLTELNKGIVTMHQILRAFVGPITEQSRSDHISSRWTSHVFDQTLIVESSEDTRKIKEWILSHSESLHLVGIVGMGGLGKTTIAQKIYNDRLVNVRFQKKVWVSVSPPYDDLSIMKGILKQLNADDSGTDKRDLLNRIRVALSHKSYLIVMDDVWSIEDGWWYRISRGLPKFIEHNSCIIITSRNEDVVKRMGATESRIHRPRLLDDEESWSLFCKVAFLSTKGKCNTELEEVGREIVRKCHGLPLAIKTTGGMLSSKPQSLGEWTRICENFREKLVSDCVSNIS…	GCA_002271885.2_ASM227188v2_protein	Capsicum baccatum cv. PBC81	Chili pepper	Capsicum	baccatum
PHT43261.1	CHAIN	chain	1	513	(CC)(NBARC)	NLR	CC-NLR	CN	MIESALVDTAVEILMKGLVEKVDAQVHYVLGFEHEFEEMKSKLVSLQSYLADVDRHKERYNTLEAASSTLRELIYKIDDLVIDCQNRVDYEKMKDSWLSSISLRGLYFRNQVGKKLVEINKEIENMHQTLNIIPSVIDLYKSEELGSSGSGKVRWTSDIIDESQTVGLDEDTRTLKKWILPCNGSLQLIGIVGMGGLGKTTLAQKIYKDREVCSRFNLKIWVCKSNFGELEIMKSILQQLKKDDHGSDRSVLLKGIHEALLNKKYLIVMDDVWSIEDGWWKHIFEGLPKTENQSSCIIVTSRNEEVVKRMGVEEEQIHRPKLLSDEEGWLLFSKVAFASSKGKCTDPELERVGKGILKKCGGLPLAIKTIGGLLSSKSQLRSVWQDIGEDLPQVLVDES…	GCA_002271885.2_ASM227188v2_protein	Capsicum baccatum cv. PBC81	Chili pepper	Capsicum	baccatum
PHT43262.1	CHAIN	chain	1	882	(CC)(NBARC)(LRR)	NLR	CC-NLR	CNL	MGDPITSAVASLIVTDLSKQVNMHAQYAIQFESQFAEMERELNHMRAYLTEANKMKGKNKSVKSTLSDLDELIYEADNVITDCQIREVYLRMKGNPSCLFPSLREISFRYNTGRKLTELNKEIAKMHQKLRTFVGPIAEQSRSDGRRSRPTRWTSHIFDQSEIVGLSEDTRKIKDWILCHSESLHRVGIVGMGGLGKTTIAQKIYHDRQVNVRFQKKVWVSISQTYDELSIMKGILKQLSADDSGTDKGDLLNRIREALSHKSYLIVMDDVWSIDDGWWDRISRGLPKFIEHNSCIIITSRNEDVVKRMGATESRIHRPRLLDDEESWSLFCKVALLSTKGKRNTQLEEVGREIVRKCHGLPLAIKTTGGMLSSKSHSLGEWTRICENFREKLVSDCES…	GCA_002271885.2_ASM227188v2_protein	Capsicum baccatum cv. PBC81	Chili pepper	Capsicum	baccatum
PHT43778.1	CHAIN	chain	1	541	(CC)(NBARC)	NLR	CC-NLR	CN	MAAYAAVTSLLQSLDQLSQTDHSSYSVLYKKDQTEVLSEKYTFLKAFLEDFTNVFHEDIKMKHLERMIQEAAHGVEDTIDSHVYDSLVFLQSRRERRKANTIFHQNLEYAIEEIGLIQREVTKKIKFSRFNSKISHSRDTSSQFPLDQKDMIVGLDEDLLKIKDRLIVQSSRLEVVPIVGMGGIGKTTLARRVYDDSLITYHFYVRAWISVSQEFDRRDIFLGILQSISTVNDEVERNSTTEQLAERVYRSLKGRKHLIVLDDMWSIEAWQHVRRSFPDDHNGSRIVLTTRLVDVASSASAANSLHQMRFLSMEESWTLLRDKVFGNDSYPPELEKIGRYIGHQCQGLPLAVVAIGGLLSKMSKETSSWENVAEKVGSLMTSDSMDCLSILSLSYNHLP…	GCA_002271885.2_ASM227188v2_protein	Capsicum baccatum cv. PBC81	Chili pepper	Capsicum	baccatum
PHT44385.1	CHAIN	chain	1	1262	(CC)(NBARC)(LRR)	NLR	CC-NLR	CNL	MENEGERDKEEANNFMVSFSALLKDIANILDFMERLKNEEDQNVVNVADHTEGLKFVLAFICTFVQLSYSELEQFENTMSASRQEVENLLRQILNDVDNNLQCKYNIHHVLPSLMDNINDCISSCHRSKPSATMNDEQLNFLLLNLHYISTILSEQVFPLVTQYEILQNVCGNMRDFHGLVVNGYVEQYFVKYVLPQFPLMAERVGLFLWDDRLDGDSRLFKLAHLLMKIIPTELEVMHICYTNLKASTSAEVACFIKQLLEISPGILREYLIHLQEHMVTVITRSNSGARNIHVMIEFLLIILTDVPMDIIHHDKLFDLLAHVGSLTREVSTLVHDIEEKSKSKGSTNGTNRATLDLLKSIEYLKEDLKYVYLKAPDPCQWCFPMSDGPLFMHLLHIH…	GCA_002271885.2_ASM227188v2_protein	Capsicum baccatum cv. PBC81	Chili pepper	Capsicum	baccatum
PHT44391.1	CHAIN	chain	1	618	(CC)(NBARC)	NLR	CC-NLR	CN	MEFLLIILTDMPRDFIHHDKLFDLLARVGALTTEVSTLVRDLEEESRNKKSRDETSRATRDLLENIELLKDDLKHGYLKVPDSYQCCFPMNDGPLFMHLLLIHLNDLLDSNSYSISLIKKEIKWLKEDLEVIRSFSVNVEQRLYKDLWARALDTAYEAKDVTDSIIVQDNGLLHLIFSLPITIKKIKLIKEEVSNLREKISKNRSRNVVNSPKNPVERKSLTTGKITVGFKEETNWLISKLTSGPKDLDVISITGMPGSGKTTLAYKVYNDEAVCSHFDLRAWCTVDQEYDEKKLLVKLFNQVTSSDLKFSEDIDVADMLRRELFGKRYLIVLDDVWNTTTWDDLTRPFPEVEKGSRIILTTRQKEVALHGKGNTDPLNLRLLSPEESWELIEKRAFGE…	GCA_002271885.2_ASM227188v2_protein	Capsicum baccatum cv. PBC81	Chili pepper	Capsicum	baccatum
PHT44398.1	CHAIN	chain	1	704	(CC)(NBARC)	NLR	CC-NLR	CN	MKIIPVELEVMQICYTNLKASPSVEVRRFIKKLLEFSPEVLREYLIHLHESLVTIITPSTSGARNIHVMIEFLLIIVTDMPKDFIHHSKLFDLLARVGALIRKVSTLVHDLKEQSRNKESMNGTNRAAPDLLKNIELLKEDLKYVYLKAPDSYQCCFPMNDGPLFMHFLLIHLNGLLESNAYSIALIKDDIRLVKEALEFIRSFFVNVEQGLYKDLRSRILDVAYEAKDVIDSIIVRDNGLLHLIFSLHITIKKIKHIKEEVSNISVKIPKNSSLTVVNSTKKPVERKSLTTGKIIVGFKEETNWLISKLTSGPKDIDVISITGMPGSGKTTLAYKVYNDESVCSHFDVRAWCTVDQEYDEKKLLVKLFNQVTGTDLKSSEDIDVADKLRKQLYGKRYL…	GCA_002271885.2_ASM227188v2_protein	Capsicum baccatum cv. PBC81	Chili pepper	Capsicum	baccatum
PHT44447.1	CHAIN	chain	1	1260	(CC)(NBARC)(LRR)	NLR	CC-NLR	CNL	MSFSALHKDVVNVLDFMERLKNEEDHNVVDMADQIEELKFELAFICTYVGLSHCDLEKFEDAMSESRQRVENLLRPILNVVDNNVRCEYNMDHVLPSLIDNIDDCISSCHHSTSSVTMTDEQLDFLLLNLHYLSEFLAEQIYPLETQYEILQTVSGNMKYFHGLIVNGCIEREIVEYILPQFQLMAERVAIFLWHDRLGNSRLFKLAHLLMKIIPIELEVMQICYTNLKASPSVEVRRFIKKLLEFSPEVLREYLIHLQEHMVTVITASTSGARNIHVMIEFLLIIVTDMPKDFIHHSKLFDLLARVGALIRKVSTLVHDLEKQSRNKQSTNGTNRAALDLLENIELLKEDLKCVYLKAPGSYQCSFPMNDGPLFMHLLLIHLNDLLDSNAYSIALIKD…	GCA_002271885.2_ASM227188v2_protein	Capsicum baccatum cv. PBC81	Chili pepper	Capsicum	baccatum
PHT44449.1	CHAIN	chain	1	1255	(CC)(NBARC)(LRR)	NLR	CC-NLR	CNL	MENEGERKNNFVVSFSALRKDVVNVLDFMERLKNEEGQNAVDIANQIERLKFHLAFICTYVQLSHCDLEEFDDEMDDDSRKEVENLLQQILDDVDNNVTCKYNMDHDLPSLMDNIDECTTSFHHSTSSAMMTDEQLNFLFLNLHFLSMYLAEQVFPLVTQYEILQKVCGNIRDFHGLILNGYVEREIVEYVLPQLQHMAEKVGIFLWDDLTNEDSKVFKLPHLLMKIIPIELEVMHICYTNLKASPSAEVGRFINQLLESSPEVLREYLIHLQEHMITITTPSTSGARNIHVMIEFLLIVLTDMPKDFIHHDKLFDLMERIGALIREVSTLVHNLEEKSRNEESTDETSCASLDLRKNIDLLKEDLKYVYLKAPDPCQWCFPMSDGPLFMHLLHIHLND…	GCA_002271885.2_ASM227188v2_protein	Capsicum baccatum cv. PBC81	Chili pepper	Capsicum	baccatum
PHT44456.1	CHAIN	chain	1	1261	(CC)(NBARC)(LRR)	NLR	CC-NLR	CNL	MEGERKNNFVVSFSALRKDVVNVLDFMERLKNEEDQNAVGMADQIEELKLELAFVCTCVQLSHCDLEEFEDVMSDSRQEVENLLRPILNVGCEYNMAHVLPSLMGNIDDCFNSCYHSTSSATMTDEQLSFLLQNLHYLSKCLAERVFPLEIQYEILQTVSGNMKDFHGLIVNGCIEHEIVKYVLPQFQLMAERVALFLWHDRLDGDSRLFKLAHLLMKIIPIELEVMRICYTNLKASPSVEVGCFIKQLLETCPDILREYLIHLQEHMITVISASTSGAQNIHVMIEFLLIILTDMPKDIIHHDKLFDLLARVGVLTREVSTLVRDLEEKSRNEESTDETSRATRDLLEENIQLLKGDLKHVYLKSPNITQCCFPMSDGPLFMHLLHIHLNDLLDSNAY…	GCA_002271885.2_ASM227188v2_protein	Capsicum baccatum cv. PBC81	Chili pepper	Capsicum	baccatum
PHT44458.1	CHAIN	chain	1	556	(CC)(NBARC)	NLR	CC-NLR	CN	MVNVITVTTPGARNIHVMIEFLLIVLTDMPKDFIHHDKSFDLLARVGALIREVSTLVHDLEKKSRNEESTNETCRATVDSLEEKMELLKEDFGHVYLKPPDSYQCCFPMNDGPLFMRLLLIHLNDLLESNAYSIALIKGDIRLVKEALEFIRSFFVNVEQGLYKDLWARVLDVAYKAKDVIDSIIVRDNGLLHLIFSLPITIKKINLIKEDVSQLLEKIPKSKTLIVVNSPKSPAERKSLKTVDQKYDEKKLLEKLFNQVKGSDLKFSEDIDVADMLRKQLFGKRYLIVLDDVWDTTTWDDLTRPFPDLEKGSRIILTTRQKELAFHGKVNTDPLNLRLPSPEECWELIVKRAFGEQSCPDELLDVGKEIAQNCKGLPLVADLIAGVIAGLEKKKAVWL…	GCA_002271885.2_ASM227188v2_protein	Capsicum baccatum cv. PBC81	Chili pepper	Capsicum	baccatum
PHT44485.1	CHAIN	chain	1	1221	(CC)(NBARC)(LRR)	NLR	CC-NLR	CNL	MERLKNEEDQNVVDIADQIEKLKFELAFICTYVQLSYSDLKEFEDTTTGKRQEVENLLRPILNNVGKNVRCKYNMDHVLPSLMDNIDECISSCHRSKSSATMTDEQLNSLLLNLHHMSKYHAEKIFPLETQYEILENVCGNVRDFHGLIVNGCIEHEIVQCVLPQFQLMAERVALFLWDDRLDGDYRLYKLAHLLMKIIPIELEVMRICCTNLKASPSIEVGCFIKQLLETSPDILREYLIHLQERMVTVITASTSEAQNIHVIMEFLMIILTDMPTDFIHHDKLFDLLERIGALIKEVSTLIHDLEEKSTNEESTDETSRATRDLLENIELLKDDLKHGYLKAPDSYQCYFPMNDGPLFMYMLHIHLNDLLYSNAYSIALIKEEIALVKEDLEFIRSF…	GCA_002271885.2_ASM227188v2_protein	Capsicum baccatum cv. PBC81	Chili pepper	Capsicum	baccatum
PHT44493.1	CHAIN	chain	1	544	(CC)(NBARC)	NLR	CC-NLR	CN	MSDGPLIMHLLHRHLTDLLDSDAYSISLIKEETELVREDLEFIRSLFVNVEKRLCKDLWARLLDAAYEAKDGIDSIIVRDNGLLHLIFSLPITVRKIKLIREEVSNLPEKIPKNKSLVVVNSPKNPVERKSLTTGKIIVGFKEETNWLTSKLTSGPKHLDVISITGMPGSGKTSMPGSGKTTLSYKLFNDESVCSHFDCRAWCTVDQEYDEKLLVNLFNQVAGSDLKFSEDIDVTDMLRKQLFGKRYLIELDDVWDTNTWDDLTRPFPKAEKGSRIILMTRQKELAFHGKGYADPLNLRLLRPEESWELLEKRAFGEQSCPDELLDVGKEIAQNCKGLPLVADLIAGVIAGGEKTKSVWLEVRNNLNSFILNSEVDVMKVIELSYDHLPHQLKPCFVNL…	GCA_002271885.2_ASM227188v2_protein	Capsicum baccatum cv. PBC81	Chili pepper	Capsicum	baccatum
PHT44496.1	CHAIN	chain	1	975	(CC)(NBARC)(LRR)	NLR	CC-NLR	CNL	MINVITPSTSVAQNIQVILEFLLIILTDMPRDFIHHDKLFDLLVRVGALTTEVSTLVRDLEEESRNKKSTDEASRATRDLLENIELLKDDLKHGYLKVPDSYQCCFPMNDGPLFMHLLLIHLNDLLDSNSYSISLIKKEIELVKEDLEFIRSFFVNVEQRLYKDLWARALDAAYEAKDVTDSIIVRDNGLLHLIFSLPITIKKIKLIKEEVSNLHEKIPKNRSRIVVNSPKNPFERKSLTTGKIIVGFKEETNWLISKLTSAPKDLDVISITGMPGSGKTTLAYKVYNDEAVCSHFDLRAWCTVDQEYDEKKLLVKLFNQVTRSDLKFSEDIDVADMLRRELFGKRYLIVLDDVWNTTTWDDLTRPFPEVEKGSRIILTTRQKEVALHGKGNTDPLNLR…	GCA_002271885.2_ASM227188v2_protein	Capsicum baccatum cv. PBC81	Chili pepper	Capsicum	baccatum
PHT44502.1	CHAIN	chain	1	828	(CC)(NBARC)(LRR)	NLR	CC-NLR	CNL	MTFTGRYIHHSKLFDLLARVGALIRKVSTLVHDLKEQSRNKESMNGTNFAALDLLKNIELLKEDLKYVNLKAPAPDSYQCCFPMNDGPLFMHLLLIHLNGLLESNAYSISLINDDIRLVKEALEFIRSFFENVEQGLYKDLRSRVLDVAYEAKDVIDSIIVRDNGLLHFIFSLPITIKKIKHIKEEVSNVSVTIPKNSSLTVVNSTKKPVERKSLTTGKITVGFNEETNWLISKLTSGPKNVDVISIIGMPGSGKTTLAYKVYNDESVCSHFNIRAWCTVDQEYDEKKLLVKLFNQVTGADLKSSEDIDVADKLRKQLYGKRYLIVLDDVWDTTTWDDLTRPFPEVEKGSRIILTTRQKEVAFHGKGNTDLLNLRFLRPEESWELLEKRAFGDQRREKI…	GCA_002271885.2_ASM227188v2_protein	Capsicum baccatum cv. PBC81	Chili pepper	Capsicum	baccatum
PHT44556.1	CHAIN	chain	1	929	(CC)(NBARC)(LRR)	NLR	CC-NLR	CNL	MEIIPIELEVMHTCYTNLKASTSAEIGRFIKLLPETTTDILREYLIHLQEHMVTVITASTSGARNIHVMIEILLIIVTDVPKDFIHHDKLFDLLARVGELTTKVSTLVRHLEEKSRNEESIDEKSHANLDLLENIELLKEDLKHKEIGLVKEELEFIRSFFVNIDQERYKDLWTRVLDVAYEAKDVIDSIIIRDNGLLHLIFSLPITMKKIRLIKEDVSQLPEKIHKNKSLVVVHSPKKPVEGKSLTAGKIIVGFEEYADWIISKLNSGPKDLDVISITVGQVYDKRNLLEKVYNEVTGADYKLSENIDVADELRRHLFGKRYLVVLDDLWDTDTWDKLIRPFPLVENGSRIILTSREIEVALYGKRNTDPLKLRLLKSEESWELLEIRAFGEKICPDE…	GCA_002271885.2_ASM227188v2_protein	Capsicum baccatum cv. PBC81	Chili pepper	Capsicum	baccatum
PHT44570.1	CHAIN	chain	1	910	(CC)(NBARC)(LRR)	NLR	CC-NLR	CNL	MAHASVASLTRTIELLLTSNSPMRSLSCDHREEFCALHENVSSLEVFVKNFEKNNVSGEMTDLEVEVKEVANIVEQTIQLRVTEVVLANDETLREKAQERLSNSLQQVAKDIDRIWKESTKIQDKGKHSSKESTVQEFPSSSIRILNVENSMVERDDQRKRLVEDLTRSYSGEPKVIPIVGMGGIGKTTLANEVYNDGCIRSHFDVCAWATISQQHNVKEILLSLLRSTKSDTFDMNDEAELANMLQKSLKGKRYLLVLDDMWKSEAWDAVRLCFPIENKGSGILLTTRNTEVARDAGTENLFFQLNLMDPNESWNLFKSVAFANEALPSYLETIGKQIAEKCHGLPLTIAVVAGLLKSKRAIKDWESVEKDVKSFVTNDPDERCSRVLGLSYNYLTSG…	GCA_002271885.2_ASM227188v2_protein	Capsicum baccatum cv. PBC81	Chili pepper	Capsicum	baccatum
PHT44571.1	CHAIN	chain	1	892	(CC)(NBARC)	NLR	CC-NLR	CN	MERLENEEDQNAVDIANQIEKLKLVLTFICMYVQLSHCDLEIFESVMSYSRQEVEDLLRPILDDVDMDHVFPSLMDNIDDCIDSSHHSTSSSTMTNEQLSFLLQNLHYLSKCYAEQIHLLETKYEILLNVCGNMKDFHGLIVNRCIEHKIVQYVLPQFQLMAEKVGIFLWDVIIKEDSHLLICHTNLKASTSAEVGCFIKQLLETSPDIIREYLIHLQEHMVNVTTPRTSRARNIHVMIEFLLIVLTDMPKDFIHHDKLFDLLARVGALIREVSALLRDLEEKSRNEERTNEKSRATLDLLEEKIELLKEDLKHVYLKAPDSYKCCFPMNDGLHFMHLLHIHLKDLLDSNSYSIALIKEEIGQVKEDLEFIRSSFVKIEQELNKDLWARVLDVAYEAKD…	GCA_002271885.2_ASM227188v2_protein	Capsicum baccatum cv. PBC81	Chili pepper	Capsicum	baccatum
PHT44573.1	CHAIN	chain	1	1171	(CC)(NBARC)(LRR)	NLR	CC-NLR	CNL	MSESRQEVENLLKPILDDVDSMDRVLPSLMDNIDECISSCHRSKSSATMTDEQLDFLLLNLHRLSKYLAEQIFPLETQHEILQTVSGNMKDFHGLIVNGCIEHEIVQYVLPQFQLMAERVSFFLWDYRLHFRSRLFKLAHLLMKIIPIVLEVMHICYTNLKASPSAEVGRFINQLLETSPEVLREYLIHLQEHMITVTTPSTSGVLNIHAMIEFLLIILTDMPKDFIHHGKLFDLLARVGELTKEVSTLVHDLEEKLSESTDETSCATLDLLKNIELLKDDLKHGYLKAPDTYQCCFPMNDGPLFMHLLLIHLNVLLDSNSYSIALIKDEIKLVKETLEFIRSFFVKVEQGLYKDLWARVLDVAYEAKDVIDSIIIRDNGLLHLIFSLPITIKMIRLIK…	GCA_002271885.2_ASM227188v2_protein	Capsicum baccatum cv. PBC81	Chili pepper	Capsicum	baccatum
PHT44582.1	CHAIN	chain	1	1272	(CC)(NBARC)(LRR)	NLR	CC-NLR	CNL	MERVKENEQVRKEEEANNSSASFSALREDVVNVLDFMERLKNEEDQKAVDVDLIEKLKLLLTFICTYVQLSYSDLDQFEDIMTDKRQEVENLLQTILDDVDNTVRCKYNMHHVLPSLADNMDDSISSHHRSKSDGTMTEERLNFLLLNLHHLSKYHAEKIFPLVTEYGILQNVCANIGDFHGLIVNGCIKHEIIENVLPLFQLMAENEDDQTDGDSELSELSEDDQIDGDFRLFKLAHLLMKIIPIELEVMHICYTNLKASPSIEVGRFIKQLLETSPDVLREYLIHLQEHMVTVITASTSGARNVHVIIEFLLIIVTDVPKDFIHHDKLFDLLARVGALVGEVSTLVHDLIEKSRNEERIDQTVCATRDLLENIELFKEDLKNDYLKAPDSYQCCFPM…	GCA_002271885.2_ASM227188v2_protein	Capsicum baccatum cv. PBC81	Chili pepper	Capsicum	baccatum
PHT44589.1	CHAIN	chain	1	1197	(CC)(NBARC)(LRR)	NLR	CC-NLR	CNL	MERLKNEEDHNAVGMADQIEELKLELAFICTYVQLSHCYLEEFKDEMSDSRQEVENLLRPILDEVDNDVGYEYHMDHVIPSVMDNIDDCISLCHHSTSSATMTDEQLNFLLQNLHYLSMHLAEQIFPLVTQYEILQKVCGNIRDFHGLILNGYVERDIVVYVLPQLQRMAEKVGIFLWDDLTSNDSKVFKLAHLRMKIIPIELEVMHICYTNLKASPSAEVGCFIKQLLETSPDILSEYLIHLQEHMVTVISPSTSGARNIHVTIEFLLIVLTDMPKDFIHHDKLFDLLARVGALIREVSTLVPDLEEKSRNEESTDETSRATLDLLKNIELLKEDLKYVYLKAPDAFQWSFPMSDGPLFLHLLHRHLNDLLDSNAYSIALIKEEIELVKEDLEFIRSF…	GCA_002271885.2_ASM227188v2_protein	Capsicum baccatum cv. PBC81	Chili pepper	Capsicum	baccatum
PHT44592.1	CHAIN	chain	1	1252	(CC)(NBARC)(LRR)	NLR	CC-NLR	CNL	MERLKNEEDRNAVGMADQIEELKIELSFICTYVQLSHCYLEEFKDEMSDSRQEVENLLRPILDEVDNDVGYEYNMDHVLPSIMDNIDDCISLCHHSTSSATMTDEQFNFLLQNLHYLSMHLAEQIFPLVTQYEILQKVCGNIRDFHGLILNGYVEREIVEYVLPQLQRMAEKVGIFLWDDLTSNDSKVFKLDPLCMKIIPIELEVMHICYTNLKASPSAEVGCFIKQLLETSPDILSEYLIHLQEHMVTVISPSTSGARNIHVTIEFLLILLTDMPKDFIHHDKLFDLLARVGALIREVSTLVSDLEEKSRNEESTDKTSRATLDLLKNIELLKEDLKYVYLKAPDAFQWSFPMSDGPLFLHLLHRHLNDLLDSNAYSIALIKEEIELVKEALEFIRSF…	GCA_002271885.2_ASM227188v2_protein	Capsicum baccatum cv. PBC81	Chili pepper	Capsicum	baccatum
PHT44603.1	CHAIN	chain	1	1221	(CC)(NBARC)(LRR)	NLR	CC-NLR	CNL	MERLKNEEGQNAVGLADQIENLKLVLAIICTYVQLSYLNLKLFEDVMSNSRQWVDALLRPILDDVDSNVGCKYYMDHVLPSLMDNIDECISSCNHSTSSATMTDEQLDFLLLNVHNLSKYFAEQIFPLEAQYEILQNVCGNVRDFHGLIMNGCIEHENVQYVLPQFQLMVERVAIFIWHDRLDGDSRLYKLAHLHMKIIPIELEVMHICCTNLKASPSAEVGSFIKQLIETSPDILREFLVHLQEHMVTVVTASTSGARNIHVMIEFLLIILIDMPKDFIHHDKLFDLLTRVGALVREVSTLIHDLVDKSRNEERTDQTNCATRDLLENIELLKEDLKNDYLKAPDPCQWCFPMRDGPLFMHLLHRQLTDLLDSNAYSISLIKEEIGVLKEDTEFISSF…	GCA_002271885.2_ASM227188v2_protein	Capsicum baccatum cv. PBC81	Chili pepper	Capsicum	baccatum
PHT44604.1	CHAIN	chain	1	1263	(CC)(NBARC)(LRR)	NLR	CC-NLR	CNL	MERVKENEQVRKEEEATNSSVSFSALREDVINVLDFMERLKNEEDQKTVDVDLIEKLKLKLKFICTYVQLSYSDLDQFEYIMTALRHEVKDLLRSLLDDVDTNIECKYNMNHAIPSLSNNMEDCISSCHHSKSSATMTNEQLNFLLQNLHYLSMYLAEQIFPLVTQYEILQNLCGNVRDFHGLILNDYVECEIVAYVLPQLQHMAEKVGIFLWDDLTSKDSKVFKLAQLFMMITPIELEVMQICYTNLKATTSAEVGCFVKNLMEISPDILREYLVHLQEHIVNAITATTPGARNIQVMIEFLLIILMDMPKDIIHHDKLFDLLARVGELTREVSTLVRDLEEKSRNEESIDEKSPATRDLLEKIELLKEDLKHVYLKAPDPCQCCLPMNDGPLFMHLL…	GCA_002271885.2_ASM227188v2_protein	Capsicum baccatum cv. PBC81	Chili pepper	Capsicum	baccatum
PHT44622.1	CHAIN	chain	1	1093	(CC)(NBARC)(LRR)	NLR	CC-NLR	CNL	MKYFHGLIVNGCIEHETVQYVLPQFQLLAERVGFFLWNVQMDDDSRLFKLAHILMKIIPIELEVMHICYTNLKASPSVEVGHFIEQLLETSPEVLREYLIHLQEHVVTFITASTSGVRNIHVMIEFLLIIVTDMPKDFIHHGKLFDLLARVGALIGEVSTLVHDLEEKSRNEESIDETSRATLDLLEEKIELIKEDLKHVYLKAPGPCQWCFPMNDGPLFMHLLHIHLNDLLDSDSYSISLIKEEIELVKEDLEFIRSFFMIAEQRLYKDLWAHVLDVSYEAKDVIDSIIVRDNGLLYLIFSLPITVRKIKLIKEEVSNLPEKVPKNKSLIVVNSPKKPVESNSLTDGKIIVGFEEETNWLISKLTSGPKDLDVISIIGMPGSGKTTLAYKVYNDESVC…	GCA_002271885.2_ASM227188v2_protein	Capsicum baccatum cv. PBC81	Chili pepper	Capsicum	baccatum
PHT44644.1	CHAIN	chain	1	1237	(CC)(NBARC)(LRR)	NLR	CC-NLR	CNL	MERLKYEEGQNAVDIADQIENLRLELTGICTYVQLSHCYLKQFEDNMRVSRQEVENLLQPILDDVDNDVGCKYNMDHVLPRLMDNIDDCISSCHHSTSSATMADEQLNFLLQNLHYLSMFLAEQIFPLVTRYDILQKVCGNIRDFHGLSLNGYVEREIVEYVLPQLQHMAEKVGIFLWDDLTNQDSKVFKLPHLLMKIIPIELEVMQICYTNLKASPSAEVGRFIKQLLETSPEILREYLIHLQEHMVTVITASTSGARNIHVMIEFLLIILTDMPEDFMHHDKLFDLLARVGALIREVSTLVHELEEKSRNEESTDETSRATRDLLENIELLKEDLKLVYLKAPDSYQCCFPMNDGPLFMHLLLIHLNDLLDSNSYSTALIKEEIALVKEALEFIRSF…	GCA_002271885.2_ASM227188v2_protein	Capsicum baccatum cv. PBC81	Chili pepper	Capsicum	baccatum
PHT44764.1	CHAIN	chain	1	1231	(CC)(NBARC)(LRR)	NLR	CC-NLR	CNL	MDVVNVLDFMESLKNEEDQNAVEVADQIEKVKMVLAFICTYVQLSYSDLEKFEVVMTDQRLRVEELLQSIICDAEPNMGIKHDVHHSLPCLMDNIDDCISSCRYSKSSATMTDKQLDFLLLNLHHLSKYLAEQIYPLEMQFEILQNFFVNIRNFHGLIVNGYVEHEIVEYVLPQFQAMTERVGRFMWDSHIDGNSFHLKLPHLFLKIIPIELTVMHICYTNLKDSPSAEIGCFIQQLLETSPDILKEYMIHLQEHTVTVITASISGARNIHVMIEFLLIILTDMPKDMIHRGKLFDLLARVGALIREVSTLVHDLEGKSMNEESTNGTNRATLDLLENIELLKEDLKHSYLRAPDSSQCFFPMSDGPLFMHLLLRHLNDLLDSNAYSIALIKEETGVVK…	GCA_002271885.2_ASM227188v2_protein	Capsicum baccatum cv. PBC81	Chili pepper	Capsicum	baccatum
PHT44800.1	CHAIN	chain	1	1196	(CC)(NBARC)(LRR)	NLR	CC-NLR	CNL	MTAVSREVKDLLRSLLDDVDTNIECKYNMNHALPYLAKKMDDCISSCHHSKSRATMTDEQLNFLLQNLHYLSMSLAEQIYPLVTQYEILQKVCGNIRDFHGLILNGYVEREIVEYILPQLQHMAEKVGIFLWDDLTNEDSKVFKLAHLLMKIIPIELEVMQICYTNLKASTSEEVGRFIKHLLEISPDILREYLIHLQEHMVNVITASILGARNIHVMIEFLLIILTDVPKDFIHTDKLFDLLARVGALIWEVSTLVRDLEDKSRNKESTNGTNLATLNLLENIELLKEDLEQVYLKATDSSQCCFPLSDGPLFMHLLHIHLDDFLDSNAYSIALIKEEIELVKEDLKFIRTFFMNVEQRLYKDLWARVLDVAYEAKDAIDSIIVRDNGLLHLIFALPI…	GCA_002271885.2_ASM227188v2_protein	Capsicum baccatum cv. PBC81	Chili pepper	Capsicum	baccatum
PHT44808.1	CHAIN	chain	1	1214	(CC)(NBARC)(LRR)	NLR	CC-NLR	CNL	MERLKNEEDQKAVDMTDQIEKLKFYLAFICTHLQLSYSVFEQFKVTTSASIEVVENLFRPIWNDVHSNVRCKYNMHQVLLSLMDNIDDCISSCHYSITSTIMTEEQLDFLLLNLHHVYKFLAEIKFPLVTQYKILRNVCSDMKDFHGLIVNGCVEHKIVEYVLPQLQPMAERIGLFLLDVLINKDAGVLKLVHLLLKIIPIELEVMHICFTNLKASSSVEFVRFIKQLLKTSPDILREYLIHLQEHMVNVITSSTSGARNIHVMIEFLLIILTDFWLMLDFIHHDKLFYLLARVATLTREVSTLVHDLEENSRNEESINGTNRANLELLENIELLKKDLKKVYLKAPDSFQCYFPMNDGPLFMHLLHRHLNDLLDSNAYSVALIKEEVGQAKQDLEFIA…	GCA_002271885.2_ASM227188v2_protein	Capsicum baccatum cv. PBC81	Chili pepper	Capsicum	baccatum
PHT48524.1	CHAIN	chain	1	873	(CC)(NBARC)(LRR)	NLR	CC-NLR	CNL	MVDAFVSFAVERMGDFLVQEVSLRLSLREDVKWLRNELLFMQSFLKDAEEKLIEDQRVQQWVFEINSIANDAVAVLETYISEVDKGDHDAGFASRLKACTSCMICRKETKFYNVGKEIQCLKKRVMDISRKRKTYGIRDIDNPGEGPRNQTNHQSAMVRKLRRTTSYIDENHIFVGFQDVVEKLLAELLKADPRRGVISIYGMGGLGKTTIARNLYNSPSLITSFHARAWICVSQEYNTMDLLKNIIKSIKGRTKETLDLLERMTESDLEIYLRDLLKERKYLLVVDDVWQREAWESLRRAFPDSKNGSRVIITTRKEDVAKRADDNGFVHKLRFLSQEESWDLFRRKLLDVLAMVPTMEILARDMVDKCGGLPLAIVVLSGLLSHKRGIQEWKKVKAH…	GCA_002271885.2_ASM227188v2_protein	Capsicum baccatum cv. PBC81	Chili pepper	Capsicum	baccatum
PHT48570.1	CHAIN	chain	1	633	(CC)(NBARC)(LRR)	NLR	CC-NLR	CNL	MSDGPLFMTLLLRNLNDLLNSNSYSVALIKEKIIRMKKNLERIRSFFGNVEQELHRDLWTRVLDVAYEAEHSINSILARYRGLLQLIFLFPETVGKIKLVKKEVQEKISKNMSIIFANSSNKPVINKSSIASKIIVGFEEETEWIIRKLTSGPAEVDVISIVGMPGLGKTTLAYSVYTKKSIVGHFDVRAWCKVDQERNEKKLLQKIFSEVIGLKERVREDDIDGDIADKLRRQLFEKRYLIVLDDLWDTATWDELTRPFPTEFQKGGRVILTSRKKEVALHGKCHSDPLDLRLLQPEESWELLQKRIFGEERCPNELKDVGEKIAQKCNRLPLVLDLIGRVVSRMEKKEALWLEVLNNLSSFIFKDEEEVMKVIQLSYDHLSGHLKPCLLYLASYPKD…	GCA_002271885.2_ASM227188v2_protein	Capsicum baccatum cv. PBC81	Chili pepper	Capsicum	baccatum
PHT48592.1	CHAIN	chain	1	938	(CC)(NBARC)(LRR)	NLR	CC-NLR	CNL	MTQYELLRNVFGNLRYFHELKVNGCVKYETIEYVLPQLQLMAYRVVNFCFTPLGCQLDISGVSRVNSKLANLLVAVIPVELEIMHICSTNLKASKSEEVGRFIKQLLDASPDILREYLIHLQQNMVNAITRSTSACSIHVMIEFLLIILTDVPKDVIRHDKLFVLLARVGALIREVAILVCNLEENSMDEENMNEISCASRDLLENIELLKEDLKHVFLKAPANSSQLCFPMSDGLLFMTLLLRNLNDLLNSNAYSVALIKEEIGRVKEDLELIRSFFEKVEQELNRDLWARILDVAYEAEHATNSILARDQGFEEETEWIIRKLTSRPAEIDVISIVGMPGLGKTTLAYKVHNDKSVIGHFDVRACFNEDGIDNDVADKLRKYLFGKRCLIVLDDLWD…	GCA_002271885.2_ASM227188v2_protein	Capsicum baccatum cv. PBC81	Chili pepper	Capsicum	baccatum
PHT48669.1	CHAIN	chain	1	1169	(CC)(NBARC)(LRR)	NLR	CC-NLR	CNL	MSCISYEVHDLVQSLFHQSGDAMLVKLKDHVVPRLLENIRSCKISDHHSESSATMTEDQLVELLDALLVNLHYLPEVRAEFLLPSRTQYELLQNVFGNLRGFHGLIVNGCIERKTIECVLPQFQLMAERVGHFCFSLLSYQLDKTDEKDEVSQVNSMLVHLLLKIIPVSLEVMHICFTILEASKSAELGCFSKKLLEASPYILREHLIHLQQHMVNAISRSTSAFNIHVMIEFLLLLFTDMSKDFIHYEKLFVLLARVGALIREVSILIHNLEENTKDEENMNKISCASQDLLENIELLKEDLKHVFLKVPADSSQLCFPMSDGPLFMTLLLRNLNDLLNSNAYSVDLIKEEIGWVKEALEHIRLLFGNVEQELHRDLWTRVLDVAYEAEHAINSILDR…	GCA_002271885.2_ASM227188v2_protein	Capsicum baccatum cv. PBC81	Chili pepper	Capsicum	baccatum
PHT48773.1	CHAIN	chain	1	1211	(CC)(NBARC)(LRR)	NLR	CC-NLR	CNL	MKNSTSNAGSWNPITFLLFLTILLEPRVFQKRRPVYFHEGRGILRTLKEKLAGLVKTTYMERENEGEGEGRKANSSSAGMFSAAASPYIQLLIGCSIPVVNVLLEVSSAVLHEDIVNLLDFIKRLKIEEDQTVLDTDQMEKLKWELTFVSACLQLCYYISDGSNAEMPCIHMRSSKISDHHSESSVTMTEDQLVELLDALLVNLHYLPKVRAELFLPSRTQYELLQNVFGNLRDFHGLIDEEDEDEVYSMLVHLLLKIIPVSLVVMHICSTNLKASKSAEVGCFIKQFLEASPDILREYLIHLQQHMVNAITPSTPARNIHVMIEFLLIILTDVSKDVILHDKLFILLECVGALTKEVSVLVRNLEENSRNEENMKETSGASLNLLENIEILKEDLKKV…	GCA_002271885.2_ASM227188v2_protein	Capsicum baccatum cv. PBC81	Chili pepper	Capsicum	baccatum
PHT48989.1	CHAIN	chain	1	652	(CC)(NBARC)(LRR)	NLR	CC-NLR	CNL	MTLLLRNLNDLVNSNAYSVALIKEEISRVKEDLEHIRSFFGNVEQELHRDLWTRVLDVAYEAEQAINSILARDRGLLQLIFLLPETVGKIKLVKKEVQEKISMNMSIIFANSPNKPVINKSSIASKIIVGFEEETEWIIQKLTSGPAEVDVISIVGMPGLGKTTLAYRVYTEKSVVGHFDVRAWCTVDQERNEKKLLQKVFNEVIGLKERVSVDDIDDDVTDKLWRQLFGKRYLIVLDDLWDTATWDELTRPLYAIPSEFQIGSRVILTSRKKEVALHRKFHSDPLDLRLLRPEESWELFEKKVFGEERCPDELKDVGEKIAEKCDGLPLDEEEVMKVIQLSYDHLSDHLKPCFLYLASYPKDKDIDFCWLKELWSDEGHVEPTALKSVEEVTEIYVDE…	GCA_002271885.2_ASM227188v2_protein	Capsicum baccatum cv. PBC81	Chili pepper	Capsicum	baccatum
PHT48990.1	CHAIN	chain	1	1281	(CC)(NBARC)(LRR)	NLR	CC-NLR	CNL	METGKENEGEREDGKTNNLSVSSAVLRKDIVNLQDFIERLKNEEDQTVLDTDQIEKLTFLLACLQFCHCILDGSNAEMSFLSYEVHDLVQSLFHQSGDDILVKLKDHVVPRLLENIKSSKISDHHYESSATMTEDQLVELLDALLLNLHYLPKVRAELLLPLKTQYELLQNVFGNLRDFHDLIVNGCIEHKTIECVLPQFQLMAERVGHFCFVLLSYLKDEKDDEEDKEDGTDEEDEDGTDEEDEDGTDEEYEDGTDEEDEVSQVHSMLVHLLLKIIPVSLEVMHICSTILEASKSAELGCFIKKLLEASPDILREYLIHLQQHMVNAIPRSTSVSNIHVMIEFLLIILTDIPKDFIHYEKLFVLLARVGALIREVSILIRNLEENSTDEENMNKISCA…	GCA_002271885.2_ASM227188v2_protein	Capsicum baccatum cv. PBC81	Chili pepper	Capsicum	baccatum
PHT48991.1	CHAIN	chain	1	944	(CC)(NBARC)(LRR)	NLR	CC-NLR	CNL	MSFLRMYVANVRDFHGLKINGCVEYETIEYVLPQLQLMAQRVVNFCLTLLDYRLKERDELDISQFNSKLANLLMEIIPVELEVMHICSTNLIASKSAEVGCFIKKLQEASPGILTEYLVHLQQHMVNAITPSTSLGNIHIMIEFLLIILTDVPKDVIRHDKLFVLLARVGALIKEVAILVRNLEENSMDEDNVPETSSASQNFLENIELLKEDLQHVFLKAAANSSQLCFPMSDGPLFMTLLLRNLNDLLNSNAYSVALIKEEIGRVKEDLECIRSFFGKVEQELNRDLWARVLDVAYEAEHAINSILARDYGLLHLIFLLPDTVEKIKRVKKEVQEKISKKTSVIFTNCPNKPVENKSSIACKIIVGFEEETEWIIRKLTRGPTEIDVVSIVGMPGLG…	GCA_002271885.2_ASM227188v2_protein	Capsicum baccatum cv. PBC81	Chili pepper	Capsicum	baccatum
PHT48993.1	CHAIN	chain	1	1174	(CC)(NBARC)(LRR)	NLR	CC-NLR	CNL	MERGKEKEANNSSVSFAVIHKDIVKLLDFLEKLNDGCIQIPVLNMDQIEELTSELTFVSAFFLQYYYFDSEGCNAESMSCISIAIHDLVRSIFRRSGVHMLIKLKHHNVLQLLENIESYISSHRYAESSHMTMTEDRLVELLDVNVMYLRYLPKCCSKLFLSSMTQYELLENVCGNVRDFHGLKINGCVEYETIEYVLPQLQLMAQRVVNFCLTLLDYRLKERDELDISQFNSKLANLLMEIIPVELEVMHICSTNLIASKSAEVGCFIKKLQEASPAILRESLVHLQQHMVNAITPSTSLGNIHIMIEFLLIILTDVPKDVIRHDKLFVLLARVGALIKEVAILVRNLEENSMDEDNVPETSSASQNFLENIELLKEDLQHVFLKAAANSSQLCFPMS…	GCA_002271885.2_ASM227188v2_protein	Capsicum baccatum cv. PBC81	Chili pepper	Capsicum	baccatum
PHT49005.1	CHAIN	chain	1	1287	(CC)(NBARC)(LRR)	NLR	CC-NLR	CNL	MEREKENEEKREDGEANSSSQVSSAMLLEDIVNLRDFIERLKIEEDQIVLDTDRIEKLKLELTFLSACLQLCYYISDGSNAKMSCISYKVHDLFQSLFHQRGDYMLVKLKDHVVPRLLENIKSFIISHRLSESSATMTEEKLVELLDAVLVNLHYLPKVRAELFLPSMTQYELLQNVFGNLRDFHGLKVNGCVEHKAIEYVLPQLQLMAERVGHFCFVLLSYQRDKTDETDEEDEDGLDHMVLKSSTFEVSQVHSMLVHLLLKIIPVSLEVMHICSTILEASKSAELGCFIKKLLEASPDILREYLIHLQQHMVNAIPRSTSVSNIHVMIEFLLIILTDMPKDFIHYEKLFVLLARVGALIREVSILIRNLEENSTDEENMNKISCASRDLLENIELLK…	GCA_002271885.2_ASM227188v2_protein	Capsicum baccatum cv. PBC81	Chili pepper	Capsicum	baccatum
PHT49008.1	CHAIN	chain	1	780	(CC)(NBARC)(LRR)	NLR	CC-NLR	CNL	MTQYELLQNLFGNLRDFHGLKVNGCIELKAIEYVLPQIQLMAERVGHFCFVLLSYQLDKTDETDEEDEDETDEEDEDALDHMFLKSSTFEVSQVNSMLVHLLLMITPVSLEVMHICSTILEASKSAEVGHFIKQLLEASPDILREHLIHLQQHMVNAIARSTSAEVSILIRNLEENSTDEENMKKISGASQDLLENIELLKEDLRHVFLKSPADSSQLCFPMSDGPLLTLLLRNLNDLLNSNAYSVALIKEEISRVKEDLEHIRSFFGNVEQELHRDLWTRVLDVAYEAEHAINSILARDYGFEEEKEWIFQKLTSGPAEVDVISIVGMPGLGKTTLAYRVYTEKSVVGHFDVRAWCTVDQERNEKKLLQKVFNEVIGLKERVSEDDIDDDVTDKLRRQ…	GCA_002271885.2_ASM227188v2_protein	Capsicum baccatum cv. PBC81	Chili pepper	Capsicum	baccatum
PHT49009.1	CHAIN	chain	1	1283	(CC)(NBARC)(LRR)	NLR	CC-NLR	CNL	MVSMQRIFVAFVVSGGDVIDHGRDYVTKTMLHIFFTLMYVPSMFETLVSFAVIHKDIVKLLDFIEKLNDGCIQIPVLNMDQIEELTSELTFVSAFFHQYYYFDSEGCNAESMSCISIAIHDLVQSIFRRSGVHMLIKLKHHNVLQLLENIKSYISSHRYAESSHMTMTEDRLVELLDVIVMYLRYLPKCCSKLFLSSMTQYELLENVCGNVRDFHGLKINGCVEYETIEYVLPQLQLMAQRVVNFCLTLLDYRLKERDELDISQFNSKLANLLMEIIPVELEVMHICSTNLIASKSAEVGCFIKKLQEASPGILTEYLVHLQQHMVNAITPSTSLGNIHIMIEFLLIILTDVPKDVIRHDKLFVLLARVGALIKEVAILVRNLEENSMDEDNVPETSSA…	GCA_002271885.2_ASM227188v2_protein	Capsicum baccatum cv. PBC81	Chili pepper	Capsicum	baccatum
PHT49012.1	CHAIN	chain	1	1273	(CC)(NBARC)(LRR)	NLR	CC-NLR	CNL	MESGKENEGERKEAEANSSSVPSDVLREDIVNLQDFIEILKNEEDQTVLDTDQIEKLKLELTVLSASLQLCYYISDGSNTGMSCISYEVHDLVQSLFHQKGNDILVKLKDHVVPRLLENIRNSKISDHYSKSSPTMTVDQLVELLDALLVNLHYLPKVRAELLLPSRTQYELLQNVFGNLRDFHDLIVNGCIERKTIECVLPQFQLMTDRVGHFCFVLLSYQHDKTDEKDEEDEENEKDEVYSMLVHLLLKIIPVSLEVMHICFTNLKASKSAEVGRFIKQLLKASPDIIREYLIHLQQHMINAVTPSTTARNIHVMIEFLLIILTDVSKDVIRHDKLLALLERVRALSREVFILVRNLEENSRNEENMKETSGASLNLLKDIDVLKEDLKNVFLESPA…	GCA_002271885.2_ASM227188v2_protein	Capsicum baccatum cv. PBC81	Chili pepper	Capsicum	baccatum
PHT49013.1	CHAIN	chain	1	1261	(CC)(NBARC)(LRR)	NLR	CC-NLR	CNL	MGRGRENKGKTHKLSKVSSALLREDIVNLLDFIERLKNEEDQIVPDTDQIEKLKLELTFLSACLQLCYYISDGSNAEMSCISYEVHDLVQSLFHQSGDDMLVKLTDHVVPCLLENIKSSAISDDHSESSATMTEAQLVELLDALLVNLHYLPKVRAKLILPSMTQYEVLQNVFGKLRDFLGLKVNGCIEHKAIEYVLPQFQLMAERVGHFCFVLLSYQLDKSDETDKKHEYEDSQVNSMIIHLLLKIIPVSLEVMHICSTTLEASKSAELGCYIKKLLEASADIHREHLIHLQQHMVNAIPRSTSASNIHVAIEFLLLFLTDMPKDFIQYEKLFVLLAHVGALIREVSILIRNLEENSTDEENVNKICCASQDLLDNIELLKDDLRHVFLKAPADSSHR…	GCA_002271885.2_ASM227188v2_protein	Capsicum baccatum cv. PBC81	Chili pepper	Capsicum	baccatum
PHT49083.1	CHAIN	chain	1	1108	(CC)(NBARC)(LRR)	NLR	CC-NLR	CNL	MAERVGHFCFALLSYQLKTDEKDEDETVEEDEDETDEEDEDETAEEDKDETDEKDEDQVNSMLVRLLLKIIPVSLEVMQICSTMLEASKSAELGCFIKKLLEASPDIFREHLIHLQQHMVNAIPCSTSASSIHVMIEFLLLFLTDMPQDFIHYEKLFVLLARVGALIREVSILIRNLEENSTDEENMNKISCASRDLLENIELLKEDLKNVFLKVPADSSQLCFPMSDGPLFMTLLLRNLNDLLNSNAYSVALIKEEIGWVKEDLEHIRSFFGNVEQELYKDLWTRVLDVAYEAEHAINSILARDRGLLQLIFLLPDAIEKIKLVKKEVQEKIYKNTSIIFVDSPNKPVIYKSSIAGKIIVGFEEETEWIIRRLTSGPAEVDVIAIVGMPGLGKTTLAY…	GCA_002271885.2_ASM227188v2_protein	Capsicum baccatum cv. PBC81	Chili pepper	Capsicum	baccatum
PHT49089.1	CHAIN	chain	1	1313	(CC)(NBARC)(LRR)	NLR	CC-NLR	CNL	MERGKGKEADSSSVSSAVIRKDIAKILDFIEKLNDEGVQIPFQIEKLALELTYVSAFFLRYYYLDSEGRNAESMSFLSIAIHDLAQSLFRWSGVYMLIKLKHHDILQLLGNITSYISSHSYAESSHMTMAEDRLAELLDVIIMYLRYLPKCGSKLLLPSITQYEFLQNVCGNVRDFHALKINGCAEYETIDYVLPQLQLMAQRVANFCFTFLAYRLEEIDESEEIDESEERNESEEIDESEERNESEEIDESEEIDESEERNESEEIDESEERDESEEIDESEEIYDSDISQFNSKLANLLVEIAPVVLEVMHICSTKLIASKSAEVGCFIKKLQEVSPDILREYLFLLQQHMINVITPSTSARNIHVMIEFLLIILTDMPKDVIRHDKLFVLLARVGA…	GCA_002271885.2_ASM227188v2_protein	Capsicum baccatum cv. PBC81	Chili pepper	Capsicum	baccatum
PHT49127.1	CHAIN	chain	1	900	(CC)(NBARC)(LRR)	NLR	CC-NLR	CNL	MPKDFIHNEKLSVLLARVGALIREVSILIRNLEKNSTDEENMDKISCASQELLENIELLKKDFKHIFLKAPADSSELCFPMSDGPLFMTLLLRNLNDLLNSNAYSVALIKEEISRVKEDLVHIRSFFGNVEQELHRDLWTRILDVAYEAEHAINSILARDHGLLQLIFLLPDTVEKIKLIKKEVQEKISKNTSIIFANSPNKPVINRPSIASKIIVGFEEETEWIIRKLTSGSAEVDVISIVGMPGLGKTTLAYRVYTEKSVVGHFDIRAWCTVDQERNEKKLLQKIFNEVIGLKESVSEDYIDDDVADRLRRRLFGKRYLIVLDDLWDTATWDELTRPFPTEFQKGSRVILTSRKKEVALHGKRHSAPLDLRLLRPDESWELLEKRVFGEERCPDELK…	GCA_002271885.2_ASM227188v2_protein	Capsicum baccatum cv. PBC81	Chili pepper	Capsicum	baccatum
PHT49249.1	CHAIN	chain	1	861	(CC)(NBARC)(LRR)	NLR	CC-NLR	CNL	MAYAAVISLKRMLEQLVQRKPHWIKDETRKMVDFILDSLEYFHYFLECTSKRRHRCGKVEELEREIRTAVDEAEDVIELQIYKMKEPVKRKATKLLCQTLSELVEKIDTVKRNVVMGNDSDTNKVEGNEDLRADDSLPFHPSRYVGKLIPESIIVGLEDDLTKIIRRLKGPTSTREVIPILGMGGIGKTTLARKAYDDPEIRHRFDIRVWVTVSQEYQTRDMLLDVLRCISQLTREIEKESDDRLMDMIRKKLMNKRYLVVMDDIWSSDAWDLMTRTFPENNNRSRIILTSRLKDMSTHADPDSIPHEISLLNLDQSWKLLHDNLFGLQQVCPPELEYIGKQVSQKCGGLPLALLVVAGHLSKIARTTESWKDVAKSVNEVVTNESDICLGVLAMSYGY…	GCA_002271885.2_ASM227188v2_protein	Capsicum baccatum cv. PBC81	Chili pepper	Capsicum	baccatum
PHT49392.1	CHAIN	chain	1	1419	(CC)(NBARC)(LRR)	NLR	CC-NLR	CNL	MVWWEAVLSPALQVLFDKLASGDVLNIVKVWNVNELLLDKLKISYFINTAVLDDAEEKQYLNPAVETWIDMLRDAVFEAEDTLDELATEALRCKLEPDSQKYPQQVRSSWNFIAMKSRIEELITRLEYIAKQKDILGLESNKKSCYGKMCRGPSTPLILGSYVYGRYTEKEELIKLLVSDCDDTNRHRVAPFCVIPVIGMGGIGKTTLAQIVYNDKRICEAFDVKAWAWVSDDFSVTSITKSLLESATAKPFDTNSLEIIQNGLKNLFSRKRVLVVLDDVWTESCDDWNELLIPFFEGDQRSKIIVTTRNEGVASITGTFAPYRLQEMSHDACWSLFLHHAFGVRGLDMHARLKEIGEEIVKRCKGLPLAIKTLGGMLSSKLDITYWTEVLNSNLWDLP…	GCA_002271885.2_ASM227188v2_protein	Capsicum baccatum cv. PBC81	Chili pepper	Capsicum	baccatum
PHT49669.1	CHAIN	chain	1	1128	(CC)(NBARC)(LRR)	NLR	CC-NLR	CNL	MAEAFIEVLLQNLSSFIQKELGLLYGVDEELRKLSSSLSTIKAVLQDADQEQLSEKAIRNWLQKLNSATYEVDDVLDECAAKAIGLKEKARRIGCISMSSGFSLENIFFRHQIGKKVKNAIKKLDGIAEERIKFHFSEVTSKKRLSTTEEVRETGFVLTPAEVYGRDDDSRKIIEILTKHVDDTQELLVLPIVGMGGLGKTTLAQLIYNDVWVHEHFDLKIWVCVSHNFDEKRLIRAIVEAIVGKDISVSELASLQSRLITLLRGKRYLLILDDVWNEDQEKWDKLKALLTFGSTGTSVITTTRLEKVASIMGTVKPYCLSCLSEYDCWLLFKQRAFGLDRKESPNLVDIGKEIVRRCCGVPLAAKALGSLLRFKSDEKEWSFVRDSDIWNLPQDESSI…	GCA_002271885.2_ASM227188v2_protein	Capsicum baccatum cv. PBC81	Chili pepper	Capsicum	baccatum
PHT51012.1	CHAIN	chain	1	877	(CC)(NBARC)(LRR)	NLR	CC-NLR	CNL	MVDAVVSYAVQKLGDFLIEEVSLRRSLRANVLWLRNELSFMHAFLKDAEKKQADHLVQQWVSEITSVANEAVAILEAYSLDAAKDGDLAVGFFDHLKACACVCPKEVNFHNIEEDIQSLRDRVMDISRKRDTYGITHINNKNAGEGPSSMPNDPSSTLTRTLRRAVSYVDEDQIFVGFQDVFQRLLDELLNKEPRRNVLSIYGMGGLGKTTLARNLYNSPSVLTSFQTRAWICVSQQYIIQDLLRSIIKSIQGCNEETLKMLKEMTERDLENHLRVLLMCRKYLVVVDDIWNRGAWDGLKRALPDNNYGSRVILTTRKKDVAERVVDKGFSHKLSFLSKEESWDLFCKKLRLGSDLESFSPLMKGLAMEMVEQCRGLPLAIVVLGGLLSYRSGVDEWRK…	GCA_002271885.2_ASM227188v2_protein	Capsicum baccatum cv. PBC81	Chili pepper	Capsicum	baccatum
PHT51053.1	CHAIN	chain	1	879	(CC)(NBARC)(LRR)	NLR	CC-NLR	CNL	MVDAVVSYAVEKLGDFLIEEVSLRQSLRENVHWLRNELSFMQAFLKDAEKRQAEDHLVQQWVFEITSVANEAVAILEAYSLDVAKDGDHAFGFVDRLKACACICQKEAKFHNIGRDIQSLKERVMDVSRKRGTYCITHINNNAGEGPDNPSSTVVRTLRRAVSYADEDQLFVGFQEVFQRLLDELLKGESRRNVLSIYGMGGLGKTTLARKLYNSPSLLSSFQTRAWICVSQQYSTADLLRGMIKSIQGCSEEMLKMLKEMTERDLETHLRNLLKEHKYLVVVDDVWHREAWESLKRALPDDNNGSRVILTTRKEDLAERVDDKGFSHKLRFLNEEESWDLFCKKLRPENKMVGASLFSPSMESLAKDMVEKCRGLPLAIVVLGGLLSYRKGMHEWQKV…	GCA_002271885.2_ASM227188v2_protein	Capsicum baccatum cv. PBC81	Chili pepper	Capsicum	baccatum
PHT51054.1	CHAIN	chain	1	881	(CC)(NBARC)(LRR)	NLR	CC-NLR	CNL	MVDAVVSYAVQKLGDFLIEEVSLRQSLRENVHWLRNELSFMQAFLKDAEKKQAEDHLVQQWVFEVTSVANEAVAILEAYSLDAAKDGDHAAGFVDRFKACACICQKEAKFHSIGKDIQSLKERVMDISRKRDTYGIIHINNNAGEGSNDPSTLARTLRRAVSYADEDQLFVGFQEVFQRLLDEFLKEESRRNVLSIYGMGGLGKTTLARNLYNSPHVLSSFQIRAWICVSQQYSTPDLLRSIIKSIEGCSEEMLKLLKEMSERDLETHLRNLLQERKYLVVVDDVWHREAWDSLKRAFPDNNNGSRVILTTRKEYVAERVDDKGFSHKLRFLNKEESWNLLCKKLRPENKMVGADLFSPSMESLAKDMVEKCRGLPLAIVVLGGLLSYRKGVDEWQKVK…	GCA_002271885.2_ASM227188v2_protein	Capsicum baccatum cv. PBC81	Chili pepper	Capsicum	baccatum
PHT51599.1	CHAIN	chain	1	922	(CC)(NBARC)(LRR)	NLR	CC-NLR	CNL	MAYASVASLMRTIESLLTSNSQMQSLICDHSEEFCTLHEKVRSLEVFLNNFEKNNVSGQMTDFEVEVSEVANSVEQTIQLGVIEVVLANDENLREKAQERLFDSWQQVAENVDRIWKESTEIQDKGKQASKESAVQEFPSLSKDNVEKNMVGRDDQRERLVEHLTTGYSGEPKVIPIVGMGGIGKTTLANEVYNDACIRSHFYVCAWATISQQHNVKEILLSLLHSTKGDKVFTESEAELADMLQKSLKGKRYLIVLDDLWKTEAWDAVRQCFPRENKGSGILLTTRNTEVARYAGTKNSLLMRFMDEDESWNLFKSVAFSSEELPFDLETIGKQIADECHGLPLTIVVVAGLLKSKRVIEDWESVGKDVKSFVTNDPDERCSRVLGLSYDHLTSDLKT…	GCA_002271885.2_ASM227188v2_protein	Capsicum baccatum cv. PBC81	Chili pepper	Capsicum	baccatum
PHT51825.1	CHAIN	chain	1	443	(CC)(NBARC)	NLR	CC-NLR	CN	MAHASVASLESLLTSNSPMQSLICDHREELRTLHEKVSSLEVFVKNFEKNNDFGEITDFEVQVKEVANIVEQTIQLSVTEVVFANDKNLREKAHERLSDRPQQVAEDIDRIWKEQDKGKHASKESTVHEFPSSSSNILNVENSMVGRDDQRKRLVEDLTRGYSGEPKVIPIVGMGGIGKTTLAKEAYNHESILRRFDVRAWATVSQQHNIKEIMMSLLQSMIKMDDMVKTKAELADMLKKSLKRKRYLIVLDDIWSYEVWIGVSLCFPTEDNEESRILLTTRNNEVACYAGTENLPLRMSFLDQDKSWSLFKSAAFSSEALPSEYENIGKQIADECHGLPLTIVVVVGLFKSKRAIEDWDNVAKDVKLFVTNDPDKQCSRVLRLSYNHLTSDLKTCLLH…	GCA_002271885.2_ASM227188v2_protein	Capsicum baccatum cv. PBC81	Chili pepper	Capsicum	baccatum
PHT51826.1	CHAIN	chain	1	905	(CC)(NBARC)(LRR)	NLR	CC-NLR	CNL	MAYASVASLMRTMGVVLEPKSPLKSLISDHKEEFLALHKKVSFLEVFLKKFEKNNTYGKMTDLEEQIKELATVAEHIIQEGLTEIVTTTKYDVVQREEIHERLWDSLKQVAKEFDCVRKESTKFQDKGKQAPKEFLVQDSSSVKHTPYVENNMVGRDDQRKRMLTELTRYGGSSGDLKIIPIVGMGGIGKTTLAKEVYNDESIRLHFNVHSWATVSQKHNVKEILLSLLGCAKGENFYKYSEADLADMLQKSLKGKRYLIVLDDMWDSEAWEAVRLCFPSENNGSRILLTTRNTELASYAGTESLSLQMDLMCPVESWNLFESIVFSNEVLPLEFKIIGKQIVDKCHGLPLSIAVVAGLLKSKRTIEYWENVSKDVKPITNNPDKQCLDVLGLSYNHLT…	GCA_002271885.2_ASM227188v2_protein	Capsicum baccatum cv. PBC81	Chili pepper	Capsicum	baccatum
PHT51860.1	CHAIN	chain	1	888	(CC)(NBARC)(LRR)	NLR	CC-NLR	CNL	MAYAAVTSLMNTMQQSMQVTGCNLQSFYKKLESVRAIMETPCYIAGDLEALTSLEDEITQLAYTTQDMVDSESRRVFTAKNAATQTTEFWDHHSLLKQAIRDIDSMRNKWMKMQNRYANIQDWKAQNLTITSTSQHTLERENMMVGREIEFEMMQDQLARGASEVEVVSIVGMGGIGKTTLANKLFCDPFIVSRFDIRAKVTVTQAYCARNVLLDLLSSISGSGRIGGLCEQQDDGQLADQLQKLLKGRRYLIVIDDIWAKEAWDDIKLCFPECNCRSRILMTTRNMEVAEYASSGKLPYQLLFLSSVESWNLLYEKVFVKECFSPEFENIGKQIALNCKGLPLTIVVISGLLQKIGKSLDEWKSVAENVSSVVSTDIDVQCMKVLALSYHHLPQHLRA…	GCA_002271885.2_ASM227188v2_protein	Capsicum baccatum cv. PBC81	Chili pepper	Capsicum	baccatum
PHT51869.1	CHAIN	chain	1	923	(CC)(NBARC)(LRR)	NLR	CC-NLR	CNL	MAYAALTSAVCSLDLFLKCDHPLLNNLRRKEEILSLCKRIIAFQEFLTDYEKIKHRHEGLKLLEGKINEKTYQVEDIVDSKLRKYFLAKNANCRRKAYSVLFRRLQVAVEEMEFIRKEAMKIKGDKISTLKFYSKVSPATLVRSPSGQQKPVGFQDELEKIIDRLRHGPRELDIISIVGMAGIGKTTLAKRAYNDPLVVNRFEVRAWTTVSQEYREKDILFDFFYQVVPPTNEMNQESYEQAAYQVYDGLMNHPPKEIYEGSEDEIADRLKKSLKRKRFLIVVDDMWSTAAWDNMSRLFPDDENGSRVILTSRLIDVATYANPDRQPHQLNFLNNDEGWELLCQKLFGKRGCPSELEEIGRSIAEKCQGLPLAIVVVAGHLSKMSKTPDCWNTVAESVG…	GCA_002271885.2_ASM227188v2_protein	Capsicum baccatum cv. PBC81	Chili pepper	Capsicum	baccatum
PHT52002.1	CHAIN	chain	1	943	(CC)(NBARC)(LRR)	NLR	CC-NLR	CNL	MGSFWKDQCTLETLFQHVIDSNIDLLQLAAFKLTWNKRDMAYASVASLMRTMGLVLAPKSLLKSLISDHEEELLALHEKVSFLEVFLKKFEKDNTSEKMTDLEAQIKELATVFEQIIQQRITEIIYANDEVQRERMHERLWDSLEQVAEEFDRIQKESTKFQDKGKQAPKEFLVQDANSVKHTPYVENNMVGRDDQMKRMLTELTRYGGSSGELKVISIVGMGGIGKTTLAKEVYTDESIRLHFNVHYWATVSQKHNVKEILLSLLRCAKGENFYMDDEAELADILQKSLKGKRYLIVLDDMWYSEAWDAVRLCFPSENNGSRILLTTRNTEVACSAGTGSLSLQMDLMGTDESWNLFESIAFSNEVLPSEFKIIGKQVVDKCHGLPLSIAVVAGLLKS…	GCA_002271885.2_ASM227188v2_protein	Capsicum baccatum cv. PBC81	Chili pepper	Capsicum	baccatum
PHT52004.1	CHAIN	chain	1	911	(CC)(NBARC)(LRR)	NLR	CC-NLR	CNL	MAHASVASLMRTIESLLTSNSPMQSLICDHREELCALREKVSSLEVFVKNFEKNNVFGEITDFEVEIKEVASAAEYTIQLRLTETVLGEEKSIIGIIGSRFFKGISNIWTRQKFRKSLQQLAKDIDHVWKELTKIQDKGKQVSKESLVHDFSSSSNDIVNVNNNMVGRDDQKERLLEDLKGSYSGEPKVIPIVGMGGIGKTTLAKEVYNHESILRRFDVRAWATVSQQHNIKEILLSLLQSIMDDTVKTKGEAELADMLQKSLKRKRYFIVLDDIWSCEVWDGVRRCLPTEDNAGSRILLTTRNDEVACYAGIESLSLRMSFMDQYESWNLFKSAAFSGEALPYEFETVGKQIAVECHGLPLTIVVVAGLLKSKREIEDWRSVAKDVKSFVTNDPDERC…	GCA_002271885.2_ASM227188v2_protein	Capsicum baccatum cv. PBC81	Chili pepper	Capsicum	baccatum
PHT52012.1	CHAIN	chain	1	834	(CC)(NBARC)(LRR)	NLR	CC-NLR	CNL	MTDLEVEIKEVANIVEQTIQLRVTEVVLANDEKTNERLSDTLQLVAGDMDRIWKESTKIQDKGEQVSEGSLVQGFSNSTNNILNAKNNMAGRDDQKEHLLEDLTTSYSSEPKVIPIVGMGGIGKTTLAKEVYNHESILRRFDVRAWATVSQHHNKKEILLSLLQSTIKMDDTDKTKGEAELADMLQKSLKRKRYLIVLDDIWSCRLWDGVRRCFPTEYNAGSRILLTTRNNKVACYAGTENLSMQMDFMDQDESWNLFKSAAFSSDASPYEFETVGKQIADECHGLPLTIVVVAGLLKSKRAIEDWRSVAKDVKSLVTNDPDERCSRVLGLSYNHLTSDQKTCLLHFGIFPEDSEIPVKILVRSWMAEGFLKLENDLEGEAEKCLQELVDRCLVLVCKK…	GCA_002271885.2_ASM227188v2_protein	Capsicum baccatum cv. PBC81	Chili pepper	Capsicum	baccatum
PHT52014.1	CHAIN	chain	1	939	(CC)(NBARC)(LRR)	NLR	CC-NLR	CNL	MQSAYLIFCNTIDLLQACRFQAITAKKRNENTVDMAHASVVSLMRTIESLLTSNSPMPSLSCDQREEFCALHEKVSSLEVFVKNFDKNNVTGEMSDFEVEVKEVASAVEYTIQLRLTEAVLGENKSIIGISNIWTRRKFHKSLQQLAKDIDHVWKESTKIQDKGKQVSKESLVHDFSSSTNNILNVNNNMVGRDDQKECLLEDLTTSYSGEPKVIPIVGMGGIGKTTLAKEVYNHGSILCRFDVRAWATVSQQHNRKEVLLGLLRSTINMDDTVKTSGEAELADTLQKSLKRKRYLIVLDDIWSCEVWDGMRRCFPTEDNAGSRILLTTRNNEVACYAGTENLSLQMSFMDQDESWSLFKSEALSSEALSYEFETVGKQIANECHGLPLTIVVVSGLLK…	GCA_002271885.2_ASM227188v2_protein	Capsicum baccatum cv. PBC81	Chili pepper	Capsicum	baccatum
PHT52017.1	CHAIN	chain	1	905	(CC)(NBARC)(LRR)	NLR	CC-NLR	CNL	MAHASVASLMRTIESLLTSNSPMPSLSCDQREEFCALHEKVSSLEVFVKNFDKNNVSGEMSDFEVEVKEVASAVEYTIQLRLTEAVLGENKSIIGISNKWTRRKFHKSLQQLAKDIDHVWKESTKIQEKGKQVSKESLVHDFSSSTNNILNVNNNMVGRDDQKECLLEDLTTSYSGEPKVIPIVGMGGIGKTTLAKEVYNHGSILCRFDVRAWATVSQQHNRKEVLLGLLRSTINMDDTVKTRGEAELADMLQKSLKRKRYLIVLDDIWSCEVWDGMRRCFPTEDNAGSRILLTTRNNEVACYAGTENLSLQMSFMDKYESWSLFKSEAFSSEALSYEFETVGKQIANECHGLPLTIVLVSGLVKYKREIEDWKSVAKDVTSFVTNNTDERCSRVLGLS…	GCA_002271885.2_ASM227188v2_protein	Capsicum baccatum cv. PBC81	Chili pepper	Capsicum	baccatum
PHT52020.1	CHAIN	chain	1	951	(CC)(NBARC)(LRR)	NLR	CC-NLR	CNL	MAHASVASLLRTIESLLTYNSLMRSLSCDYREDFSALHKKIHASVASLLRTIKSLLTSNSPMQSLSCDHSEDFSTLHEKISSLEVVAKNFEKHNVSGEMTDLELQIKEVANIVEQTIQLRVTEVVLANDENKRQKAQERLSDSLHQAAKDIDRIWKESTKIQDKGKHASKESTVQEFPSSSRNILNVENSMVGRDDQRKQLVEDLTRSYSGEPKFIPIVGMGGIGKTTLANEVYNDACIRSHFDVCAWATVSQQHNVKEILLSLLRSTKGDTFDMNDEAELANILQKSLKGKRYLIVLDDMWKSEAWDAVRLCFPSENKGSGILLTTRNTEVARDVGTENLSLQMDLMGPDESWNLFKSIAFTNEALPSKFETIGKEIAEKCHGLPLTIAVIAGLLKSK…	GCA_002271885.2_ASM227188v2_protein	Capsicum baccatum cv. PBC81	Chili pepper	Capsicum	baccatum
PHT52025.1	CHAIN	chain	1	438	(CC)(NBARC)	NLR	CC-NLR	CN	MAYAAITYLMRTIYQSMELTGCDLQPFYENLECLRAILEKPWKATDDVDALTSLEAEITELAYSAEDMIDLESMDGNIVQHERSKSTNVLLAGLPEHAVERTQNMMVGYETEFEMMLDQLARGERELEVVSVVGMGGIGKTTFATNLYSDPRIMSHFDILAKATVSQEHCVRNILLALVSTKSAEPDDELTDRLQKLLKRKRYLVVIDDIWTTEAWDDIKLCFPDSKPPYRMRLMNFDESWSLLYEKVFAKDSFPNEFEQLGKQIALKCRGLPLSIVVIGGLLSKIGKSLGDWQSVASNVSSVSTDIDVQCMKVLALSYHYLPSHLKPCFLYFAIFAEDRLIFVDKVVQLWVAEGFLKVEEMKSIEEVAETCLNQLIDRSLISICEHQRFGKIESCGMH…	GCA_002271885.2_ASM227188v2_protein	Capsicum baccatum cv. PBC81	Chili pepper	Capsicum	baccatum
PHT52030.1	CHAIN	chain	1	650	(CC)(NBARC)	NLR	CC-NLR	CN	MRAFSANLCISSFVIPLTSWLLQPCSFQVIVTRDKNENTLHMAHASVASLMRTIESLLTSNSPMRSLSCDHREEFCTLQEKVSSLEVFLKNFEKNNVSGEMTDFEVEVKEVAIAAEYTIQLRLTGTVLGENKSQKKKARRRFRQSLQQVAEDIDLIWKESIKIEDKGKQASKESMVQDFPRSSKDILKVKNNMVGRDAQRERLVEHLTRSYSGEPKVIPIVGMGGIGKTTLANEVYNDACICSHFDVCAWATISQQHNVKEILLSLLCSTKSDTLDMNDEEELANMLQKSLKGKRYFIVLDDIWKREAWDIVRLCFPSENKGSGILLTTRNTEIARDAGTENLSLQMDLMGPDESWNLFKSVAFANEALPSRFETIGKKIAEKCHGLPLTIAVVAGLLK…	GCA_002271885.2_ASM227188v2_protein	Capsicum baccatum cv. PBC81	Chili pepper	Capsicum	baccatum
PHT52034.1	CHAIN	chain	1	913	(CC)(NBARC)(LRR)	NLR	CC-NLR	CNL	MAHASVASLMRTIESLLTSSSPMQSLICDHKEELCALREKVSSLEVLLKNFEKNNVFGEMMDFEVEVKEVASAVEYTIQLRLTETVLGENKSIIGIIGSIIFKGILNIWTRRKFRKSLQQLAKDIDHVWKESTKIQDKGKQVSKESLVHDFSSSTNDILNVNNNMVGRDEQMKRLLEDLTGSYSGEPKVIPIVGMGGIGKTTLAKEVYNHESILRRFDVRAWASVSQQHNIKEILLSLLQSTIKMDDTVKTKGEAELEDMLQKSLKKKRYLIVLDDIWSCEVWDGVRRCFPTEDNAGSRILLTTRNNEVARDADTENLSMQMNFMDQDESWNLFKSAAFSNEALSFEFETIGKKITEKCHGLPLTIVVVAGLLKSKRAIEDWGSVSKDITSFITNDPDE…	GCA_002271885.2_ASM227188v2_protein	Capsicum baccatum cv. PBC81	Chili pepper	Capsicum	baccatum
PHT52038.1	CHAIN	chain	1	1049	(CC)(NBARC)(LRR)	NLR	CC-NLR	CNL	MMLKLDHRGEQVSHDTVHFKVGLNKDISTRMMLHKFNTMDGIFHAALEVERELKENSFMVAPRPPRYEGHSHKGQKRDTVDMAHASVASLTRTIESLLTSNSPMQSLTCDHRKEFRALHEKISSLEVVVKNFEKNNVSGQIADLEVEVKEVANIAEHTIQLRVTEVVLADDEKTRKGLSDSLQQATKDIHCIWKKSTKIQHKRKVMNFQCFMIFQWFNIFKWFNKTSKEYTTVEEITVGRDDQRERLLNDLTTSYSGEPKVIPIVGMGGIGKTTLAKEVYDNKSVLRRFDIRSWATVSQQHNRKEILLCLLQSAIKMDDSVRMKGEEELADMLQKSLKRKRYLIVLDDIWSCEVWDGVRRCFPTEDNAGSRILLTTRNNEVACYADTENLSLQMDLMGP…	GCA_002271885.2_ASM227188v2_protein	Capsicum baccatum cv. PBC81	Chili pepper	Capsicum	baccatum
PHT52050.1	CHAIN	chain	1	459	(CC)(NBARC)	NLR	CC-NLR	CN	MQSLTCDHGEEFSALHEKISSLEVAVKNFEKNNVSGEMTDLEVEVKEVANIVEQTIQLSVAEVVLANDENLREKAQERLSDSLQQVAEDIDRIWKESTNIKDKGKHASKELTVQEFPSSSRNILNVENNMVGRDDQRERLLNDLTTDFSGEPKVIPIVGMGGIGKTTLAKEVYNQKSILCPFDVHAWATVSQQHNRKEILLGLLRSTIKMDDTVEMKREAELADMLQKSLKKKRYLIVLDDIWSCEVWDGVRRCFPTEDNAGSRILLTTRNNEVACYADTENLSLRMSFMDQDESWSLFKSAAFSSEALPYEFETVGKKIADECHGLPLTIVGVAELLKSRRAIEVWERVAKDVKSFLTNDLDEQCSRVLGLSYNHLTSDLKTCLLHFGIFPEDSEKPV…	GCA_002271885.2_ASM227188v2_protein	Capsicum baccatum cv. PBC81	Chili pepper	Capsicum	baccatum
PHT52054.1	CHAIN	chain	1	477	(CC)(NBARC)	NLR	CC-NLR	CN	MAHASVASLMRTIESLLTSNSPMQSQICDPREELCALPEKVSSLEVFVNNFEKNNVSGEMTDLEVQIKEVANIVEHKIQLRGTEVLENDENLREKAHERLSDRLQQAAKDSDRIWKKSTKIQEKVNVMNFQCFMIFQWFNIFQWFNKTSKEYTTVEKIMVGRDDQRERLLNDLTTSYSGEPKVIPIVGMGGIGKTTVVKEIYNHESILHRFDVRAWGIVSQQHNRKEIFLGLLQSTIKMDDTVKTKGEAEIADLLQKSLKRKSYLIVLDDIWSCEVWDGVRRSFPTEDNAGSRILLTTRNNEVACYAGTENLSMQMNFMNQDESWNLFKSEAFSNEELSSEFETIGKKIAEKCHGLPLTIVVVAELLKSKRTIEDWGSVAKDVTSFITNDPDKQCSRVL…	GCA_002271885.2_ASM227188v2_protein	Capsicum baccatum cv. PBC81	Chili pepper	Capsicum	baccatum
PHT52057.1	CHAIN	chain	1	943	(CC)(NBARC)(LRR)	NLR	CC-NLR	CNL	MAHASVASLMRTIESLLTSNLPMQSLICDHREELCALHEKVNYLEVFVKNFEKNNVSGEMTDFEVEVKEVAHAVEYTIQLRLTETVLGENKSIIRIIGSRFFKGILNIWTRRKFRKSLQQLEKDIDHVWKESTKIQDKGKEVSKESFVHDFSSSTNDILNVNYNMVGRDDQKEHLLEDLTISNTGEPKVIPIVGMGGIGKTTLAKEVYNNKSVLHRFDVRAWATVSQHHNIKEILLSLLQSTIKMDDTVRTKGEAELADMLQKSLKRKRYLIVLDDIWSCEVWDGVRRCFPIEDNAGIRILLTTRNNEVARYADIENLSIQMNFMDQDESWSLFKSAAFSNEALSSEFETIGKKIAEKCHGLPLTIVVVAGLLKSKRAIEGWGSVAKDVTSFITNDPDE…	GCA_002271885.2_ASM227188v2_protein	Capsicum baccatum cv. PBC81	Chili pepper	Capsicum	baccatum
PHT52066.1	CHAIN	chain	1	513	(CC)(NBARC)	NLR	CC-NLR	CN	MMDFEVEVKEVVNAVEHTFQLRLTDIETAKNISQNKRARQKFRHSLQQVAEDIDRVWKESTKIQEKGKQASKESLVQDFSSSANDTLNVKNNMVGRDDQRKLLLELLTIGYSGEHKVIPIIGMGGIGKTTLAKEIYNDVCIRCHFDVRAWATVSQQHNVKEILLSLLHSTKCDTDTFDMVDKAKIADMLQKSLKCKRYLIVLDDIWSCEVWDGVRRCFPTENNGGSRILLTTRNNEVACYAGTENLSLQMDFMDQDESWNLFKSATFANEELPSEFETIGKQIAEKCHGLPLTIVVVAGLLKSQRTIEDWGSVARDVKSFITNDPDEQCSHVLGLSYDHLTSDLKTCLLYFGIFREDTEIPVKNLMRLWMAEGFLNSENDLEGEAMKCLQDLVDRCLVF…	GCA_002271885.2_ASM227188v2_protein	Capsicum baccatum cv. PBC81	Chili pepper	Capsicum	baccatum
PHT52078.1	CHAIN	chain	1	932	(CC)(NBARC)(LRR)	NLR	CC-NLR	CNL	MAHASVASLMRTIESLFTSNSPMQSVICDHREDFSVLHEKISSLEVVVRNFEKNNVSGEMTDFEVEVKEVANIVEYTIQLKLTETIMEKNKSIKGITGSRFFKGISNIWTRRKFRKILQQLAKGVDRVRKESTKIQDKGKQASKESTVQYFSSSMNDYLNVENSMVGSDDQMKRLLDDLTVSYSSEPKVITIVGMGGIGKTTLAKEVYNNKSVLRRFDVRAWATVSQQHNRKEILVGLLRSTIKMDDTVKTKGEAELADMLQKSLKRKRYLIVLDDIWSCEVWDGVRLCFPTEDNAGSRILLTTRNDEVACYAGIDNLSLRMRFMDQDESWSLFKRAAFSSEALPYEFETVGKQIADECHGLPLTIVVVAGLLKSKRAIEDWESVAKDVKSFLTNDLDE…	GCA_002271885.2_ASM227188v2_protein	Capsicum baccatum cv. PBC81	Chili pepper	Capsicum	baccatum
PHT52137.1	CHAIN	chain	1	871	(CC)(NBARC)(LRR)	NLR	CC-NLR	CNL	MAYAAITSLMRTIDQSMQFSGYNLQSFYEKFEYLRGILEKNCQTTSHAEALTSLEVEIIELACNTEDMVDIVSRKIFSTENEITRKMESCELRFVLKQALGDIDFAINKWMATRLDVEDTKPRNLGISDVSEYVSEPDVDVMVGHENEFEMMQDQLVRGGSELEVVSIVGMGGIGKTTLANKIYSDSFIMPHFDIRAKVTVSQVYCARVVLMGLLSCISAKTDGCHEQQDDGQLGDRLQKLLKGRRYLVVIDDIWTKRAWDDIKLCLPDSNCGSRILLTTRDMEVAEYASSGKPPCRMRLMNSDESWSLLCEKVFMKGFCPPEFEQLGKQIAFKCRGLPLAIIVIAGLLSKIGKTLNEWKNVAENVSSMVRTNLDDHCLRVLALSYHHLPHHVKACFLY…	GCA_002271885.2_ASM227188v2_protein	Capsicum baccatum cv. PBC81	Chili pepper	Capsicum	baccatum
PHT52143.1	CHAIN	chain	1	1086	(CC)(NBARC)(LRR)	NLR	CC-NLR	CNL	MILKASPGSERVVVQKLIEACQGGWESSHWSVLIFMAIRLDKWAKRSERGIFGLNRCPIAHGSGGGPEVRACCGPKIDRGIPGRLEIVLVWSVLIFVVIWVGERVKWREWGIFGLNQCVIAHDFGGGPRFQTCCGSKIDRGMLGILGIVPMVRFNFHGHLVGQTGKTARTGFLGLNRSAIAHGSGLGPRFGHAVGQKSIKVMAAYAAVISLLQTLEQFQERHRVLIRGQTAKTLESLHNTAENFRNFLDDSSRSRFDPEKIKSSEEIIISAASDAEDAIEMCWTCENASESSLNKNIRRNLGPVVERINTIKNEVMEIVSDFSTSSRNDHRFLESVGDFLIDSTSSRSNRMLQHLEGDIVQGLDEDLEIIVRRLTEPLPKLDIVTISGMGGIGKTTLAR…	GCA_002271885.2_ASM227188v2_protein	Capsicum baccatum cv. PBC81	Chili pepper	Capsicum	baccatum
PHT52204.1	CHAIN	chain	1	833	(CC)(NBARC)(LRR)	NLR	CC-NLR	CNL	MQSLISDHRDEICAIHEKVSSLEVFVKNFEKNNVSGEMTDFEVEVKEVANDVECTIQLRLTETVLGKNKSQKKKARRRFRQSLKQVAEDMDRIWKESTKIQDKGKQVSKESLVHDFSSSINDILNVNNNMVGRDDQKEHLLEDLTGSYSGEPKVIPIVGMAGIGKTTLAKEVYNHESILRRFDDRAWATVSQQHNRKEILLGLLRTTIKMDDTVKTKSEEELADMLQKSLKRKRYLIVLDDIWSCEVWDGVRQCFPTEHNAGSRIVLTTRNNEVACYAGTESISTQMDFMDQDESWNLFKSAAFSSEALPYEFDTVGKQIADDCHGLPLTIVVVAGLLKSKRAIEDWRSVAKDVKSFITNDPDERCSRVLGLSYNHLTSDLKTCLLHFGVFPEDSEIGV…	GCA_002271885.2_ASM227188v2_protein	Capsicum baccatum cv. PBC81	Chili pepper	Capsicum	baccatum
PHT52206.1	CHAIN	chain	1	519	(CC)(NBARC)	NLR	CC-NLR	CN	MAHASVASLMRTIESLLTFNSPMQSLTCDHREDFSALHEKISSLEVVVMNLEKNNVSGEMTDFEVEVKEVANIVEHTIQLRVTEVVLASDENLREKAHERLSDSLQQVAEDIDCIWKESTKIQDKGKQVSKESLVHDFSSSTDDILNVNNNMVGRDDQMKRLLEVLTTCYSGEPKVIPIVGMGGIGKTTLAKEVYNHGSILCRFDVRAWATVSQQHNVKEILLSLLQSMIKMYDTVKTKGEAELADMLQKSLKRKRYLIVLDDIWSCEVWDGVRRCFPTEDNGGNRILLTTRNDEVACYAGVENLSLRMSFMDQDESWSLFKSAAFSDEALPYEFETVGKQIADECHGLPLTIVVVAGLLKSKRAIDDWRSVAKDVKSFVTNDPDERCSHVLGLSYDHL…	GCA_002271885.2_ASM227188v2_protein	Capsicum baccatum cv. PBC81	Chili pepper	Capsicum	baccatum
PHT52216.1	CHAIN	chain	1	900	(CC)(NBARC)(LRR)	NLR	CC-NLR	CNL	MLSFFANLCIALFVIPLTSCNPAVDMAHSSVASLMRTIESLLTSNSPMQTLICGHRDEICPLHEKISSLEVFLKNFEKNNVGELTDLEVQIKEVANIVEQTIQLRVTEVLLANDENLREKSHERLSDSLQQVAEDIDRIWKESTNIQDKGKHASKESTVQEFLSSSRNILNVENSMVGRDDQRKRLVEDLTRSYSGEPKVIAIVGMGGIGKTTLANAVYNDACIRSHFDVCAWATISQQHNVKEILLSLLRSTKSDSFDMNDEAELANMLQKSLKGKRYLIVLDDMWKTESWDAVRLCFPSENKGSGILLTTRNSEVARDAGTENLSLQMDLMGPDESWNLFKSVAFANEALPSEFETIGKQIVEKCHGLPLTIAVVARLLKSKRAIEEWENVAKDVKS…	GCA_002271885.2_ASM227188v2_protein	Capsicum baccatum cv. PBC81	Chili pepper	Capsicum	baccatum
PHT52224.1	CHAIN	chain	1	872	(CC)(NBARC)(LRR)	NLR	CC-NLR	CNL	MAHANVASLLRTIESLLSSNSPMRSVSCDHREDFSALHEKISSLEVLLKNFEKNNVSRELTDLEVQIKEVANIVEQTIQLRVTEVVLKRHMKVKVHERLSDTLQQAAKDIDRIWIESTKIQDKGKQASKKSTVQDFSSSTNNILNVNNSMVGRDDQKERLLEDLTASYSGEPKVIPIVGMGGIGKTTLAKEVYNNESVLRHFDVHAWATVSQQHDRKEILLGLLHSTIKMDDTVKMKSEAELADKLQKSLKRKRYLIVLDDIWSCEVWDGVRQCFPTEDNAGSRILLTTRNSEVACYAGTENLSMQMNFMDQDESWNLFKSAAFSNEALSSAFETIGKKIAEKCHGLPLTIVVVAGLLKSKREIEYWKSVAKDVTSFVTNDPDKQCSRVLGLSYNHLTS…	GCA_002271885.2_ASM227188v2_protein	Capsicum baccatum cv. PBC81	Chili pepper	Capsicum	baccatum
PHT52230.1	CHAIN	chain	1	850	(CC)(NBARC)(LRR)	NLR	CC-NLR	CNL	MAHASVASLMRTMESLLTSNSPMRSLICDHRDEICSLHEKVSSLEVFVKNFEKNNVAGELTDFEVEVKEIARAAEYTIQLRLTGTVLRENKSIIGIIGSIFFKGISNIWTRRKFQKSLQQLAKDIDHVCKESTKIQDKGKQVSKESLVHDFSSSTNDILNVKSNMVGRDDQKERLLEDLTVSYSSEPKVIPIVGMGGIGKTTLAKEVYNHESILQRFDVRAWATISQQHNIKEILLSLLQSTIKMDGTVKTKGKPELADMLQKSLKRRRYLIVLDDIWSCEVWDGVRQCFPTEDNAGSRILLTTRNDEVACYADTENLSLRMSFMDQDKSWSLFKSAAFTNEALPSEFETVGKQIAEKCHGLPLTIVVVAGLLKSKRAIADWENVAKDVKSFVTNDPDE…	GCA_002271885.2_ASM227188v2_protein	Capsicum baccatum cv. PBC81	Chili pepper	Capsicum	baccatum
PHT52233.1	CHAIN	chain	1	926	(CC)(NBARC)(LRR)	NLR	CC-NLR	CNL	MAHASVASLTRTIESLLTFNSPMHSLICDHREEFCALHEKVSSLDVFLKNFEKNNVFGEMTVFEVEVKEAANDVEYTIQLRLAETVLGENKSQKKKARRRFRQSLQQVAEDIDRVWKESAKIQDKGKQVPKESKNDILNVKNSMVGRDDQRERLLDDLTRSYFGELKVIPIVGMGGIGKTTLAKEVYNHVSIIYHFDVRAWATVSQKHNVKGILLSLLHSIKGDKFCTGSEAELADMLQKSLKGKRYLIVLDDIWSSEVWDDVRLCFPSENNAGSRILLTTRSNEVACHAGTENLSTQIDFMDQDESWNLFKSAAFSNEALPSEFETIGKQIADECHGLPLTIVVVAGLLKSKRAIEDWESVSKDVTSFVTNDPDEQCSHILGLSFNHLNSDLKACLLY…	GCA_002271885.2_ASM227188v2_protein	Capsicum baccatum cv. PBC81	Chili pepper	Capsicum	baccatum
PHT52234.1	CHAIN	chain	1	869	(CC)(NBARC)(LRR)	NLR	CC-NLR	CNL	MAHASVASLMRTIESLLTSNSPMQSLICDHREEFCTLHEKARSLEVFLNNFEKNNVSGEMTDFEVEVSEVANSVEQTIQLGVTEVVLANNENLREKAQERLFDSRQQVAENVDRIWKESTEIQDKGKQASKESAVQEFPSLSKDNVENNMVGRDDQRERLVEHLTTGYSGEPKVIPIVGMGGIGKTTLANEVYNDACIRSHFYVCAWATISQQHNVKEILLSLLHSTKGDKVFTESEAELADMLQKSLKGKRYLIVLDDMWKTEAWDAVRQCFPRENKGSGILLTTRNTEVARYAGTKNSLLMRFMDEDESWNLFKSVAFSSEELPSDLETIGKQIADECHGLPLTIVVVAGLLKSKRVIEDWESVAKDVKSFVTNDPDERCSRVLGLSYDHLTSDLKT…	GCA_002271885.2_ASM227188v2_protein	Capsicum baccatum cv. PBC81	Chili pepper	Capsicum	baccatum
PHT52235.1	CHAIN	chain	1	898	(CC)(NBARC)(LRR)	NLR	CC-NLR	CNL	MAYAAITCLMRTIHQSMELTGCDSQPFYEKLECLRAILEKPCKATDDVEALTSLEAEITELAYSAEDMIDSESRNVLLAQNVEERSRSMWELLFVLEQALECIDSTMKQWMATSYSMKDLKVQTYSLAGSPEHDVEQPKNIMVGHETEFEMMLDLLARGRSELEVVSVVGMGGIGKTTLARKLYNYPCIMSRFDIRGEVTVSQEFCARNVLLFLLSSISGKTDESHEHLEDWKLADQLQKLLKGKRYFVVIDDIWTTGAWDNMRGCFPDCNNGSRILLTTRNVEVAEYASSGKPPYQMRLMNFEESWSLLYERVFANDSFPPEFERLGKQIALKCGGLPLAIVLIAGLLSNTDKTLNMWRSVAENVSSVVSTEVQCMKVLALSYHHLPSHLKPCFLYFA…	GCA_002271885.2_ASM227188v2_protein	Capsicum baccatum cv. PBC81	Chili pepper	Capsicum	baccatum
PHT52261.1	CHAIN	chain	1	861	(CC)(NBARC)(LRR)	NLR	CC-NLR	CNL	MAYAAITSLLSTTGESLRKNSIASYTHYEKILSLRTIMEKSYNIKGDIEDLTRLEAEIIELACITQDMINSESRKVSLAKKRISRRIAVWKLNFLLKRAVGRIDSTVKKWIGMLNSKDLKAQNLTLESTSQHALQQTESKMIGCENEFEMIRDQLTRGTSQLDVVSVVGMGGIGKTTLANKIYNDQFILFRFDIRAKATVSQEYCARNVLLRLLSSVSGSRKIDESYEQQDDGQLADRLQKFLKGRRYLIFIDDIWSKEAWDDVKLCFPDCDCGSRILLTTRNMEVAEYASSGETLYQMSFLNHDESWNLLRVKVFEDACFPPEFEKVGKQIALNCKGLPLAIVVIAGLLLKIGKSLDEWKSVSESITSLISTDLEVQCMRVLALSYHHLPHHLKSFFL…	GCA_002271885.2_ASM227188v2_protein	Capsicum baccatum cv. PBC81	Chili pepper	Capsicum	baccatum
PHT52273.1	CHAIN	chain	1	908	(CC)(NBARC)(LRR)	NLR	CC-NLR	CNL	MAHASVASLMRTIESLLTSNSPMQSLICDHREEFCTLHEKVRSLEVFLNNFEKNNVSGEITDFEEQVKQVANIVEQTIQLSVTEVVLANDKNLREKAHERLSDRLQQVAEDTDRIWKESTKIQDKGKHAPKESTVQEFPSSSKNILNVENSMVGRDDQRKRLVEDLTRSYSGEPKVIPIIGMGGIGKTTLANKVYNDACIRSHFDVCAWATISQQHNVKEILLSLLRCTKDVTFDMNDEAELANMLQKSLKGKRYLIVLDDMWKNEAWDAVRLCFPSENKGSGILLTTRNTEVARDADTENLSLQMDLMGPNECWNLFKSVAFANEALPSEFETIGKQIAEKCHGLPLTIAVVAGLLKSKRAIKDWKSVAKDVKSLVTNDPDERCSRVLGLSYNHLTSV…	GCA_002271885.2_ASM227188v2_protein	Capsicum baccatum cv. PBC81	Chili pepper	Capsicum	baccatum
PHT52286.1	CHAIN	chain	1	1073	(CC)(NBARC)(LRR)	NLR	CC-NLR	CNL	MAYASVASLMRTMGVVLASKLPMRSAISDHEEEFLALHKKVSFFEIFLKNFEKNKTSGKVTDLEAQIKELATVVEQIIQQRLTEIVTADNVLQREKIHEWFQDSLKQVVEEFDCVQKELTKFQDKGKQAPKEFLVQDSSSVKHTPYVENNMVGRDDQMKWMLTELTRYGGSSGELKVIPIVGMGGVGKTTLAKEVYNDESIRLHFDVRAWATVSQKHNIKEILLSLWRCEKGENIYVDSEAELAEMLQKSLKGKRYLIVLDDMWKTEAWDAVRQCFPRENKGSGILLTTRNTEVALYAGTKNLSLQMSFMDQHESWNLFESIAFSNEVLPSEFETIGKQIVDKCHGLPLSISVVAGLLKSRRTIEYWENVAKDVKSVTNDPDKQFLDVLGLSYNQLTSD…	GCA_002271885.2_ASM227188v2_protein	Capsicum baccatum cv. PBC81	Chili pepper	Capsicum	baccatum
PHT52291.1	CHAIN	chain	1	529	(CC)(NBARC)	NLR	CC-NLR	CN	MAYASIASLVRTMELLLMSDSPMLSLAFCHREETVALHKKVTSIEAFLKNSEKQISSYGTMTDLEVQIKGFANAAEDKIEFGLREAMIAEDETQRGKAHEELRESLRQVAKDIDRVQEESKTIQDHKGRQASMRSLARDMSSEKLPNLEASNNMVGSGKEKKRVLEEIRGGSSDEQKIFPIVGMGGIGKTTLAKQVFNHPSIQSHFDIRAWATISKEYNVKEILLSLLQSIIKINDKVYCRSEAELADLLRKYLKRKRYLIVKDDIWNYKAWDETRQCFPIDNNGSRILLTTRHTEVALYTSSSNLLLKMNLMNSDESWYLFKSKAYANERFPSELKATGKEISKRCQGLPLRIVVVSGLFCKSKSTKEEWKNVAKHIKSFLMKDPAEQCLRVVALSYN…	GCA_002271885.2_ASM227188v2_protein	Capsicum baccatum cv. PBC81	Chili pepper	Capsicum	baccatum
PHT52293.1	CHAIN	chain	1	874	(CC)(NBARC)(LRR)	NLR	CC-NLR	CNL	MAHASVASLMRTIESLLTINSPMRSLICDHREELRALCEKVSSLEVVAKNFEKNNVSGEMADLEVEVKEVASAVEHTIQLRVTEVLENDENLREKARRLSDSLQQVAEDIDRILKESTKIQDKGKQASKESTVQEFPSSSRNILNAENNMVGRDDQRKRLVEDLTRSNSVEPKVIPIVGMGGIGKTTLANEVYKDACIRSHFDVCAWATVSQQHNAKEILLNLLRSTKGDTFDMNDEAELANMLKKSLMGKRYLIVLDDMWKTKAWDDVRLCFPSGNKGSIILLTTRITEVARDAGTKNLSLQMDLMGPDESWILFKSVAFSSEGLPSDLKTIGKQIAEKCHGLPLTIAVVAGLLKSKRAIEDWENVAKDVKSFVTNDPDKQCSRVLGLSYNHLTSCLK…	GCA_002271885.2_ASM227188v2_protein	Capsicum baccatum cv. PBC81	Chili pepper	Capsicum	baccatum
PHT52297.1	CHAIN	chain	1	931	(CC)(NBARC)(LRR)	NLR	CC-NLR	CNL	MAHASVASLMRTIESLLTINSPMRSLSFDHREELSALREKTSSLEVVVKNFEKNNVCGEITDFEVEVKEVANFVEHTIQLQVTEVLLANDENLREKAHWWLSDSLQQVEEDIDIIWEESIMIQDEGKQASKEPTVQEFPSSSKDMQTVESSMVGRDDHRKRKRLVEDLTRSYSGEPKVIPIVGMGGIGKTTLANEVYNNACIRSHFDVCAWATVSQQHNVKEILFSLLRSTKGGTFDMNDEAELANMLQRSLKGKRYLIVLDDMWKNEAWDAVRLCFPSENKGSGILLTTRNTEVARDAGTENLSLQMDLMGPNECWNLFKSVAFANEALPSEFETIGKQIAEKCHGLPLTIAVVAGILKSKRAIEDWKSVAKDVKSLVTNDPDERCSRVLGLSYNHLT…	GCA_002271885.2_ASM227188v2_protein	Capsicum baccatum cv. PBC81	Chili pepper	Capsicum	baccatum
PHT52298.1	CHAIN	chain	1	906	(CC)(NBARC)(LRR)	NLR	CC-NLR	CNL	MAHASVASLMRTIESLLTINSPMRSLSFDHREELCALREKVSSLEVFVKNFEKNNVSGEMTDFEVEVKEVASASEHTFQLRVTEVLLENDEKIHERLSDTLQLVAEDIDRIWKVSTKIQDKGKQASKESTVQDFSSSKNNILNVNNIMVGRDDQKERLLEDLTASYSGEPKVIPIVGMGGIGKTTLAKEVYNNESVLRRFDVHAWATVSQQHDRKEILLGLLRSTIKMEDRVKTRGEAELADMLQKSLKRKRYLIVLDDIWSCEVWDGVRQCFPTEDNAGSRILLTTRNNEIACYAGTENLSMQMDFMDQDESWNLFESAAFSSEALTYEFETVGKQIADECHGLPLTIVVVAGLLKSKRAIEDWESVAKDVKSFITNDPDERCSRVLGLSYDHLTSDL…	GCA_002271885.2_ASM227188v2_protein	Capsicum baccatum cv. PBC81	Chili pepper	Capsicum	baccatum
PHT52304.1	CHAIN	chain	1	798	(CC)(NBARC)(LRR)	NLR	CC-NLR	CNL	MAHASVASLTRTIESLLTSNSPMQSLICDHREEICDLNEKTSSLEVFVKNFEKNNVSGEMTDFEVEVKQVANFVEHTIQLRVTEVVLANDENQREKARWWLSDSLQQVEEGIDRIWKESTKIQDKGKQASKESTVQEFPSSSKDIRNVENNMVGRDDQRKRLVEDLTRSYSGEPKVIPIVGMGGIGKTTLANEVYNDACIRSHFDVCAWATVSQQHNVKKILLSLLRSTKGGTIDMNDEAELANMLQKSLKGKRYLIVLDDMWKTEAWDAVRLCFPSENNGSGILLTTRNTEVAHDAGIENLSLQMDLMGPNESWNLFKSVAFANEALPSELETIGKRIAEKCHGLPLTIVVVAGLLKSKRAIEDWKSVAKNVKSLVTNDPDERCSRVLGLSYNHLTSD…	GCA_002271885.2_ASM227188v2_protein	Capsicum baccatum cv. PBC81	Chili pepper	Capsicum	baccatum
PHT52316.1	CHAIN	chain	1	863	(CC)(NBARC)(LRR)	NLR	CC-NLR	CNL	MAHASVASLMRTIESLLTSNSPMRSLLCDHREEFCALHKKVSSLEVFVKNFEKNNISGEMADLEIEVKEDASAAEHTIQLRVTEVVLANDEKTHERLSDTLQQVAEDMDRSRKESTKIQDKGKQVSKESLVHDFSSSTNDILNFNNNMIGRDDQKERLLEDLTGSYSGEPKVIPIVGMGGIGKTTLAKEVYNHESILRRFDVRAWAIVSQQHNIKEILLSLLQSRIKMDDMSCEVWDGVRRCFPTEDNAGSRILLTTRNNEVARNAGTENLSMQMNFMDQDESWNLFKSASFSNEALSSEFETIGKKIAEKCHGLPLTIVVVAGFLKYKREIEDWKSVAIDVTSFITNDPDEQCSHVLGLSYNHLTSDLKTCLLHFGIFPEDSEIPAKNLMRSWMAEGF…	GCA_002271885.2_ASM227188v2_protein	Capsicum baccatum cv. PBC81	Chili pepper	Capsicum	baccatum
PHT52381.1	CHAIN	chain	1	649	(CC)(NBARC)	NLR	CC-NLR	CN	MAHASVASLMRTIESLLTINSPMRSLSCDHREELSALREKVSSLEVFVKDFEKNNVSVEMTDFEVEVKEVASASEHTFQLRVTEVLLANDEKTHERLSDTLQLVAEDIDRIWKVSTKIQDKGKQVSEGSLVQDISSSTNNILKVNNNMVGRDDQKERLLEDLTGSYSGEPKVIPIVGMGGIGKTTLAKEVYNHESILRHFDIRAWATVSQQHNINEVLLSLLQSTIKMDDMVKMSSEAELADMLQKSVKRKSYLIVLDDIWSFEVWDGVTRCFPTEDNAGSRILLPTRNNEVACYAGIENLSLQMSFMDQDESWSLFKSAAFSSEALTYEFETVGKQIADECHGLPLTIVVVVGLLKSKRAIEDWEGVAKDVKSFVTNDPDERCSRVLGLSYDHLTSDL…	GCA_002271885.2_ASM227188v2_protein	Capsicum baccatum cv. PBC81	Chili pepper	Capsicum	baccatum
PHT52389.1	CHAIN	chain	1	908	(CC)(NBARC)(LRR)	NLR	CC-NLR	CNL	MAHASVASLMRTIESLLTSNSPMQSLICDHREELRALREKVSSLEVFIKNFEKNNVSGEMTDFEEQVKEVANIVEQTIQLSVTEVVLANDKNLREQAHERLSDRLQQVAEDTDHIWKESTKIQDKGKHASKESTVQEFPSSSKNILNVENSMVGRDDQRKRLVQDLTRSYSGEPKVIPIVGMGGIGKTTLANEVYNDACIRSHFDVCAWASISQQHNVKEILLSLLCCTKDVTFDMDDEAELANMLQKSLKGKRYLIVLDDMWKSEAWDALRLCFPSENKGSRILLTTRNTEVARDAGTENLSLQMDIMSPDESWNLFKSVAYANEALSYEFETIGKKIAKKCHGLPLTIAVVAGLLKFKRAIEDWENVAKDVKSFVTNDPDERCSRVLGLSYNHLTSV…	GCA_002271885.2_ASM227188v2_protein	Capsicum baccatum cv. PBC81	Chili pepper	Capsicum	baccatum
PHT52396.1	CHAIN	chain	1	898	(CC)(NBARC)(LRR)	NLR	CC-NLR	CNL	MAHASVASLVRTIESLLTSNSPMQSLTCDHSEDLSALHEKISSLEVFLRNFEKNNVSGEMTDLELQVKEVANIVEHTIQVRVTEVLEDDENQREKAQERLSDSLLLVAEDIDRIWKESTKIQNKGKHALKESTAQEFPRSSRNILNVENSMVGRDDQRKRLVQNLTRSYSGEPKVIPIVAMGGIGKTTLANEVYNDACIRSHFDVCAWATVSQQHNVKEILLSLLRSTKGDTFDMNDEAELANMLQKSLKAHDAGTKNLCLQMDLMGPDESWNLFKSVALANEALPSEFETIGKQIADECHGLPLTIAVVAGLLKSKRAIENWKSVEEDVNSFVSNDPDERCSRVVGLSYDHLTSDLKACLLHFGIFPEGSEIPVKNLMRSWMAEGFLKLENDLEREAK…	GCA_002271885.2_ASM227188v2_protein	Capsicum baccatum cv. PBC81	Chili pepper	Capsicum	baccatum
PHT52565.1	CHAIN	chain	1	676	(CC)(NBARC)(LRR)	NLR	CC-NLR	CNL	MAHASVASLIRTIESLLISNSPMQSLIPKQELCALREKVSSLELFVKNFEKNNVSGEMTDFEVEVKEVASAVEYTIQLRLTETVVGENKSIIGIIGSIFFKGLSNIWTRRKFRKSLQQLAKDIDHVWKETTKIQDKDKQVSKESLVHDFASSTNDILNVNNNMVGRDDLKERLLEDLTITYPDEHKVIPIVRMGGIGKTTLAKEVYNHGLVLCHFDVRAWATVSQQPKIKEIFLSLLQSTNKMDDTVKTKREKDLKDMLQKSLKRNRYLIVFDDIWSCEVWDGGRRCFPTEDFNAGSRTLLTTRNNEVACYADTENLSMQMGFMNKNASWDLFKSAAFSSEALPFEFESVGKQITHECHGLPLTIVVVAGLLKSKREIDDWEKDSDIPVKRLVRSWMAE…	GCA_002271885.2_ASM227188v2_protein	Capsicum baccatum cv. PBC81	Chili pepper	Capsicum	baccatum
PHT52568.1	CHAIN	chain	1	667	(CC)(NBARC)(LRR)	NLR	CC-NLR	CNL	MLSLTCDHTEDFSALHEKISSLEVVVKNLEKNNVSGEITDFEVEVKEVANIVEHTIQLRVTEVVLASDENLREKAHERLSDSLPQVAEDIDCIWKESTKIQDKGKQVSKESLVHDFSSSTDDILNVNNNMVGRDDQMKRLLEVLTTCYSGEPKVIPIVGMGGIGKTTLAKEVYNHGLILRRFDVRSWATVSQQHNVKEILLSLLQSTIKMDDTAKTKGEAELADMLQKSLKRKRYLIVLDDIWSCEVWDGVRRCFPTEDNAGSRILLTTRNDEVACYAGVENLSLRMSFMDEDESWSLFKSAAFSNEALPYEFETVGKQIADECHGLPLTIVVVAGLLKSKRAIDDWRSVAKDVKSFVTNDPDERCSHVLGLSYDHLTSDLKTCLLHFGIFPEDSEIPV…	GCA_002271885.2_ASM227188v2_protein	Capsicum baccatum cv. PBC81	Chili pepper	Capsicum	baccatum
PHT52578.1	CHAIN	chain	1	850	(CC)(NBARC)(LRR)	NLR	CC-NLR	CNL	MAHANVVSLMRTIESLFTPNSSMQSLICDHIEELCALREKISSLEVVIKNFEKNNVFGEMTDFEVEVKEVANIVEYKIQLKLTETIMEKNKSIKGITGSRFFKGISNIWTCRKFRKSLQQFAKGIDRVRKESTKIQDKGKQASKESMVQDFSSSVNYNLNDENSMVGRDDQKECLLEDLTGSYSGEPKVIPIVGMGGIGKTTLVKEVYNHESILRRFDVRAWATVSQQHNIKEILLSLLQSTIKMDDTVKTKGEAELADMLQKSLKRKRYLIVLDDIWSCEVWDGVRRCFPTEDNAGSRILLTTRNDEVACYAGIENPSLRMSFMDQDESWSLFKSAAFSSEALPYEFETVGKQIADECHGLPLTIVVIAGLLKSKRAIEDWESVAKDVKSFLTNDPDE…	GCA_002271885.2_ASM227188v2_protein	Capsicum baccatum cv. PBC81	Chili pepper	Capsicum	baccatum
PHT52580.1	CHAIN	chain	1	444	(CC)(NBARC)	NLR	CC-NLR	CN	MAHASVASLTRTIESLLTSNSPIESLICDHRDEFCALHEQVSSLEVFLKNFEKNNVSGEMTDLEVEVNEVASAAEHTIQLRVTEVVLANDEKTHERLSDTLQLVVEDMDRMWKESTKIQDKGKQVSDGSLVQDFSSSTNNILNVNNNMVGRDDQKECLLEDLTRSYSGEPKVIPIVGMGGIAQQKGNFAGPLYSTIKMDDTVKTKGEAELADMLQKSLKRKRYLIVLDDIWSCEVWDGVRRCFPTEDNAGSRILLTTRNNEVACYAENFSLQMDFMDQDESWNLFKSAAFTNEELPYEFETIEKQIAEKCHGLPLTIVVVAGLLKSKRAIEDWESVAQEVNSFITNDPNERCSHLLGLSYNNFTSNLKACLLYFGIFREDTEIQVKYLMRLWMAEGFLN…	GCA_002271885.2_ASM227188v2_protein	Capsicum baccatum cv. PBC81	Chili pepper	Capsicum	baccatum
PHT52586.1	CHAIN	chain	1	884	(CC)(NBARC)(LRR)	NLR	CC-NLR	CNL	MAHASVSSLTRTIELLLTSNSPMQSLTCDHREEICDLHEKISSLEVFLKNFEKNNVSGDMTDFEVEVKEVASAAEHTIQLSVTEVVLANDEKTQERLSDTLQRVVEDMDRIWKESTKIQDKGKKVSEGSLVQDFSSSTNNILNVNNNMVGRDDQKERLLEDLTGSYSGEPEVIPIVGMGGIGKTTLAKEVYHHEAILSRFDVHAWATVSQQHNIMEILLSLLQSTIKVDDTVRMKGEPELEDMLQKSLKRKRYLIVLDDIWSCEVWDGVRRCFPTEDNAGSRILLTTRNDEIAGYAGTENLSMQMNFMDQDESWNLFKSVAFSSEELPADLETIGKQIVEKCHGLPLTIVVVAGLLKSKRAIEDWESVAKDVKSFVTNDPDDRCSRVLGLSYNHLTSDL…	GCA_002271885.2_ASM227188v2_protein	Capsicum baccatum cv. PBC81	Chili pepper	Capsicum	baccatum
PHT52589.1	CHAIN	chain	1	477	(CC)(NBARC)	NLR	CC-NLR	CN	MTDLELQIKEVANIVEQTIQLRVTEVVLANDENLREKAQERLFDSLQQAAEDIDRIWKESTKIQDKGKQASKESTVQEFPSSSRNILNVENNMVGRDDQRKRLVEDLTRSYSGEPKVIPIVGMGGIGKTTLANEVYNHESILCHFDVCAWATVSQQHNIKEILMSLLRSTIKMDDTVEMKGEAKLADMLQKSLKGKRYLIVLDDMWKTEAWDTVRLCFPSENKGSGILLTTRNTEVARNAGTENLSLQMGFMDQDESWNLFKSAAFANKALPSEYENIGKQIADECHGLPLTIVVVAGLLKSKRAIEDWKSVAKDVKSVVTNDPDERCSRVLGLSYNHLTSDLKACLLHFGIFPEDSDIPVKKLMRSWMAEGFMMLENDLEGEAEKCLQELVDRCLVLV…	GCA_002271885.2_ASM227188v2_protein	Capsicum baccatum cv. PBC81	Chili pepper	Capsicum	baccatum
PHT52592.1	CHAIN	chain	1	891	(CC)(NBARC)(LRR)	NLR	CC-NLR	CNL	MVKYGHRSYLRINDHWKLTQVIIAKANVNTVDMAHASVASLMRTIESLLIFNSPMQSLTCDHRVDFSALHEKIRSLEVVVKNLEKNNVSGEMTDFEVEVKEVANIVEHTIQLRVTEVVLASDENLREKAHERLSDSLQQVAEDIDCIWKESTKIQDKGKQVSKESLVHDFSCSTDDILNVNNNMVGRDDQMKRLLEVLTTCYSGEPKVIPIVGMGGIGKTTLAKEVYNHGSILCRFDVRSWATVSQQHNVKEILLNLLQSTIKMDDTAKTKGEAELADMLQKSLKRKRYLIVLDDIWSCEVWDGVRRCFPTEDNAGNRILLTTRNDEVACYVGVENLSLRMSFMDQDESWSLFKSAAFSNEALPYEFETVGKQIADECHGLPLTIVMVAGLLKSKRAID…	GCA_002271885.2_ASM227188v2_protein	Capsicum baccatum cv. PBC81	Chili pepper	Capsicum	baccatum
PHT52597.1	CHAIN	chain	1	1010	(CC)(NBARC)(LRR)	NLR	CC-NLR	CNL	MKGVMSFGKRGKLSPRYIGPYQIVRRIGGVAYELELPASLGSVHPIFHISMLKKCIGDHSLVVPIDEIKVIDSLSYDEEPVEILDRQVRKLRSKEIVSVKVLWRNQKVEEATWESDHDMKVRYPSLFEPANNELEEKNFPLFVKKLVPEVFVKNFEKNNVSGEMTDFEVEVKEVASASEHTFQLRVTEVLLANDEKTHERLSDTLQLVAEDIDRIWKVSTKIQDKGKQVSEGSLVQDISSSTNNILKVNNNMVGRDDQKERLLEDLTGSYSGEPKVIPIVGMGGIGKTTVAKEVYNHESILRRFDIRAWATVSQQHNIKEVLLSLLQSTIKMDDMVKMSGEAELADMLQKSLKIKRYLIVLDDIWSFEVWDGVTRCFPTEDNAGSRILLTTRNNEVACY…	GCA_002271885.2_ASM227188v2_protein	Capsicum baccatum cv. PBC81	Chili pepper	Capsicum	baccatum
PHT52598.1	CHAIN	chain	1	577	(CC)(NBARC)	NLR	CC-NLR	CN	MAHANVASLLRTIESLLSSNSPMRSVSCDHREDFSALHEKISSLEVFLKNFEKNNVGELTDLEVQIKEVANIVEQTIQLRVTEVVLKRHMRVKAHERLSDTLQQSAKDIDRIWKESTKIQDKGKQASKESTVQDFSSSTKNILNVNNSMVGRDDQKERLLEDLTASYSGEPKVIPIVGMGGIGKTTLAKAVYNNESVLRHFDVHAWATVSQQHDRKEILLGLLHSTIKMDDTVKMKSEAELADKLQKSLKRKRYLIVLDDIWSCEVWDGVRQCFPTEDNAGSRILLTTRNNEVSCYAGTKNLSMQMNFMDQDESWNLFKSAAFSNEALSSEFETIGKKIAEKCHGLPLTIVVVAGLLKSKREIEYWKSFAKDVTSFVTNDPDKQCSRVLGLSYDHLTSD…	GCA_002271885.2_ASM227188v2_protein	Capsicum baccatum cv. PBC81	Chili pepper	Capsicum	baccatum
PHT52599.1	CHAIN	chain	1	492	(CC)(NBARC)	NLR	CC-NLR	CN	MQSLICDHREEICDLNEKTSSLEVFVKNFEKNNVSGEMTDFEVEVKQVANFVEHTIQLRVTDVVLANDENQREKARWWLSDSLQQVEEGIDRIWKESTKIQDKGKQASKESTVQEFPSSSKDIRNVENNMVGRDDQRKRLVEDLTRSYSGEPKVIPIVGMGGIGKTTLANAVYNDACIRSHFDVCAWATVSQQHNVKKILLSLLHSTKGGTIDMNDEAELASMLQKSLKGKRYLIVLDDMWKTEAWDAVRLCFPSENNGSGILLTTRNTEVAHDAGIENLSLQMDLMGPNESWNLFKSVAFANEALPSELETIGKQIAEKCHGLPLTIVVVAGLLKSKRAIEDWKSVAKNVKSLVTNDPDERCSRVLGLSYNHLTSDLKACLLHFGIFREDSEVPVKKL…	GCA_002271885.2_ASM227188v2_protein	Capsicum baccatum cv. PBC81	Chili pepper	Capsicum	baccatum
PHT52602.1	CHAIN	chain	1	905	(CC)(NBARC)(LRR)	NLR	CC-NLR	CNL	MAYASVASLMRTIESLLTSNSQMQSLICDHSEEFCTLHEKVRSLEVFLNNFEKNNVSGQMTDFEVEVSEVANSVEQTIQLGVIEVVLANDENLREKAQERLFDSRQQVAENVDRIWKESTEIQDKGKQASKESAVQEFPSLSKDNVEKNMVGRDDQRERLVEHLTTGYSGEPKVIPIVGMGGIGKTTLAKEVYNHESILRCFDVRSWATVSQQHNIKEIMLSLLQSMIKMDDTVKTKGEAELADMLQKSLKGKRYLIVLDDLWKTEAWDAVRQCFPRENKGSGILLTTRNTEVARYAGTKNSLLMRFMDEDESWNLFKSVAFSSEELPSDLETIGKQIADECHGLPLTIVVVAGLLKSKRVIEDWESVAKDVKSFVTNDPDERCSRVLGLSYDHLTSDL…	GCA_002271885.2_ASM227188v2_protein	Capsicum baccatum cv. PBC81	Chili pepper	Capsicum	baccatum
PHT53410.1	CHAIN	chain	1	856	(CC)(NBARC)(LRR)	NLR	CC-NLR	CNL	MAYVAVVSLVGTLKQLVQLKPHWISDDTRKMVDSLLESLEYFRDFLENTSQRRREYSAKVKELEREIRSAVSEAEDVIELQIYKIKEVEKGKAREALCEALSPLVEKIDVMKRKVMGGSFVTNEDLQTGELLLPGHSSRHVAKLNPETVVVGLEDDLMRIITRLKGSMSSREVIPILGMGGIGKTTLAKMTYDDPEIRDRFDMHIWVTVSQEYHTRELLLGVLSCVSNDQIKQETDDDDDKLMDRIFKKLKGRRYLVVMDDIWSNDVWDLMSRTFPDDDNGSRIVLTSRIRGVAMHADPDSPPHEVSLLNADDSWKLLHEKVFGEQQVCPDELEDIGKQVAQRCQGLPLALLVVAGHLSKIERTPESWKDVAKSVSKVVVNESDNCLGVLAMSYNYLPN…	GCA_002271885.2_ASM227188v2_protein	Capsicum baccatum cv. PBC81	Chili pepper	Capsicum	baccatum
PHT53963.1	CHAIN	chain	1	854	(CC)(NBARC)(LRR)	NLR	CC-NLR	CNL	MADAFVSFAVQKLGDFLIQEVNLRLSLREDVKWLRNELLFMQSFLKHAEEKQSGDQRVQQWVFEINSIANEAVSILETHSFVAREGDDDEFASHLKACACICRKETKFYKVAKEIQSLKQRIMDVSRKRETYGITDINNAGEGASNRSNDQPAIVRTLRRTASYVDEDHIFVGFQDVVQILLAELLKEEPRRSIISIYGMGGLGKTTLARNLYTSPNIVSSFPTRAWICVSQEYKTMDLLRDIIKSIQGRTKENLDLLEKMTQTDLEIYLRDLLKGLKYLVVVDDVWHREAWESLKRAFPDIKNGSRVIITTRKEDVAERADDKGFVHRLRFLSQEESWNLFLTKLLDVQVMVPEMERLARDMVDTCGGLPLAIVVLSGLLSHKRELEEWQKVEDHLWK…	GCA_002271885.2_ASM227188v2_protein	Capsicum baccatum cv. PBC81	Chili pepper	Capsicum	baccatum
PHT54066.1	CHAIN	chain	1	850	(CC)(NBARC)(LRR)	NLR	CC-NLR	CNL	MVDAAFVSFAVQKLGDFLIQEVNLRLSLREDVTWLRNELLFMQSFLKHAEEKQSEDQRVQQWVFEINSVANDAVAILETYSFEASKGDDDGIAGRLKACTCICRKETKFYKVGKEIQSLKQRIMDVSRKRETYGIKDINIAGEGPSNRPNNQSALVRTLRRTTSYVDDDQIFVGFQDVVQRLITELLKADPRRSAISIYGMGGLGKTTLARNLYTNPNIVSSFPIRAWICVSQEYNTMDLLRNIIKSIQGRTKENLDLLEKMTETDLESYLRDLLKERKYLVVVDDVWHREAWESLKRAFPDSKDGSRVIITTRKEDVAERADDKGYVHKLWYLTQEESWDLFCKKLLDVQTMVPEMERLARGMVDKCGGLPLAIVVLSGLLSHKRGLEEWQKVKDQLW…	GCA_002271885.2_ASM227188v2_protein	Capsicum baccatum cv. PBC81	Chili pepper	Capsicum	baccatum
PHT54153.1	CHAIN	chain	1	853	(CC)(NBARC)(LRR)	NLR	CC-NLR	CNL	MADAFVSFAVQKLGDFLIQEVNLRLGLREDVQWLRNELLFMQSFIKHAEEYPSGDQRVQQWVFEINSVANDAVAILETYSFGASDVDGFASRLKACTCICTKETKYYKVGKEIQSLKQRVMDISRKRETYGITDINNAPTRPNNQSAMVRTLRRTTSYVDDQDRLFVGFREVVEILLAELLKEEPRRSVISIFGMGGLGKTTLARNLYTNPNIVSSFPTRAWICVSQEYNTMDLLRNIIKSIQRRTKENIDLLEKMTETDLESYLRDLLKEDKYLVVVDDVWRREAWESLKRAFPDSKSGSRVIITTRKEDVAERADNKGFVHKLRYLSQEESWDLFCKKLLDVQAMVSAMERLAKDMVDKCGGLPLAIVVLSGLLSHKKGLEEWKKVKTQLWQNIKDD…	GCA_002271885.2_ASM227188v2_protein	Capsicum baccatum cv. PBC81	Chili pepper	Capsicum	baccatum
PHT54157.1	CHAIN	chain	1	853	(CC)(NBARC)(LRR)	NLR	CC-NLR	CNL	MADAFVSFAVQKLGDFLIQEVYLRTSLREDVHWLRNELLFMQYFIKDAEEKQIEDQRVQQWVFEINAVANDAVAIVETYNFEAGEGDEFASRLKACACICWKENKFYKASKEIQSLKIRIMDISRQRHTYGIADSNNAGGGPSNRPTDQSAMVRTRRRTTSYMDVHSLVGFRDVVETLLAELLKAEPRRSVISICGMGGLGKTTLARKLYFSPDIVSSFQIRAWVYVSQEYNTMDLHRQIIESIQGRTKENPDSVDKITESDLESHLVDLLKEHKYLVVVDDVWQIEAWESLERAFPDSENGSRVIITTRIKEVAVRAVDGGFVHSLRFLGQEESWDLFCRKLLDVREMIPEMESLAKDMVDECQGLPLAIVVLSGLLSHKRGLEEWKRVKAHLWQSFK…	GCA_002271885.2_ASM227188v2_protein	Capsicum baccatum cv. PBC81	Chili pepper	Capsicum	baccatum
PHT54158.1	CHAIN	chain	1	860	(CC)(NBARC)(LRR)	NLR	CC-NLR	CNL	MVDAIVSFAVQKLGDFLIQEANVRLNLKGNVFWLQSQLIKMLTFLKYAEDQQVKDPMVLHDVFDIRNIANEAVAILETYSMAGDQREDHGCASRLKSCTCKCRKETKLYNVGKEIESLRQRLEAIARERDTYVIRNINNAGEGPSNLPNNQSARDRKLRITDSFVDDQDLTFVGNQDAVQRLIDELLKEEPRRCVISIYGMGGLGKTTLARNIYTSPDIVSTFKTRAWICVSQEYNTMDLLMDIIKSIRGCNKETIDLLERMTERDLQIHLRDQLKDRKYLLVIDDVWKREAWESLKRAFPDDKKGSRVIITTRKEDVSERADDKDFAHRLHFLSKAESWDLFCRKLLDNRTMAPAMERLARDMVDKCGGLPLAIVVLSGLLSHKKDLEEWQQVKDHLW…	GCA_002271885.2_ASM227188v2_protein	Capsicum baccatum cv. PBC81	Chili pepper	Capsicum	baccatum
PHT54238.1	CHAIN	chain	1	570	(CC)(NBARC)	NLR	CC-NLR	CN	MIKFLLIILSDMSKDFIHYEKLFVLLARVGALIREVSVLVHNLEENTKETNSASLNLLENIELLRKDLKNVFLKAPSDSSQLRFPMTDGPLFMTLLLRNLNDLLNSNAYSVVLIKEEIGRVKEHLEHIRSFFGNVEQELYRDLWTRVLDVAHEAERSINSILAKHHGLLQLIFLLPDIVEKIKLVKEEVQEKITTKTSITFANSPNKPVESKSSIAGKIIVGFEEETEWIIRKLTSGPSEVDVISIVGMPGLGKTTLAYKVYTDKSVVDHFKIRAWCTVDQERNEKKLLQKIFNQVIGLEERFNEDNIDDDIADKLWRQFFGRRYLIVLDDLWDTSMWDELTRPFPTEFQKGSRVILTSQKKKVALHGQCHARKHDGLPLVLDLISGVIARKKKKKASW…	GCA_002271885.2_ASM227188v2_protein	Capsicum baccatum cv. PBC81	Chili pepper	Capsicum	baccatum
PHT54341.1	CHAIN	chain	1	1321	(CC)(NBARC)(LRR)	NLR	CC-NLR	CNL	MEIGLAVGGAFLNVLFDRLARRVELLKMFHDDGLLEKLGNILVGLQIVLSDAENKQASNQLVRQWLNKLQSAVDSAENLMEQVNYEALKLKVEGQHQNLAETCNQQVFRFFSECCGRRLSDDFLLNTKEKLEDTIKSLEELEKQIGRLGLQRYFDSGKKLETRTPSTSVIESDVFGRQNEKKELIDLLLSKDASEKNLTVVPIVGMGGVGKTTLAKAAYNDEKVQSHFNLTAWFCVSEPYDALRITKGLLQDIGSFDLKDDDNLNRLQVKLKEKLNGKRFLIVLDDVWNDNYNEWDDLRNIFVHGDIGSKIIVTTRKESVALMMRSEQISMDTLSIDDSWSLFKRHAFENMDPMEHPELEEVGKKIAAKCKGLPLALKTLAGLLRSESEVEGWRRILRS…	GCA_002271885.2_ASM227188v2_protein	Capsicum baccatum cv. PBC81	Chili pepper	Capsicum	baccatum
PHT54378.1	CHAIN	chain	1	896	(CC)(NBARC)(LRR)	NLR	CC-NLR	CNL	MAYGSVLSLLQTLELLQQTNPKLIRGQTAEMLDSLHATAEYIKNVLEDTSKIRRSDDDAENIKSLEEKIRVAASDAEDVVERNYHQFFIGLSWKLGAARKTFPDKDLKTVVEKMVTTKKQVMELVSCFSSSTHDADADADDDDQILELSGDSILGKLSSTSNNPMANPEETIVQGLDDDLKKIVKRLTGPPSDLDIVTISGMGGIGKTTLARKAHDHPEIRYHFDIHVWVTISQEFRPRNVLLDALHCISKKINIVDEIDYKKKNNELADLVQKKIKGRRYLFVVDDIWSMDVWDNIRGMFPDYNNGSRILLTTRETDVAMHANTSIPHEMNLLNLDNSWELLRDKVFGKKHVHPPELEGIGKKIVEKCQGLPLTISVIAGHLSKMARTLQSWKDVAQT…	GCA_002271885.2_ASM227188v2_protein	Capsicum baccatum cv. PBC81	Chili pepper	Capsicum	baccatum
PHT54388.1	CHAIN	chain	1	762	(CC)(NBARC)(LRR)	NLR	CC-NLR	CNL	MAAYTAVISLLQTLEQLQQRNPKIIHGQTAVTLESLHATAEYFRNFLEQGRKIRRFDPEKIKSLEEKIRVVANDVEDLVELKICRIIKDLSWISGLARIILHRNLMSIVVKIETTKKEVMEIVSDFSTSSTRDADDVDQILELSTSNSMLQNLEDDIVQGLDEDLEIIVKRLIGPPSDLDIVTISGMGGIGKTTLARKAHDHLAIRYHFDIRVWVTISQEFRHRNVLLDALYCISKQTNIVFERDYYKTSVDELADLVQKRLKGRRYLIVIDDIWSKDVWDSIQGIFPDSKCRSRILLTTRETEVAMYANPTSPHEMNLLDLESSWKLLRDKVFGPKHDHPFEVETIGKRIAGKCQGLPLTISVIAGHLTKTAMTLESWKDVAQTLSEIVATHPNKCLG…	GCA_002271885.2_ASM227188v2_protein	Capsicum baccatum cv. PBC81	Chili pepper	Capsicum	baccatum
PHT54472.1	CHAIN	chain	1	849	(CC)(NBARC)(LRR)	NLR	CC-NLR	CNL	MAAASFLFNIANSILGKLGSLALQEFYLIWGVKNELNKLKKTLVTIRDVLLDAEEQQSKNHELTNWLEELKDVLYDADDFLDEVQTDHVLQQSQRVKQKVWFAVFSPFKLFVFRYRMSHKVKDIRERLDSIAADKGKFHLSVISVGVEMKRDLTYSFILPSDVVGRRKESEEVVEVLMQNDGDECLSVVSIVGIGGVGKTTLVKLVYRDERIVKNFPLRIWLCASQDFDVTKLARNIVSLASGVSCDSANVEQVHSSLQDALRGKRFLLIIDDVWCRDRSKWLGLRSLLMVGARGSKVVVTTRSDYIAAMMESVVTYSLKELPHEDCFGLFLKWAFRNGQERHFPNLTKIGEDIVKKCKGVPLAVKTLGSMLFAITDEREWLKVRDDEIWRLRQEGDDI…	GCA_002271885.2_ASM227188v2_protein	Capsicum baccatum cv. PBC81	Chili pepper	Capsicum	baccatum
PHT54558.1	CHAIN	chain	1	827	(CC)(NBARC)(LRR)	NLR	CC-NLR	CNL	MAESFLFNIIERVLAKVSSIAVYEISLAWNVKTDLRKLQSTLSTIKAVLLDANEKQAKNHEVRDWLEKLRDVVYDVDDLMDDLSTQLLLQMHFQKSFGKKVRRFFSSSNPIIYRFKIGRRVKEIRELLNEIADDRKSFHFTEHNYLIPAENTSREQTHSFVRASDIIGRDADQENIVKQLIDSRNEENISVIPIVGLGGLGKTTLVKLVYNDNRVVQNFDLRMWVSISEDFSLRKIIEKILRSATGESFDHLDMDQLQGCLGNVLQLKRYLLVLDDVWNEDQHKWTDLRELLMNCARGSKIVVTTRSKMAALITGTVPPYYLEGLASDDCLSLFLKCAFGGQDNMFPNLVEIGKEIVKKCGGVPLAVKTLGRLLYTKTDENEWLQIRDNEIWEIEQKES…	GCA_002271885.2_ASM227188v2_protein	Capsicum baccatum cv. PBC81	Chili pepper	Capsicum	baccatum
PHT54613.1	CHAIN	chain	1	905	(CC)(NBARC)(LRR)	NLR	CC-NLR	CNL	MAAYSAVISLLQTLEQRNTKLIIQNQTAKALESIHATAQYFHDVLEEASYNRRPTFDPEKTKSLEEVIRVAATDAEDVVELKFGQFIKVSRWTFGMLPHWDLLPLVEKMDTTKKQVMEILEVSVDLGIDTSFTSYVLVSDQLGDDVVHGLDDGLEIIVNRLTGPSTDLEIVTITGMGGIGKTTLAKKAYDHFPIRYRFDILAWVTVSQEFRGRNVYLQALHCISKQKDSVNEKDYDKMDESELADLLQKNLKHRRYLVVVDDIWRTDVWDRIRRIFPNDNNGSRILLTTRETEVAMYADTSSPHEMNLLTLENGWKLLCHKVFGPKHDHPHELEDTGKEIVKKCQGLPLTISVIAGHLCKMSRTLEGWKDVARTLSEVIATHSDKCLEVVGLSYHHLPN…	GCA_002271885.2_ASM227188v2_protein	Capsicum baccatum cv. PBC81	Chili pepper	Capsicum	baccatum
PHT55614.1	CHAIN	chain	1	889	(CC)(NBARC)(LRR)	NLR	CC-NLR	CNL	MAEIALTAVINKAIDISSNALFNELSSASSLKENISWIETEMRRMRSYLADAEAKQISSHGVANLINDIQQLAQDVENVLDTYLCEIAYHHEGEWRRQCLKEAARIFSCYGHTAHKLVARVEEIKRKVADIDRARVTYNITDSSSNNKDEIFCTSDQRRSFLHVDESEIIGLEKDCKELEMKLLDDNLDFEVISIIGMGGLGKTTLAKRVYRRVKCHFDCSALVYVFQEPRSKDLLLEVAKQVGLGEDKMEQNLETNLYNFLKEKRYVIFLDDVWSTETWEALSSSFPIFASSTNGSRIIITSRKNDIGRYIGGESSIYDLQPLKPEDSWKLFVKVLLRASKDNKSGIPSNLEGIGKELMKKCGGVPLAIVLTASLLRAKEKSEHDWNRVLKNTHQGHE…	GCA_002271885.2_ASM227188v2_protein	Capsicum baccatum cv. PBC81	Chili pepper	Capsicum	baccatum
PHT55690.1	CHAIN	chain	1	879	(CC)(NBARC)(LRR)	NLR	CC-NLR	CNL	MSKQGVEGVRNELIRMKCFLKDADMKQEEDEAATIRNWISEIRAVAYHAEDVIKIFIHQVESQQRQGFFIKCVFYPKKLYCLYKVELIQTRILEISNSRERYGIRPIQGLGDGEGSSTTREKMRELRRSSPLVANKDVVGLEKHVSAVMSILLKEDKRLRVASIVGMGGVGKTTLAKEVYNQTQIRDKFESRAWLYVSQDYKPMKTIFKELILQLADPEEDKVKILKTMDKLSQAGLEEMLLRRLEDTCYLIVLDDIWTTEAWDRIVRSFPNNALAEDRECPQDLVDVGKKILEKCDGLPLAITVMGGLLAGKKKQRSEWQRVQRNLSSYLVKTQAYGISKILALSYQDLPPHLKSCFLYLGLLQKGKDISVKQLMHIWTAHGLIHQKEEQKLEDIVED…	GCA_002271885.2_ASM227188v2_protein	Capsicum baccatum cv. PBC81	Chili pepper	Capsicum	baccatum
PHT55693.1	CHAIN	chain	1	675	(CC)(NBARC)(LRR)	NLR	CC-NLR	CNL	MAEAAVSYVAEWLIDLFQRKIVFLRNVQQGVEGVRNELIRMKCFLKDADMKQEEDEAATIRNWVSEIRAVAYHAEDVIEIFIHQVESQQRQSFFIKCVSYPKKLYCLYKVGKKLELIQTRILEISNSRERYGIRPIQGLGDGEGSSTSRERMRELRRSSPLVANTDAVGLEKHVSSVMSILLKEDKRLCVASIVGMGGVGKTTLAKEVYKQTQIRNKFDTRAWLYVSQDYKPMRIIKELILQLANPEEDKVKIVDTMDKLSVAGLEEMLQRRLEDTCYIIVLDDIWTTEAWDLIVRSFPDNDKSSRLLLTSRRMEVALHADAHTTPYKLEVLSEEESWELFLKKAFSENRECPQDLVDVGKAILQKCDGLPLAITVMGGLLAGKKKRKSEWQRVQRNLS…	GCA_002271885.2_ASM227188v2_protein	Capsicum baccatum cv. PBC81	Chili pepper	Capsicum	baccatum
PHT55695.1	CHAIN	chain	1	940	(CC)(NBARC)(LRR)	NLR	CC-NLR	CNL	MAEAAVSYVAERLIDLFDRKVVFLKNVQQGVEGVRNELIRMKCFLKDADMKQEEDEAATIRNWVSEIRAVAYHAEDVIEIFIHQIESQQRQSFFVKCAFYPKKLYCLYEVGKEIESIQARILEISNSRERYGIRNIQGHGEGEGSSTTREKMRELRRSSPFVANKDVVGLEKHVNSVVSILLKEDKRLCVASIVGMGGIGKTTLAKEVYNQSQIRNKFDTRAWLYVSQEYKPMKIIKELILQLAKPEEDKAMIVDRMDQLSQAGLEEMLQRRLEDTCYLIVLDDIWTTEAWDFIVRSLPGNDKSSRLLLTSRRMEVALHADAHTPPYKLEVLSEEESWELFLKKAFSENLECPQDLVDVGKAILQKCDGLPLAITVMGGLLAGKKKQKSEWQRVQRNLS…	GCA_002271885.2_ASM227188v2_protein	Capsicum baccatum cv. PBC81	Chili pepper	Capsicum	baccatum
PHT55698.1	CHAIN	chain	1	946	(CC)(NBARC)(LRR)	NLR	CC-NLR	CNL	MAEAAVSYVAERLIDLFQRKIVFLKNVQQGVEGVRNELIRMKCFLKDADMKQEEDEAATIHNWVSEIRAVAYHAEDVIEIFIHQVESQQRQSLFIKCAFYPKKLYCLYKVGKEIESIQTRILEISNSRERYGIRNIQGLGEDDGSSTTREKMCELRRSSPLIANKDVVGLEKHVNSVVSILLKEDKSLRVASIVGMGGIGKTTLAKEVYNKTQIRNKFETRAWLYVSQDYRPMKIIKELILQVANPEEDKVKIVDTMDKLSQAGLEEMLQRRLEDTCYLIVLDDIWTTEAWNLIVRSFPDNDTSSRLLLTSRRKEVALHADALIRPYKLEVLNEQESWELFLKKAFPKDRECPQDLVDVGKDILEKCDGLPLAINVIGGLLAGKKQRSEWQRVQRNLSS…	GCA_002271885.2_ASM227188v2_protein	Capsicum baccatum cv. PBC81	Chili pepper	Capsicum	baccatum
PHT56619.1	CHAIN	chain	1	848	(CC)(NBARC)(LRR)	NLR	CC-NLR	CNL	MVDAVVTVFLEKLLKVLTEESRFLSQYRQQFEKLKNELLFMQSFLKDAERLKRKHGTLKAVMSCLRDLIFEAEEILEDCQNQSADSDGATSFSTRFHPKRLSLRHQTGKHLAEINDKISEIKQNISTYLGVPLMKEGNMEAHDNLMTRWTSSLYDHTQVVGLEGDTQKIKNWLFEASDGLLAIAFVGMGGLGKTTLAQKVFNERSVENHFERRIWVSVSQTFTEEQVMRSILRSLGDACVGDDQSELLRKINQYLLGKRFLIVMDDVWSLDNAWWQKIYSGLPKGNGSSVIVTTRNELVARKMGVTEARTHWPKFLNEDYSWLLFRKIAFAATAGECNSPELENVGKEIVEKCKGLPLAIKAVGGVMLCKPPYYHEWRRIANHFRDELKENDDSVMASL…	GCA_002271885.2_ASM227188v2_protein	Capsicum baccatum cv. PBC81	Chili pepper	Capsicum	baccatum
PHT56847.1	CHAIN	chain	1	1244	(CC)(NBARC)(LRR)	NLR	CC-NLR	CNL	MENEGKREKGEANSCMVSFSALRMDVVNILDFMEMLKTEEEDQNVVDMANKIEKAMKMVLAFICTYVQLSYCDFEQFEDKMTFKRQEVEDTLRPILNDVDNNIGCKYNMHHVLHSFIHNMNDCISSHHHSKSSATMTEEQLNFLLLNLHHLSKILSEYIFPLDMKFEILQNVCANIRNFHGLIMNGYVEHEIVEYVLPQLQPMAESVGRFLWNGYIDENSLHFKLPHLFLKIIPIELEVMHIYFTNLKGSTSEEVGRVINQLLETFPDILREYLIHLQEHMVTVVTPRASGARNIHVMMEFLLIILTDMPTDFIHHDKFFDLLARVGAHTREVSNLVWDLSRNEASTNGTNRATLDLLDNIELLKEDLKHDYLKAAESSQCCFPMSDGLLFMHLLHRHL…	GCA_002271885.2_ASM227188v2_protein	Capsicum baccatum cv. PBC81	Chili pepper	Capsicum	baccatum
PHT57051.1	CHAIN	chain	1	841	(CC)(NBARC)(LRR)	NLR	CC-NLR	CNL	MAHAAIVSLQQKLHEMLVDENFWFVMLDKNFRFLREVVSFWHAFLEDSLSKRNAPEAVEHLESWVKYLGTQLLDRINLYELEKRSPDFNPLNSKVFPDYIVTAASDIIKEYLMKVMNGPNDIDALTTWNTVESDSECTPHLQDTVLDLDNDLLTIKSRLIGPPSKLDVVSIIGMGGIGKTTLARQVYDDIYMGHHFYIRAWITVSQMHQRREMLLGILRYFSLVNDNTYRKSTEQLAEQVYRSLKGRRYLIAMDDVWDTNAWDDMKRSFPDDKNGSRVILTSRLANVFGRETCPPELEKATMQVVEKCEGLPLAIVVVAGFCSKISKMRSRWEDVAHKIGQVVIRDTEECLNLLVLSYNHLPQRLKPCFLYMGAFPKKFEISVSRLIKLWIAAEFVKCT…	GCA_002271885.2_ASM227188v2_protein	Capsicum baccatum cv. PBC81	Chili pepper	Capsicum	baccatum
PHT58100.1	CHAIN	chain	1	615	(CC)(NBARC)(LRR)	NLR	CC-NLR	CNL	MFRRHKHDLCLLKKLRTILLGLQAVISDAQYKQASNPYVRHWLNELQDAVESAENIMEDVNYEALRLKVEGQHQNLAETSNRQVSDLGLSLSDDFFLNIKEKLEETIETLEDANGKNITVLPIVGMAGIGKTTLAKAVYNDEKVRDHFGLKAWICVSEPYDVVKITKELLQEISSFDSMFNNNLNKLQIRVKESLKGKRFLIVLDDVWNDNYSEWDELRSLFVQGDIGSEIIVTTRKESVALTMGNKQISMDILSSEVSWSLFERHAFENMNPKKHLELQEIGKQIAAKCKGLPLALKTLAGMLRTKSEVEGWKRVLRREIWELPDNDILPALMLSYNDLPLHLKRCFSYCAIFPKDYPFCKEQVIQLWIANGLVQRLQKYETIEESGNQYFFELRSRS…	GCA_002271885.2_ASM227188v2_protein	Capsicum baccatum cv. PBC81	Chili pepper	Capsicum	baccatum
PHT58311.1	CHAIN	chain	1	927	(CC)(NBARC)(LRR)	NLR	CC-NLR	CNL	MAESAVQILIMSIEFMLNHPGYVIGGVRHEISKVKLELESIGSFIKDAEKCKSQNEGVSVWVVQVRDIAFEAEDVIDEFSYHVDSMKKGGFGGCLAGVFYFPKVMWLRYKTALELKRIRGEIKDIAKRSKRYDLSHMEASSTVGSNSHNSSSCVQNIGESSLFIKNDEIVGIDHVRDSLLSSLEGQEAHRIVISVVGMGGSGKSTLVAKAYTTLTVRQNFDCCAWVSVPQNSTIEDLLKKLISEFLDGEEDMIPKNLMSMDYRQLVEILVKFLHKKRYVVVFDDVWNNNFWRQIGVALPDDKNRSRIIITTRNEDIAAFPYGPGGTQVFRSEPLADDYAWTLFCNKAFSSQPNCQCPPELEKIGRALVKTCEGLPLAIVALGGLMGSKDRSELKWREVH…	GCA_002271885.2_ASM227188v2_protein	Capsicum baccatum cv. PBC81	Chili pepper	Capsicum	baccatum
PHT58320.1	CHAIN	chain	1	858	(CC)(NBARC)(LRR)	NLR	CC-NLR	CNL	MKDLQKKVKDLANDVEDEVESQVLLVREKDEHIRTEANERLLKILQQAIENIDSLKQELNKQTKNNKLQARNGSVGHSYSPQLDVSAIENNMVGYNFEQELMLRKLTGDSSEMEVISIVGMGGIGKSTFAKRLFSDPAVVSFFDVRGWITVSKDYSLRNMLLSLLQYATGVKEEINPQDQENDEEEKNKNAELADRLQKSFKGRRYLIVVDDIWCRKAWDDIRLWFPENNKASRILLTTRILEVARYASSPKDPFPMRPLEPKESWNLFCQKAFGKVDSPTKFKDVGKIVVENCNGLPLIISVVAGTLSSTTALEEWNEVAQGVSSLVNVDDYQRCSRVLALSYNHLPSHLKSCFLYFGVFAKATEISVKKLIRLWIAEGLFEIRGHGDLEKVAGSLLH…	GCA_002271885.2_ASM227188v2_protein	Capsicum baccatum cv. PBC81	Chili pepper	Capsicum	baccatum
PHT58630.1	CHAIN	chain	1	994	(CC)(NBARC)(LRR)	NLR	CC-NLR	CNL	MAEAFLQVLLNKLTFFIQGELGLVLGFEKEFKNLSSMFSMIQAVLEDAQEKQLKYRAIKNWLQKLNVAAYEVDDILDECKTEAARFKQAVLGRLHPRTITFHYKVGKRMKELMEKLDAIAEERRNFHLDERIVERQASRRETGFVLTELEVYGRDKEEDEIVKILINNVSDAQELLVLPILGIGGLGKTTLAQMVFNNQRVTEHFNLKIWVCVSDDFDEKRLIKAIVESVEGKSLGDMDLAPMQKKLQELLNGKRYFLVLDDVWNEDQEKWASLKAVLRVGASGSSILITTRLEKIGSIMGTLQLYQLSNLSQEDCWLLFKQRAFGHQMETNPNLTAIGKEIVKKCGGVPLAAKTLGGLLRFKREESEWEHMRDSEIWNLPQDENSVLPALRLSYHHLP…	GCA_002271885.2_ASM227188v2_protein	Capsicum baccatum cv. PBC81	Chili pepper	Capsicum	baccatum
PHT58633.1	CHAIN	chain	1	957	(CC)(NBARC)(LRR)	NLR	CC-NLR	CNL	MAETLIQVVIDNITSFLEGELALLFGFENELERLSSRFSTIQAVLEDAQEKQLKDKAIKNWLQKLNAAAYKIDDMLDKCKYEATKFKQSRLGRYHPGIITFRSEIGKRMKEMMEKLDAIAREKMDFHLQEKITERQIARRETGYVLTEPKVYGRDKDKDKMVKILTKDVSGLQELSVLPILGMGGIGKTTLAQMVFNDQRVTEHFNPKIWICVSEDFDEKRLIKAIVESIEGPLGDMDLAPLQKKLQELLNRERYFLVLDDVWNEDQQKWDNLRAALNVGANGSSVLTTTRLEMVGSIMGTLRPYKLSNLSEDHCWSLFRQRAFGNQEEIRPSLEAIGKKIVKKCGGVPLAAKTLGGLLRSKKEVRQWENVRDSEIWNLPQDENSILPALRLSCHHLPV…	GCA_002271885.2_ASM227188v2_protein	Capsicum baccatum cv. PBC81	Chili pepper	Capsicum	baccatum
PHT58798.1	CHAIN	chain	1	882	(CC)(NBARC)(LRR)	NLR	CC-NLR	CNL	MVDVAVSFLLENLTQLLRDNAELIVGVKGEAENLLEDLREFNAFLKQAAIVRSENPVLKELVKSIRKVVNRAEDAIDKFVIEAKLHKDRGVTRLWENIGHYKKVKDVAEEIKGIRDRVREIRQNNAHGLQALQDHDDLVNRGGEERQPPVVEEDDVVGFDEEAQKVIDRLLEGSDDLEVVPVVGMPGLGKTTLANKIFKHPKIEYEFFTRLWLYVSQSYKVKELYLNIISKFTGKTKQYHDMSEKDLADVVRGILEEGGKYLIVLDDVWSREAWDRIKIAFPKNNKRNRVLLSTRHHTIAKYCNERPHNLKFLTDEESWILLEKKAFHKAKCPPELETHGQSIARKCKGLPLAIVVIAGALIGKGKTTMEWEQVDQSVGEHLISRDHPNNCNKLVRMSY…	GCA_002271885.2_ASM227188v2_protein	Capsicum baccatum cv. PBC81	Chili pepper	Capsicum	baccatum
PHT59972.1	CHAIN	chain	1	880	(CC)(NBARC)(LRR)	NLR	CC-NLR	CNL	MADCVVNFLVENLLQLLSDNVELIKGVDDDFKLLLEEVKRLKAFLDDAAKFQSDSSQWELLVQNIQKTVFKVEDVIDKFLVQAKLHRNKNTMGRFFDVSHLTTVRALAAEIKGIHEKAKKLREDDKASFQPKPVLELPKKGVEPTQGPSLEVDEVVGFDEEANKVITQLFEGPAESLDIVPVVGMPGLGKTTLARKIYNDSKLSYEFFSIIWVYVGQSYKIKDIFLNILKFFTKRIEDHLNDDVDTLANLISDYMSKGGRCLIVLDDVWEATVIDYVKKVFPENKMGHRIMMTTRDGYLATFANPDPHNLKFLNPKESFELLVKIVFGKGSCPDDLVKLGEKIARSCGGVPLAVMVIAGALRGRPNKSDWQRVERNVAGNLFKNSHESYLKFVQMSYDR…	GCA_002271885.2_ASM227188v2_protein	Capsicum baccatum cv. PBC81	Chili pepper	Capsicum	baccatum
PHT60181.1	CHAIN	chain	1	551	(CC)(NBARC)	NLR	CC-NLR	CN	MADSAVVFVLDKIINLLAEKAILLQGFKRDIQYIKDELERMIAFFGVADAFEEGDAEVKVRVRQVRDVANDIEDVIDESMLLSYDHHFHGSCCFIAKLFFSIRNIKSHHKLVFEIQAIKSRVHHIAVGHQRYRYKYYVPEQGSSSNQAYDTANDRRGDALLLEETKLVGSGKTTLVKKVYEDAAANKNFNSLAWITVSMSFKVEEVLKDMIQQLYDEVKQPAPEGLSTMTSNRLKIIAKVFLQSRTYVLVFDDVWSIQAWEAIRYVLPDVNNGSRVILTTRLLDVASFYSTETNGYVYEVKPLSAEESWILFSRKAFHGNSCPSHLESISRNILKKCGGLPLAIVAIGGVLATKNRNNIREWGMLNHSLGPELDSNNKFESMRIVLLLSFNDLPYYLKP…	GCA_002271885.2_ASM227188v2_protein	Capsicum baccatum cv. PBC81	Chili pepper	Capsicum	baccatum
PHT60204.1	CHAIN	chain	1	971	(CC)(NBARC)(LRR)	NLR	CC-NLR	CNL	MGLFLFSLQIQVSIDTCEDQVEMADCVVVFVLDKITNLLAEEAILLQEVKHDIQYIKDELERMIAFLGVADAFEEGDAEVKVWVRQVRDVANDIEDVIDESMLLSYDHHFRGSCCFIENLVFSIRNIKSRHKLVFEIQAIKSRVHNIAVGHQRYRYKFYVPEQGSSSNQAYDTANDRRGDALLLEEAELVGIGNPRQQLIGWLVEDDPRLKVVSVVGMGGSGKTTLVKKVYEDAAVKKNFNSLAWITVSKSFKVEEVLKDMIQQLYDEVKQPAPESLSTMSSNRLKAIAKTFLQSRTYVLVFDDIWTIQAWEAIRYALPDVNNGSRVILTTRLMDVASFCSIESNGYVYEMKPLSPEEVWILFCQKAFHGNSCPSHLESISRNILKKCGGLPLAIVAVG…	GCA_002271885.2_ASM227188v2_protein	Capsicum baccatum cv. PBC81	Chili pepper	Capsicum	baccatum
PHT60373.1	CHAIN	chain	1	883	(CC)(NBARC)(LRR)	NLR	CC-NLR	CNL	MAAYTAVISLLQTLERFQERQPVLIQGQTAKTLESLRDTAEYFQNFVEEASTSRFDPEKIKSFEEIIRSAASDAEDVIEMCWTCGNASESSLNKNLRPVVTRINTIKNEVMEIVSGFSTSSHDMDDHRFLESAGDFLINSTTYRSNRMLQHMEGDIVQGLDEDLEIIVRRLTEPLSDLDIITITGMGGIGKTTLARKAHDHLKIRYHFDIRVWVTISQVYGSRNVLLEALRCISKQTNIDIGKDCDKKNDNELADLVQKKLKGPRYLVVVDDIWSTDVWDSVRRIFPDCNNRSRILLTTRETRVAIYANPISRHEMSPLNSDNSWKLLCDKVFGPNYDPPPELEEIGKQIAEKCHGLPLTITVIAGHLSKVARTLGSWMDVFRTMSEIIASHPDKCLGV…	GCA_002271885.2_ASM227188v2_protein	Capsicum baccatum cv. PBC81	Chili pepper	Capsicum	baccatum
PHT60447.1	CHAIN	chain	1	890	(CC)(NBARC)(LRR)	NLR	CC-NLR	CNL	MAAYAAVTSLLQCLDQLSQTRHSSHWVICKKEQTEILREKLTFLRAFLEDFTNVFHEDRKMKHLERMIQDAVQGVEDTIDSYVYDKYVLGTRRRKRIKAYMIFHQNLEYEIEEIGLIQREVIKMIKVRRFNNKISHSRDTQQCTSSQFTLNQNDITVGLDEDLLKIKDRLIVQSSSLKVVPIVGMGGIGKTTLARRVYDDALITYHFYVRAWTNVSQGFNTRDIFLGILRSISLVNDEEEKNSTTEQLAERVYQSLKGRKYLIVLDDMWSIQAWQQVRRPFPDDHNGSRILLTTRLVDVASCASSGNSLHQMRFLSMEESWTLLRDKVFGNGNYPPELEKIGRYIAHRCQGLPLAVVAIGGLLSAMSKETGSWKTVAEKVGSLVTSDTMDCLSILSLSY…	GCA_002271885.2_ASM227188v2_protein	Capsicum baccatum cv. PBC81	Chili pepper	Capsicum	baccatum
PHT60448.1	CHAIN	chain	1	884	(CC)(NBARC)(LRR)	NLR	CC-NLR	CNL	MAAYAAVTSLLQSLDQLSQTDHSSCSVLYKKDQTEVLTEKYTFLKAFLEDFTNVFHEDKTMKHLERMIQEAAHGVEDTIDSHVYDSLVFLQSRRERRKANTIFHQNLEYAIEEIGLIQREVTKKIKISRFNSKISHSRDTSSQIPLDQKDMIVGLDEDVLKIKDRLIVQSSRLEVVPIVGMGGIGKTTLARRVYDDSLIIYHFYVRAWINVSQEFDTRDIFLGILRSVSVVSDEVERNSTNEQLAERVYRSLKGRKYLVILDDMWSIEAWKHVRRSFPDDHNGSRIAMTTRLVDVASSASSGNSLHQMRFLSTEESWTLLRDKVFGGGSYPPELEKIGRYIVHQCQGLPLAVVTIGGLLSKMSKGIRSWENVAEKVGSLMTSDTMDCLSILSLSYNHLP…	GCA_002271885.2_ASM227188v2_protein	Capsicum baccatum cv. PBC81	Chili pepper	Capsicum	baccatum
PHT60490.1	CHAIN	chain	1	1356	(CC)(NBARC)(LRR)	NLR	CC-NLR	CNL	MAVAELFLSAFLTVLFEKLASGELLNFARKEGIHFQLKKWSRTLSKILAALADAEEKQISDRAVKLWLEDLRDLAYDLDDVLDDLSTEILRRKMMAEFNSKKSKVQKLLIPTCCTNLTPRTVKFNHSLESKLGEINSRLLEMSQQKSDLGLSENNGGRFKFNRMRERMPTTSLVDESRVYGREKDKQAILDLLLSNQRTCHLEACIVPILGMGGVGKTTLAQLAYNDTQINDCFDLKIWVCVSEVFDVFGITKLIFESVAPESREINGLNMLQVSLKEKLSKNKFLLVLDDVWNENYEKWDLLLSPLRVGLPGSKIVVTTRNEGVASVMSSIPPYRLKELGSGDCLSLLCQHALGSTNFDAQPDLRMIGERLVRKCKGSPLAAKTLGGLLRTKSSPKEW…	GCA_002271885.2_ASM227188v2_protein	Capsicum baccatum cv. PBC81	Chili pepper	Capsicum	baccatum
PHT96696.1	CHAIN	chain	1	867	(CC)(NBARC)(LRR)	NLR	CC-NLR	CNL	MLVHLLLKIIPVSLEVMHHLVNAITPSTSARNIHVMIEFLLIILTDVLTDDIRHDKLFVLLARVRALSKEVFILVRNLEENSRSEENMKETSGESLNLLKDIDVLKEDFKNIFLKAPADSSELCFPMSDGPLFMTLLHRNLNDLLNSNAYSVVLIKEEICRVKEHLEHIRSFFRNVEQVLYRDRWTRVLDVAYEVEHAINSILARDRSLLHLICLLPDIVEKIKLVKKRKLTSGPSEEDVISIVGMPGLGKTTLAYRVYNDKVSEDDIDDDVVDKLRIQLFGKRYLIVLDDLWDTATWDELTRPLYAIPSEFQNGSRVILTSRKKEVALHGKSHSDPLDLRLLKPEESWAFLEKSVFGEESYPDELRDVGEKISQKCSGLPLVLDLIGGVMSRKEKKEV…	GCA_002271895.2_ASM227189v2_protein	Capsicum chinense cv. PI159236	Habanero-type pepper	Capsicum	chinense
PHT96879.1	CHAIN	chain	1	541	(CC)(NBARC)	NLR	CC-NLR	CN	MAAYAAVTSLLQSLDQLSQTDHSSYSVLYKKDQTEVLSEKYTFLKAFLEDFANVFHEDIKMKHLERMIQEAAHGVEDTIDSHVYDSLVFLQSRRERRKANTIFHQNLEYAIEEIGLIQREVTKKKKFSRFNSKISHSRDTSSQFPWDQKDMIVGLDEDLLKIKDRLIVQSSRLEVVPIVGMGGIGKTTLARRVYDDSLITYHFYVRAWISVSQEFDRRDIFLGILQSISTVNDEVERNSTTEQLAERVYRSLKGRKYLIVLDDMWSIEAWQHVRRSFPDDHNGSRIVLTTRLVDVASSASSANSLHQMRFLSMEESWTLLRDKVFGNDSYPPELEKIGRYIGHQCQGLPLAVVAIGGLLSKMSKETSSWENVAEKVGSLMTSDSMDCLSILSLSYNHLP…	GCA_002271895.2_ASM227189v2_protein	Capsicum chinense cv. PI159236	Habanero-type pepper	Capsicum	chinense
PHT97069.1	CHAIN	chain	1	840	(CC)(NBARC)(LRR)	NLR	CC-NLR	CNL	MMQICYTNLKASPSEEIERFINQLLETSPEVLREYLIHLQEHMVTVITVSTSGARSIHVMIEFLLIILTDMPKEIIHHDKLFDLLARVGALIREVSTLVHDLEEKSTNEESIDEKSRATLDLLENIELLKEDLEHVYLKAPDSSQWCFPMSDGPLFMHLLHRHLNDLLYSNAYSIALIKEEIGLVKEDLEFIRSFFGNVEKGLYKDLWAHALDVANEAKDVINSIIVRDNGLLHLIFSLPITIKKISLIKEDVSNLLEKIPKNKSLVVVNAPKNPLERKSLTSGKIIVGFKEEINWLITKLTSGPKDLDVISITGMPGSGKTTLAYKVYNDKSVCSHFDLCAWCTVDQEYDEKNLLVKLFNQVTGSDLKFSEDIDVADKLRRQLFGKRYLIVLDDVWDT…	GCA_002271895.2_ASM227189v2_protein	Capsicum chinense cv. PI159236	Habanero-type pepper	Capsicum	chinense
PHT97373.1	CHAIN	chain	1	808	(CC)(NBARC)(LRR)	NLR	CC-NLR	CNL	MAEKVGIFLWDDLTSKDSKVFKLAQLFMMITPIELEVMQICYTNLKATTSAEVGRFVKNLLEISPDILREYLVHLQEHIVNAITATTPGARNIQVMIEFLLIILMDMPKDIIHHDKLFDLLARVGELTREVSTLVRDLEEKSRNEESIDEKSPATRDLLEKIELLKEDLKHVYLKAPDPCQCCLPMNDGPLFMHLLHIHLNDLLDSNAYSIALIKEEIGLVKEDLEFIRSFFTNAEKGLYKDLWARVLDVAYEAKDVIDSIIVRDNGLLHFIFSLPITIKKIKLIKKEVSNISEKIPKNRSLTVVHSTKKSVESKSITAGKIIVGFEEETNWLFSKLTSGPKELDVISITGMPGSGKTTLAYKVYNDESVCSHFDLRAWCTVDQEYDEKKLLMKLFNQV…	GCA_002271895.2_ASM227189v2_protein	Capsicum chinense cv. PI159236	Habanero-type pepper	Capsicum	chinense
PHT97374.1	CHAIN	chain	1	1249	(CC)(NBARC)(LRR)	NLR	CC-NLR	CNL	MENEGERRKNFAVSFSALRKDVLNVLDFMERLKNEEGQNAVGLADQIENLKLVLAIICTYVQLSYLNLKLFEDVMSNSRQWVDALLRPILDDVDSNVGCKYYMDHVLPSLMDNIDECISSCNHSTSSATMTDEQLDFLLLNVHNLSKYFAEQIFPLEAQYEILQNVCGNVRDFHGLIMNGCIEHENVQYVLPQFQLMVERVAIFIWHDRLDGDSRLYKLAHLHMKIIPIELEVMHICCTNLKASPSAEVGSFIKQLIETSPDILREFLVHLQEHMVTVVTASTSGARNIHVMIEFLLIILIDMPKDFIHHDKLFDLLTRVGALVREVSTLIHDLVDKSRNEERTDQTNCATRDLLENIELLKEDLKNDYLKAPDPCQWCFPMRDGPLFMHLLHRQLTDL…	GCA_002271895.2_ASM227189v2_protein	Capsicum chinense cv. PI159236	Habanero-type pepper	Capsicum	chinense
PHT97519.1	CHAIN	chain	1	878	(CC)(NBARC)	NLR	CC-NLR	CN	MIKSGGDLSSVEVGQIERFEMGLRFLRTFIMYNHVLLPDSLVKITRTAQQIVEALDFGRITDECRTNINAERLVSQLQEFVEGSISSMCNFELDDSDPTKYMDYLDMNLNDLLRLLFGKPDTNMLKKQLTYIQKRMRFLRYLYGPEINGCVGHEKLKGLRSQIQFMAENLGHFYLSLSLDEDHTLVSSCLFLIVVVELEMKKIFRGELKASKFTQSKTFREKKLPKGFSHHLGSLLVDVPNHVINGKRLNEVLAKIEVVVGDILCVIKEDANKIDDAMIQIFEKVEDLKEDVEERYKSLKYSPSNEFPTVGGLSFLHSFLRKLNDMLKYESSLDFMMRPYIRILDEDLSYLTSVFRDVANAQHKHEEILIDLQRRTVNLVYEDEVSIDSIVAQCNALSH…	GCA_002271895.2_ASM227189v2_protein	Capsicum chinense cv. PI159236	Habanero-type pepper	Capsicum	chinense
PHT98545.1	CHAIN	chain	1	1247	(CC)(NBARC)(LRR)	NLR	CC-NLR	CNL	MEREKGKGQRESREANSSSQVSSALLREDIVNLHDFIERLKIEEDQTVLEKLKLELIFLLACLQLCYYISDGSNTKMSCISYEVHGLVQSLFHQSGDDMLVKLKDHVIPRLLKNIKSCVVSDHQSESSATITEGQLVELLDALIVNLHYLPKVRAELILPSMTQYELLQNVFGNLRDFHGLKVNGCIERKTIEYALPQFQLMAERVGHFCISLLAYAVEDMKRTKQMKRIIEVNSMLVHLLLKIIPVSLEVMYICSTNLKASKSEEVGCFIKKLLEASPDVLREYLIHLQRHMINAIAPSTSARNIYVVIEFLLIILTDVPKDVIHHEKLFVLLERVGALTKEVSIIVHNLEKNIKETRGASLNFLENIELLRKDLKNVFLKAPADSSQLCFPMSDGPL…	GCA_002271895.2_ASM227189v2_protein	Capsicum chinense cv. PI159236	Habanero-type pepper	Capsicum	chinense
PHT98546.1	CHAIN	chain	1	1122	(CC)(NBARC)(LRR)	NLR	CC-NLR	CNL	MERGKENEGEREDGKANSSSVTSAVLREDIVNHQDFIDRLKNEEEQTVLDTDQIEKLTFLSACLQLCHYILDGSNAEMSFLSYEVHDLVQSLFHQSEDDMLVKLKDHVVPRLLENIKSCKISDHHSESSATTTEDQLVELLDALLVNLHYLPKIQLIAESVGHFCFVLLSYQHEDEENEEDEEHEEDEDDEDEEDVEDEEYDEDVEDDEDEEDVEDEEDDEDEENEEDEEDEENEENEEDEGNEENEENEYEVYSMLVHLLLKIIPVSLEVMHHLVNAITPSTSARNIHVMIEFLLIILTDVLTDDIRHDKLFVLLARVRALSKEVFILVRNLEENSRSEENMKETSGESLNLLKDIDVLKEDFKNIFLKAPADSSELCFPMSDGPLFMTLLHRNLNDL…	GCA_002271895.2_ASM227189v2_protein	Capsicum chinense cv. PI159236	Habanero-type pepper	Capsicum	chinense
PHT98548.1	CHAIN	chain	1	962	(CC)(NBARC)(LRR)	NLR	CC-NLR	CNL	MIEFLLIILTDMPKDFIHYEKLFVLLARVGALIREVSILIRNLEENSTDEENMKKISCARQDLLENIELLKDDIRRVFLKAPADSSQLCFPMSDGPLFMTLLFRNLNDLLNSNAYSVALIKEEISRVKEDLEHIRSFFGNVEQELHSDLWTRVLDVAYEAEHAINSILARDRGLLQLIFLLPETVGKIKLVKKEVQEKISKNMSIIFANSPNKPVINKSSIASKIIVGFEEETEWIIQKLTSGPAEVDVISIVGMPGLGKTTLAYRVYIEKSVVGHFDVRAWCTVDQERNEKKLLQKVFNEVTGLKERVSEDDIDDDVADKLRRQLFGKRYLIVLDDLWDTATWDELTRPLYAIPSEFQKGSRVILTSRKKEVALHGKFHSDTLDLRLLRPEESWELFE…	GCA_002271895.2_ASM227189v2_protein	Capsicum chinense cv. PI159236	Habanero-type pepper	Capsicum	chinense
PHT99059.1	CHAIN	chain	1	1223	(CC)(NBARC)(LRR)	NLR	CC-NLR	CNL	MVQNDIDDAIDQIGMIKSGGDLSSVEVDHIEELELELRFLRTFIKYKNVLLPDFLVKITRTAQQIVKKLDFGRIPDECRTNVNAERLVSQLQEFVEGNTSSMCNFELDDSDPTKYMDYLNKNLNDSLRHLFGVSTPYRTKKMKILKKQLTFIQKKMRFLRYLYDTEINGYVGHEKLKGLRTQIQLMDENMGHFYLSLWYGGDQTLVSCSLCLIVLVELELKKIFLGELKASKFTQSKTFREKKLPKGFSHHLHSLLRHLKNFFSARNIDVAVEFLLFFLGDVPNHVINGKRLNEVLAKIGVVVGDILCVIKEDAIKIDDAMMQILEKIEDLKEDAEERYKSLKYSPSSEFPTIGGLSFLDSFLRKLNDMLRSESSLDLIMKPYIGILDEDLSYLTSVFR…	GCA_002271895.2_ASM227189v2_protein	Capsicum chinense cv. PI159236	Habanero-type pepper	Capsicum	chinense
PHT99227.1	CHAIN	chain	1	883	(CC)(NBARC)(LRR)	NLR	CC-NLR	CNL	MAAYSAVISLLQTLERFQERQPVLIQGQTAKTLESLRDTAEFFQNFVEEASTSRFDPEKIKSFEEIIRSAASDAEDVIEMCWTCGNASESSLNKNLRPVVTRINTIKNEVMEIVSGFSTSSHDRDDHRFLESAGDFLINSTTYRSNWMLQHMEGDIVQGLDEDLEIIVRRLTEPLSDLDIITITGMGGIGKTTLARKAHDHLKIRYHFDIRVWVTISQVYGSRNVLLEALRCISKQTNIDIGKDYDKKNDNELADLVQKKLKGPRYLVVVDDIWSTDVWDSVRRIFPDCNNRSRILLTTRETRVAIYANPISRHEMNPLNSDNSWKLLCDKVFGPNYDHPPELEEIGKQLAEKCHGLPLTITVIAGHLSKVARTLGSWMDVFRTMSEIIASHPDKCLGV…	GCA_002271895.2_ASM227189v2_protein	Capsicum chinense cv. PI159236	Habanero-type pepper	Capsicum	chinense
PHT99288.1	CHAIN	chain	1	541	(CC)(NBARC)	NLR	CC-NLR	CN	MAAYAAVTSLLQSLDQLSQTDHSSCSVLYKKDQTEVLTEKYTFLKAFLEDFTNVFHEDKTMKHLERMIQEAAHGVEDTIDSHVYDSLVFLQSRRERRKANTIFHQNLEYAIEEIGLIQREVTKKIKISRFNSKISHSRDTSSQIPLDQKDMIVGLDEDVLKIKDRLIVQSSRLEVVPIVGMGGIGKTTLARRVYDDSLITYHFYVRAWINVSQEFDTRNIFLGILRSVSVVSDEVERNSTNEQLAERVYRSLKGRKYLIVLDDMWSIEAWKHVRRSFPDDHNGSRIVLTTRLVDVASSASSGNSLHQMSFLSTEESWTLLCDKVFGDGIYPLELEKIGRYIVHQCQGLPLAVVVIGGLLSKMSKEIRSWENVAEKVGSLMTSDTMDCLSILSLSYNHLP…	GCA_002271895.2_ASM227189v2_protein	Capsicum chinense cv. PI159236	Habanero-type pepper	Capsicum	chinense
PHU00012.1	CHAIN	chain	1	861	(CC)(NBARC)(LRR)	NLR	CC-NLR	CNL	MKAFSRAADEKEEDDVELQLWIKQVQDLAHDVQDILEKHVVTCSNFQEKGSWSWRKHHHSLMSEKMVEAQNDNLSMLLEGVKARIIVISEGHKTFVQKYGVVKSGESSNEEVPLDDDADLVGIENRKSVLLDWLLSDDPRWKLCCVVGTRGIGKTTFVKKVCDDASVKKHFNSVVWIDVSRFTNVKELLMSIVTPDNEQSRRAIDAMDANMLAEFIQQVLESSRYFLVLDDVPDIGTWRAVKGAFPIGNCGSRVIIVSRFADTCHKICAGTGDHSHFYDMKPLSEEESWILFCTKAFSGSLHCPPSLVQISKGIIQKCNGLPMAILVIAGALATKGNRVDAWEMFYVSLVDKLQGSYSEDEHMKRLLNLCYQDLPFYLKSCFSYLSIIPKYYVIDKMRL…	GCA_002271895.2_ASM227189v2_protein	Capsicum chinense cv. PI159236	Habanero-type pepper	Capsicum	chinense
PHU01478.1	CHAIN	chain	1	957	(CC)(NBARC)(LRR)	NLR	CC-NLR	CNL	MYDSSLFGLLQMLYETLKNEAKFLSNVGNQIADIRAEINRIHCFLQDADAKKTEYETVRNWIADIREVAYDVENILEKYMHKIAMRKDRSIWKENIALHNIGMETKDVMSRIENIKRCMNTYVDTGIRAICQGESSAEKSQWLTRSYSHLVDEDFVGLEKEMSKLVDELINEENDEFHGVFAICGMGGLGKTTQARKAYRHVDVQSHFQGFAWASISKQWQARDVLQSILTKLEPENRKQINKMRDDELVKGLYNVQQRKKCLIVLDDIWSTNFWNSVQYAFPKGKGSRSKILITTRKKDVCEHIDPTCFLFEPRCLDAEESWKLLHKKAFPRVNTPDLKIDLELDRLGKEMVRECGGLPLAIIVLAGLLARRPKIDEWRRTSQHLNFHMSGESFEDDG…	GCA_002271895.2_ASM227189v2_protein	Capsicum chinense cv. PI159236	Habanero-type pepper	Capsicum	chinense
PHU01850.1	CHAIN	chain	1	886	(CC)(NBARC)(LRR)	NLR	CC-NLR	CNL	MAYAALSSLMHTLQKLLQPKSPLICGTSMQQQHVESVHQSVCALQVFLEDATNEVSDIENLKVLEKKIRDVVYKAEDKVDSSLSNIILADKDDDRDRACRLLNQELQVVEMAFDSLKKEVMDDLDAIVNCLNAQMKELIVISVVGMGGIGKTTLARKVFDDSTIRCRFDKHAWVTISEQYNKRKMLLEVASSVGGIINQETSNDRLMEIVYRGLKGRRFLIVIDDIWSTEAWDQVRRIFPNDYNKSRIILTTRLKNVADYASSPDFPPHDVSFLSLDDSWKLFTGRLFRMDPCPLQLVKIGKHIIQQCQGLPLSIVVIAGLLGKIGLTRDNWKKIEENLNSFFGTVSEQCQAILSLSYNCLPPYLKACFLYIGGFPEDLEIRVSKLISSWIAEQFIKER…	GCA_002271895.2_ASM227189v2_protein	Capsicum chinense cv. PI159236	Habanero-type pepper	Capsicum	chinense
PHU01879.1	CHAIN	chain	1	661	(CC)(NBARC)	NLR	CC-NLR	CN	MGIQNVKELGINGYETEDARSFRESGFFNNLVYPHQLEKLSFIHCYALLSASVKAFPATLKKLKLERTSLSWSYLDIIAELPNLEVLKLIEDGCCGEEWHPNNCSAKLVASSGRIQEKQESLGSKGVNIRSYNDPGLKTSNVMNRVMGYVYHTSNNIVNDGLGPEKMMMNVDVVEDSDADAAKHDYNYDLNWLFDVQNNLFQVIIAKAYVNIVDMAHASVASLTRTIESLLTSNSPMQSLTCDHREEISDLHEKTSTLEVVVKNFEKNNVCGEMTEFEVEVEEVASAAEHTIQLRVTEVVLAHERLSDTLQLVAQDIDRIWKVSTKIQDKGKQVSEGSLVQDFSSSTNNILNVNNNMVGRDDQKERLLENLTGNYSGEPKVIPIVGMGGIGKTTLAKEV…	GCA_002271895.2_ASM227189v2_protein	Capsicum chinense cv. PI159236	Habanero-type pepper	Capsicum	chinense
PHU02043.1	CHAIN	chain	1	888	(CC)(NBARC)(LRR)	NLR	CC-NLR	CNL	MTEVAVNSLLENLLELARENVDLIVGVQDDVKALTVELQILKAFLQDVSKINRDTQSWKLTMKDIRNVVYKAEDSINKFLGRAKQHRDTNLAAKWMDVPYWTSVKNVAKEIKSIRIDLNDLQVKYTPLLEEATQLSTLSRTTPQPIQVNLSDEDEVVGFEEEAYTVIGKLIDGSNNLEVVPIVGMSGLGKSTLARKVYKDSRISFEFFSSIWVNVSRSYNKTEVLLSILKRLRKRLDNESDEQMVDEIRTRLGYGGKCLIVLDDVWSTDIIDVIIDVFPDNNKGHRIMLTTQLEEVASCFNRDFHKLTFLSEENSWRLFKLKIFRKECCPPELEEIGRNIAKKCSGLPLAVVVIAGVLLGRTTKRDWQFVYENMGAHLINRDQPNSCFRFIKMTYDLLS…	GCA_002271895.2_ASM227189v2_protein	Capsicum chinense cv. PI159236	Habanero-type pepper	Capsicum	chinense
PHU02047.1	CHAIN	chain	1	889	(CC)(NBARC)(LRR)	NLR	CC-NLR	CNL	MTEVAVNYLVEKLLELGRENVELITGVQDDVNNLVADLQILKAFLKDASKIDRDTQGWKQSLKEIRNVLYKAEDSVDKFLDEAKQHQDTHKAVKWIDIPYWSKVRNVAKEIQSIRNKVKDLQVKYKPLLEATQLDNLSSTTPQPRQLTLSDEDDVVGFEEEANTVIDRLINGSKSLESVPIVGMPGLGKSTLARKVYKDSRINFEFFSCIWVNVSRSYNKTEVLLSILKNFTKPLDNKSDEKITEEICSFLEKGGRCLIVLDDVWDGEVMNFIEKIFPKGDKGHRIMMTSRQNNVASAFNKNIHRLNLLSHDNSWLLLKKKVFRKESCSSDLEEPGLSIAKKCNGLPLAIVVIAGALLGCKTKREWEFVNRNIGEHLINPDSEDSCSRFVRMSYDLLSY…	GCA_002271895.2_ASM227189v2_protein	Capsicum chinense cv. PI159236	Habanero-type pepper	Capsicum	chinense
PHU02049.1	CHAIN	chain	1	891	(CC)(NBARC)(LRR)	NLR	CC-NLR	CNL	MADVAVKFLVENLMQLLIDNADLILGIKGEVEDLLRDLSDFNAFLKQAAKSRRDNEVLKEMVKKIRKVVNAAEDSIDKFVIEAKRHDDKNKFAQWFHLTHVARAKGVADEIKSIRERVKEIRENDSYGLQAIALDDNYNRGDEERKAPVVEEDDVVGFDEEAKTVIDRLIGGSDDVEVVPVVGMPGLGKTTLAYKIYKDPKVEYEFFTRVWVYVSQRFKRREIFLNIISKFTRNTKQYHDTTEEDLANEVKELLGKGGKYLIVLDDVWTMEAWERIKVAFPNNGKRNRVLMTTRQTNVAKRCNDEPHNLKFLTKDESWELLEKKVFHKEKCPPELEWPGKSIAEKCMGLPLAIVVIAGALIGKGKTTREWEFVADSVGEHLINRDPENCKKLVQMSYDR…	GCA_002271895.2_ASM227189v2_protein	Capsicum chinense cv. PI159236	Habanero-type pepper	Capsicum	chinense
PHU02073.1	CHAIN	chain	1	880	(CC)(NBARC)(LRR)	NLR	CC-NLR	CNL	MADRVVNFFVENLLQLLSDNVELIKGVDDDFKLLLEEVKRLKAFLDDAAKFHSDSNQWEQLVQDIQRMVFKAEDVIDKFLVQAKLHRDKNKVGRFFDVSHLATVRALAAEIKAIHEKVKKLREDNKDAFQPKPVLELPKKGHELTQGPSLEDDEVVGFDEEANKVIKRLFEGPAESLDIVPVVGMPGLGKTTLARKIYNDYKLAYEFFSIIWVYIGQSYKIKDIFLNILKFFTERIEDHLNDDVDTLANAISVYMSKGGRCLIVLDDVWEAIVIDYVKKVFPENKKGHRIMMTTRDGYLATYANPDPHNLKFLTPQESFELLVKRVFGNGSCPDELVGLGEKIAGSCDGVPLAVVVIAGALRGRPNKSDWQRVQKNVAQHLYKNSQESCLKFVQMSYDR…	GCA_002271895.2_ASM227189v2_protein	Capsicum chinense cv. PI159236	Habanero-type pepper	Capsicum	chinense
PHU02078.1	CHAIN	chain	1	880	(CC)(NBARC)(LRR)	NLR	CC-NLR	CNL	MADCVVNFLVENLLQLLSDNVELIKGVDDDFKLLLEEVKRLKAFLDDAAKFHSDSSQWEQLVQDIQKMVFKAEDVIDKFLVQAKLHRNKNKVGRFFDVSHLTTVRALAAEIKGIHEKVKKLREDNKDAFQPKPVLELPKKGVEPTQEPFLEDDEVVGFDEEANKVITRLFEGPAESLDIVPVVGMPGLGKTTLARKIYNDSKLSYEFFSIIWIYVGQSYKIKDIFLNILKFFTKRIEDHLNDDVDTLANLISDYMSKGGRCLIVLDDVWEATVIDHVKKVFPENKKSHRIMMTTRDGYLATYANPDPHNLKFLIPKESFELLVKRVFGKGSCPDDLVKLGEKIAGSCGGVPLAVVVIAGALRGRPNKSDWQRVEKNVAQHLYKNSQESCLKFVQMSYDR…	GCA_002271895.2_ASM227189v2_protein	Capsicum chinense cv. PI159236	Habanero-type pepper	Capsicum	chinense
PHU02189.1	CHAIN	chain	1	913	(CC)(NBARC)(LRR)	NLR	CC-NLR	CNL	MTEVAVNSLLEKLLELGRENTELIVGVQDDVNDLVADLQILKAFLKDASKIDGDNQGWKQSLKEIRSVVYKADDSVDKFLVEAKEHQDTHPAAKWIDVPYWINVKNVAKEIQAIKNKVKDLQVKYKPLLETDTQLSTLSMTTPQPIQINLSDEDDVVGLEEEANTVIDRLIHGSEKLEVVPIVSMGGLGKSTLARKVYRDSRITFEFVSCIWVNVSRSYNKTKVLLNILKHLRKQLDMNKSDEQMIKEIRTFLGHGRRCLIVVDDVWSTDIIEFIKHVFPSNKKGHRIMMTSRFEEVGSCFNHDCHKLTFLTDEESWFLLNLKVFGKRYCPSELEETGRNIAKKCNGLPLSVLVTAGVLAGRTTKREWQLVYENMGDCLIYSNDPRTYVGLIKMSYDLL…	GCA_002271895.2_ASM227189v2_protein	Capsicum chinense cv. PI159236	Habanero-type pepper	Capsicum	chinense
PHU02562.1	CHAIN	chain	1	644	(CC)(NBARC)(LRR)	NLR	CC-NLR	CNL	MAAYSAVFSLFQALEQRNTELFHCQTTEMLDFLRATTEYFLKVLEQARKIRPSTTEKIKSLEEKIRIAANKAKDAVDLKIFQIIKDTSLMKKSIRREDLLPVVEKMDITKREVMETLSEFSTSISDIVDDEIVEVSILPNLGSAIVWGLDDDVELIDERLRGQQSDLDIVTVSGMGGIGKTTLARRTHDHLSIRYHFDLRIWVTISQEYRRRSVFLDVLHCISKQANVFIGEDYDKKDDNELADLVRKNLMGRRYLVVVDDIWSTDVWDRIRRIFPECNNRSQILLTTRDTKVAMYADSNSPHHMTLLDLDNSWKFICDRVFGPEHDHPPELEEIGKEIAEKCQGLPLTISVIAGYLSKTARTLQSWKYVTETLSEIVASHPDKCLGVLGLSYNHLPNH…	GCA_002271895.2_ASM227189v2_protein	Capsicum chinense cv. PI159236	Habanero-type pepper	Capsicum	chinense
PHU02565.1	CHAIN	chain	1	426	(CC)(NBARC)	NLR	CC-NLR	CN	MNQLQIIQKELARAQPFLEDVVEQQHNKNITSSLIVKAHEVEYVVDAYIRKELPHWCIERWLSDITEDINLLRKKAVEIQNKKIVNPKAHDIMEYASTQTSSQLSRALMNEEIVGFEDVTEELRDKLKKGCRELVIISVVGMPGLGKTTLAKTLYDDKSVVEHFDIRAQCCVSQVYKRVDFLLSIFYYALGMSPSSSTEDEIADKLQRTLLPKRYLILVDDVWETSAWDDLICCFEDANKGSRTILTTRHLAVAKHARFHSDPLHLQVGPKIAIKCGRLPLSIVLVAGILTKMEKKEKNWKQMATNLGSLIHSNLKAIVEQSYQDLSSHLKPCFLYFGAFLEDRVIDVITLTRLWISEAFIKSCKGKRLEDVAEGYLDSLIGTNVVMVAQRDYSDGKVK…	GCA_002271895.2_ASM227189v2_protein	Capsicum chinense cv. PI159236	Habanero-type pepper	Capsicum	chinense
PHU03374.1	CHAIN	chain	1	1256	(CC)(NBARC)(LRR)	NLR	CC-NLR	CNL	MFQKHTTDFRLLKKLRMTLLGLQAVLSDTQNKQASNPYVSQWLNELQDAVDCAENLIEEVNYEVLRVKVEDQGRNLGETSNLQVSCHLSLSLSAEFFLNIKDKLEETIETLEDLQKQIGFLDMKSCLDSGKQETRKPSTSVVDEADIFGRKNEIEELIDCVLSEDGNGKNHTVVPIVGMGGVGKTTLAKAVYNDEKVKDHFGLKAWICVSESYDSVRITKELLQEISSFDCMVNNTLNQLQIKLKESLKGKKFLIVLDDVWSDNYEEWDDLRNIFVQGDIGSKIIVTTRKETVSLMMSSRAINVGTLSSEVSWALFKRHSFENRAPEEHPEFQEVGKQIARKCKGLPLSLKALAGILRSKAELNEWKDILRSEIWELPSHSNGILPALMLSYRDLPAHL…	GCA_002271895.2_ASM227189v2_protein	Capsicum chinense cv. PI159236	Habanero-type pepper	Capsicum	chinense
PHU03651.1	CHAIN	chain	1	1287	(CC)(NBARC)(LRR)	NLR	CC-NLR	CNL	MFQKNKHDVRLLKKLKMTLVGLQAVLSDAENKQASNQHVSQWLNELRDAVDGAENLMEQVNYEALRLKVEGQLRNLAETSNQQVSDLNLSLSDDYFLNIKEKLEDTIETLEDLQKQIGLLGLKEHFASTKRETRRHSTSLVDESDVFGRHNEIEELIDRLLSKDASEKSPTVVPIVGMGGVGKTTLAKAVYNDEKVKHHFGLKAWICVSEKYDAFKISKGLLQEVGSFDLKDDNNLNQLQVKLKERLNGKRFLIVLDDVWNDNYNEWDDLRNIFIQGDIGSKIIVTTRNESVALMMRTEQISMDTLPIDDSWSLFKRHAFENMNPKEHPELEEVGKQIAAKCKGLPLALKTLAGMLRSKSEVEGWKRILGSEIWELPDNDILPALLLSYNELPTHLKPC…	GCA_002271895.2_ASM227189v2_protein	Capsicum chinense cv. PI159236	Habanero-type pepper	Capsicum	chinense
PHU03653.1	CHAIN	chain	1	1324	(CC)(NBARC)(LRR)	NLR	CC-NLR	CNL	MEIGLAVGSAVGGAFLNVLFDRLARRVELLKMFHDDGLLEKLENILLGLQIVLSDAENKQASDQLVRQWLNKLQSAVDSAENLMEQVNYEALKLKVEGQHQNLAETCNQQVFRFFSECCGRRLSDDFFLNIKEKLENTIKSLEELEKQIGRLGLQRYFDSGKKLETRTPSTSVVESDVFGRKNEIEKLIDHLMSKEASEKNMTVVPIVGMGGMGKTTLAKAAYNAEKVKNHFNLKAWFCVSEPYDAFRITKGLLQDMGSFDLNDDNNLNRLQVKLKEKLNGKRFLIVLDDVWNDNYNEWDDLRNIFVHGDIGSKIIVTTRKESVALMMSSGAINVGTLSDEASWALFKRHSLENKDPMEHPELEEVGKKIAAKCKGLPLALKTLAGLLRSESEVEGWRR…	GCA_002271895.2_ASM227189v2_protein	Capsicum chinense cv. PI159236	Habanero-type pepper	Capsicum	chinense
PHU03676.1	CHAIN	chain	1	1271	(CC)(NBARC)(LRR)	NLR	CC-NLR	CNL	MDIGLAVGGAFLSSALNVLFDRLAPQGELLKMFQKNKHDVRLLKKLKMTLVGLQAVLSDAENKQASNQHVSQWLNELRDAVDGAENLMEQVNYEALRLKVEGQLRNLAETNNQQVSDLNLSLSDDYFLNIKEKLEDTIETLELLEKQIGRLGLQRYFDSGKKLETRTPSTSLIDQSDVFGRQNEIEELIDRLLSKDASEKSPTVVPIVGMGGVGKTTLAKAAYNDEKVKSYFNLKAWFCVSEPYDAIRITKGLLQEIGSFDLKDDNNLNQLQVKLKESLNGKRFLIVLDDMWNADYNEWNDLRTPFVQGDMGSKIIVTTRKKDVAGMMGSGAVNVGTLSSEASWALFKRHSLENRDPEEHLELEEVGKQISDKCKGLPLALKALAGILRSKSDVGEWTD…	GCA_002271895.2_ASM227189v2_protein	Capsicum chinense cv. PI159236	Habanero-type pepper	Capsicum	chinense
PHU03823.1	CHAIN	chain	1	878	(CC)(NBARC)(LRR)	NLR	CC-NLR	CNL	MAYTEVTSLMQTLQSLIQLHPCPIKPKGRKKIECLLQKVSLLQGFFDGNGKDNVDIKYLEGIIRDVSCKAEDLVEEIMFEYSSSSSLKKVGFKFLGNNRKINLIEAAISRVYDDISATKVGSTPGSSCYRGSHDDIEQPLSSKKDVVVGLDDDFLSIADKLTGYPSKLDVVVIIGMGGIGKTTLAKRIYHDKLIEYHFYVRGWITISQRYKLRNLLLDLLDCTSQVPAFRLDEMENEELAEQLYKSLKGRRYLIVMDDVWNTEAWNDVRRCFPNDNNGSRVMVTSRILKVARFISPLNAPHVMRFLTVDESWKLLQEKLCGLDSRLCCDDEMGWIGKQIAEKCKGLPLAIVMVAGILSKVSATASRWRYVAKSIHSSFVKQEYSRQCLDILALSYKHLP…	GCA_002271895.2_ASM227189v2_protein	Capsicum chinense cv. PI159236	Habanero-type pepper	Capsicum	chinense
PHU03908.1	CHAIN	chain	1	1328	(CC)(NBARC)(LRR)(LRR)	NLR	CC-NLR	CNL	MEIGLAVGGAFLSSALNVLFDRLAPHGDLLNMFQKNKNDVRLLKKLKMTLVGLQVVLSDAENKQASNQHVSQWFNELRGAVDGAENLMELVNYEALRRKVEGRHQNLAETSNQQVSDRKLNLSDDYFLDIKEKLEETIETLEDLQKQIGDLGLQKHLDLGKKLETRTPSTSLVDESKILGRMIEKERLIDRLLSSDSNGENLTVVPIVGMGGVGKTTLAKIVYNDKKVKDHFDLKAWFCVSEAYDAFRITKGLLQEIGSFDLKDDNNLNQLQVKLKESLKGKRFLVVLDDLWNDDCDEWDDLKNLFVQGAMGSKILVTTRKEDVALMMGNGAINVETLSDEVSWDLFKQHSLKNRDPEEHPELEEVGKRIADKCKGLPLALKALAGILCRKSEVYEWKN…	GCA_002271895.2_ASM227189v2_protein	Capsicum chinense cv. PI159236	Habanero-type pepper	Capsicum	chinense
PHU03913.1	CHAIN	chain	1	1299	(CC)(NBARC)(LRR)	NLR	CC-NLR	CNL	MEIGLAVGGAFLSSALNVLFDRLAPHGDLLNMFQKNKHDVRLLKKLKMTLVGLQAVLSDAENKQASNQHVSQWLNELRDAVDGAENLMEQVNYEALRLKVEGQLRNVAETSNQQVSDLNLSLIDDYFLNVKEKLEDTIETLEDLQKQIGFLGLKEHFALTKHETRRHSTSLVEESDVFGRQNEIEELIDRLLSKDASEKSPAVVPIVGMGGVGKTTLAKAAYNDDKVQSHFNLTAWFCVSEPYDSFRITKGLLQEIGSLQVDDNLNQLQVKLKESLKGKRFLIVLDDMWNENYNEWNDFWNVFVQGGIGSKIIVTTRKESVALMMRTEQISMDTLSIDDSWSLFKRHAFENMDPMEHPEHEEVGKQIVAKCKGLPLALKTLAGMLRSKSEVEGWRCILR…	GCA_002271895.2_ASM227189v2_protein	Capsicum chinense cv. PI159236	Habanero-type pepper	Capsicum	chinense
PHU03918.1	CHAIN	chain	1	643	(CC)(NBARC)(LRR)	NLR	CC-NLR	CNL	MTLVGLQAVLSDAESKQASNPHVSQWLNELRDAVVGAENLMEEVNYVALRLKVEGQLRNLAETSNQQVSYLNLSLSDDYFLNVKEKLEDTIETLEDLQKQIGLLVLKEHFALTKQETRRHSTSLVDESDVFGRHNEIEELSDRLLSKDASEKSPAVVPIVGMGGVGKTTLAKASYNDDKVQSHFNLTAWFCVSEPYDAFRITKGLLQEIGSLQVDDNLNQLQVKLKESLKGKRFLTVLDDMWNENYNEWNDLWNVFVQGGIGSKIIVTTRKESVALMMRTEQISMDTLSIDDSWSLFKRYAFENMDPMEHPELEEVGKQIVAKCKGLPLALKTLAVMLRSKSEVEGWRFILRSETWELSKNDILPALMLSYNELPPDLKPCFSYCAIFPKDYAFRKEQV…	GCA_002271895.2_ASM227189v2_protein	Capsicum chinense cv. PI159236	Habanero-type pepper	Capsicum	chinense
PHU04007.1	CHAIN	chain	1	1035	(CC)(NBARC)(LRR)	NLR	CC-NLR	CNL	MDIGLAVGGAFLSSALNALFDRLAPHGDLLNMFQKHKYDVGLLEKLEDILLGLQIFLSDAENKQASDPLMRQWLNKLQSAVDSAENLMEEVNYEALRLKVEGHHQNLAETSNQQVFRLFSEALGGRRSSDDFFLNIKEKLEGTIKSLEELEKQIGRLGLQRYFGSGKKLETRTSTSVVESDVFGRQNEKKELIDRLTSKEASEKNLTVVPIVGMGGMGKTTLAKAAYSDEKVQSHFNLTAWFCVSEPYDACRITKGLLQDIGSFDLKDDNNLNRLQVKLKESLNGKRFLIVLDDVWSDNYNEWDDLRNIFVHGDIGSKIIVTTRKESVALMIGSGAIYVGTLSDEDSWALFRRHSLENGDPMGHAELAEVGKQIAAKCKGLPLALKTLAGMLRSKSEIE…	GCA_002271895.2_ASM227189v2_protein	Capsicum chinense cv. PI159236	Habanero-type pepper	Capsicum	chinense
PHU04016.1	CHAIN	chain	1	1303	(CC)(NBARC)(LRR)	NLR	CC-NLR	CNL	MEIGLAVGGAFLSSALNVLFDRLAPHGDLLNMFQKNKHDVRLLKKLKMTLVGLQAVLSDAENKQASNQHVSQWLNELRDAVDGAENLMEQVNYEALRLKVEGQLRDFEETSNQQVSDLNLSLSDDFFVNVKEKLEDTIETLEDLQKQIGLLGLKEHFASTKRETRRHSTSLVDESDVFGRQNEKKELIDRLLSEDASEKNLTVVPIVGMGGVGKTTLAKAVYNDEMVQSHFNLTAWFCVSEPYDAFRITKGLLQEIGSLQVDDNLNQLQVKLKESLKGKRFLIVLDDIWNENYNEWNDLWNVFVQGGIGSKIIVTTRKESVALMMGSEQISMDTLSIDDSWSLFKRHAFENMNPMGHPEIEEVGKQIAAKCKGLPLALKTLAGMLRSKSEVEGWRRILK…	GCA_002271895.2_ASM227189v2_protein	Capsicum chinense cv. PI159236	Habanero-type pepper	Capsicum	chinense
PHU04017.1	CHAIN	chain	1	1331	(CC)(NBARC)(LRR)	NLR	CC-NLR	CNL	MEIGLAVGGAFLSSALNVLFDRLAPQGDLLNMFQKNKHDVRLLKKLKMTLVGLQAVLSDAENKQASNQHVRQWLNELRDAVHGAENLMEEVNYEALRLKVEGRHQNLAETSNQQVSDLSLSLSDDFFLNIEEKLEDTIRKLEMLEKQIGCLGLQKYFDLGKKLEIRTPSTSVVDESEIFGREIEIDRLIDCLLSNDANGKNLTVVPIVGMGGLGKTTLAKAAYNDKMVTDHFELKAWTCVSEPYDALRISKELLQEIDSFDLTDDNNLNRVQVRLKEKLNGKRFLIVLDDMWNDNYEKWDGLRNLFVQGATGSKIIVTTRKKDVARMMGSGAVNVGTLSSEASWALFKRHSLENRDPPKEHPELEEVGKQIADKCKGLPLALKALAGSLCCKSEVDEWK…	GCA_002271895.2_ASM227189v2_protein	Capsicum chinense cv. PI159236	Habanero-type pepper	Capsicum	chinense
PHU04018.1	CHAIN	chain	1	1278	(CC)(NBARC)(LRR)	NLR	CC-NLR	CNL	MAEIALAVGSAVGGAFLNVLFERLASRVELFKKNKHDGGLLKKLGNTLVGLQIVLSDAENKQASNQHVRQWLNKLQSAVDSAENLMEQVHYEALKLHVEGQHQNLAETCNQQVGDLNLSLSHDVFLKIKEKLEDAFETLEDLERQISRVGLQKYFDSGEKLEIRKPSTSVVDESEIFGRDIEIERLIDCLLSNDSKGKNLTVVPIVGMGGLGKTTLAKAAYNDKMVTDHFELKAWTCVSEPYDVLRISKELLQEIDSFDSKYDNNLNRQQVKLKEKLNGKRFLIVLDDMWNENYEKWDELRSLFVQGAAGSKIIVTTRKENVARTMGSGAVNVGTLSSEASWALFKRHSLDNRDPKEHPKLEEVGKQIAVKCKGLPLALKAIAGILRCKSEVDEWKDIL…	GCA_002271895.2_ASM227189v2_protein	Capsicum chinense cv. PI159236	Habanero-type pepper	Capsicum	chinense
PHU04246.1	CHAIN	chain	1	877	(CC)(NBARC)(LRR)	NLR	CC-NLR	CNL	MAHAAVVSLQQKLQEMLKGDNSCYLALRQAVSSWHAFLEDSLSVTSAPEAADYLEKRIKYLATQLLESINLYELKRRSGCYPQSWEVFQGEFMTAGSDSINEYLKKVMNARNDIDSLPISDTVESNSEYSPNLQATVLELDDDLMTIKSRLIGPPSKLDVISIVGMGGIGKTTLARQVYDDIYMEHHFYIRAWITVSQMHQHREMLLGILRCFSLVNDNTYLKSTEQLAEQVYRSLKGRRYLIAMDDVWDTSAWDVVKRSFPDDKNGSRVILTSRLANVGIYASSGSPHYMQCLSVEESLKLFNLKAFGRETCPLELAKATKQIVEKCQGLPLAIVVVAGFCSKISKTENCWEDVAHKIGMVVSRGTEECLDLLTLSYNHLPHHLKQCFLYMGAFPKDF…	GCA_002271895.2_ASM227189v2_protein	Capsicum chinense cv. PI159236	Habanero-type pepper	Capsicum	chinense
PHU04251.1	CHAIN	chain	1	648	(CC)(NBARC)(LRR)	NLR	CC-NLR	CNL	MAHAAVVSLQQKLHEMLVDENFWFVMLDKNFRFLREVISFWHAFLEDSLSKRNAPEVVEHLESRVKYLGTQLLDRINLYELEKRSPDFNPLNSKVFPDYIVTAASDSIKEYLMKVMNGPNDIDALTTWNTVESDSECTPHLPDTVLNLHNDLFTIKSRLIGPPSKLDVVSIIGMGGIGKTTLARQVYDDIYMEHHFYIRSWITVSQMHQRREMLLGILRCFLLVNDNTYRKSTEQLAEQVYRSLKGRRYLIAMDDVWDTNAWDDVKRSFPDDKNGSRVILTSRLANVFGRETCPPELEKATMQVVEKCQGLPLAIVVVAGFCSKISKMRSHWEDVAHKIGKVVSRDTEECLNLLVLSYNHLPQHLKPCFLYMGAFPKNFEVSVSRLIKLWIAAEFVKCT…	GCA_002271895.2_ASM227189v2_protein	Capsicum chinense cv. PI159236	Habanero-type pepper	Capsicum	chinense
PHU05298.1	CHAIN	chain	1	804	(CC)(NBARC)(LRR)	NLR	CC-NLR	CNL	MRDLKVEVATVVEHTIQLRVTEVVLANDENLRKKAHERLSDSLQQVAEDIDCICKESTKIQDKGKRVSEESLVQDFSSSTNDILNVKINMVGRDDQRKWLLEHLTRSYSGEPKVILIVGMGGIGKTTLAKEIYNDVSILHHFDVRAWATVSQQHNVKEILLSLLRSTKGDKFCMGSEAELADMLQKSLKGKRYLIVLDDMWKSESWDDVRLCFPNENNGNGILLMTRNVEVACYAGTENLSLQMDFMDQDESWNLFKSAFANKALPSEFETMRKRIAEKCHGLPLTILVVAGFLKSKMTIEDWESVAKHVKSFVTNDPDEQCAHVLGLSFGHLTSDLKACLLYFRIFPEDTEIPVTNLMRSWMAEGFLNLEKDLEGEAEKCLQYLINRCLVLVTKKSLD…	GCA_002271895.2_ASM227189v2_protein	Capsicum chinense cv. PI159236	Habanero-type pepper	Capsicum	chinense
PHU06004.1	CHAIN	chain	1	881	(CC)(NBARC)(LRR)	NLR	CC-NLR	CNL	MEAYIAVISLLQTLEQFQERHPVLIQGQTAKTLESLHNTAEYFQNFLEEASKSRFDPEKIKSFEEIIRSAANDAEDVIEMCWTCVNASESSLNKNLRRNLRPVVKRINTIRNEVMETVSDFSTSSRNDHHFLESVGDFLIDSTSSRSNRMLQHLEGDIVQGLDEDLEIIVRRLTEPLSDLEIVTISGMGGIGKTTLARKAHDHLKIRYHFDIRVWVTISQVYGSRNVLLEALHCISKQTNIDIDKDYEKKDDNELADLVQKKLKGPRYLVVVDDIWSTDVWDSIRAIFPDCNNKSRILLTTRETKVAIYVNPVSPHEMNTLNLENSWKLLRDKVFGPKYDHPPELEEIGKQIAEKCQGLPLTISVIAGHLSKVARTLESWMDVSRTMGEIIASHPDKCL…	GCA_002271895.2_ASM227189v2_protein	Capsicum chinense cv. PI159236	Habanero-type pepper	Capsicum	chinense
PHU06281.1	CHAIN	chain	1	886	(CC)(NBARC)(LRR)	NLR	CC-NLR	CNL	MADAVVEFLLLNLKQLLLYHVDLLSGVKDQVESLHRELSLMKAFLKDSREKRSEYEYVRELVSQITVVAYEAEDIIDTFVTNAAMQKARSTVRRAFHVFDHSSMLRNVAKEIESIKVKVKEIYDKKMFGIQNLHDGESSRRSPPLKRVPIVEEENVVGFDEEAKTMRSLLTNGSEELQIISIVGMGGLGKTTLAKKVYTDPSIEYHFYNRAWIYVSQQYSRKEVFLGILDSLSLITDEMYKMNDEKLAIELSSHLRSKRYLVVIDDVWTMEAWDDLKMAFPNTASGSRILLTTRNRDVASYANPEGSPHHLRFLTNEESWELLSKKVFRKGSCPLELEDIGLQIAKKCYGLPLAIVVVSGLLLKKEKTRDWWKKVANDVSSYVARDPKQCMDVLALSYK…	GCA_002271895.2_ASM227189v2_protein	Capsicum chinense cv. PI159236	Habanero-type pepper	Capsicum	chinense
PHU06615.1	CHAIN	chain	1	875	(CC)(NBARC)(LRR)	NLR	CC-NLR	CNL	MLLQITYQDKATQTEIVEEDTLEKILNTLTTLSMKVDSMGNEIEKLKTNEDKLKSIATNQLTQQCAELCRSEDIKNPELEGDVGTLHKTHNIYQSTSAGIFKVNVFAIDTCVKLKCQDGHNESRGVQLLWEMAYAAVISLKRTLEQLVQRKPHWIKDETRKMVDFILDSLEYFHYFLECTSKRRHRCGKVEELEREIRTAVDEAEDVIELQIYKMKEPVKRKATKLLCQTLSELVEKIDTVKRNVVMGNDSDTNKVEGNEDLRADDSLPFHPSRYVGKLIPESIIVGLEDDLTKIIRRLKGPTSTREVIPILGMGGIGKTTLARKAYDDPEIRHRFDIRVWRTREIEKESDDRLMDMIRKKLMNKRYLVVMDDIWSSDAWDLMTRTFPENNNGSRIILT…	GCA_002271895.2_ASM227189v2_protein	Capsicum chinense cv. PI159236	Habanero-type pepper	Capsicum	chinense
PHU07785.1	CHAIN	chain	1	914	(CC)(NBARC)(LRR)	NLR	CC-NLR	CNL	MAYAALTSAVCSLDLFLKCDHPLLNNLRRKEEILSLCKRIIAFQEFLTDYEKIKHRHEGLKLLEGKINEKTYQVEDIVDSKLRKYFLAKNANCRRKAYSVLFRRLQVAVEEMEFIRKEAMKIKGDKISTLKFHSKVSPATLVRSPSGQQKPVGFQDELEKIIDRLRHGPRELDIISIVGMAGIGKTTLVKRAYNDPLVVNRFEVRAWTTVSQEYREKDILFDFYYQVVPPTNEMNQESYEQAAYQVYDGLMNHPPKEIYEGSEDEIAVRLKKSLTCKRFLIVVDDMWSTAAWDNMSRLFPDDENGSRVILTSRLIDVATYANPDRQPHQLNFLNNDEGWELLCQKLFGKRGCPSELEEIGRSIAEKCQGLPLAIVVVAGHLSKMSKTPDCWNTVAESVG…	GCA_002271895.2_ASM227189v2_protein	Capsicum chinense cv. PI159236	Habanero-type pepper	Capsicum	chinense
PHU07944.1	CHAIN	chain	1	861	(CC)(NBARC)(LRR)	NLR	CC-NLR	CNL	MAYAAITSLLSTTHESLWKNSIASYTHYDKILSLRTIMEKSYNIKGDIEDLTRLEAEIIELACITEDMINSESRKVSLAKKRISRRIAVWKLNFLLKRAVGRIDSTVKKWIGMLSSNDLKAQNLTLESTSQHALQQTESMMIGCENEFEMIRDQLTRGTSQLDVVSVVGMGGIGKTTLANKIYNDQFILFRFDIRAKATVSQEYCARNVLLRLLSSVSGSRKIEESYEQQDDGQLADRLQKFLKSRRYLIFIDDIWAKEAWDDVKLCFPDCDCGSRILLTTRDMEVAKYASSGETLYQMSFLNHDESWNLLRVKVFEDACFPPEFEKVGKQIALNCKGLPLAIVVIAGLLLKIGKSLDEWKSVSENITSLISTDLEVQCMRVLALSYHHLPHHLKSFFL…	GCA_002271895.2_ASM227189v2_protein	Capsicum chinense cv. PI159236	Habanero-type pepper	Capsicum	chinense
PHU07946.1	CHAIN	chain	1	887	(CC)(NBARC)(LRR)	NLR	CC-NLR	CNL	MAYAAITSLMITIHRIPQLAIPSYTYYGKIQSLRTIMEKSYNIKGDIEDLTRLEAEIIELACITEDMINSESRKVSLAKNRISRRIAVWKLNFLLKRAVGRIYSTVMKWIRMMNSKDLKAQNLTLESTSQHALQQTESMMIACENEFEMIRDQLTTGTSQLDVVSIVSMGGIGKTTLANKIYNDQFILFRFDIRAKATVSQEYCTRNVLLRLLSSVSGSRKIDESYEQQDDGQLADRLQKLLKGKRYLIFIDDIWAKEAWDDVKQCFPDYNCGSRILLTTRIMEVAEYASSGKPPCQMSLLNHDESWNLLRIKVFENACFPPEFEKVGKQIALNCKGLPLAIVVIAGLLLKIGKSLDEWKSVSENITSLISTDLEVQCMRVLALSYHHLPHHLKPFFLY…	GCA_002271895.2_ASM227189v2_protein	Capsicum chinense cv. PI159236	Habanero-type pepper	Capsicum	chinense
PHU08005.1	CHAIN	chain	1	1010	(CC)(NBARC)(LRR)	NLR	CC-NLR	CNL	MAHASVASLMRTIESLFTSNSPMQSLICDHREDFSALHEKISSLVVVVRNFEKNNVSGEMTNFEVELTETIMEKNKSIKGITGSRFFKGISNIWTRRKFHKSLQQLAKGIDRVRKESTKIQDKGKQASKESAVQYFSSSVNDNLNVENSMVGSDDQMKRLLDDLTISYSSEPKVITIVGMGGIGKTTLAKEVYNNKSVLRRFDVRAWATVSQQHNRKEILVGLLRSTIKMDDTVQTKGEAELADMLQKSLKRKRYLIVLDDIWSCEVWDGVRRCFPTEDNAGSRILLTTRNDEVACYAGIDNLSLRMSFMDQDESWSLFKRAAFSSEALPYEFETVGKQIADECHGLPLTIVVVAGLLKSKRAIEDWESVAKDVKSFLTNDLDEQCSRVLGLSYNHLTS…	GCA_002271895.2_ASM227189v2_protein	Capsicum chinense cv. PI159236	Habanero-type pepper	Capsicum	chinense
PHU08012.1	CHAIN	chain	1	801	(CC)(NBARC)(LRR)	NLR	CC-NLR	CNL	MAYASVASLIGTIQSVLISNSLELVNLICGHREKIVALHEKVSSLGVFLKNFEKNNVSGEMLDFEVEVKEVVNAVEHTFQLRLTDIEMAKNISQNKRARQKFRQSLQQVAEDIDRVWKESTKIQEKGKQASKESLVQDFSSSANDTPNVKNNMVGRDDQRKLLLELLTVGYSGEHKVISIIGMGGIGKTTLAKEIYNDVYVRCHFDVRAWATVSQQHNVKEILLSLLHSTKGDTDTFDMVDKAKIADMLQKSLKGKRYLIVLDDIWSCEVWDGVRRCFPTENNGGSRILLTTRNNEVACYAGTENLSLQMHFMDQDESWNLFKSVTFANEELPSEFKTIGKQIAEKCHGLPLTIVVVAGLLKSQRTIEDWGSVARDVKSFITNDPDEQCSHVLGLSYDH…	GCA_002271895.2_ASM227189v2_protein	Capsicum chinense cv. PI159236	Habanero-type pepper	Capsicum	chinense
PHU08020.1	CHAIN	chain	1	928	(CC)(NBARC)(LRR)	NLR	CC-NLR	CNL	MAHASVASLMRTIESLLTSNSPMQSLICDHREELCALHEKVNYLEVFVKNFEKNNVSGEMTDFEVEVKEVAHAVEYTIQLRLTETVLGENKSIIGIIGSRFFKGILNIWTRRKFRKNLQQLEKDIDHVWKESTKIQDKGKEVSKESFVHDFSSSTNDILNVNNNMVGRDDQKEHLLEDLTISNTGEPKVIPIVGMGGIGKTTLAKEVYNNKSVLHRFDVRAWATVSQQHNIKEILLSLLQSTIKMDDTVRTKGEAELADMLQKSLKRKRYLIVLDDIWSCEVWDGVRRCFPTEYNAGIRILLTTRNNEVARYAAIENLSIQMNFMDQDESWSLFKSAAFSNEALSSEFETIGKKIAEKCHGLPLTIVVVAGLLKSKRAIEGWGSVAKDVTSFITNDPDE…	GCA_002271895.2_ASM227189v2_protein	Capsicum chinense cv. PI159236	Habanero-type pepper	Capsicum	chinense
PHU08026.1	CHAIN	chain	1	880	(CC)(NBARC)(LRR)	NLR	CC-NLR	CNL	MQSLTCDHGEEFSALHEKISSLEVAVKNFEKNNVSGKMTDLEVEVKEVANIVEQTIQLSVAEVVLANDENLREKAQERLSDSLQQVAEDIDRIWKELTNIKDKGKHASKESTVQEFPSSSRNILNVENNMVGRDDQRERLLNDLTTDFSGEPKVIPIVGMGGIGKTTLAKEVYNQKSILCRFDVHAWATVSQQHNRKEILLGLLRSTIKMDDTVEMKGEAELADMLQKSLKKKRYLIVLDDIWSCEVWDGVRRCFPIEDNAGSRILLTTRNNEVACYAGIENLSLRMSFMDQDESWSLFKSAAFSSEALPYEFETVGKQIADECHGLPLTIVVVAGLLKSRRAIEDWESVAKDVKSFLTNDLDEQCSRVLGLSYNHLTSDLKTCLLHFGIFPEDSEIPV…	GCA_002271895.2_ASM227189v2_protein	Capsicum chinense cv. PI159236	Habanero-type pepper	Capsicum	chinense
PHU08040.1	CHAIN	chain	1	880	(CC)(NBARC)(LRR)	NLR	CC-NLR	CNL	MQSLTCDHRKEFRALHEKISSLEVVVKNFEKNNVSGQIADLEVEVKEVANIAEHTIQLRVTDVVSADYEKIHERLSDSLQQAAKDINRIWKKSTKIQDKRKWFNIFQCFNKTSKEYTTVEEITIGRDDQREWLLNYLTTSYSGEPKVIPIVGMGGIGKTTLAKEVYGNKSVLRRFDIRSWATVSQQHNRKEILLCLLQSAIKMDDSVRMKGEAELADMLQKSLKRKRYLIVLDDIWSCEVWDGVRRCFPTEDNAGSRILLTTRNNEVACYADTENLSLQMDLMGPDESWSLLKSAAFSSEALPYGFEAVGKQIADECHGLPLTIVVVDGLLKSKRAIEDWESVAKDVKSFVMNDPDERCSRVLGLSYNHLTSDLKACLLHFGIFPEDSEIPVKNLKRSW…	GCA_002271895.2_ASM227189v2_protein	Capsicum chinense cv. PI159236	Habanero-type pepper	Capsicum	chinense
PHU08052.1	CHAIN	chain	1	550	(CC)(NBARC)	NLR	CC-NLR	CN	MNFYSGEVLYVTTRAETLAMTSLPSDEGRSGLHFLDIIHISELGGIPYKYDIPRAIWNPPLTRWVISTKERNENTIDMAHASVASLMRTIESVLTSNSPMQSLICYNREELCALREKVSSLEVFVKNFEKNNVFGEMKDFEVDVKEVASGVQYTIQLRLTETVQGEEKRIIGIIVSGFFKGISSIWTRRKFRKSLQQLAKDIDHVWKESTKIQDKGKQVSKESLVHDFSSSTNDIVNVNNNMVGRDDQKERLLEDLKGSYSGEPKVIPIVRMGGIGKTTIAKEVYNHESILRCFDVRSWATVSQQHNIKEILLSLLQSTMDDTVKTKGEAELADMLQKSFKRKKYFIDLDDIWSCEVWDGVRRCFPTEDNAGIRILLTTRNDEVACYAGIENLYLRMSF…	GCA_002271895.2_ASM227189v2_protein	Capsicum chinense cv. PI159236	Habanero-type pepper	Capsicum	chinense
PHU08067.1	CHAIN	chain	1	893	(CC)(NBARC)(LRR)	NLR	CC-NLR	CNL	MAHASVTSLMRTIESLLISNSPMQSLTCDHREDFSALHEKISSLEVVVKNFEKNNVSGEMTDLEVEIKEVANIVEQTIQLRVTEVVLANDEKTNERLSDTLQLVAEDMDRIWKESTKIQDKGEQVSEGSLVQGFSNSTNNILNAINNMAGRDDQKEHLLEDLTTSYSSEPKVIPIVGMGGIGKTTLAKEVYNHESILRRFDVRAWATVSQHHNKKEILLSLLQSTIKMDDTDKTKGESELADMLQKSLKRKRYLIVLDDIWSCRLWDGVRRCFPTEYNAGSRILLTTRNNKVACYAGTENLSMQMDFMDQDESWNLFKNATFSSDALPYEFETVGKQIADECHGLPLTIVVVAGLLKSKRSIEDWRSVAKDVKSLVTNDPDERCSRVLGLSYNHLTSDQ…	GCA_002271895.2_ASM227189v2_protein	Capsicum chinense cv. PI159236	Habanero-type pepper	Capsicum	chinense
PHU08077.1	CHAIN	chain	1	938	(CC)(NBARC)(LRR)	NLR	CC-NLR	CNL	MAHASVASLMRTIESLLTSNSPMQSLICDHREELCALREKVSSLEVFVKNFEKNNVFGEITDFEVEIKEVASAVEYTIQLRLTETVLGEEKSIIGIIGSRFFKGISNIWTRQKFRKCLQQLAKDIDHVWKELTKIQDKGKQVSKESLVHDFSSSTNDIVNVNNNMVGRDDQKECLLEDLKGSYSGEPKVIPIVGMGGIGKTTLVKEVYNHESILRRFDVRAWATVSQQHNIKEILLSLLQSIMDDTVKSKGEAELADMLQKSLKRKRYFIVLDDIWSCEVWDGVRRCLPTEDNAGSRILLTTRNDEVACYAGIESLSLRMSFMDQYESWNLFKSAAFSSEALPYEFETVGKQIAAECHGLPLTIVVVAGLLKSKREIEDWRSVAKDVKSFVTNDPDERC…	GCA_002271895.2_ASM227189v2_protein	Capsicum chinense cv. PI159236	Habanero-type pepper	Capsicum	chinense
PHU08080.1	CHAIN	chain	1	904	(CC)(NBARC)(LRR)	NLR	CC-NLR	CNL	MAYASVASLMRTMGLVLAPKSLLKSLISDHEEELLALHEKVSFLEVFLKKFEKDNTSEKMTDLEAQIKELATVFEQIIQQRITEIIYANDEVQRERMHERLWDSLEQVAEEFERIQKELTKFQDKGKQAPKEFLVQDASSVKHTPYVENNMVGRDDQMKRMLTELTRYGGSSGELKVIPIVGMGGIGKTTLAKEVYNDESIRLHFNVHYWATVSQKHNVKEILLSLLRCAKGENFYMDDEAELADILQKSLKGKRYLIVLDDMWYSEAWDAVRLCFPSENNGSRILLTTRNTEVACSAGTGSLSLQMDLMGTDESWNLFESIAFSNEVLPSEFKIIGKQVVDKCHGLPLSIAVVAGLLKSKRTIEYWENVAKDVKSITNDPDKQCLDVLGLSYSHLTSD…	GCA_002271895.2_ASM227189v2_protein	Capsicum chinense cv. PI159236	Habanero-type pepper	Capsicum	chinense
PHU08160.1	CHAIN	chain	1	871	(CC)(NBARC)(LRR)	NLR	CC-NLR	CNL	MAYAAITSLMRTIDQSMQFSGYNLQSFYEKFEYLRGILEKNCQTTSHAEALTSLEVEIIELACNTEDLVDIVSRKIFSTENEITRKMESCELRFVLKQALGDIDFAINKWMATRLDVEDTKPRNLGISDVSEYVSEPDVDVMVGHENEFEMMQDQLVRGGSELEVVSIVGMGGIGKTTLANKIYSDSFIMPHFDIRAKVTVSQVYCARVVLMGLLSCISAKTDGCHEQQDDGQLGDRLQKLLKGRRYLVVIDDIWTKRAWDDIKLCLPDSNCGSRILLTTRDMEVAEYASSGKPPCRMRLMNSDESWSLLCEKVFMKGFCPPEFEQLGKQIAFKCRGLPLAIIVIAGLLSKIGKTLNEWENVAENVSSMVRTNLDDHCLRVLALSYHHLPHHVKACFLY…	GCA_002271895.2_ASM227189v2_protein	Capsicum chinense cv. PI159236	Habanero-type pepper	Capsicum	chinense
PHU08167.1	CHAIN	chain	1	867	(CC)(NBARC)(LRR)	NLR	CC-NLR	CNL	MAAYAAVISLLQTLEQFQERHRVLIQGQTAKTLESLHNTAENFRNFLDDSSRSRFDPEKIKFFEEIIISAASDAEDAIEMCWTCENASESSLNKNIRRNLGPVVERINTIKNEVMEIVSDFSTSSRNDHRFLESVGDFLIDSTSSRSNQMLQHLEGDIVQGLDEDLEIIVRRLTEPLSKLDIVTISGMGGIGKTTLARKAHDHLEIRCHFDIRVWVTISQVYGSRYVLLEALHCISKQKNIDIEKDYEKKEDDELADLVQKILKGGRYLVVVDDIWSTDVWDSVRVIFPNCNNRSRILLTTRETKVAIYANPINRHEMNPLNLENSWKLLRDKVFGSEYDHPPELEEIGKQIAEKCLGLPLTISVIAGHLSKVARTLGSWMDVSRTMGKIITSHPDKCL…	GCA_002271895.2_ASM227189v2_protein	Capsicum chinense cv. PI159236	Habanero-type pepper	Capsicum	chinense
PHU08252.1	CHAIN	chain	1	894	(CC)(NBARC)(LRR)	NLR	CC-NLR	CNL	MAYASVASLMRTIESLLTSNSQMQSLIYDHREEFCTLHEKVRSLEVFLNNFEKTNVSGQMTDFEVEVSEVANSVEQTIQLGVIEVVLANDENLREKAKERLFDSRQQVAENVDRIWKESTEIQDKGKQASKESAVQEFPSSSKDNVENNMVGRDDQRERLVEHLTTGYSGEPKVIPIVGMGGIGKTTLANEVYNDACIRSHFYVCAWATISQQHNVKEILLSLLHSTKGDEVFTQGEAELADMLQKSLKGKRYLIVLDDMWKTEAWDAVRQCFPRENKGSGILLTTRNTEVARYAGTKNSLPMRFMDEDESWNLFKSVAFSSEELPSDLETIGKQIADECHGLPLTIVVVAGLLKSKRVIEDWESVAKDVKSFVTNDPDERCSRVLGLSYDHLTSDLKT…	GCA_002271895.2_ASM227189v2_protein	Capsicum chinense cv. PI159236	Habanero-type pepper	Capsicum	chinense
PHU08253.1	CHAIN	chain	1	517	(CC)(NBARC)	NLR	CC-NLR	CN	MQSLICDHREEFCALHEKVSSLEVFLKNFEKNNVFGEMTDFEVEVKEAANDVEYTIQLRLAETVLGENKSQKKKARRRFRQSLQQVAGDIDRVWKESAKIQDKGKQVPKESTNDILNVKNNMVGRDDQREQLLDDLTRSYFGELKVIPIVGMGGIGKTTLAKEVYNHVSIIYHFDVRAWATVSQKHNVKEILLSLLHSTKGDKFCTGSEAELADMLQKSLKGKRYLIVLDDMWSSEVWDDVRLCFPSENNAGSRILLTTRSNEVACHAGTENLSTQIDFMDQGESWNLFKSAAFSNEAVPSEFETIGKQIADECHGLPLTIVVVAGLLKSKRAIEDWESVSKDVTSFVTNDPDEQCSHILGLSFNHLTSDLKACLLYFGICPEDAEIPVKYLMRLWMEE…	GCA_002271895.2_ASM227189v2_protein	Capsicum chinense cv. PI159236	Habanero-type pepper	Capsicum	chinense
PHU08257.1	CHAIN	chain	1	847	(CC)(NBARC)(LRR)	NLR	CC-NLR	CNL	MAHASVASLMRTIESLLTSNSPMRSLICDHREELCALHEKVSSLEVFVKNFEKNNVAGELTNFEVEVKEVARAAEYTIQLRLTGTVLRENKSIIGIIGSIFFKGISNIWTRRKFQKSLQQLAKDIDHVWKESTKIQDKGKQVSEESLVHDFSSSTNDILNVKSNMVGRDDQKERLLEDLTVSYSGEPKVIPIVGMGGIGKTTLAKEVYNHESILQRFDVRAWATISQQHNIKEILLSLLQSTIKMDGTVKTKGEPELADMLQKSLKRKRYLIVLDDIWGCEVWDGVRQCFPTEDNAGSRILLTTRNDEVACYADTENLSLRMSFMDQDKSWSLFKSAAFTNEALPSEFETVGKQIAEKCHGLPLTIVVVAGLLKSKRAIADWENVAKDVKSFVTNDPDE…	GCA_002271895.2_ASM227189v2_protein	Capsicum chinense cv. PI159236	Habanero-type pepper	Capsicum	chinense
PHU08258.1	CHAIN	chain	1	927	(CC)(NBARC)(LRR)	NLR	CC-NLR	CNL	MAHASVASLMRTIESLLTYNSPMQSLICDHREEFCALREKVRSLEVFIESFEKINVFGQMTDFEVEVNEVANSVEYVILLELTETIMEKNKSTIGITGSRFFKRISNKWTCRNFRKCLQQLAKDIDRVWKVSAKIQDRGKQASKESTVQEFPISAKDILNVENIMVGRDDQRKRLVEDLTRSYSSKPKVIPIVGMGGIGKTTLANEVYNDACIHSHFDVCAWATVSQQQNVKEILLSLLRSTKSDTFDMNDEAKLADRLQKSLKGKRYLIVLDDMWKTEAWDAVRLCFPSENKGSGILLTTRNTEVARDAGTENLSLQMDLMGPDESWNLFKSVAFANEALPSEFETIGKQIAEKCHGLPLTIAVVAGLLRSKRAIEDWENVAKDVKSFVTNDADERCS…	GCA_002271895.2_ASM227189v2_protein	Capsicum chinense cv. PI159236	Habanero-type pepper	Capsicum	chinense
PHU08312.1	CHAIN	chain	1	892	(CC)(NBARC)(LRR)	NLR	CC-NLR	CNL	MAHASVASLMRTIESLLTSNSPMRSLFCDHREEFCALHEKVSSLEVFVKNFEKNNVCWEMTDFEVEVKEVASAAEHTIQLRVTEVVLANDEKTHERLSDTLQQVAEDMDRSRKESTKNQDKGKQVSKESLVHDFSSSTNDILNFNNNMIGRDDQKERLLEDLTGSYSGEPKVIPIVGMGGIGKTTLAKEVYNHESILRRFDVRAWAIVSQQHNRKEILLSLLQSRIKMDDMVKTKDEAELADMLQKSLKRKRYLIVLDDIWSCEVWDGVRRCFPTEDNAGSRILLTTRNNEVARNAGIENLSMQMNFMDQDESWNLFKSAAFSNEALSSEFETIGKKIAEKCHGLPLTIVVVAGLLKYKREIEDWESVAIDVTSFITNDPDEQCSHVLGLSYNHLTSDL…	GCA_002271895.2_ASM227189v2_protein	Capsicum chinense cv. PI159236	Habanero-type pepper	Capsicum	chinense
PHU08321.1	CHAIN	chain	1	913	(CC)(NBARC)(LRR)	NLR	CC-NLR	CNL	MAHASVASLMRTIESLLTSNSPMQSLICDHREELCALCEKVSSLEVVAKNFEKNNVSGEMADLEVEVKEVASAVEHTIQLRVTEVLENDESLREKAHRLSDSLQQVAEDIDRILKESTKIQDKGKQASKESTVQEFPSSPKDILNVENCMVGRDDQRKRLVEDLTRSKSVEPKVIPIIGMGGIGKTTLANEVYKDACIRSHFDVCAWATVSQQHNAKEILLSLLQSTKGDTFDMNDETELANMLKKSLMGKRYLIVLDDMWKTEAWDAVKLCFPSGNKGSVILLTTRITEVARDAGTKNLSLQMDLMGPDESWLLFKSVAFSSEELPSDLKTIGKQIAEKCHGLPLTIAVVAGLLKSKRAIADWENVAKDVKPFVTNDPDKQCSRVLGLSYNHLTSGLK…	GCA_002271895.2_ASM227189v2_protein	Capsicum chinense cv. PI159236	Habanero-type pepper	Capsicum	chinense
PHU08322.1	CHAIN	chain	1	762	(CC)(NBARC)(LRR)	NLR	CC-NLR	CNL	MNTKDMAHARVASFMRTIESLLTFNSPMQSLICDHREEFCALHEEVSSQEVFIKNFEKNNVFGEMTDFEVEFRKILQQLAKDIDHVWKESTKIQDKGKKVSKELVHDFSSSTNDILNVNNNMVGRGDQRERLLNDLTTGYSGEPKVILIVGMGGIGKTTLVNEVYNDVCIRSYFHVCAWATVSQQHNVKEILLSLLRSTKDDQVFTGSEAELADMLQKSLKGKRYLIVLDDMWKSEAWDAVRLCFPCENKRSRILLTTRNTEVARCAGTENLSLQMGFIGPDESWKLFKSVAFANEALPSEFETIGKQIAEKCHGLPLTIAVVAGLLRSKRAIEDWENVAKDVKSFVTNDADERCSRVLRLSYNHLTSDLKTCLLHFGIFPEDSEIPAKNLMRSWMAEE…	GCA_002271895.2_ASM227189v2_protein	Capsicum chinense cv. PI159236	Habanero-type pepper	Capsicum	chinense
PHU08325.1	CHAIN	chain	1	885	(CC)(NBARC)(LRR)	NLR	CC-NLR	CNL	MAHASVASLTRTIESLLTSNSPMQSLICDHREEICDLNEKTSSLEVFVKNFEKNNVSGEMTDFEVEVKQVANFVEHTIQLRVTEVVLANDENLREKAHWWLSDSLQQVEEGIDRIWKESTKIQDKGKQASKESTVQEFPSSSKDIRNVENNMVGRDDQRKRLVEDLTRSYSGEPKVIPIVGMGGIGKTTLVNEVYNDACIRSHFDVCAWATVSQQHNIKEILLSLLRSTKGGTIDMNDEAELASMLQKSLKGKRYLIVLDDMWKTEAWDAVRLCFPSQNNGSGILLTTRNTEVAHDAGTENLSLQMDLMGPNESWNLFKSVAFANEALPSELETIGKRIAEKCHGLPLTIVVVAGLLKSKRAIEDWKSVAKNVKSLVTNDPDERCSRVLGLSYNHLTSD…	GCA_002271895.2_ASM227189v2_protein	Capsicum chinense cv. PI159236	Habanero-type pepper	Capsicum	chinense
PHU08326.1	CHAIN	chain	1	889	(CC)(NBARC)(LRR)	NLR	CC-NLR	CNL	MTDFEVEVKEVASAAEHAIQLSVTEVVLGENKIQKKKAHRRFHQSLQQIAKDMDRIWTGSTKIQDKGKKVSKESLVHEFSSSTNDILKVKNNMVGRDDQMKRLLKDLTRSCSDEPKVIPIVGMGGIGKTTLAEEVYNHKPILCHFDVHAWATVSQQHNKKEILLGLLHSTIKMDDTVKMKSEAELADKLQKSLKRTRYLIVLDDIWSCEVWDGLTRCFPTEDNAGSRILLTTRNNELACYADTENLSLWMNFMDQDESWSLFKSAAFSSEALPYEFETVGKQIADECHGLPLTIVMVAGLLKSKRAIEDWESVAKDVTSFVTNDPDEQCSRVLGLSYSHLTSDLKTCLLYFGTFPEDTEIPVKHLMRLWMAEGFLNSEKDLEGEAEKCLQDLVDRCLVL…	GCA_002271895.2_ASM227189v2_protein	Capsicum chinense cv. PI159236	Habanero-type pepper	Capsicum	chinense
PHU08328.1	CHAIN	chain	1	1022	(CC)(NBARC)(LRR)	NLR	CC-NLR	CNL	MAHANVASLLRTIESLLSSNSPMRSVSCDHREDFSALHEKISSLEVFLKNFEKNNVSRELTDLEVQIKEVANIVEQTIQLRVTEVVLKRHMRVKAHERLSDILQQAAKDIDRIWKESTKIQDKEKQASKESTVQDFSSSTNNILNVNNSMVGRDDQKERLLEDLTASYSGEPKVIPIVGMGGIGKTTLAKEVYNHESILRRFDIRAWATVSQQHNIKEVLLSLLQSTIKIDDTVKMSGEAELADMLQKSLKRKRYLIVLDDIWSFEVWDGLTRCFPTEDNAGSRILLTTRNNELACYADTENLSLWMNFMDQDESWSLFKSAAFSSEALPYEFETVGKQIADECHGLPLTIVVVAGLLKSKRAIEDWESVAKDVTSFVTNDPDEQCSRVLGLSYSHLTS…	GCA_002271895.2_ASM227189v2_protein	Capsicum chinense cv. PI159236	Habanero-type pepper	Capsicum	chinense
PHU08329.1	CHAIN	chain	1	906	(CC)(NBARC)(LRR)	NLR	CC-NLR	CNL	MAHASVASLMRTIESLLTINSPMRSLSCDHREELCALREKVSSLEVFVKHFEKNNVSGEMTDFEVEVKEVASASEHIFQLRVTDVLLANDEKTHDRLSDTLQLVAEDIDRIWKVSTKIQDKEKQASKESTVQDFSSSTNNILNVNNSMVGRDDQKERLLEDLTASYSGEPKVIPIVGMGGIGKTTLAKEVYNHESILCRFDIRAWATVSQQHNIKEVLLSLLQSTIKIDDTVKMSGEAELADMLQKSLKRKRYLIVLDDIWSFEVWDGVTRCFPTEENAGSRILLTTRNNEVACYAGIENLSLQMSFMDQDESWSLFKSVAFSSEALTYEFETVGKQIADECHGLPLTIVVVAGLLKSKRAIEDWESVAKDVKSFVTNDPDERCSRVLGLSYDHLTSDL…	GCA_002271895.2_ASM227189v2_protein	Capsicum chinense cv. PI159236	Habanero-type pepper	Capsicum	chinense
PHU08330.1	CHAIN	chain	1	860	(CC)(NBARC)(LRR)	NLR	CC-NLR	CNL	MTDLEVEVKEVANIVEQTIQLGVTEVVLENDENLREKAQERLFDSLHQGGEDIDRIWKESTKIQDKRNVMNFQWFKIFQCFMIFQWFNVFQWFNKTSKKYSNVKKIIVGRDDQREQLLNDLTTGYSGEPKVIPIVGMGGIGKTTLAKEVYNHESILRCFDIRAWATVSQQHNIKEVLLSLLQSTIKMDDTVKMSGEAELADMLQKSLKRKRYLIVLDDIWSFEVWDGVTRCFPTEDNAGSRILLTTRNNEVARYADTENLSLRMNFMDQDESWNLFKSAAFSNEALPSEFETIGKQIAEKCHGLPLTIVVVAGLLKSKRAIEYWKSVAKDVTSFVANDPDKQCSRVLGLSYDHLTSDLKTCLLHFGIFPEDSEIPAKNLMRSWMAEGFLNLENDLEGEA…	GCA_002271895.2_ASM227189v2_protein	Capsicum chinense cv. PI159236	Habanero-type pepper	Capsicum	chinense
PHU08340.1	CHAIN	chain	1	920	(CC)(NBARC)(LRR)	NLR	CC-NLR	CNL	MFYKDVSILKNGYHVIASCRFQVIIAKANVNTKDMAHASVASLMRTIESLLTSNSPMQSLTCDHREDFSALHEKISSLEVVVKNFEKNNVSGEMTDLEVEIKEVANIVEQTIQLRVTEVVLANDEKTHETLSDTLQLVADDIDCIRNESTKIQDKGKQVSEGSLVQDFSSLTNNILNVNNNMVGRDDQKERLLEDLTRSYSAEPKVIPIVGMGGIGKTTLAKEVYNSESVLRRFDFHAWATVSQQHNRKEVLLGLLRSTINMDDTVMTRGEADLADMLQKCLKRKRYLIVLDDIWSCEVWDGVRRCFPTEDNEGSRILLTTRINEVACYAGTTNLSLQMGFMDQNESWNLFKSVAFANEALPYEFETIGKQIADECHGLPLTIVVVAGLLKSKRAIEDW…	GCA_002271895.2_ASM227189v2_protein	Capsicum chinense cv. PI159236	Habanero-type pepper	Capsicum	chinense
PHU08344.1	CHAIN	chain	1	890	(CC)(NBARC)(LRR)	NLR	CC-NLR	CNL	MAYASVASLVRTIQSVLISNSPALFNLICGHREKIKTLHEKVSSLEVFVKNFEKNNVSGEMTDLEVEVKEVASAAEYKIQLRLTEIVLGENKSQKKKARRRFRQSLQQVVEDMDRIWKESTKIQAKAKQASKESLVHDFSSSANDILNVNNNMVGCDNQKEHLLEDLTGSYSCEPKVIPIVGMGGIGKTTLAKEVFNHESILRRFDIRAWATVSQQHNIKEIFLRLLQSTIKMDDTVKTKGEAELADMLQKSLKRKRYIIVLDDIWSCEVWDGLRRCFPTEDNAGSRILLTTRSNEVACYAGTENLSMQMDFMDQDESWNLFKSVAFSSEALSYEFETVGKQIADECHGLPLTIVVVAGLLKSKRAIKDWEIVARDVTSFVTNDPDELCSRVLGMSYNH…	GCA_002271895.2_ASM227189v2_protein	Capsicum chinense cv. PI159236	Habanero-type pepper	Capsicum	chinense
PHU08348.1	CHAIN	chain	1	883	(CC)(NBARC)(LRR)	NLR	CC-NLR	CNL	MAHASVASLMRTIESLLTYNSPMQSLICDHREEFCALREKVRSLEVFIESFEKINVFGQMTDFEVEVNEVANSVEYVILLELTETIMEKNKSTTGITGSRFFKRISNIWTCRNFRKCLQQLAKDIDRVWKVSAKIQDRGKQASKESTVQEFPISAKDILNVENIMVGRDDQRKRLVEDLTRSYSSKPKVIPIVGMGGIGKTTLANEVYNDACIHSHFDVCAWATVSQQQNVKEILLSLLRSTKSDTFDMNDEAKLADRLQKSLKGKRYLIVLDDIWKTEAWDAVRLCFPSENKGSGILLTTRNTEVARDAGTENLSLQMDLMGPDESWNLFKSVAFANEALPSEFETIGKQIAEKCHGLPLTIAVVAGLLRSKRAIEDWENVAKDVKSFVTNDADERCS…	GCA_002271895.2_ASM227189v2_protein	Capsicum chinense cv. PI159236	Habanero-type pepper	Capsicum	chinense
PHU08653.1	CHAIN	chain	1	927	(CC)(NBARC)(LRR)	NLR	CC-NLR	CNL	MAESAVKILIMSIEFMLNHPGYVIGGVRHEISKVKLELESIGSFIKDAEKCKSQNEGVSVWVVQLRDIAFEAEDVIDEFSYHVDRMKKGGFGGRLAGVFYFPKVIWLRYKTALELKRIRGEIKDIAKRSKRYDLSHMEASSTIGSNSHNSSSCVQNIGESSLFIKNDEIVGIDHVRDSLLSSLEGQEAHRIVISVVGMGGSGKSTLVAKAYTSLTVRQKFDCCAWVSVPQNNTIEDLLKKLISEFLDGEEDMIPKNLMSMDYRQLVEILVKFLDKKRYVVVFDDVWNNNFWRQIGVALPDDENRSRIIITTRNEDIAAFPYGPGGPHVFRSEPLADDYAWTLFCYKAFSIQPNCQCPPELEKIGRALVKTCEGLPLAIVALGGLMGSKDRSELKWREVH…	GCA_002271895.2_ASM227189v2_protein	Capsicum chinense cv. PI159236	Habanero-type pepper	Capsicum	chinense
PHU08974.1	CHAIN	chain	1	883	(CC)(NBARC)(LRR)	NLR	CC-NLR	CNL	MANVAVEFLVENLMQLLRDNAELILGVKEAAESLLQDLNDFNAFLKQAAKCRNENDVLKELVKKIRTVVNSAEDAIDKFVIEAKLHKDKGVTRVLDLPHYKRVREVAGEIKAIRNKVREIRQNNAIGLQALQDEDLSARSVEERKPPVVEEDDVVGFDEEAENVIKRLLGGSDRLEVVPVVGMPGLGKTTLANKIFKHPTIGYEFFTRIWVYVSQSYRRRELFLNIISKFTRNTKQYHVLCEEDLADVIQEFLGKGGKYLIVLDDVWSDEAWERIKIAFPNNNKCNRILLTTRDTKVAKQCTPVPHDLKFLTEDESWILLEKKVFHKDKCPPELELSGQSIAKKCNGLPLAIVVIAGALIGKGKTSREWKQVDESVGEHLINRDQPENCNKLVQLSYDR…	GCA_002271895.2_ASM227189v2_protein	Capsicum chinense cv. PI159236	Habanero-type pepper	Capsicum	chinense
PHU09896.1	CHAIN	chain	1	807	(CC)(NBARC)(LRR)	NLR	CC-NLR	CNL	MAFQSDMRRLTTRLWPLESIGNSLGGAYVNIGDSVGGTYVNIGNGMGGAYVKNSSDLNTLFWGQSGPFPPLLSPKTRNSVKIAKASVNIVDLAHASVASLVITIESLLTSNSPMQSLTCDHSEDFSALHEKISSLEVFLKNFEKNNVSGQMTDLELQVKEVANIVEHTIHVRVTEVLEDDENQREKAQERLSDSLLLVAEDIDRIWKESTKIQNKGKHASKESTAQEFPRSSRNILNVENSMVGRDDQRKRLVQDLTRSYSGEPKVIPIVGMGGIGKTTLVNEVYNDACIRSHFDVCAWATVSQQHNVKEILLSLLRSTKGDTFDMNDEAELENMLQKSLKGKRYLIVLDDMWKSEAWDAMRLCFPSENKGSGILLTTRNTDVARDAGTKNLSLQMDLM…	GCA_002271895.2_ASM227189v2_protein	Capsicum chinense cv. PI159236	Habanero-type pepper	Capsicum	chinense
PHU10320.1	CHAIN	chain	1	1178	(CC)(NBARC)(LRR)	NLR	CC-NLR	CNL	MQYMADLVLYPVLQVILEKLASPYVQKFHDLYHLRENIEKLQNTLPTARAFLDDAHKRQETDEHVENWLVKLKDVAYQSENLLDEFAAESVLCEHRTGKAKQVSTLFLPFEPSKHLFDLAKMLPKKLKELDEIAKHGFSLNLTATTAERRFDNYDRTKVTGSFVMTSKIFGRNDDKKKLLELLFTACDGNAGGVVSIIPIVGIGGLGKTTLAQLVYNDEKVNHFFDIKIWVYVSRDFDVSKLILSIIQSATKRKCELLEMDLLQAHFQDSLGGKRFLIVLDDVWNEDQDEWDKLGDLLQSGGSGSRIIVTTRSTKAASIVGTTSPYCLQGLTEDDCWILFKQRAFSKEEEVEHPDLLEIGKQIIRKCGGVPLAAKTLGSLLRFKREKEDWLFVQESELW…	GCA_002271895.2_ASM227189v2_protein	Capsicum chinense cv. PI159236	Habanero-type pepper	Capsicum	chinense
PHU10321.1	CHAIN	chain	1	1187	(CC)(NBARC)(LRR)	NLR	CC-NLR	CNL	MADIVLAPLLQVLFEKLANPIVQKFAECWEFEDRINKVKEVLPLVQAILEDAEEQQTVDKAVKIWVSKIKDAADKAEDLLEEFVHKSQLRTYAVNITKMRNVLDTLQKAAIEGLKLNLKERKTGDRLSKRRETGSFVMSSEVFGRGDERRKIVEQLLTSSASEGGSIPPVVSIVGVPGIGKTTLAQLACNDDEVRKHFDLRIWVFVSEEFNVKNILRAAIESTTSTKCELSELDALQSKLWNILHRKRYLLVLDDVWSDDQEDWDMIMPLLSAGFDGSKILITSRRPKIAFMMGSTNLIHSMKRLTEEDTWALFKRYAFHNVKESDCQNLLSIGKEISKKCVGVPLEAKIIGSMMRFKKEEKEWLHVKNSSIWNLGCFKKAIAPVLLLSFLHLPSNIKH…	GCA_002271895.2_ASM227189v2_protein	Capsicum chinense cv. PI159236	Habanero-type pepper	Capsicum	chinense
PHU10975.1	CHAIN	chain	1	928	(CC)(NBARC)(LRR)	NLR	CC-NLR	CNL	MAHASVASLMRTIKSLLTSNSPMQSLTCDHSEDFSALHEKISSLEVVVENFEKNNVSGEMTDLEVQMKEVANIVEQTIQLRVTEVFLANDENLRVKAEERLSDSLQQVAEDIDSIWKESTNIQYKGKQVSKESLVHDFSSSTNDIFKVKNNMVGRDDQRKRLLEDLTKSYYDEPKVIPIVGMGGIGNFAESSAIDDTVEIKGEAELADMLQERLKGKRYLIVLDDMWKSEAWDAVRLCFPSEKKGSGILLTTRNTEVARDAGTENLSLQMGFMDQHESWNLFKISAFSNEALPYEFETIGKQIADKCHGLPLTIVVVAGLLKSKREIEDWKSVAKDVRSFVTNDPYERCSRVLRLSYNHLTSDLKTCLLHFGIFLEDSEIPVKNLMRSWMAEGFLMLEN…	GCA_002271895.2_ASM227189v2_protein	Capsicum chinense cv. PI159236	Habanero-type pepper	Capsicum	chinense
PHU10997.1	CHAIN	chain	1	892	(CC)(NBARC)(LRR)	NLR	CC-NLR	CNL	MAHASVACLMRTIESLLTSNSPMQSLTCDHREDFSALHEKISSLEVVVKNFEKNNTSGELTDLEVQVKEVANTVEQIIQLGVTEVVLANDENLRVKAHERLSDRLQQVAEEIDHIWKESTKIQDKGKQASKESTVQEFPSSSKDIRNVKNNMVGRDDQRKRLVEDLTRSYSGEPKVIPIVGMGGIGKTTLANEVYNDACIRSHFDVCAWATVSQQQNVKEILLSLLRSIKVDKVVTGSEAELADMLQKSLKCKRYLIVLDDIWKTEAWEAVRLCFPSENKGSGILLTTRNTEVARDAGTKNLSLQMDLMGPDESWSLFKSVAFSSEALPYEFEIVGKQIADDCHGLPLTIVVVAGLLKSKRAIEDWRSVAKDVKSFVTNDPDERCSRVLGLSYDHLTSD…	GCA_002271895.2_ASM227189v2_protein	Capsicum chinense cv. PI159236	Habanero-type pepper	Capsicum	chinense
PHU10999.1	CHAIN	chain	1	553	(CC)(NBARC)	NLR	CC-NLR	CN	MAYASIASLVRTMELLLMSDSPMLSLAFCHREEIVALHKKVSSIEAFLKNSEKQISSYEAMTDLEARIKGFANAAEDKIEFGLREAMIAEDETQRGKAHEELRESLRQVAKDIDRVQEESKTIQDHKGRQVSTRSLARDMSSEKLPNLEASNNMVGSGKEKKRVLEEIRGGSSDEQKIFPIVGMGGIGKTALAKQVFNHPSIQSHFDIRAWATISKEYNVKEILLSLLQSIIKINDKVYCRSEAELADLLQKYLKRKRYLIVKDDIWNYKAWDETRQCFPIVNNGSRILLTTRHTEVALYASSSNLLLKMNLMNSDESWYLFKSKAYANERFPSELKATGKEISKRCHGLALRIVVVSGLFSKSKSTKEEWKNVAKHIKSFLMKDPAEQCLRVVALSYN…	GCA_002271895.2_ASM227189v2_protein	Capsicum chinense cv. PI159236	Habanero-type pepper	Capsicum	chinense
PHU11014.1	CHAIN	chain	1	861	(CC)(NBARC)(LRR)	NLR	CC-NLR	CNL	MAYASVASLIRTIQSILISNSPAQVNLICGHREKIVTLHEKVSSLGVFLKNFEKNNVSGEMTDFEVEVKEVVNAVEHTFQLRLTDIETVKNISQNKRACQKFRHSLQQVAEDIDRVWKESTKIQEKGKQASKESLVQDFSSSANDTLNVKNNMVGLDDQRKLLLELLTIGYSGKHKVILIIGMGGIGKTTLAKEIYNDVCIRCHFDVRAWATVSQQHNVKEILLSLLRSTKGDTDDTFDVVDKSKIADMLQKSLKGKRYLIFLDDIWSCELWDGVRRCFPTENNAGSRILLTTHNNEVACYTGTENLSLQMDFMDQDESWNLFKSAAFANEELPYEFETIGKQIAEKCHGLPLTIVVVAGLLKSKRAIEDWESVAQDVKSFITNDPNERCSHVLGLSCN…	GCA_002271895.2_ASM227189v2_protein	Capsicum chinense cv. PI159236	Habanero-type pepper	Capsicum	chinense
PHU11465.1	CHAIN	chain	1	799	(CC)(NBARC)(LRR)	NLR	CC-NLR	CNL	MAEILLTAVISKSAEIAEYLLSQEGRCLYWLKEDIEWLQREARHIQAYLGDANEKGVGGDLRVKNLIKDIEELAGDMEDILDEFPRKIESRKSKGALGCLKELACIFCHTRVSKKFSMEIETIKRRVNEINHVRTTFGITDTSNINNNQREYIPMDRGRLFLHADETEVIGLDDDFNMLQAKLLDQDLPYGVISIVGMPGMGKTTLAKKLCKHVYHHFECSAMVYVSQQPILGEIFLDIGKQVGLKEEERKDNLENNLRSFLKRKRYVILLDDIWSVEIWDDLKLILPKFDSKTSSKIIITTRNSNIGRYIGGSCSLHVLEPLDSEKSVALFTNRIFTSDNNYWENASSDLENIGKKIVERCDGIPLAIVLIAGMLRARERTEHAWNSVLETMGQNIQD…	GCA_002271895.2_ASM227189v2_protein	Capsicum chinense cv. PI159236	Habanero-type pepper	Capsicum	chinense
PHU12027.1	CHAIN	chain	1	899	(CC)(NBARC)(LRR)	NLR	CC-NLR	CNL	MRFLKRNFADKMIESALVDTAVEILMKGLVEKVDAQVHYVLGFEHEFEEMKSELVSLQSYLADVDRHKERYNTLEAASSTLRELIYKIDDLVIDCQNRVDYEKMKDSWLSSISLRGLYFRNQVGKKLVEINKEIANMRQTLNIIPSVIDLYKSEELGSSGSGKVRWTSDIIDESQTIGLDEDTRTLKKWILPCNGSLQLIGIVGMGGLGKTTLAQKIYNDREVCSRFNLKIWVCKSNFGELEIMKSILQQLKKDDHGSDRSVLLKGIHEALLNKKYLIVMDDVWSIEDGWWKHIFEGLPKTENQSSCIIVTSRNEEVVKRMGVEEEQIHRPKLLSDEEGWLLFSKVAFASSKGKCKDPELERVGKGILKKCGGLPLAIKTIGGLLSSKSQLRSVWQDIG…	GCA_002271895.2_ASM227189v2_protein	Capsicum chinense cv. PI159236	Habanero-type pepper	Capsicum	chinense
PHU12028.1	CHAIN	chain	1	882	(CC)(NBARC)(LRR)	NLR	CC-NLR	CNL	MGDPITSAVASLIVTDLSKQVNMHAQYAIQFESQFAEMNRELNHMRAYLTEANKMKGKNKSVKSTLSDLDELIYEADNVITDCQIREVYLRMKGNPSCLFPCLREISFRYNTGRKLTELNKEIAKMHQKLRTFVGPIAEQSRSDGRRSRPTRWTSHIFNQSEIVGLSEDTSKIKDWILCHSESLHRVGIVGMGGLGKTTIAQKIYHDRQVNVRFQKKVWVSISQTYDELSIMKGILKQLSADDSGTDKGDLLNRIREALSRKSYLIVMDDVWSIDDGWWDRISRGLPKFIEHNSCIIITSRNEDVVKRMGATESRIHRPRLLDDEESWSLFCKVALLSTKGKCNTQLEEVGREIVRKCHGLPLAIKTTGGMLSSKSHSLGEWKRICENFREKLVSDCES…	GCA_002271895.2_ASM227189v2_protein	Capsicum chinense cv. PI159236	Habanero-type pepper	Capsicum	chinense
PHU12030.1	CHAIN	chain	1	881	(CC)(NBARC)(LRR)	NLR	CC-NLR	CNL	MGDPITSAVANLIVTDLSKQVNMQAQYAIQFESQFAEMKRELNRMRSYLPEANMMKRNNESVKSTLSELNELIYEADDVITDCQIREDHLRMKGNPSCLFPSLGEISFRYNTRRKLTELNKEMVKMHEKLTSVGPITEQSRSDGSSSRRTRWTSHIFDESQIVGLSEDTTKIKKWILPQSKSLHRVGIVGMGGLGKTTIAQKIYHDRLVNVRFQKKVWVSISQTYDELSIMKEILKQLSADDSGTDKEDLLNRIREALSHKSFLIVMDDVWDIVDGWWDRISKGLPKFTEHSCCIIITSRNEDVVRRMGATESRIHRPRLLDEEESWSLFCKVAFLSTNGKCNSQLEDVGREIVRKCHGLPLAIKTTGGMLSSKPHSLGEWMKICENFREQLVSDSASN…	GCA_002271895.2_ASM227189v2_protein	Capsicum chinense cv. PI159236	Habanero-type pepper	Capsicum	chinense
PHU12767.1	CHAIN	chain	1	1281	(CC)(NBARC)(LRR)	NLR	CC-NLR	CNL	MAQNYIDDMLNHLRRIESGGDSNNFKIDQIEALKMELRFLRTFSKYNHVLLPNSLVIISKKGKSIVEMLHIVFGEIPDECEASLILERLESQLLEFTEGSASLRYNYELNVSYLSEYMDCLDENLNDVLTYLEWGTRSQPSLTNEEILQTKRFTKQLKIFQKKMRFLRYLYLTKINGYVDHDKLQGLETRIQFMADNVGQLCFVFWIYGDEDETDSEEDDDDTDEDGDDIESKLPYILFLVVIVKLEMQKIFLSELTASKFSQSRIFKDKKLSKGFSYYLGKMLLYLRNEKLKNFTANVTARNIDVAIEFLLVFLSDVPNDVINGKRLNEVLANIGGLVGDILCVIQMLLAGSIIKEDASKIDIRMIQILEKIEDLKSQVETYYKSLKFTASHEFPTVG…	GCA_002271895.2_ASM227189v2_protein	Capsicum chinense cv. PI159236	Habanero-type pepper	Capsicum	chinense
PHU13266.1	CHAIN	chain	1	816	(CC)(NBARC)(LRR)	NLR	CC-NLR	CNL	MAHASVASLTRTIETSNSPMQSLTCDHREEISDLHAKTSTLEVVVKNYEKNNVCGEMTDFEVEVKEVASAAEHTIQLRVTEVVLANDEKTHERLSDTLQLVAEDIDRIWKVSTKIQDKGKQVSEGSLVQDFSSSTNNILNVNNNMVGRDDQKERLLENLTGNYSGEPKVIPIVGMGGIGKTTLAKEVYNHESILRHFDVCAWATVSQQHNIKKILLSLLQSTIKMDDVIKTKGEAELVDMLQKSLKRKRYLIVLDDIWSCEVWDGMRRCFPTEDSPGSRILLTTRNNEVARDAGIENLSKQMNFMDQDESWNLFKSAPFSNEVLSFEFETIGKKIAEKCHGLPLTIVVVAGLLKSKGAIEDWESVAKDVTSFITNDPDEQCSHVLGLSYNHLTRDLITC…	GCA_002271895.2_ASM227189v2_protein	Capsicum chinense cv. PI159236	Habanero-type pepper	Capsicum	chinense
PHU13327.1	CHAIN	chain	1	1027	(CC)(NBARC)(LRR)	NLR	CC-NLR	CNL	MYICYTNLKDSPLSVEVGRFINQLLETSPEVLREYLIHLQEHMVTVITPSTPGARNIHVIIEFLLIIFTDVPNDFIHHDKLFDLLARVGALIREVSTLVHDLEEKSRNEESTYETSCATLDLLVEKIEFLKEDLEHVYLKAPEPCQWCFPMNDGHLFMHLLLIHLQNLLDSNAYSIALIKEEIGLLKEALEFIGSFLVNVEQGLYKDLWARVLDVAYEAKDVIDSIIVRDKGLLHLIFSLPITIKEIRLIKEDVSQLPEKIPKNRSLTIVNSPKQPVESKSLITSKIIVGFEEETNWLINQLTSGPKDLDVISITGMPGSGKTTLAYKVYNDKSVCSHFDLRAWCTVDQDYDEKNLLVKLFNQVTGSYLKFSEDIDVADELRRKLHGSRYLIVLDDVWD…	GCA_002271895.2_ASM227189v2_protein	Capsicum chinense cv. PI159236	Habanero-type pepper	Capsicum	chinense
PHU13359.1	CHAIN	chain	1	722	(CC)(NBARC)(LRR)	NLR	CC-NLR	CNL	MLNFNRGFEAETPSIGALIPYSDAYSISLIKEEIELVREDQEFIRSLFVNVDKRLYKDLWARLLDVAYEAKDVIDSIIVRDNGLLHLIFSLPITIRKIKLIRKEVSNLPEEILKNNSLVVVNTPKNPVERKSLTTGKIIVGFKEETNWLISKLTSGPKDLDVISITGMPGSGKTTLAYKVYNDESVCSHFDIRAWCTVDQEYEEKKWLVKLFNQVTGSDLKSSEDIDVAEKLRKQLYGKRYLIVLDDMWDTTTWDDLTRPFPEAEKGSRIILTSRQKEVDFHGKGNTDPLNLRLLRPEESWELLEKRAFGKESFPDELLDVGKEIAQNCKGLPLVGDLIAGVIAGLEKKKAVWLEVRNNLNSFIFGSEVDVMKVIELSYDHLPHHMKPRILYLASFPKD…	GCA_002271895.2_ASM227189v2_protein	Capsicum chinense cv. PI159236	Habanero-type pepper	Capsicum	chinense
PHU13362.1	CHAIN	chain	1	593	(CC)(NBARC)	NLR	CC-NLR	CN	MSDGLLFMHLLHIHLNDLLDSNSYSIASTKKEIGLVKEELEFIRSLFVNIDQERYKDLWTRVLDVAYEAKDVIDSIIIRDNGLLHLIFSLPITMKKIRLIKEDVSQLPEKIHKNKSLIVVNSPKKPVEGKSLTAGKIIVGFEEDTDWIISKLTSGPKDLDVISITGMPGSGKTTLAYKLYNYKSVARRFDIHAWCTVGQEYDKRKLLEKVYNQVTGADSKLSENIDVADELRRHLFGKRYLVVLDDLWDTDTWDKLIRPFPLVENGSRIILTSREIEVALYGKRNTDPLKLRLLKSEESWELLEKRAFGEKICPGELLDVGKEIAKNCKGLPLVADLIAGVIAGREKKKSVWLEVRNNLNSFILNSEVEVMKVIELSYDHLPHQLKPCFLHFASIPKDN…	GCA_002271895.2_ASM227189v2_protein	Capsicum chinense cv. PI159236	Habanero-type pepper	Capsicum	chinense
PHU13363.1	CHAIN	chain	1	1016	(CC)(NBARC)(LRR)	NLR	CC-NLR	CNL	MHICFTNLKASPSAEVEGFIKRLLEISPDINREYLIHLQEHMVNVITPSTSGAQNIQVIMEFLLIILTDMPRDFIHHDKLFDLLARVGALTTEVSTLVRDLEEESRNKKSTDETSRATRDLLENIELLKDDLKHGYLKVPDSYQCCFPMNDGPLFMHLLLIHLNDLLDSNSYSISLIKKEIELVKEDLEFIRSFFVNVEQRLYKDLWARALDAAYEAKDVIDSIIVRDNGLLHLIFSLPITIKKIKLIKEEVSNLHEKITKNRSHIVVNSPKNPVERKSLTTGKIIVGFKEETNWLISNLTSAPKDLDVISITGMPGSGKTTLAYKVYTDEAVCSHFDLRAWCTVDQEYDEKKLLVKLFNQVTGSDLKFSEDIDVADMLRRELFGKRYLIVLDDVWDTT…	GCA_002271895.2_ASM227189v2_protein	Capsicum chinense cv. PI159236	Habanero-type pepper	Capsicum	chinense
PHU13376.1	CHAIN	chain	1	1246	(CC)(NBARC)(LRR)	NLR	CC-NLR	CNL	MERLKNEEDQNAVDIADQIEELKSVLAFICTYIQLPYSDLEEFEDIMSAARQRVENLLRPILDDVDSNVGCKYTRDHVLPSLMDNIDDCISSCHHSTSSAMMTEEQLNFLLQNLHHRCKYRAEQIFPLDTQYEILQNVSVNMKDFHGLIVNGYIEHEIVQYVLPQFQLLAERVGIFLWHDRLDRDSRLFKLAHLLMKIIPIELEVMHICYTNLKASPSAEVGCFIKQLLETSPDNLREYLIHLREHMVTVITANTSGARNIHIMIEFLLIILTDMPKDFIHHDKLFDLLARVGALIKEVSTLVHDLEEKSRNEESTDETSCANLDLLKNIELLMEDLKHSYLKAPDSCQWSFPMNDGPLFMHLLHIHLKDLLDSHAYSVALIKEEIWLVKEDLEFIRSF…	GCA_002271895.2_ASM227189v2_protein	Capsicum chinense cv. PI159236	Habanero-type pepper	Capsicum	chinense
PHU13378.1	CHAIN	chain	1	1145	(CC)(NBARC)(LRR)	NLR	CC-NLR	CNL	MKKFLLRYTSWKLSGIASQSLMQDDSDGDEESIARSYSSDPENLASETRKTLTVMEKQGEIEKGKANNFAVSFSALRKDVVNVLDFMERLKNEKGQNAVDIADQLEKLKLVLAFICMYIQLSYLDLDKFEVVMTAKRQRIEELLRSIVYDGDSSTGSKSDMDHVLPRFMENIDDCISLCHHSMSGTTMTEEQLNFLLVNLHHLSKHQYLEEQMPSLVTQYEILQNLRELLFLWDELILENSSVFKLAHLLMNIFSIELEVMNVCFTNLKASTSAEVGLFIKQLLESSPDIFREYLIHLQEHMVTVITASTSGARNIHVMKEFLLIVLTDMPKDFIHHDKLFDLLARVGALIRELFMHLLLIHLNDMLDSNSYSIALMKEEITLVKEALEFIRSFFVNVE…	GCA_002271895.2_ASM227189v2_protein	Capsicum chinense cv. PI159236	Habanero-type pepper	Capsicum	chinense
PHU13391.1	CHAIN	chain	1	835	(CC)(NBARC)(LRR)	NLR	CC-NLR	CNL	MQICYTNFKASPSAEVGCFIKQLLETSPDILREYLIHLQEHMVTVITPSTSGARNIHVMIEFLLVIVTDMPKDIIHHDKLFDLLARVVALTREVSTLVRELEEKSRNEESTDETSRATRDLVENIELLKEDLEKIALIKEEIGQVKEDLEFIRSSFMNIEQELNKDLWARVLDVAYEAKDVINSIIVRDNGLIHLIFSLPITIKKIKLIKEEVSNISEKIPKNGSLTVVNCTKKTVERKSLTPAKIIVGFKEDTNWLISKLTSGPKDLDVISITGMPGSGKTTLAYKVYNDESVCSHFDVRAWCTVDQQYNEKKLLVKLFNQVTGLDLKFSDDIDVADELRRKLHGKRYLIVLDDEWYTTTWDELTRPFPKVEKGSRIILTTREKKGTFHGKCNTDPLN…	GCA_002271895.2_ASM227189v2_protein	Capsicum chinense cv. PI159236	Habanero-type pepper	Capsicum	chinense
PHU13393.1	CHAIN	chain	1	1230	(CC)(NBARC)(LRR)	NLR	CC-NLR	CNL	MERLTNEEGQNAVDMADQIEELKVVLAFICTYVQLSHCDLEEFEDEMSDSRQRVENLLRPSLDDVDNNVGCKHNMDHLLPSLMDNIDDCISLCHHSTSSATMTEEQLNFLLQNLHYLSMYFTEQIYPLETQYEILQNVSGNMKDFYGLIVNGCVKHEIVQYVLPQFQLMAERVGLFFWNSRTYGDSRLFKLAHLLMKIIPIELEVMHICYTNLKASPSEEVRCFIKKLLKISPDILREYLIHLQQHMVNVITATTPGARNIHVMIEFLLIILTDMPKDFIHHDKLFDLLARVGALIREVSTFIHDLEEKSRNEESSEEKSRTTLDLLKNIELLKGDLKYVYMKAPDSSQCCFPMNDGPLFMHLLLIHLNDLLDSNSYSIALIKEEIRLVKEALEFIRSF…	GCA_002271895.2_ASM227189v2_protein	Capsicum chinense cv. PI159236	Habanero-type pepper	Capsicum	chinense
PHU13395.1	CHAIN	chain	1	734	(CC)(NBARC)(LRR)	NLR	CC-NLR	CNL	MNDGPLFMHLLLIHLNYFLDSNAYSITLIKDDIRLVKEALEFIRSFFVNVEQGLNKDLWARIFNVAYETKHVIDSIIVRDNGLLHLIFSLPITIKKIKLIKEEVSNISEKIPKNRSLTVVNSTKKTVESKSLTAGKIIVGFEEETNWLISKLTSGQKDLDVLSITGMPGSGKTTLAYKVYNDELVCSHFDLRAWCTVDQEYDEKKLVAKLFNQVTGSDLKFGEDIDVADKLRKQLYGKRYLIVLDDVWHTTTWDDLTRPFPEVEKGSRIILTTRQKEVSLHGKHNTDPLNLRLLRLEESWELLEKRAFGNESCPDELLEVGKEVAQNCKGLPLVVDLIAGVIAEREKKKTVWLEVRNNLNSFILSSEVDVMKIIELSYDHLPYQLKPCLIYLACFPNDT…	GCA_002271895.2_ASM227189v2_protein	Capsicum chinense cv. PI159236	Habanero-type pepper	Capsicum	chinense
PHU13397.1	CHAIN	chain	1	1221	(CC)(NBARC)(LRR)	NLR	CC-NLR	CNL	MERLKNEEDHNVVDMADQIEILKFELAFICMYVQLSYSDLKEFEDTTNGKRQEVENLLRPILNNVGKNVRCKYNMDHVLPSLMDNIDECISSCHRSKSSATMTDEQLNSLLLNLHHMSKYHAEKIFPLETQYELLQNVCGNVRDFHGLIVNGCIEHEIVQCVLPQFQLMAERVALFLWDDRLDGDYRLYKLAHLLMKIIPIELEMMQICYTNLKASPSAEIERFINQLLETSPEVLREYLIHLQEHMVTVITVSTSGARSIHVMIEFLLIILTDMPKEIIHHDKLFDLLERIGALIKEVSTLIHDLEEKSTNEESTDETSRATRDLLENIELLKDDLKHGYMKAPDSYQCYFPMNDGPLFMHMLHIHLNDLLYSNAYSIALIKEEIALVKEDLEFIRSF…	GCA_002271895.2_ASM227189v2_protein	Capsicum chinense cv. PI159236	Habanero-type pepper	Capsicum	chinense
PHU13430.1	CHAIN	chain	1	1151	(CC)(NBARC)(LRR)	NLR	CC-NLR	CNL	MDHVLPSLMDNIDDCISSCYHFTSSATMTDEQLNFLLQNLHHISKCFAEKIFPLVTQYEILQKVYGNMKDSHGLIVNGCVENKIVQCVLPQFQLMAERVGLFHWDDRLDGDSRLFKLAHLLMKIIPVELEEMHICYTNLKASPSAEVGCFIKQLLETSPEVLREYLIHLQEHMVTVITASTSGARNIHVMIEFLLIIVTDMPKDFIHQDKLFYLMARIGALIRETSTLIHDLEEKSRSGESTDETSRATQDLLKNIELLKEDVKYVSLKAPDLCQWSFPMSDGQLFMHLLHRHLTDLLDSDAYSISCIKVEIELVREDLKFMRSFFVNVEKRLYKDLWARLLDAAYEAKHVIDSIIVRDNCFKEETNWLISKLTGGPKDLDVISITGMPGSGKTTLAYK…	GCA_002271895.2_ASM227189v2_protein	Capsicum chinense cv. PI159236	Habanero-type pepper	Capsicum	chinense
PHU13431.1	CHAIN	chain	1	1227	(CC)(NBARC)(LRR)	NLR	CC-NLR	CNL	MERLKNEEGQNAVDIANQIERLKLHLAFICTYVQLSHCDLEEFDDEMGDDSRKEVENLLQQILDDVDNNVRCKYNMDHDLPSLMDNIDECTTSCHHSTSSAMMTDEQLNFLFLNLHFLSMYLAEQVFPLVTQYEILQKVCGNIRDFHGLILNGYVEREIVEYVLPQLQHMAEKVGIFLWDDLTNEDSKVFKLPHLLMKIIPIELEVMHICYTNLKASPSAEVGRFVNQLLETSPEVLREYLIHLQEHMITITTSSTSGARNTHVMIEFLLIVLTDMPKDFIHHDKLFDLMERIGALIREVSTLDHNLEEKSRNEESTDETSCASLDLRKNIDLLKEDLKYVYLKAPDPCQWCFPMSDGPLFMHLLHIHLNDLLDSDAYSVSLIKEEIELVKECLVFIRS…	GCA_002271895.2_ASM227189v2_protein	Capsicum chinense cv. PI159236	Habanero-type pepper	Capsicum	chinense
PHU13433.1	CHAIN	chain	1	1260	(CC)(NBARC)(LRR)	NLR	CC-NLR	CNL	MSFSALRKDVVNVLDFMERLKNEEDHNAVDMADQIEELKFELAFICTYVGLSHCDLEKFEDAMSDSRQRVENLLRPILNVVDNNVRCEYNMDHVLPSLIDNIDDCISSCHHSTSSVTMTDEQLDFLLLDLHYLSEFLAEQIYPLETQYEILQTVSGNMKYFHGLIVNGCIEREIVEYVLPQFQLMAERVAIFLWHDRLGDSRLFKLAHLLMKIIPIELEVMQICYTNLKASPSVEVRRFIKKLLEFSPEVLREYLIHLQEHLVTVITASTSGARNIHVMIEFLLIIVTDMPKDFIHHSKLFDLLARVGALIRKVSTLVHDLEKQSRNKQSTNGTNRAALDLLENIELLKEDLKCVYLKAPGSYQCCFPMNDGPLFMHLLLIHLNDLLDSNAYSIALIKD…	GCA_002271895.2_ASM227189v2_protein	Capsicum chinense cv. PI159236	Habanero-type pepper	Capsicum	chinense
PHU13436.1	CHAIN	chain	1	1033	(CC)(NBARC)(LRR)	NLR	CC-NLR	CNL	MPSTGSFLLPNASDFKCATWLSASSTDEHASPVPLSRILKELFSALRKDVDNVLDFMERLKNEEDQNVVDVYLTERLRLELAFICTYVHLSYSDLEQFEVVMTAQRQRIEELLRSILYNGDSSAGFKSDMHHVLPCFMENIDDCINSCHHSTSSATMTEEQLNFLLVNLHHLSKHQYIEEQMPSLATQYEILKNVCGNVGDFHGLILNGSDEHDNVEYVLPQFQRMAERVVLFLWDELILENSSVIKLAHLLMKIFPELEVMNVCFTNLKASNSAEVGCFIKQLLEASPDILREYLIHLQEHMVTVITASTSGARNIHVMIEFLLIILTDMPEDLIHHEKLFDLLARLGALIREVSTLVHDLEEKSRNEESTDETLDLLEEKIELLKEDLKHVYLKDPD…	GCA_002271895.2_ASM227189v2_protein	Capsicum chinense cv. PI159236	Habanero-type pepper	Capsicum	chinense
PHU13453.1	CHAIN	chain	1	1256	(CC)(NBARC)(LRR)	NLR	CC-NLR	CNL	MENEGERKNNFVVSFSALRKDVVNVLDFMERLKNEEGQNAVDIANQIERLKLHLAFICTYVQLSHCDLEEFDDEMGDDSRKEVENLLQQILDDVDNNVRCKYNMDHDLPSLMDNIDECTTSCHHSTSSAMMTDEQLNFLFLNLHFLSMYLAEQVFPLVTQYEILQKVCGNIRDFHGLILNGYVEREIVEYVLPQLQHMAEKVGIFLWDDLTNEDSKVFKLPHLLMKIIPIELEVMHICCTNLKASPSAEVGRFINQLLETSPEVLREYLIHLQEHMITITTSSTSGARNIHVMIEFLLIVLTDMPKDFIHHDKLFDLMERIGALIREVSTLVHNLEEKSGNEESTDETSCASLDLRKNIDLLKEDLKYVYLKAPDPCQWCFPMSDGPLFMHLLHIHLND…	GCA_002271895.2_ASM227189v2_protein	Capsicum chinense cv. PI159236	Habanero-type pepper	Capsicum	chinense
PHU13486.1	CHAIN	chain	1	1250	(CC)(NBARC)(LRR)	NLR	CC-NLR	CNL	MENEGKRENNLVVSFSALRKDVVDVLDFMERLKNKEDQNTVGMAEQIDELKLVLTFYCTYIQLSHCDLDKFEHVMSGSRQVVENLLQPILDDVDNNVRCKYNMDHVLPSLMDNIDECITSCLRSKSSATMTDEQLDFLLLNLHHLSKYLAEQIFPLETQYEILQTVSGNMKDFHGLIVNGCVEHKIVQYVLPQFQLTAERVGRFIWDDQIVGDSRLFKIAHLLLKTIPTELEVLHICYTNLRASTSVEVGHFINQLLETSPDILRGYLIHLQEHMVTVITPSTSGARNIHVMIEFLLIILTDVPKDVIHHDKLIDLLARVGALIREVSTLVHDIEERSRNEESIDETSRATLDLLEKFKLLKEDLEHVYLKAPESYQCCFPMSDGPLFMHLLHIHLKGL…	GCA_002271895.2_ASM227189v2_protein	Capsicum chinense cv. PI159236	Habanero-type pepper	Capsicum	chinense
PHU13487.1	CHAIN	chain	1	1406	(CC)(NBARC)(LRR)	NLR	CC-NLR	CNL	MGRLNNEEDQNVVNVADHTEGLKFVLAFICTFVQLSYSDLEQFENTMSASRQVVENLLRQILNDVDNNLQCKYNIHHVLPSLMDNINDCISSCHRSKPSATIIDEQLNFLLLNSIIYPRSLLNREYLIHLQEHMVAVITPSTSGARNIHVMIEFLLIILTDVPKDIIHHEKVLDLLAHVGSLTREVSTLVRDIEEKSKSNGSTNRTNRETLDLLKNIELLKEDLKYVYLKAPDPCQWCFPMSDGPLFMHLLHIHLNDMLDSNAYSISLIKEEIELVKEDLEFIRLFFVNAEQRLYKDLWARVLDAAYGAKDVIDSIIVRDNGLLHLIFSLPITTRKVKLIKEEVSNLPEKVPKNKSLIVVNSPKKPVGSKPLTAGKIVVGFEEETQLIISKLTSVEKDL…	GCA_002271895.2_ASM227189v2_protein	Capsicum chinense cv. PI159236	Habanero-type pepper	Capsicum	chinense
PHU13488.1	CHAIN	chain	1	1218	(CC)(NBARC)(LRR)	NLR	CC-NLR	CNL	METDGEREKEKANNSEKSIDHYESMNMFKELKVGLKRGYSKITFECKGSSLKTVVADAGLMILYPIWEDNKMIRTSHMGGFLRCAHMGGITGSKSWRLLGMKAQLPSQGLVSFSLLQKDVGSVVDFMERLKNEGQKAVDFEEIMNFERKVVSDLLRSILCDVEPNMGIKYDIYHVLARLRNNIDFFISSRHRSKSSATMTKEQLNFLLLNLHCPSEFAGKTFPLLNQYEIIHKVCNNMRDFLGMIVSGCIEHEIVEYVLPLFQLMAERVGCFLWNDRVIDGNSRAFKLAHLLMKIIPIELEVMHTCYTNLKASTSAEVGRFIKLLPETTTYILREYLIHLQEHMVSTLVRHLEEKSRNEESIDETSHANLDLLENIELLKEDLKHVYLKAPDSSQCCFP…	GCA_002271895.2_ASM227189v2_protein	Capsicum chinense cv. PI159236	Habanero-type pepper	Capsicum	chinense
PHU13489.1	CHAIN	chain	1	960	(CC)(NBARC)	NLR	CC-NLR	CN	MENEGERDKEEANNFMVSFSALLKDIANILDFMERLKNEEDQNVVNVADHTEGLKFVLAFICTFVQLSYSELEQFENTMSASRQEVENLLRQILNDVDNNLQCKYNINHVLPSLMDNISDCISSCHRSKPSATMNDEQLNFLLLNLHYISTILSEQVFPLVTQYEILQNVCGNMRDFHGLVVNGYVEQDFVKYVLPQFPLMAERVGLFLWDDRLDGDSRLFKLAHLLMKIIPTELEVMHISYTNLKASTSAEVACFIKQLLEISPGILREYLIHLQEHMVTAITRSNSGAPNIHVMIEFLLIILTDVPKDIIHHDKLFDLLAHVGALTREVSTLVHNIEEKSKSKGSTNRTNRATLDLLKNIEYLKEDLKYVYLKAPDPCQWCFPMSDGPLFMHLLHIH…	GCA_002271895.2_ASM227189v2_protein	Capsicum chinense cv. PI159236	Habanero-type pepper	Capsicum	chinense
PHU13496.1	CHAIN	chain	1	905	(CC)(NBARC)	NLR	CC-NLR	CN	MEKQGEIEKRKANNFEVSFSALRKDVVNVLDFMERLKNEENQTALRKDLIEELQLVLAFICTYVQLSYSDLEQFEDVMTVHRREVKDLLRSIFSHHRPKCATMTDEQLNFLLLNLHYLSMYLSEQIFPLVTQYESLQKVCGNMKDFHGLIVNGYVEREIVKYVLPQLQRMAERVGLFLWDDLTYVEYAHLLMKIIPIELEVMQICYYTNMKASTSAEVERFIKQLLEASPDILREYLIHLQEHMVSVITASTSGARNIHVIMEFLLIILTDMPTDFIHHDKLFDLLARVGALIREVSALVRDLEEQSRNKESTNGTNRAALDLLKNIELLKEDLKYEEIGVLKEDIEFISSSFVNIEQRLYKDLWARVLDVAYVATDVIDSIIVRDNGLVHLIFSLPIT…	GCA_002271895.2_ASM227189v2_protein	Capsicum chinense cv. PI159236	Habanero-type pepper	Capsicum	chinense
PHU13508.1	CHAIN	chain	1	834	(CC)(NBARC)(LRR)	NLR	CC-NLR	CNL	MAHASVASLTRTIELLLTSNSPMRSLFCDHREEFCVFVKNFEKNNVSGEMTDLEVEVKEVANIVEQTIQLRVTEVVLANDETLREKAQERLSNSLQQVAKYIDRIWKESTKIQDKGKHSSKESTVQEFPSSSKSILNVENSMVERDDQRKRLVEDLTRSYSSEPKVIPIVGMGGIGKTTLANEVYNDACIRSHFDVCAWATISQQHNVKEILLSLLHSTKSDTFDMNDEAEFANMLQKSLKGKRYLLVLDDMWKSEAWDAVRLCFPIENKGSGILLTTCNTKVARDAGTENLSFQLNLMDPNESWSLFKSVAFANEALPSYLETIGKKIAEKCHGLPLTIAVVAGLLKSKRAIKDWESVEKDVKSFVTNDPDERCSRVLGLKDSEIPVKKLMRTWMAEG…	GCA_002271895.2_ASM227189v2_protein	Capsicum chinense cv. PI159236	Habanero-type pepper	Capsicum	chinense
PHU13509.1	CHAIN	chain	1	1178	(CC)(NBARC)(LRR)	NLR	CC-NLR	CNL	MSESRQEVENLLKPILDDVDSNVGCKYNMDRVLPSLMDNIDECISSCHRSKSSATMTDEQLDFLLLNLHRLSKYVAEQIFPLETQHEILQTVSGNMKDFHGLIVNGCIEHEIVQYVLPQFQLMAERVSFFLWDYRLHRRSRLFKLAHLLMKIIPIELEVMHICYTNLKASPSAEVGRFINQLLETSPEVLREYLIHLQEHMITVTTPSTSGALNIHAMIEFLLIILTDMPKDFIHHGKLFDLLARVGELTKEVSTLVHDLEEKLSESTDETSCATLDLLKNIELLKDDLKHGYLKAPDTYQCCFPMNDGPLFMHLLLIHLNVLLDSNSYSIALIKDEIKLVKETLEFIRSFFVKVEQGLHKDLWARVLDAAYEAKDVIDSIIIRDNGLLHLIFSLPITI…	GCA_002271895.2_ASM227189v2_protein	Capsicum chinense cv. PI159236	Habanero-type pepper	Capsicum	chinense
PHU13517.1	CHAIN	chain	1	736	(CC)(NBARC)	NLR	CC-NLR	CN	MDHVLPSLMDNINGCISSCYHSTSSAMMTDEQLNFLLQNLQYLFMYLAEQVFPLVTQYEILQKVCGNIRDFHGLSFNGYVECEIVEYVLPQLQYMAEKVGIFLWDDLTSEESKVLKLPHLLMKIIPIELEVMHICYTNLKAAPSEEVGRFINQVLETSLEVLREYLIHLQEHMITVTAPSTSGARNIHAMIEFLLIVLIDMPKDFIHRDKVFDLLARVGALIKEVSTLVHNLEEKSMNEESTDETSCAALDLQKSIELLKEDLKYVYLKAPDPFSLIKEEIGMVKEDLEFIRSFFPSIDQKFCKDPWARVLDVAYEAKDVIDSIIVRDNGLLHLIFSLPITMKKIRLIKEDVSQLPENIPKNESLIVVNAPKNTLERKSLTTGKIIVGFKEETNWLITK…	GCA_002271895.2_ASM227189v2_protein	Capsicum chinense cv. PI159236	Habanero-type pepper	Capsicum	chinense
PHU13518.1	CHAIN	chain	1	1243	(CC)(NBARC)(LRR)	NLR	CC-NLR	CNL	MERLKNEEDQNAVDMADQIEELKFQLAVICTYVQLSHCDLEEFKDEMSDSRQRVENLLRQILVGCQYNMDHVLPSLMDNIDDCISSCHHSTPSATMTDEQLNFLLLNLHHISMHLAEQIFPLETQYEILQKVSGNMKDFHGLIVNGCIEHEIVQYVLPQLQRMAERVGLFLWNDRTYGDSRQFKLAHLLMKIIPIELEVMQICYTNLKASPSVQVGRFIKQLLETSPKVLREYLIHLQEHMVTVITASTSGARNIHVMIEFLLIVLTEMPKDFIHHEKLFDLLARLGALIREVSTLVHDLEEKSRNEESTDETTLDLLEEKLELLKEDLKNDYLKAPDSFQWCFPMSDGPFFMHLLLIHLNDLLDSNSYSIALIKEEITLVKETLEFIRSFFVNVEQGL…	GCA_002271895.2_ASM227189v2_protein	Capsicum chinense cv. PI159236	Habanero-type pepper	Capsicum	chinense
PHU13566.1	CHAIN	chain	1	1269	(CC)(NBARC)(LRR)	NLR	CC-NLR	CNL	MKKQGEIEKGKANNFEVSFSALRKDVVNVLDFMERLKYEEGQNAVDIADQIENLRLELTGICTYVQLSHCDLEQFEDNMSVSRQEVENLIQPILGDVDNNVGCKYNMDHVLPRLMDNIDDCISSCHHSTSSATMTDEQLNFLLQNLHYLSMYLAEQIFPLVTQYDILQKVCGNIRDFHGLSLNGYVEREIVEYVLPQLQHMAEKVGIFLWDDLTNEDSKVFKLPHLLMKIIPIELEVMQICYTNLKASPSTEVGRFIKKLLETSPEILREYLIHLQEHMVTVITASTSGARNINVMIEFQLIILTDMPEDFMHHDKLFDLLARVGALIREVSTLVHELEEKSRNEESTDETSPATRDLLENIELLKEDLKLVYLKAPDSYQCCFPMNDGPLFMHLLLIH…	GCA_002271895.2_ASM227189v2_protein	Capsicum chinense cv. PI159236	Habanero-type pepper	Capsicum	chinense
PHU13571.1	CHAIN	chain	1	1256	(CC)(NBARC)(LRR)	NLR	CC-NLR	CNL	MERLKNEEDRKAVDVDLIEKLKLLLTFICTYVQLSYSDLDQFEDIMTDKRQEVENLLQTILDDVDNTVRCKYNMHHVLPSLADNMDDCISSHHRSKSDGTMTEERLNFLLLNLHHLSKYHAEKIFPLVTEYGILQNVCANIGDFHGLIVNGCIKHEIIENVLPLCQLMAESVGHFLWEDQTDGDSQLSELDEDDQTDGDSELSELSEDDQMDGDFRLFKLAHLLMKIIPIELEVMHICYTNLKASPSVEVGRFIKQLLETSPDVLREYLIHLQEHMVTVITASTSGARNVHVIIEFLLIIVTDVPKDFIHHDKLFDLLARVGALVREVSTLVHDLIEKSRNEERIDQTICATRDLLENIELFKEDLKTDYLKAPDSYQCCFPMNDGPLFMHLLLIHLNG…	GCA_002271895.2_ASM227189v2_protein	Capsicum chinense cv. PI159236	Habanero-type pepper	Capsicum	chinense
PHU13582.1	CHAIN	chain	1	1252	(CC)(NBARC)(LRR)	NLR	CC-NLR	CNL	MERLKNEEDRNAVGMADQIEELKIELSFICTYVQLSHCYLEEFKDEMSDSRQEVENLLRPILDEVDNDVGYEYNMDNVLPSIMDNIDDCISLCHHSTSSATMTDEQFNFLLQNLHYLSMHLAEQIFPLVTQYEILQKVCGNIRDFHGLILNGYVEREIVEYVLPQLQRMAEKVGIFLWDDLTSNDSKVFKLDPLCMKIIPIELEVMHICYTNLKASPSAEVGCFIKQLLETSPDILSEYLIHLQEHMVTVISPSTSGARNIHVTIEFLLIVLTDMPKDFIHHDKLFDLLARVGALIREVSTLVSDLEEKSRNEESTDKTSRATLDLLKNIELLKEDLKYVYLKAPDAFQWSFPMSDGPLFLHLQHRHLNDLLDSNAYSIALIKEEIELVKEALEFIRSF…	GCA_002271895.2_ASM227189v2_protein	Capsicum chinense cv. PI159236	Habanero-type pepper	Capsicum	chinense
PHU13583.1	CHAIN	chain	1	1280	(CC)(NBARC)(LRR)	NLR	CC-NLR	CNL	MENEGERENNFVVSFSALCKDVVNVLDFMERLKNEEDRNAVGMADQIEELKIELSFICTYVQLSHCYLEEFKDEMSDSRQEVENLLRPILDKVDNDVGYEYNMDNVLPSIMDNIDDCISLCHHSTSSATMTDEQFNFLLQNLHYLSMHLAEQIFPLVTQYEILQKVCGNIRDFHGLILNGYVEREIVGYVLPQLQRMAEKVGIFLWDDLTSNDSKVFKLDPLCMKIIPIELEVMHICYTNLKASPSAEVGCFIKQLLETSPDILSEYLIHLQEHMVTVISPSTSGARNIHVTIEFLLIVLTDMPKDFIHHDKLFDLLARVGALIREVSTLVSDLEEKSRNEESTDKTSRATLDLLKNIELLKEDLKYVYLKAPDAFQWSFPMSDGPLFLHLQHRHLNDL…	GCA_002271895.2_ASM227189v2_protein	Capsicum chinense cv. PI159236	Habanero-type pepper	Capsicum	chinense
PHU13677.1	CHAIN	chain	1	1215	(CC)(NBARC)(LRR)	NLR	CC-NLR	CNL	MERLKNEEDQKAVDMADQIEKLKFYLAFICTHLQLSYSVFEQFKVTTSASREVVENLFRPIWNDVHSNVRCKYNMHQVLLSLMDNINDCISSCHYSITSAIMTEEQLDFLLLNLHHVYKFLAEIKFPLVTQYKILRDVCSDMKDFHGLIVNGCVEHKIVEYVLPQLQPMAERIGLFLLDVLINKDAGVLKLVHLLLKIIPIELEVMHICFTNLKASSSVEFVRFIKQLLKTSPDILREYLIHLQEHMVNVITSSTSGARNIHVMIEFLLIILTDFWLMLDFIHHDKLFYLLARVATLTREVSILVHDLEENSRNEESINGTNRANLELLENIELLKKDLKKVYLKAPDSCQCYFPMNDGPLFMHLLHRHLNDLLDSNAYSVALIKEEIGQAKQDLEFIA…	GCA_002271895.2_ASM227189v2_protein	Capsicum chinense cv. PI159236	Habanero-type pepper	Capsicum	chinense
PHU13684.1	CHAIN	chain	1	1251	(CC)(NBARC)(LRR)	NLR	CC-NLR	CNL	MPLCIVKYLVSFSALREDVINVLDFMERLENEEDQKAVDVDLIEKLKLKLAFFSTYVQLCYSDLDQFEYIMTAVSREVKDLLRSLLYDVDTNIECKYNMNHALPYLAKNMDDCISSCHHSKSSATMTDEQLNFLLQNLHYLSMSLAEQIYPLVTQYEILQKVCGNITDFHGLILNGYVEREIVEYILPQLQHMAEKVGIFLWDDLTNEDSKVFKLAHLLMKIIPIELEVMQICYTNLKASTSEEVGRFIKHLLEISPDILREYLIHLQEHMVNVITASILGARNIHVMIEFLLIILTDVPKDFIHTDKLFDLLARVGALIWEVSTLVRDLEDKSRNKESTNGTNLATLNLLENIELLKEDLEQVYLKATDSSQCCFPLSDGPLFMHLLHIHLDDLLDSN…	GCA_002271895.2_ASM227189v2_protein	Capsicum chinense cv. PI159236	Habanero-type pepper	Capsicum	chinense
PHU14063.1	CHAIN	chain	1	725	(CC)(NBARC)(LRR)	NLR	CC-NLR	CNL	MSCHVRFLNNAENVKRDELYNAQWEKDSDMEAALIHAGCSALGAFLQVLFDRMATRDFLNLFRGRKRDTKILKKLQTTLKTLSIMLDDAETREMSDEHVKGWLDDLKDVVCCADDLLDEVNTEALRIKVEGETEEEQGGHTSQKGHQVSIINAKKASLRLPSTSLVSESIVIGRGSEIEKIINLLLPEDAHNKEIGVIPVVGLGGIGKTTLAQVVFNDERVKYHFNLRAWVCVSENYDALRITKSLLEEVGSSGVGTSDNFNMLQIKLRESLKGRKFLIILDDVWNEQYTDWDIFKNSLRQGAIGSKILVTTRSEKVALMMGSEPCHYLSPIGDEDRWCLFEKHAFVAGLLHSKLDVEKWEDVLISDIWNLPNDPNDILPALRLSYNYLPSHLKGCFVL…	GCA_002271895.2_ASM227189v2_protein	Capsicum chinense cv. PI159236	Habanero-type pepper	Capsicum	chinense
PHU16259.1	CHAIN	chain	1	515	(CC)(NBARC)	NLR	CC-NLR	CN	MFQRHKHDLCLLKKLRTILLGLQAVISDAQYKQASNPYVRHWLNELQDAVESAENIMEEVNYEALRLKVEGQHQNLAETSNQQVSDLGLSLSDGFFLNIKEKLEETIETLEVLENQIGRLGLKEHFDSDKQETKGPSTSLVDESDIFGRRDEIEKLIELLLSEDANGKNITVLPIVGMAAWICVSEPYDVVKITKELLQEISSFDSMFNNNLNKLQIRVKESLKGKRFLIVLDDVWSDNYSEWDELRSLFVQGDIGSKIIVTTRKESVALTMGNKQISMDILSSEVSWSLFERHAFENMNPKKHLELQEIGKQIAAKCKGLPLALKILAGMLLTKSEVEGWKRVLRSEIWELPENDILPALMLSYNDLPLHLKRCFSYCAIFPKDYPFCKEQVIQLWIA…	GCA_002271895.2_ASM227189v2_protein	Capsicum chinense cv. PI159236	Habanero-type pepper	Capsicum	chinense
PHU16668.1	CHAIN	chain	1	827	(CC)(NBARC)(LRR)	NLR	CC-NLR	CNL	MAESFLFNIIERVLAKVSSIAVYEISLAWNVKTDLRKLQSTLSTIKAVLLDANEKQAKNHEVRDWLEKLRDVVYDVDDLMDDLSTQLLLQMHFQKSFGKKVRRFFSSSNPIIYRFKIGRRVKEIRELLNEIADDRRSFHFTEHNYLIPAENTSREQTHSSVRASDIIGRDADQENIVKQLIDSHNEENISVIPIVGLGGLGKTTLVKLVYNDNRVVQNFDLRMWVSISEDFSLRKIIEKILRSATGESFDHLDMDQLQGCLGNVLQLKRYLLVLDDVWNEDQHKWTDLRELLMNCASGSKIVVTTRSKMAALITGTVPLYYLEGLASDDCLSLFLKCAFGGQDNMFPNLVEIGKEIVKKCGGVPLAVKTLGRLLYTKTDENEWLQIRDNEIWEIEQKES…	GCA_002271895.2_ASM227189v2_protein	Capsicum chinense cv. PI159236	Habanero-type pepper	Capsicum	chinense
PHU16788.1	CHAIN	chain	1	1321	(CC)(NBARC)(LRR)	NLR	CC-NLR	CNL	MEIGLAVGGAFLNVLFDRLARRVELLKMFHDDGLLEKLGNILVGLQIVLSDAENKQASNQLVRQWLNKLQSAVDSAENLMEQVNYEALKLKVEGQHQNLAETCNQQVFRFFSECCGRRLSDDFFLNTKEKLEDTIKSLEELEKQIGRLGLQRYFDSGKKQETRTPSTYVIESDVFGRQNEKKELIDLLLSKDASEKNLTVVPIVGMGGVGKTTLAKAAYNDEKLQSHFNLTAWFCVSEPYDAFRITKGLLQDIGSFDLKDDDNLNRLQVKLKEKLNGKRFLIVLDDVWNDNYNEWDDLRNIFVHGDIGSKIIVTTRKESVALMMRSEQISMDTLSIDDSWSLFKRHAFENMDPMEHPELEEVGKQIAAKCKGLPLALKTLAGLLRSESEVEGWRRILRS…	GCA_002271895.2_ASM227189v2_protein	Capsicum chinense cv. PI159236	Habanero-type pepper	Capsicum	chinense
PHU16878.1	CHAIN	chain	1	849	(CC)(NBARC)(LRR)	NLR	CC-NLR	CNL	MAAASFLFNIANSILGKLGSLALQEFYLIWGVKNELNKLKKTLVTIRDVLLDAEEQQSKNHELTNWLEELKDVLYDADDFLDEVQTYHVLQQSQRVKQKVWFAVFSPFKLFVFRYRMSHKVKDIRERLDSIAADKGKFHLSVISVGVEMKRDLTYSFILPSDVVGRRNESEEVVEVLMQNDGDECLSVVSIVGIGGVGKTTLVKLVYRDERIVKNFPLRIWLCASQDFDVTKLARNIVSLASDVSCDSANVEQVHGSLQDALRGKRFLLIIDDVWSRDRSKWLELRSLLMVGARGSKVVVTTRSDYIAAMMESVVTYSLKELPHEDCFALFLKWAFRNGQERHFPNLTKIGEDIVKKCKGVPLAVKTLGSMLFAITDEREWLKVRDDEIWRLRQEGDDI…	GCA_002271895.2_ASM227189v2_protein	Capsicum chinense cv. PI159236	Habanero-type pepper	Capsicum	chinense
PHU16913.1	CHAIN	chain	1	596	(CC)(NBARC)	NLR	CC-NLR	CN	MAYGSVLSLLQTLELLQQTNPKLIRGQTAEMLDSLHATAEYIKNVLEDTSKIRRSDDDAENIKLLEEKIRVAASDAEDVVERNYHQFFIGLSWKLGAARKTFPDKDLKTVVEKMVTTKKQVTELVSCFSSSTHDADADDDDQILELSGDSILGKLSSTSNNPMANPEETIVQGLDDDLKKIVKRLTGPPSDLDIVTISGMGGIGKTTLARKAHDHPEIRYHFDIHVWVTISQEFRPRNVLLDALHCISKKINIVDEIDYKKKNNELADLVQKKIKGRRYLFVVDDIWSMDVWDNIRGMFPDYNNGSRILLTTRETDVAMHANTSIPHEMNLLNLDNSWELLRDKVFGKKHVHPPELEGIGKKIVEKCQGLPLTISVIAGHLSKMARTLQSWKDVAQTLD…	GCA_002271895.2_ASM227189v2_protein	Capsicum chinense cv. PI159236	Habanero-type pepper	Capsicum	chinense
PHU16917.1	CHAIN	chain	1	899	(CC)(NBARC)(LRR)	NLR	CC-NLR	CNL	MAYGSVLSLLQTLEQLQQTNPKLIWGQTAEMLDFLHATAEYFKNVLEDTSKIRRSDDDAEKINSLEEKIRVAASDAEDVVELNYYQFIKGLSLKLGAARKNFPDKDLKLVVEKMDTTKKQVTELVSCFSSSTPDADADDDDQILELPGDSIIGKSSTSNNPMENPEETIVQGLDDDLKKIVKRLIFPPSELDIVTISGMGGIGKTTLARKVHDHPKIRYHFDIHVWVTISQEFRPRTVLLHALGCISKQLNVVDQIDKKTKNNELADMVQKKLKNRRYLFVVDDIWSMDVWDSIRGIFPDYNNGSRILLTTRETEVAMHANTSSPHEMNLLNLDNSWKLLRDKVFGAKHDHPPKLEGIGKKIVEKCQGLPLTILVIAGHLFKMESTVESWKDVAKTLDK…	GCA_002271895.2_ASM227189v2_protein	Capsicum chinense cv. PI159236	Habanero-type pepper	Capsicum	chinense
PHU16923.1	CHAIN	chain	1	907	(CC)(NBARC)(LRR)	NLR	CC-NLR	CNL	MAAYSAVISLLQTLEQRNTKLIIQNQTAKALESIHATAQYFHDVLEEASYNRRPTFDPEKTKSLEEVIRVAATDAEDVVELKFGQFIKVSRWTFGMLPHWDLLPLVEKMDTTKKQVMEILEVSGDLGIDTSFTSYALVSNQLGDDVVHGLDDDLEIIVNRLTGPSTDLDIVTITGMGGIGKTTLAKKAYDHFPIRYRFDILAWVTVSQEFRGRNVYLQALHCISKQKDSVNEKDYDKMDESELADLLQKNLKRRRYLVVVDDIWRTDVWDRIRRIFPNDNNGSRILLTTRETEVAMYADTSSPHEMNLLTLENSWKLLCHKVFGPKHDHPPELEDTGKEIVKKCQGLPLTISVIAGHLCKMSRTLEGWKDVARTLSEVIATHSDKCLEVVGLSYHHLPN…	GCA_002271895.2_ASM227189v2_protein	Capsicum chinense cv. PI159236	Habanero-type pepper	Capsicum	chinense
PHU17037.1	CHAIN	chain	1	739	(CC)(NBARC)(LRR)	NLR	CC-NLR	CNL	MAAYTAVISLLQTLEQLQQRNPKIIHGQTAVTLESLHATAEYFRNFLEQGRKIRRFDPEKIKSLEEKIRVVANDVEDLVELKICRIIKDLSWISGLARIILHRKLMSIVVKIETTKKEVMEIVSDFSTSSTRDADDVDQILELSTSNSMLQNLEDDIVQGLDEDLEIIVKRLIGPPSDLDIVTISGMGGIGKTTLARKAHDHLAISISKQTNIVFERDYYKTSVDELADLVQKRLKGRRYLIVIDDIWSKDVWDSIQGIFPDSKCRSRILLTTRETEVAMYANPTSPHEMNLLDFESSWKLLRDKVFGPKHDHPFELETIGKRIAGKCQGLPLTISVIAGHLTKTAMTLESWKYVAQTLSEIVSTHPNKCLGVLGLSYHHLPNQLKPCFLSMGGFPEDF…	GCA_002271895.2_ASM227189v2_protein	Capsicum chinense cv. PI159236	Habanero-type pepper	Capsicum	chinense
PHU17200.1	CHAIN	chain	1	664	(CC)(NBARC)(LRR)	NLR	CC-NLR	CNL	MVDVFVSFAVQKLGDFLIQEVNLRFSLREDVQWLRNELLFMQSFLKHAEKMQSRDQRVQQWVFEINSIANDTVAILETYSFEAGKGEGDGFASRLKACTCICRKETKCYKEKGQVIGLTISLPRLTMRRTTSYVDDQDCIFVGLLDVVERLIAELLKVEPRRTIISIYGMGRLGKTTLVRNLYNSPNIVSSFSERAWICVSQEYNTMDLLRNIIKSIQGRTKENLDLLEKMSETDLESYLRDLLKESKYLMVVDDVWQREAWESLKRAFPDNKNGSQIIITTRKDDVAERADKKGFVHRLHFLSQEESWDLFCRKLLDVRAMVSAMEGLAKDMVNKCGGLPVAIVVLSGLLSHKRGPEEWQHVKGHLWQNIKDDSIEISYILLLSYNDLSTALKQCFLY…	GCA_002271895.2_ASM227189v2_protein	Capsicum chinense cv. PI159236	Habanero-type pepper	Capsicum	chinense
PHU17201.1	CHAIN	chain	1	659	(CC)(NBARC)(LRR)	NLR	CC-NLR	CNL	MADAFVSFAVQKLGDFLIQEVNLRLGLREDVQWLRNELLFMQSFIKHAEENPSGDQRVQQWVFEINSVANDAVAILETYSFGASDVDGFASRLKACTCICTKETKFYKVGKEIQSLKQRIMDISRKRETYGITDINNAPTRPNNQSAMVRTLRRTTSYVDDQDRLFVGFREVVEILLAELLKEEPRRSVISIFGMGGLGKTTLARNLYTNPNIVSSFPTRAWICVSQEYNTMDLLRNIIKSIQRRTKENIDLLEKMTETDLETYLRDLLKEEKYLVVVDDVWRREAWESLKRAFPDSKSGSRVIITTRKEDVAERADNKGFVHKLRYLSQEESWDLFCKKLLDVQAMVSAMERLAKDMVDKCGGLPLAIVVLSGLLSHKKGLEEWKKVKTQLWQNIKDD…	GCA_002271895.2_ASM227189v2_protein	Capsicum chinense cv. PI159236	Habanero-type pepper	Capsicum	chinense
PHU17206.1	CHAIN	chain	1	853	(CC)(NBARC)(LRR)	NLR	CC-NLR	CNL	MADSFVSFAVQKLGDFLIQEVYLRTSLREDVQWLRNELLFMQYFIKDAEEKQIEDQRVQQWVFEINAVANDAVAIVETYNFEAGEGDGFASRLKACACIRWKENKFYKASKEIQSLKMRIMDISRKRHTYGIAESNNAGGGPSNRPTDQSAMLRTRRRTTSYMDDHIFVGFQDVVETLLAELLKAEPHRSVISICGMGGLGKTTLARNLYISPDIVSSFRIRAWVCVSQEYNTMDLHRKIIESIQGRTKENPDSVDKITESDLESHLVNLLKEHKYLVVVDDLWQIEAWESLKRAFPDSENGSRVIITTRKKEVAVRAVDRGFVHSLRFLCQEESWDLFCRKLLDVREMIPAMESLAKYMVDKCQGLPLAIVVLSGLLSHKRRLEEWKRVKAHLWQSFK…	GCA_002271895.2_ASM227189v2_protein	Capsicum chinense cv. PI159236	Habanero-type pepper	Capsicum	chinense
PHU17207.1	CHAIN	chain	1	860	(CC)(NBARC)(LRR)	NLR	CC-NLR	CNL	MVDAIVSFAVQKLGDFLIQEANVRLSLKGNVFWLQSQLIKMLKFLKYAEDQQVKDPMVLQYVFDIRNIANEAVAILETYSMAGDQRDDHGCASRLKSCTCKCRKETKLYNVGKEIESLRQRLEAIAHERDTYDIRNIKNAGEGPSNLPNNQSARDRKLRITDSFVDDQDLTFVGNQDAVERLLAELLKEEPRRSVISIYGMGGLGKTTLARNIYTSPKIVSTFETRAWIYVSQEYNTMDLLMDIIKSIRGCNKETIDLLERMTERDLRIHLRDQLKDCKYLLVIDDVWQREAWESLKRAFPDDKKGSRVIITTRKEDVSERADDKDFAHRLRFLSKAESWDLFCRKLLDIRTMAPAMKRLARDMVDKCGGLPLAIVVLSGLLSHKKDLEEWQQVKDHLW…	GCA_002271895.2_ASM227189v2_protein	Capsicum chinense cv. PI159236	Habanero-type pepper	Capsicum	chinense
PHU17302.1	CHAIN	chain	1	857	(CC)(NBARC)(LRR)	NLR	CC-NLR	CNL	MVDAAFVSFAVQKLGEFLIQEVNLRLSLREDVKWLRNELLFMQSFLKHAEEKQSEDQRVQQWVFEINSVANDAVAILETYSFEASKGDDDRIARRLKACTCICWKETKFYLVGKEIQSLKQRIMDISRKRETYGIIDINNAGEGPSNRSNNQSSLARTLRRTTSYVDDDQIFVGFQDVVQRFLAELLKPDPRRSAISIYGMGGLGKTTLARNLYTSPNIVSSFPIRAWICVSQEYNTMDLLRNIIKSIQGRTKENLDMLEKMTETDLESYLRDLLKERKYLVVVDDVWHREAWESLKRAFPDSKDGSRVIITTRKEDVAERADDKGYVYRLRYLTQEESWDLFCKKLLDVQTMVPEMERLARGMVDKCGGLPLAIVVLSGLLSHKRGLEEWQKVKDHLW…	GCA_002271895.2_ASM227189v2_protein	Capsicum chinense cv. PI159236	Habanero-type pepper	Capsicum	chinense
PHU17322.1	CHAIN	chain	1	855	(CC)(NBARC)(LRR)	NLR	CC-NLR	CNL	MVDAAFVSFAVQKLGDFLIQEVNLRLSLREDVKWLRNELLFMQSFLKHAEEKQSEDQRVQQWVFEINSVANDAVAILETYSFEASKGDDDRIAGRLKACTCICRKETKFYKVGKEIQSLKQRIMDVSRKRETYGITDINIAGEGPSNRPNNQSALVRTLRRTTSYVDDDQIFVGFQDVVQRLITELLKADPRRSAISIYGMGGLGKTTLARNLYTSPNIVSSFPIRAWICVSQEYNTMDLLRNIIKSIQGRTKENLDLLEKMTEIDLESYLRDLLKERKYLVVVDDVWHREAWESLKRAFPDSKDGSRVIITTRKGDVAERADDKGFVHKLRYLTQEESWDLFCKKLLDVQTMVPEMGRLARDMVHKCGGLPLAIVVLSGLLSHKRGLEEWKKVKDHLW…	GCA_002271895.2_ASM227189v2_protein	Capsicum chinense cv. PI159236	Habanero-type pepper	Capsicum	chinense
PHU17362.1	CHAIN	chain	1	858	(CC)(NBARC)(LRR)	NLR	CC-NLR	CNL	MADAFVSFAVQKLGDFLIQEVNLRLSLREDVKWLRNELLFMQSFLKHAEEKQSGDQRVQQWVFEINSIANEAVAILETHSFVAREGDDDEFASHLKACACICRKETKFYKVAKEIQSLKQRIMDVSRKRETYGITDINNAGEGASNRSNDQSAIVRTLRRTASYVDEDHIFVGFQDVVQRLLAELLKAEPRRSIISIYGMGGLGKTTLARNLYTSPNIVSSFPTRAWICVSQEYKTMDLLRDIIKSIQGRTKENLDLLEKMTETDLEIYLRDLLKGLKYLVVVDDVWHREAWESLKRAFPDTKNGSRVIITTRKEDVAERADDKGFVHRLRFLSQEESWNLFLTKLLDVQVMVPEKERLARAMVDTCGGLPLAIVVLSGLLSHKRGLEEWQKVEDHLWK…	GCA_002271895.2_ASM227189v2_protein	Capsicum chinense cv. PI159236	Habanero-type pepper	Capsicum	chinense
PHU17686.1	CHAIN	chain	1	656	(CC)(NBARC)(LRR)	NLR	CC-NLR	CNL	MVDAFVSFAVERMEDFLVQEVSLRLSLREDVKWLRNELLFMQFFLKDAEEKLIEDQRVQQWVFEINSIANDAVAVLETYISEVDKGDHDDGFASLLKACTSCMICRKETKFYNVGKVIQCLKKRVMDISRKRKTYGIRDIDNPGAGPRNQTNHQSAMVRKLRRTTSYIDENHIFVGFQEYNTMDLLKNIIKSIKGRTKETLDLLERMTESDLEIYLRDLLKERKYLLVVDDVWQREAWESLRRAFPDSKNGSRVIITTRKEDVAKRADDNGFVHKLRFLSQEESWDLFRRKLLDVLAMVPTMEILARDMVDKCGGLPLAIVVLSGLLSHKRGIQEWQKVKAHLWRHMKDDSIEISCILSLSYNDLSTALKQCFLDFGIFPEDHLIYVDNIMWLWIAEGF…	GCA_002271895.2_ASM227189v2_protein	Capsicum chinense cv. PI159236	Habanero-type pepper	Capsicum	chinense
PHU18227.1	CHAIN	chain	1	1278	(CC)(NBARC)(LRR)	NLR	CC-NLR	CNL	MEREKENEGKREDREANSSSVSSAVLHEDIVNLLDFIERLKNEEDQIVLVTDQIEKLKLELTFLSACLQLCYYISVGSNAEMSCISYEVHDLVQSLFHQSGDAMLVKLKDHVVPCLLENIRSCKISDHHSESSATMTEDQLVELLDALLVNLHYLPEVRAELLLPSRTQYELLQNVFGNLRGFHGLIVNGCIERKTIECFLPQFQLMAERVGHFCFSLLSYQLDKTDEKDEDETDEDEDETDEDEDETDEDEDEVSQVNSMLVHLLLKIIPVSLEVMHICSTILEASKSAELGCFSKKLLEASPDILREHLIHLQQHMVNAIPRSTSAFNIHVMIEFLLLLFTDMPKDFIHYEKLFVLLARVGAIIREVSILIHNLEENTKDEENMNKISCASQELLEN…	GCA_002271895.2_ASM227189v2_protein	Capsicum chinense cv. PI159236	Habanero-type pepper	Capsicum	chinense
PHU18406.1	CHAIN	chain	1	1258	(CC)(NBARC)(LRR)	NLR	CC-NLR	CNL	MGRGRENKGKTHKLSKVSSALLREDIVNLLDFIERLKNEEDQIVPDTDQIEMLKLELTFLSACLQLCYYISDGSNAEMSCISYEVHDLVQSLFHQSGDDMLVKLTDHVVPCLLENIKSSVISDDHSESSATMTEAQLVELLDALLVNLHYLPKVRAKLILPSMTQYEVLQNVFGKLRDFLGLKVNGCIEHKAIEYVLPLFQLMAERVRHFCFVLLSYQLDKSDETDKKHEYEVSQVNFMIIHLLLKTIPVSLEVMHICCTILEASKSAEVGCYIKKLLEASADIHREHLIHLQQHMVNAIPRSTSASNIHVAIEFLLLFLTDMPKDFIQYEKLFVLLAHVGALIREVSILIRNLEENSTDEENVNKKCCASQDLLENIELLKDDLRHVFLKAPADSSQL…	GCA_002271895.2_ASM227189v2_protein	Capsicum chinense cv. PI159236	Habanero-type pepper	Capsicum	chinense
PHU18407.1	CHAIN	chain	1	1217	(CC)(NBARC)(LRR)	NLR	CC-NLR	CNL	MESGKENEGERKEAEANSSSVSSDVLREDIVNLQDFIEILKNEEDQTVLDTDQIEKLKLELTVLSASLQLCYYISDGSNTGMSCISYEVHDLVQSLFHQNGNDILVKLKDHVVPRLLENIKSSKISDHYSKSSPTMTVDQLVELLDALLVNLQYLPKVRAELLLPSRTQYELLQNVFGNLRDFHDLIVNGCIERKTIECVLPQFQLMTDRVGHFCFVLLSYQLDKTDEKDEEDEENEEDEVYSMLVHLLLKIIPVSLEVMHICSTNLKASKSAEVGRFIKQLLKSSPDIIREYLIHLQQHMVFILVRNLEENSRNEENMKETSGASLNLLKDIDVLKEDLKNVFLESPADSSQLCFPMSDGLLYMTLLLRNLNDLLNSNAYSVALIKEEIGWVKEDLEH…	GCA_002271895.2_ASM227189v2_protein	Capsicum chinense cv. PI159236	Habanero-type pepper	Capsicum	chinense
PHU18411.1	CHAIN	chain	1	1255	(CC)(NBARC)(LRR)	NLR	CC-NLR	CNL	MERGKEKEANNSSVSFAVIHKDIVKLLDFIEKLNDGCIQIPVLNMDQIEELTSELTFVSAFFHQYYYFDSEGCNAESISCISIAIHDLVQSIFRRSGVHMLIKLKHHNVLQLLENIKSYISSHRYAESSHMTMTEDRLVELLDVIVMYLRYLPKCCSKLFLSSMTQYELLENVCGNVRDFHGLKINGCVEYETIEYVLPQLQLMAQRVVNFCLTLLDYRLKERDELDISQFNSKLANLLVEIIPVELEVMHICSTNLIASKSAEVGCFIKKLQEASPGILRESLVHLQQHMVNAITPSTSLGNIHVMIEFLLIILTDVPKDVIRHDKLFVLLARVGALIREVAILVRNLEENSMDEDNVHETSSASQNFLENIELLKEDLQHVFLKAAANSSQLCFPMS…	GCA_002271895.2_ASM227189v2_protein	Capsicum chinense cv. PI159236	Habanero-type pepper	Capsicum	chinense
PHU18412.1	CHAIN	chain	1	1030	(CC)(NBARC)(LRR)	NLR	CC-NLR	CNL	MASVDPTIYATVAAASTAKLAWDSLHLAYANKSQSSRDYQRIPSQLPITSIKCALSAMSLPLAGATVTSDELVVKILSGLGPQLEEPALKRENNLGGNVIPIIPVSLEVMDICSTILKASKSAEVGCYIKKLLEASADIHREHLIHLQQHMVNAIPRSTSASNIHVAIEFLLLFLTDMPKDFIQYEKLFVLLAHVGALIREVSILIRNLEENSTDEENVNKKCCASQDFLENIELLKDDLRHVFLKAPADSSQLCFPMSDGPLFMTLLLRNLNDFLKSNAYSVSLIREEINVAYEAEHAINSILTRDRGLLQLIFLLPETVGKIKLVKKEVQEKISKTASIIFAHSPNKPVENKSSTTSKIIVGFEEETEWIIRKLTGGPSEVDVISIVGLPGLGKTTL…	GCA_002271895.2_ASM227189v2_protein	Capsicum chinense cv. PI159236	Habanero-type pepper	Capsicum	chinense
PHU18764.1	CHAIN	chain	1	1020	(CC)(NBARC)(LRR)	NLR	CC-NLR	CNL	MLVHLLLKIIPVSLEVIHICSTNLKASKSAEVGRFIKQLLEASPDIFREYLIHLQQHMVNTITPSTPARNIHVMIEFLLIILTDASKDVIRHDKLFVFLERVGELSKDVFVLVRNLEENMKETSRASLNLLANIEILKEDLKNVFLEAPADSSELCFPMNDGPLFMTLLLRNLNDLLNSNAYSVVLIKEEISWVKEDLEHIRSFFGNMEQELHRDLWTRVLDVAYEADHAINSILARDHGILQLIFLLPNIVAKIKLVKKEVQEKISKNTSINFANSPNKPVENKLSISSKIIVGFEEEIEWIIRKLTSGTSEVDVISIVGMPGLGKTTLVYRVYNDNSVVGHFNVRAWCTVDQERNQKKLLQKIFNQVIVLKERDSEDDIDDDVADKLRKYLFGKRYL…	GCA_002271895.2_ASM227189v2_protein	Capsicum chinense cv. PI159236	Habanero-type pepper	Capsicum	chinense
PHU20215.1	CHAIN	chain	1	552	(CC)(NBARC)	NLR	CC-NLR	CN	MAYASVASLMRTIESLLTSNSPMQYLRDHREFCSLHEKVSSLEVFLKNFEKNNVTGEMTDLEVQIREVANSVEQTIQLRVTEVVWANDENLRDKAHERLLDSLQQVAEDIDHIWKESTKIQDKGKQVSKESLVQCLSRTNDIPNVKNNMVGRHDQRKRLVDLTRSYSGEPKVIPIVGMGGIGKTTLVKEVYNDACIRSHFDVCAWATVSQQHNVKEILLSLLRSTKCDTFDIDDEAELADMLQKSLKGKRYLIVMDDIWSKEVWDDIRQCFPSQNNGSQILLTTRDNEVACCADTENLSLQMGFMDQDESWNLFKSTAFTNESLSSEFETIGKQIAKKCHGLPLTVVVVAGLLKSKRTIEDWENVAKDVNSFVTNDPDDQCSHVLGLSYNHLTSDLKTC…	GCA_002271895.2_ASM227189v2_protein	Capsicum chinense cv. PI159236	Habanero-type pepper	Capsicum	chinense
PHU20679.1	CHAIN	chain	1	841	(CC)(NBARC)(LRR)	NLR	CC-NLR	CNL	MQAFLKDAEKKQAEDHLVQQWVFEVTSVANEAVAILEAYSLDAAKDGDHAAGFVDRLKACACICQKETKFHNIGKDIQSLKERVMDISRKRDTYGIIHINNNAGEGSNDPSTLARTLRRAVSYADEDQLFVGFQEVFQRLLDELLKEESRRNVLSIYGMGGLGKTTLARNLYNSPHVLSSFQIRAWICVSQQYSTADLLRGMIKSIQGCSEEMLKLLKEMSERDLETHLRNLLQERKYLVVVDDVWHREAWDSLKRAFPDNNNGSRVILTTRKEDVAERVDDKGFSHKLRFLNKEESWNLLCKKLRPENKMVGADLFSPSMESLAKDMVEKCRGLPLAIVVLGGLLSYRKGVDEWQKVKTHLWQHMKNDSIEITHILSLSYNDLSFELKQCFLYLGIFR…	GCA_002271895.2_ASM227189v2_protein	Capsicum chinense cv. PI159236	Habanero-type pepper	Capsicum	chinense
PHU21160.1	CHAIN	chain	1	868	(CC)(NBARC)	NLR	CC-NLR	CN	MSENDIDYVLDHLRRIKSEGDVNSFKIDQIETLEMELRFLRSSLKYNHVLLPDVSVKITKKAKLIVEMLQSVFGGNNLLNVESPVSHLLEFIQDNTSSRFNYVLDDCFLLEYMDYLDKNLYDALRYIVKSDPLLIKEIKILQKKMRFLRYLYGTKMTGYVDDEKLKGLRTRIQFMAENVGHFYLDVWIAEDGEDADSKEDNDNTFTIESKPPYLLFQVVLVELEMKNIFLNELKASKFTQSRTFKDRKLPKGFSDYLRHLLLYLRNKKLKNFPVSVTTRDIIVVAIEFLLVIIGNVPNHFINGKRLNEVLENVGVIVGDILCTIQMFLVGSTIEEDTNKIDISMIRILEKIEDLKAQVGTCYKSFKFIPSHKVPIVGGLSFLDSLLRKFNEMLKSESGL…	GCA_002271895.2_ASM227189v2_protein	Capsicum chinense cv. PI159236	Habanero-type pepper	Capsicum	chinense
PHU21186.1	CHAIN	chain	1	1317	(CC)(NBARC)(LRR)	NLR	CC-NLR	CNL	MHQHDIDHHMLFGLSSIKIGVGWAGFNNYPIMKREMRLRFLRTFIKYHHVLSPDFLVKITKKLQKWIAEMHEFSIILGDHKTMLEVERLVSQLPNFIESNTSSMCSFELNDSNQSECMDGLGKNLNNVLMCLEVDWSDPDSTNEQILQYSRAIKQVKIIQKKIRFLRYLYATEINGYVDHEKLEGLGTRIQFMANDVIQFCRASVKYVVFKYNGDEDEDDDDDDNEDYNGEDEDEDDDENSEDENEDDDDNNEDEDEDESEDEDDILNKPPYLLCLIALVELEMKKIFLGELKASKFTRSRTFKDKKLPKGFPHHLQCLLMYLRNKKLKSFPNHVSSRNIDVATEFLLFFLGNVPNHDINGKWLNEVLEEVGAIVGDILYAIQKLLPSSITKDDTKEIN…	GCA_002271895.2_ASM227189v2_protein	Capsicum chinense cv. PI159236	Habanero-type pepper	Capsicum	chinense
PHU21216.1	CHAIN	chain	1	1100	(CC)(NBARC)(LRR)	NLR	CC-NLR	CNL	MAEILFDLAAEILKSLGSLAAEEVGSIYGLADELDKLSDTVSSIQAVLIDAEEQQGSSNLVKDWIKRLKKVFFEADDLLDDVAIEVKHRKLFNKVGIFFSKSNPIIYNYKISHRLKSIRRDLKLIANDKASLNLVERRQQPLLPEPYSVQLNLDRETYSFVPEGEVIGRSDDKKKIVDFLLDSKVEENVVVISIVGLGGLGKTTLAQCVYNDEMIKKNFDKALWVCVSDVFKVKMVAEKIVESGGGEKANYLQLNAVQNDLREMLDGKKYLLVLDDVWNEDHLKWLNLKNMLIGGAKGSKILVTTRSDMVVEVSGSVHKHKLGVLSEEEAWTLFEKIVFECNKEHENSNLVKIGKEIVRKCGGVPLAIRTVGSLLRLKRTEDEWMYFKNQDLSSITRGG…	GCA_002271895.2_ASM227189v2_protein	Capsicum chinense cv. PI159236	Habanero-type pepper	Capsicum	chinense
PHU21239.1	CHAIN	chain	1	915	(CC)(NBARC)(LRR)	NLR	CC-NLR	CNL	MADVALQFAVEILVPIIKEAWKYIDSGKEDSANELLGELNRLKAFLQDAAKYRQSNSEQWKNFVKEVQVMVYEAEGLIDKLMVEMKLHQKKNKFEQIVDIKYHKTLKDLVEDIKAILGKVKTIREANLQAFQAKPILDYQPEIVAPGTQDTLLEENKVVGFDEEAKVVIKRLVKGTKDLDVIPVVGLPGLGKTTLAIKISKDPQVSYDFFLTIWVNVGPQSKLKGVFLSILKAFKKQTTEYQDMDVKELPKIICEFIDKGGKCLIVLDDVWTTDVVDAVMNVFPEKSKGHRIMITTRDGRIGRYANANPHMLKFLKMEESFQLLVNRVFGSNIRRCPVELIEHGESIAKQCFGVPLAVVVIAGALRGRTSKSDWKMVEDNVKHLINKDDDPKSCLKFVE…	GCA_002271895.2_ASM227189v2_protein	Capsicum chinense cv. PI159236	Habanero-type pepper	Capsicum	chinense
PHU21240.1	CHAIN	chain	1	1259	(CC)(NBARC)(LRR)	NLR	CC-NLR	CNL	MQPLTLKANGNRHRPAMTGSELGDTKKAKEDRSTALHAPKLNFQLYLQKMVQNDIDDALDQLGMIKSGGDLSSVELDEIEDLELELRFLRTFIKYKNVLLPDSLVKITEKAQRIVKEIDFGIIPDELISQLQEFVEGNTSSMCNFELDDSDLTKYMDYLDENLNDSLRLLFGEPDPDMAKEVKILKKQLPYIQKRMRFLRYLYGTEINGCVGHEKLKGLRTQIQLMAENVGHFYLSLFGDEDHTLVSSCLCLIVLVELEMKKIFHGELKASKFTQSKTFREKKLPKGFSHHLNSLLVNLRNNKLKNVASARNINVAIEFLLVFLSDVPNHVINGKRLNEVLVKIGVVVGDMLCVIKEDASKTDAAMIQILDKVEDLKVEVEERYKSLKYSPSNEFPTVG…	GCA_002271895.2_ASM227189v2_protein	Capsicum chinense cv. PI159236	Habanero-type pepper	Capsicum	chinense
PHU21241.1	CHAIN	chain	1	1415	(CC)(NBARC)(LRR)	NLR	CC-NLR	CNL	MVQNEIDDALDQLGMIKSGGDLSSIEVDQIEKLELRLRFLRTFIKYKYVLLPDSLVKITRTAQQTVEKLDFGKIPDECRTNIKTESLVSQLQEFVEDNTSSMCNFEMDNSDPTKYMDYLDKNLNDLLRLLLRVPDPDMTKEVKILKNKLTYIQKRMRFIRYLYGTEINGCVSHEKLKGLRTQIQLMAETVGHFYLSLCYDEDHTLVSSCLCQIVLVDLEMKKIFRGELKASKFTQSKTFREKKLPKGFSHHLNSLLVYLRNKKLKNFVSAQEIDVAIEFLLVSLSDVPNHVINGKRLNEVLEKIGVVVGDILCVIKEDANKIDDAMLQILEKIEDLKADVEERYKSLKYSPSDEFPTVGGLSFIHSFLRKLIDTLKSESSSDFMMKPCIGTLDEDLSYL…	GCA_002271895.2_ASM227189v2_protein	Capsicum chinense cv. PI159236	Habanero-type pepper	Capsicum	chinense
PHU21242.1	CHAIN	chain	1	831	(CC)(NBARC)	NLR	CC-NLR	CN	MSIQLLETDNPIVGELAGIFQLYLRKMVQNGIDDALDQLGMIKSGGDLSNVEFDQIEKLELELRFLRTFIKYKNVLLPDSLVKITRTAQRIVKNLDFSRIPDECRTNINAERLVSQLQEFVEGNTSSMCNFELDDSDPMKYMDYLDKNLNDSLRLLSGPPDPDMTKEVKILKKQLSYIQKRMRFLRYLYGTEINGCVGHEKLKGLRTQIQLMAENVGHFYLSLFGDEDHTLVSYCLCLIVLVKLEMKKIFRGELKASKFTQSKTFREKKLPKGFSHHLNSFLVFLRNKKLKNFASARNIDVVIEFLLVFLCDVPNHVIKGKRLNEVLAKIGVVVGDILSVIKEDANKIDDAMIQILEKIEDLKADAEENSDFMMKPYIGTLDEDLSYLTSFFRDVAKVH…	GCA_002271895.2_ASM227189v2_protein	Capsicum chinense cv. PI159236	Habanero-type pepper	Capsicum	chinense
PHU21565.1	CHAIN	chain	1	868	(CC)(NBARC)(LRR)	NLR	CC-NLR	CNL	MAEILLTAVINKAVDIAGNRLFQEGTHLYSLKDDIEWLQREMRSMRAYIDDAKEKATGGDSRVKNLIKHIQELAGDAEDLLDEFLPKIQQSNKCKGAICCCLKTVCIPSSASFANEFSMEIEKIKKRVVDIHRLRTTYNIVDTSNNNNDCIPLDRRRLFLYADETEVIGLDDNFNMLQAKLLDPDLPYGVVSIVGMPGLGKTTLAKKLYRHVRDQFECSGLVYVSQQPREREILLDISKQVGMTEEERKDNLEDNLKSLLKAKRYVILLDDIWDFEIWDYLKLYLPQCDSKIGSRIILTSRNINVGRYIGGDTSLHVLQPLDSKNSLELFTNKIFHFDNYDWANASPNLVNIGRSIVGRCGGIPLAIVVTAGMLRARERTEHAWSRVLESMGHTIHDEC…	GCA_002271895.2_ASM227189v2_protein	Capsicum chinense cv. PI159236	Habanero-type pepper	Capsicum	chinense
PHU21576.1	CHAIN	chain	1	1192	(CC)(NBARC)(LRR)	NLR	CC-NLR	CNL	MHQHDIDHHMLFGLSSIKIGVGWAGFNNYPIMKREMRLRFLRTFIKYHHVLSPDFLVKITKKLQKWIAEMHEFSIILGDHKTMLEVERLVSQLPNFIESNTTSSMCSFELNDSNQSECMDDLGKNLNNVLMCLEVDWSDPDSTNEQILQYSRAIKQVKIIQKKIRFLRYLYATEINGYVDHEKLEGLGTRIQFMANDVIQFCRASVKYVVFKYNGDEDEDDDDDDNEDYNGEDEDEDDDENSEDENEDDDDNNEDEDEDESEDEDDILNKPPYLLCLIALVELEMKKIFLGELKASKFTRSRTFKDKKLPKGFPHHLQCLLMYLRNKKLKSFPSHVSSRNIDVATEFLLFFLGNVPNPDINGKWLNEVLEEVGAIVGDILYAIQKLLPSSITNDDTKEI…	GCA_002271895.2_ASM227189v2_protein	Capsicum chinense cv. PI159236	Habanero-type pepper	Capsicum	chinense
PHU25939.1	CHAIN	chain	1	889	(CC)(NBARC)(LRR)	NLR	CC-NLR	CNL	MAEIALTAVINKAIDISSNALFNELSSASSLKENISWIETEMRRMRSYLADAEAKQISSHGVANLINDIQQLAQDVENVLDTYLCEIAYHHEGEWRRQCLKEAARIFSCYGHTAHKLVAWVEEIKRKVADIDRARVTYNITDSSSNNKDEIFCTSDQRRSFLHVDESEIIGLEEDCKELEMKLLDDNLDFEVISIIGMGGLGKTTLAKRVYRRVKCHFDCSALVYVFQEPRSKDLLLEVAKQVGLGEDKMEQNLETNLYNFLKEKRYVIFLDDVWSTETWEALSSSFPIFASSTNGSRIIITSRKNDIGRYIGGESSIYNLQPLKPEDSWKLFVKVLLRASKDNKSGIPSDLVGIGKKLIEKCGGVPLAIVLTASLLRAKEKSEHDWNRVLKNTHQGHE…	GCA_002271895.2_ASM227189v2_protein	Capsicum chinense cv. PI159236	Habanero-type pepper	Capsicum	chinense
PHU25982.1	CHAIN	chain	1	946	(CC)(NBARC)(LRR)	NLR	CC-NLR	CNL	MAEAAVSYVAERLIDLFQRKIVFLKNVQQGVEGVRNELIRMKCFLKDADMKQEEDEAATIRNWVSEIRAVAYHAEDVIEIFIHQVESQQRQSLFVKCAFYPKKLYCLYKVGKEIESIQTRILEISNSRERYGIRNIQGLGEDEGSSTTREKMCELRRSSPLVANKDVVGLEKHVNSVVSILLKEDKSLRVASIVGMGGIGKTTLAKEVYNKTQIRNKFETRAWLYVSQDYRPMKIIKELILQVANPEEDKVKIVDTMDKLSQAGLEEMLQRRLEDTCYLIVLDDIWTTEAWNLIVRSFPDNDTSSRLLLTSRRKEVALHADALIIPYKLEVLNEQESWELFLKKAFPKDRECPQDLVDVGKDILEKCDGLPLAINVIGGLLAGKKQRSEWQRVQRNLSS…	GCA_002271895.2_ASM227189v2_protein	Capsicum chinense cv. PI159236	Habanero-type pepper	Capsicum	chinense
PHU25984.1	CHAIN	chain	1	940	(CC)(NBARC)(LRR)	NLR	CC-NLR	CNL	MAEAAVSYVAERLIDLFQRKIVFLKNVQQGVEGVRNELIRMKCFLKDADMKQEEDEAATIRNWVSEIRAVAYHAEDVIEIFIHQVESQQRQSFFVKCAFYPKKLYCLYEVGKEIESIQARILEISNSRERYGIRNIQGHGEGEGSSTTREKMRELRRSSPFVANEDVVGLEKHVNSVVSILLKEDKRLCVASIVGMGGIGKTTLAKEVYNQSQIRNKFDTRAWLYVSQEYKPMKIIKELILQLAKPEEDKAMIVDRMDQLPQAGLEVMLQRRLEDTCYLIVLDDIWTTEAWDLIVRSLPDNDKSSRLLLTSRRMEVALHADAHTPPYKLEVLSEEESWELFLKKAFSENLECPQDLVDVGKAILQKCDGLPLAITVMGGLLAGKKKQKSEWQRVQRNLS…	GCA_002271895.2_ASM227189v2_protein	Capsicum chinense cv. PI159236	Habanero-type pepper	Capsicum	chinense
PHU25985.1	CHAIN	chain	1	628	(CC)(NBARC)(LRR)	NLR	CC-NLR	CNL	MAEAAVSYVAEWLIDLFQRKIVFLRNVQQGVEGVRNELIRMKCFLKDADMKQEEDEAATIRNWISEIRAVAYHAEDVIEIFIHQVESQQRQSFFIKCVSYPKKLYCLYKVGKKLELIQTRILEISDSRERYGIRPIQGLGDGEGSSTSRERMHELRRSLPLVANTDAVGLEKHVSSVMSILLKEDKRLRVASIVGMGGVGKTNLAKEVYKQTQIRNKFDTRAWLYVSQDYKPMKIIKELILQLANPEEDKVKIVDTMDKLSVAGLEETTFLLHQRSFPDNDKSSRLLLTSRRMEVALHADAHTTPYKLEVLSEEESWELFLKKAFSENRECPQDLVDVGKAILQKCDGLPLAITVMGGLLAGKKKRKSEWQRVQRNLSSYLVKTHGVSTILALSYRDLP…	GCA_002271895.2_ASM227189v2_protein	Capsicum chinense cv. PI159236	Habanero-type pepper	Capsicum	chinense
PHU27071.1	CHAIN	chain	1	848	(CC)(NBARC)(LRR)	NLR	CC-NLR	CNL	MVDAVVTVFLEKLLKVLTEESRFLSQYRQQFEKLKNELLFMQSFLKDAERLKRKHVTLKAVMSCLRDLIFEAEEILEDCQNQSADSDGATSFSTRFHPKRLSLRRQTGKRLAEINDKISEIKQNISTYLGVPLMNEGNMEAHDNLMTRWTSSLYDHTQVVGLEGDTQKIKNWLFEASDGLLAIAFVGMGGLGKTTLAQKVFNERSVENHFERRIWVSVSQTFTEEQVMRSILRSLGDACVGDDQSELLRKINQYLLGKRFLIVMDDVWSLDNAWWQKIYSGLPKGNGSSVIVTTRNELVARKMGVTEARTHWPKFLNEDYSWLLFRKIAFAATAGECNSPELENVGKELVEKCKGLPLAIKAVGGVMLCKPPYYHEWRCIANHFRDELKENDDSLMASL…	GCA_002271895.2_ASM227189v2_protein	Capsicum chinense cv. PI159236	Habanero-type pepper	Capsicum	chinense
PHU27292.1	CHAIN	chain	1	1244	(CC)(NBARC)(LRR)	NLR	CC-NLR	CNL	MENEGKREKGEAHNCMVSFSALRMDVVNILDFMEMLKTEEEDQNVVDMANKIEKAMKMVLAFICTYVQLSYCDFEQFEDKMTFKRQEVEDMLRPILNDVDNNIGCKYNMHHVLHSFTHNMNDCISSNHHPKSSATMTEEQLNFLLLNLHHLSKILSEYIFPLDIKFEILQNACVNIRNFHGLIMNGYVEHEIVEYVLPQLQPMAESVGRFLWNGYIDENSLHFKLPHLFLKIIPIELEVMHIYFTNLKGSTSEEVGRVINQLLETFPDILREYLIHLQEHMVTVVTPRASGARNIHVMMEFLLIILTDMPTDFIHHDKFFDLLARVGAHTREVSNLVWDLSRNEASTNGTNRATLDLLDNIELLKEDLKHDYLKAAESSQCCFPLSDGLLFMHLLHRHL…	GCA_002271895.2_ASM227189v2_protein	Capsicum chinense cv. PI159236	Habanero-type pepper	Capsicum	chinense
PHU28806.1	CHAIN	chain	1	988	(CC)(NBARC)(LRR)	NLR	CC-NLR	CNL	MAEAFLQVVLENLTTFLKGKLVLIFGFQKEFEKLSSIFFTIQAVLEDAEEKQLKGSAIQNWLHKLNAAAYQVDDILDECKYEATKFEHSRLGSYHPGIISFRHKIGKRMKEIMEKLDSIAEERSKFHLHEKTTDKQASSTRETGFVLTEPEVYGRDKEEDEIVKILINNVNVAQELPVFPIVGMGGLGKTTLAQMIFNDERVTNHFNPKIWVCVSDDFDEKRLIKTIVGNIERSSLDVGDLASSQKKLQELLNGKRYLLVLDDVWNDDPEKWAKIRAVLKTGARGASVLATTRLEKVGSIMGTLQPYHLSNLSQHDGLLLFMQCAFGQQRGANPNLVAIGKEIVKKCGGVPLAAKTLGGLLRFKRKESEWEHVRDNEIWSLPQDESSILPALRLSYHHL…	GCA_002271895.2_ASM227189v2_protein	Capsicum chinense cv. PI159236	Habanero-type pepper	Capsicum	chinense
PHU28840.1	CHAIN	chain	1	957	(CC)(NBARC)(LRR)	NLR	CC-NLR	CNL	MAETLIQVVIDNITSFLEGELALLFGFENELERLSSRFSTIQAVLEDAQEKQLKDKAIKNWLQKLNAAAYKIDDMLDECKYEATKLKQSRLGRYHPGIITFRSEIGKRMKEMMEKLDAIAREKTDFHLQEKITERQIARRETGYVLTEPKVYGRDKDKDKMVKILTKDVSGLQELSVLPILGMGGIGKTTLAQMVFNDQRVTEHFNPKIWICVSEDFDEKRLIKAIVESIEGPLGDMDLAPLQKKLQELLNRERYFLVLDDVWNEDQQKWDNLRAALNVGANGASVLTTTRLEMVGSIMGTLRPYKLSNLSEDHCWSLFRQRAFGNQEEISPSLEAIGKKIVKKCGGVPLAAKTLGGLLRSKKEVRQWENVRDSEIWNLPQDENSILPALRLSCHHLPV…	GCA_002271895.2_ASM227189v2_protein	Capsicum chinense cv. PI159236	Habanero-type pepper	Capsicum	chinense
PHU28843.1	CHAIN	chain	1	882	(CC)(NBARC)(LRR)	NLR	CC-NLR	CNL	MAEAFVQILVDNISSFLQGELVLFFGFENELENLSSRFSTVQAVLEDAQEKQLKDKAIKNWLQKLNAAAYKIDDMLDECKYEAARFKQSRLGRCHPGIMTFCHKIGKRMKEMMEKLDAIAKERKDFHLHEKLIERQAARRETGSILIEPEVYGRKKEEDEIVKILINNVSNAQNFSVLPILGMGGLGKTTLAQRVFNDQRMIKHFHPKIWICVSEDFDEKRLIKAIIVESIEGRPLLGDMDLAPLQIKLQELLNRKRYFLVLDDVWNENPQKWDNLRAVLKVGESGASVLTTTRLEKVGLVIGTLQPYRLSNLSEEDCWSLLMQCAFGHQEEINPNLAAIGKEIVKKCGGVPLGAKTLGGLLRFKREEREWEHVRDSEIWNLPQDESTILPVLSLSYHH…	GCA_002271895.2_ASM227189v2_protein	Capsicum chinense cv. PI159236	Habanero-type pepper	Capsicum	chinense
PHU28844.1	CHAIN	chain	1	994	(CC)(NBARC)(LRR)	NLR	CC-NLR	CNL	MAEAFLQVLLNKLTFFIQGELGLVLGFEKEFKNFSSMFSMIQAVLEDAQEKQLKYRAIKNWLQKLNVAAYEVDDILDECKTEAARSKQAVLGRLHPRTITFRYKVGKRMKELMEKLDAIAEERRNFHLDERIVERQASRRETGFVLTELEVYGRDKEEDEIVKILINNVSDAQELLVLPILGIGGLGKTTLAQMVFNNQRVTEHFNLKIWVCVSDDFDEKRLIKAIVESVEGKSLGDMDLAPMQKKLQELLNGKRYFLVLDDVWNEDQEKWASLKAVLRVGASGSSILITTRLEKIGSIMGTLQLYELSNLSQEDCWLLFKQRAFGHQMETNPNLTAIGKEIVKKCGGVPLAAKTLGGLLRFKREESEWEHMRDSEIWNLPQDENSVLPALRLSYHHLP…	GCA_002271895.2_ASM227189v2_protein	Capsicum chinense cv. PI159236	Habanero-type pepper	Capsicum	chinense
PHU29543.1	CHAIN	chain	1	882	(CC)(NBARC)(LRR)	NLR	CC-NLR	CNL	MVDVAVSFLLENLTQLLRDNAELIVGVKGEAENLLEDLSEFNAFLKQAAIVRSENPVLKELVKSIRKVVNRAEDAIDKFVIEAKLHKDRGVTRLWENIGHYKKVKDVAEEIKGIRDRVREIRQNNAHGLQALQDHDDLVNRGGEERQPPVVEEDDVVGFDEEAQKVIDRLLEGSDDLEVVPVVGMPGLGKTTLANKIFKHPKIEYEFFTRLWLYVSQSYKVKELYLNIISKFTGKTKQYHDMSEKDLADVVRGILEEGGKYLIVLDDVWSREAWDRIKIAFPKNNKRNRVLLSTRHHTIAKYCNERPHNLKFLTDEESWILLEKKAFHKAKCPPELETHGQSIARKCKGLPLAIVVIAGALIGKGKTTMEWEQVDQSVGEHLISRDHANNCNKLVRMSY…	GCA_002271895.2_ASM227189v2_protein	Capsicum chinense cv. PI159236	Habanero-type pepper	Capsicum	chinense
PHU30146.1	CHAIN	chain	1	426	(CC)(NBARC)	NLR	CC-NLR	CN	MIAFLGVADAFEEGDAEVKVWVRQVRDIANDIEDVIDESMLLSYDHHFRGSCCFIENLVFSIRNIKSRYKLVFDIQAIKSRVYNIAVGHQRYRYKFYVPEQGSSSNQAYDTANDRRGDTLLLEEAELVRIGNPRQQLIGWLVEDDPRLKVVSLVGMGGSVSKSFKVEKVLKDMIRQLYDEVKHPAPEGLSTMSSNMLKAIAKTFLQSRMYVLVFDYIWTIQAWEVIRYALPVNNGSRVILTTRLMDVASFCSIESNGYVYESISRNILKKCGGLSLAIVAVSGVLATKNRNNIREWGMLNHSLGPKLETNDKFESMRIVLLLSFNDLPYYLKPCFLYLSLYPEDHLIERNTLIYRWIMEGFVKQKELRTVEDVADGYLNELINRSLIHTVQYNDDGSMK…	GCA_002271895.2_ASM227189v2_protein	Capsicum chinense cv. PI159236	Habanero-type pepper	Capsicum	chinense
PHU30304.1	CHAIN	chain	1	1356	(CC)(NBARC)(LRR)	NLR	CC-NLR	CNL	MAVAELFLSAFLTVLFEKLASGELLNFARKEGIHFQLKKWSRTLSKILAALADAEEKQISDRAVKLWLEDLRDLAYDLDDVLDDLSTEILWRKMMAEFNSKKSKVQKLLIPTCCTNLTPRTVKFNHSLESKLGEINSRLLEMSQQKSDLGLSENNGGRFKFNRMRERMPTTSLVDESRVYGREKDKQAILDLLLSNQGTCHLEVCIVPILGMGGVGKTTLAQLAYNDTQINDCFDLKIWVCVSEVFDVFGITKLIFESVAPESREINGLNMLQVSLKEKLSKNKFLLVLDDVWNENYEKWDLLLTPLRVGLPGSKIVVTTRNEGVASVMSSIPPYRLKELGSGDCLSLLCQHALGSTNFDAQPDLRMIGERLVRKCKGLPLAAKTLGGLLRTKSSPKEW…	GCA_002271895.2_ASM227189v2_protein	Capsicum chinense cv. PI159236	Habanero-type pepper	Capsicum	chinense
KAF3613433.1	CHAIN	chain	1	880	(CC)(NBARC)(LRR)	NLR	CC-NLR	CNL	MADCVVNFLVENLLQLLSDNVELIKGVDDDFKLLLEEVKRLKAFLDDAAKFHSDSSQWEQLVQDIQKMVFKAEDVIDKFLVQAKLHRNKNKVERFFDVSHLTTVRALAAEIKGIHEKVKKLREDNKDAFQPKPVLELPKKGVEPTQGPSLEDDEVVGFDEEANKVITRLFEGPAESLDIVPVVGMPGLGKTTLARKIYNDSKLSYEFFSIIWVYVGQSYKIKDIFLNILKFFTKRIEDHLNDDVDTLANLISDYMSKGGRCLIVLDDVWEATVIDHVKKVFPENKKGHRIMMTTRDGYLATYANPDPHNLKFLNPKESFELLVKRVFGKGSCPDDLVKLGEKIAGSCGGVPLAVVVIAGALRGRPNKSDWQRVQKNVAEHLYKNSQESCLKFVQMSYDR…	GCA_011745845.1_SNU_ECW_1.0_protein	Capsicum annuum cv. ECW	Hot pepper	Capsicum	annuum
KAF3613699.1	CHAIN	chain	1	880	(CC)(NBARC)(LRR)	NLR	CC-NLR	CNL	MADRVVNFFVENLLQLLSDNVELIKGVDDDFKLLLEEVKRLKAFLDDAAKFHSDSNQWEQLVQDIQRMVFKAEDVIDKFLVQAKLHRDKNKVGRFFDVSHLATVRALAAEIKAIHEKVKKLREDNKDAFQPKPVLELPKKGHELTQGPSLEDDEVVGFDEEANKVIKRLFEGPAESLDIVPVVGMPGLGKTTLARKIYNDSKLSYEFFSIIWVYIGQSYKIKDIFLNILKFFTKRIEDHLNDDVDTLANVISVYMSKGGRCFIVLDDVWEAIVIDYVKKVFPENKKGHRIMMTTRDVYLATYANPDPHDLKFLTPQESFELLVKRVFGNGSCPDELVGLGEKIAGSCDGVPLAVVVIAGALRGRPNKSDWQRVQKNVAQHLYKNSQESCLKFVQMSYDR…	GCA_011745845.1_SNU_ECW_1.0_protein	Capsicum annuum cv. ECW	Hot pepper	Capsicum	annuum
KAF3614627.1	CHAIN	chain	1	847	(CC)(NBARC)(LRR)	NLR	CC-NLR	CNL	MKGLVEKVDAQVHYVLGFEHEFEEMKSELVSLQSYLADVDRHKERYNTLEAASSTLRELIYKIDDLVIDCQNRVDYEKMKDSWLSSISLRGLYFRNQVGKKLVEINKEIANMRQTLNIIPSVIDLYKSEELGSSGSGKVRWTSDIIDESQTIGLDEDTRTLKKWILPCNGSLQLIGIVGMGGLGKTTLAQKIYNDREVCSRFNLKIWVCKSNFGELEIMKSILQQLKKDDHGSDRSVLLKGIHEALLNKKYLIVMDDVWSIEDGWWKHIFEGLPKTENQSSCIIVTSRNEEVVKRMGVEEEQIHRPKLLSDEEGWLLFSKVAFASSKGKCKDPELKRVGKGILKKCGGLPLAIKTIGGLLSSKSQLRSVWQDIGEDLPQVLVDESKSYDSLLATLQRSY…	GCA_011745845.1_SNU_ECW_1.0_protein	Capsicum annuum cv. ECW	Hot pepper	Capsicum	annuum
KAF3615884.1	CHAIN	chain	1	870	(CC)(NBARC)(LRR)	NLR	CC-NLR	CNL	MAEILLTAVISKSAEIAEYLLSQEGRCLYWLKEDIEWLQREARHIQAYLGDANEKVVGGDLRVKNLIKDIEELAGDMEDILDEFPRKIESRKSKGALGCLKELACIFCHIRVSKKFSMEIEKIKRRVNEINHVRTTFGITDTSNINNNQREYIPMDRGRLFLHADETEVIGLDDDFNMLQAKLLDQDLPYGVISIVGMPGMGKTTLAKKLCKHVYHHFECSAMVYVSQQPILGEIFLDIGKQVGLKEEERKDNLENNLRSFLKRKRYVILLDDIWSVEFWDDLKLILPKFDSKTRGKIIITTRNSNIGRYIGGNCSLHVLEPLDSEKSVALFTNRIFTSDNNYWENASSDLENIGKKIVERCDGIPLAIVLIAGMLRARERTEHAWNSVLETMGQNIQD…	GCA_011745845.1_SNU_ECW_1.0_protein	Capsicum annuum cv. ECW	Hot pepper	Capsicum	annuum
KAF3616735.1	CHAIN	chain	1	741	(CC)(NBARC)(LRR)	NLR	CC-NLR	CNL	MADAFVSFAVQKLGDFLIQEVNLRLGLREDVQWLRNELLFMQSFIKHAEENPSRDQRVQQWVFEINSVANDAVAILETYSFGASDVDGFASRLKACTCICTKETKFYKVGKEIQSLKQRIMDISRKRETYGITDINNAPTRPNNQSAMVRTLRRTTSYVDDQDRLFVGFREVVEILLAELLKEEPRRSVISIFGMGGLGKTTLARNLYTNPNIVSSFPTRAWICVSQEYNTMDLLRNIIKSIQRRTKENIDLLEKMTETDLESYLRDLLKEDKYLVVVDDVWRREAWESLKRAFPDSKSGSRVIITTRKEDVAERADNKGFVHKLRYLSQEESWDLFCKKLLDVQAMVSAMERLAKDMVDKCGGLPLAIVVLSGLLSHKKGLEEWKKVKTQLWQNIKDD…	GCA_011745845.1_SNU_ECW_1.0_protein	Capsicum annuum cv. ECW	Hot pepper	Capsicum	annuum
KAF3616913.1	CHAIN	chain	1	1261	(CC)(NBARC)(LRR)	NLR	CC-NLR	CNL	MEKQGEIEKVKANNFEVSFSALRKDFVNVLDFMARLTNEEGQNAVDIADQIEKLEVELSFICTYVQLSHCDLEEFEDVMSDSRRQVENLLRPIFDDVDSNVGCKNNMDHVLPSVMDNIDDCISSCHHSTSSATMTEEQLNFLLQNLHYLSMYFTEQIYPLETQYEILQNVSGNMKDFYGLIVNGCVKHEIVQYVLPQFQLMAERVGLFFWNSRTYGDSRLFKLAHLLMKIIPIELEVMHICYTNLKASPSEEVRCFIKQLLKISPDILREYLIHLQQHMVNVITATTPGARNIHVMIEFLLIILTDMPKDFIHHDKLFDLLARVGALIREVSTFIHDLEEKSRNEESSDEKSRTTLDLLKNIELLKGDLKYVYMKAPDSSQCCFPMNDGPLFMHLLLIH…	GCA_011745845.1_SNU_ECW_1.0_protein	Capsicum annuum cv. ECW	Hot pepper	Capsicum	annuum
KAF3617136.1	CHAIN	chain	1	901	(CC)(NBARC)(LRR)	NLR	CC-NLR	CNL	MAECAVNFLVHKLSAFLHGGLKFLENFREELVYIKEAFVKMKAFSRAADEKEEDDVELQLWIKQVQDLAHDVQDILEKHVVTCSNFQEKGSWSWRKHHHSLMSEKMVEAQNDNLSMLLEGVKARIIVISEGHKTFVQKYGVVKSGESSNEEVPLDDDADLVGIENRKSVLLDWLLSDDPRWKLCCVVGTRGIGKTTFVKKVCDDASVKKHFNSVVWIDVSRFTNVKELLMSMVTPDNEQSRRAIDAMDANMLAEFIQQVLESSRYFVVLDDVPDIGTWRAVKGAFPIGNCGSRVIIVSRFADTCHKICAGTGDHSHFYDMKPLSEEESWILFCTKAFSGSLHCPPSLVQISKGIIQKCNGLPMAILVIAGALATKGNRVDAWEMFYVSLVDKLQGSYSE…	GCA_011745845.1_SNU_ECW_1.0_protein	Capsicum annuum cv. ECW	Hot pepper	Capsicum	annuum
KAF3618115.1	CHAIN	chain	1	1249	(CC)(NBARC)(LRR)	NLR	CC-NLR	CNL	MENEGERRKNFAVSFSALRKDVLNVLDFMERLKNEEGQNAVGLADQIENLKLVLAIICTYVQLSYLNLKLFEDVMSNSRQWVDALLRPILDDVDSNVGCKYYMDHVLPSLMDNIDECISSCHHSTSSATMTDEQLDFLLLNVHNLSKYFAEQIFPLEAQYEILQNVCGNVRDFHGLIMNGCIEHENVQYVLPQFQLMVERVAIFIWHDRLDGDSRLYKLAHLHMKIIPIELEVMHICCTNLKASPSAEVGSFIKQLIETSPDILREYLVHLQEHMVTVVAASTSGARNIHVMIEFLLIILIDMPKDFIHHDKLFDLLTRVGALVREVSTLIHDLVDKSRNEERTDQTKCATRDLLENIELLKEDLKNDYLKAPDPCQWCFPTRDGPLFMHLLHRQLTDL…	GCA_011745845.1_SNU_ECW_1.0_protein	Capsicum annuum cv. ECW	Hot pepper	Capsicum	annuum
KAF3618117.1	CHAIN	chain	1	1459	(CC)(NBARC)(LRR)	NLR	CC-NLR	CNL	MERVKENEQVRKEEEANNSSVSFSALREDVINVLDFMERLKNEEDQKTVDVDLIEKLKLKLKFVCTYVQLSYSDLDQFEYIMTALRHEVKDLLRSLLDDVDTNIECKYNMNHALLSFSNNMEDCISSCHHSKSSATMTDEQLNFLLQNLHYLSMYLAEQIFPLVTQYEILQNLCGNVRDFHGLILNDYVECEIVAYVLPQLQHMAEKVGIFLWDDLTSKDSKVFKLAQLFMMITPIELEVMQICYTNLKATTSAEVGCFVKNLLEISPDILREYLVHLQEHIVNAITATTPGARNIQVMIEFLLIILMDMPKDIIHHDKLFDLLARVGELTREVSTLVRDLEEKSRNEESIDEKSPATRDLLEKIELLREDLKHVYLKAPDPCQCCLPMNDGPLFMHLL…	GCA_011745845.1_SNU_ECW_1.0_protein	Capsicum annuum cv. ECW	Hot pepper	Capsicum	annuum
KAF3620102.1	CHAIN	chain	1	913	(CC)(NBARC)(LRR)	NLR	CC-NLR	CNL	MTEIAVNSLLEKLLELGRENTELIVGVQDDVNDLVADLQILKAFLKDASKIDGDNQGWKQSLKEIRSVVYKADDSVDKFLVEAKEHQDTHPAAKWIDVPYWINVKNVAKEIQAIKNKVKDLQVKYKPLLETDTQLSTLSMTTPQPIQINLSDEDDVVGLEEEANTVIDRLIHGSEKLEVVPIVSIAGLGKSTLARKVYRDSRITFEFVSCIWVNVSRSYNKTKVLLNILKHLRKQLDMNKSDEQMIKEIRTFLGHGRRCLIVVDDVWSTDIIEFIKHVFPSNKKGHRIMMTSRFEEVGSCFNHDCHKLTFLTDEESWFLLNLKVFGKRYCPSELEETGRNIAKKCNGLPLSVLVTAGVLAGRTTKREWQLVYENMGDCLIYSNDPRTYVGLIKMSYDLL…	GCA_011745845.1_SNU_ECW_1.0_protein	Capsicum annuum cv. ECW	Hot pepper	Capsicum	annuum
KAF3621364.1	CHAIN	chain	1	1356	(CC)(NBARC)(LRR)	NLR	CC-NLR	CNL	MAVAELFLSAFLTVLFEKLASGELLNFARKEGIHFQLKKWSRTLSKILAALADAEEKQISDRAVKLWLEDLRDLAYDLDDVLDDLSTEILWRKMMAEFNSKKSKVQKLLIPTCCTNLTPRTVKFNHSLESKLGEINSRLLEMSQQKSDLGLSENNGGRFKFNRMRERMPTTSLVDESRVYGREKDKQAILDLLLSNQGTCHLEVCIVPILGMGGVGKTTLAQLAYNDTQINDCFDLKIWVCVSEVFDVFGITKLIFESVAPESREINGLNMLQVSLKEKLSKNKFLLVLDDVWNENYEKWDLLLSPLRVGLPGSKIVVTTRNEGVASVMSSIPPYRLKELGSGDCLSLLCQHALGSTNFDAQPDLRMIGERLVRKCKGLPLAAKTLGGLLRTKSSPKEW…	GCA_011745845.1_SNU_ECW_1.0_protein	Capsicum annuum cv. ECW	Hot pepper	Capsicum	annuum
KAF3621615.1	CHAIN	chain	1	945	(CC)(NBARC)(LRR)	NLR	CC-NLR	CNL	MHKTHSKEMAYAALSSLMHTLQKLLQPKSPLICGTSMQQQHAESVHQSVCALQVFLEDATNEVSDIENLKVLEKKIRDVVYKAEDKVDSSLSNIILADNDDDRDRACRLLNQELQVVEMAFDSLKKEVMVVEFNKHGGKSEELTTTSYSLVKNNTEETTFVGMKDDLDAIVNCLNAQMKELIVISVVGMGGIGKTTLARKVFDDSTIRCRFDKHAWVTISEQYNKRKMLLEVASSVGGIINQETSNDRLMEIVYRGLKGRKFLIVIDDIWSTEAWDQVRRIFPNDYNKSRIILTTRLKNVADYASSPDFPPHDVSFLSLDDSWKLFTGRLFRMDPCPLQLVKIGKHIIQQCQGLPLSIVVIAGLLGKIGLTRDNWKKIEENLNSFFGTVSEQCQAILSL…	GCA_011745845.1_SNU_ECW_1.0_protein	Capsicum annuum cv. ECW	Hot pepper	Capsicum	annuum
KAF3622107.1	CHAIN	chain	1	994	(CC)(NBARC)(LRR)	NLR	CC-NLR	CNL	MAEAFLQVLLNKLTFFIQGELGLVLGFEKEFKNLSSMFSMIQAVLEDAQEKQLKYRAIKNWLQKLNVAAYEVDDILDECKTEAARFKQAVLGRLHPLTITFRYKVGKRMKELMEKLDAIAEERRNFHLDERIVERQASRRETGFVLTELEVYGRDKEEDEIVKILINNVSDAQELLVLPILGIGGLGKTTLAQMVFNNQRVTEHFNLKIWVCVSDDFDEKRLIKAIVESVEGKSLGDMDLAPMQKKLQELLNGKRYFLVLDDVWNEDQEKWASLKAVLRVGASGSSILITTRLEKIGSIMGTLQLYQLSNLSQEDCWLLFKQRAFGHQMETNPNLTAIGKEIVKKCGGVPLAAKTLGGLLRFKREESEWEHMRDSEIWNLPQDENSVLPALRLSYHHLP…	GCA_011745845.1_SNU_ECW_1.0_protein	Capsicum annuum cv. ECW	Hot pepper	Capsicum	annuum
KAF3622354.1	CHAIN	chain	1	860	(CC)(NBARC)(LRR)	NLR	CC-NLR	CNL	MVDAIVSFAVQKLGNFLIEEANVRLSLKGNVFWLQSQLIKMLKFLKYAEDQQVKDPMVLQYVFDIRNIANEAVAILETYSMAGDQREDHGCASRLKSCTCKCRKETKLYNVGKEIESLRQRLEAIAHERDTYDIRSIKNAGEGPSNLPNNQSARDRKLRITDSFVDDQDLTFVGNQDAVERLLAELLKEEPRRSVISIYGMGGLGKTTLARNIYTSPKIVSTFETRAWIYVSQEYNTMDLLMDIIKSIRGCNKETIDLLERMTERDLRIHLRDQLKDCKYLLVIDDVWQREAWESLKRAFPDDKKGSRVIITTRKEDVSERADDKDFAHRLRFLSKAESWDLFCRKLLDIRTMAPAMKRLARDMVDKCGGLPLAIVVLSGLLSHKKDLEEWQQVKDHLW…	GCA_011745845.1_SNU_ECW_1.0_protein	Capsicum annuum cv. ECW	Hot pepper	Capsicum	annuum
KAF3622355.1	CHAIN	chain	1	853	(CC)(NBARC)(LRR)	NLR	CC-NLR	CNL	MADAFVSFAVQKLGDFLIQEVYLRTSLREDVQWLRNELLFMQYFIKDAEEKQIEDRRVQQWVFEINAVANDAVAIVETYNFEAGEGDGFASRLKACACIGWKENKFYKASKEIQSLKRRIMEISLKRHTYGIADSNNAGGGPSNRPTDQSAMLRTRRRTTSYMDDHIFVGFQDVVETLLAELLKAEPHRSVISICGMGGLGKTTLARNLYISPNIVSSFQIRAWVCVSQEYNTMDLHRKIIESIQGRTKENPDSVDKITESDLESHLVDLLKEHKYLVVVDDVWQIEAWESLKRAFPDSENGSRVIITTRNEEVAVRAVDRGFVHFLRFLRQEESWDLFCRKLLDVREMIPAMESLAKYMVDKCQGLPLAIVVLSGLLSHKRRLEEWKRVKAHLWQSFK…	GCA_011745845.1_SNU_ECW_1.0_protein	Capsicum annuum cv. ECW	Hot pepper	Capsicum	annuum
KAF3622968.1	CHAIN	chain	1	888	(CC)(NBARC)(LRR)	NLR	CC-NLR	CNL	MAYAAVTSLMNTMQQSMQVTGCNLQSFYKKLETVRAIMETPCYIAGDLEALTSLEDEITQLAYTTQDMVDSESRRVFTAKNAATQTTEFWDHHSLLKQAIRDIDSMRNKWMKMQNRYDNIQDWKAQNLTITSTSQHTLERENMMVGREIEFEMVQDQLARGASEVEVVSIVGMGGIGKTTLANKLFCDPFIVSRFDIRAKVTITQEYCTRNVLLDLLFSISGSGRTGGLCEQQDDGQLADQLQKLLKGRRYLIVIDDIWAKEAWDDIKLCFPDCNCRSRILMTTRNMEVAEYASSGKLPYQLLFLSSVESWNLLYEKVFVKECFSPEFENIGKQIALNCKGLPLTIVVISGLLQKIGKSLDKWKSVAENVGSVVSTDLDVQCMKVLALSYHHLPQHLRA…	GCA_011745845.1_SNU_ECW_1.0_protein	Capsicum annuum cv. ECW	Hot pepper	Capsicum	annuum
KAF3623065.1	CHAIN	chain	1	790	(CC)(NBARC)(LRR)	NLR	CC-NLR	CNL	MPTDFIHHDKLFDLLARVGALIREVSTLVRDVEEQSRNKESTNGTNRAALDLLKNIELLKEDLKYVYLKAPDSYQCCFPMNDGPLFMHLLLIHLNDLLDSNSYSIALIKEEIGVLKEDIEFISSSFVNIEQRLYKDLWARVLDVAYMAKDVIDSIIVRDNGLVHLIFSLPITMKKIRLIKEDVSRLLEKIPKNKSLIVVNSRKNPVERKSLTTRKIIVGFKEETNWLISKLTSGPKDLDVISITGMPGSGKTTLAYKVYNDISVCSRFDLRAWCTVDQEYDEKKLLVKIFNQVTGSDLNFSEDIDVADMLRRQLFGKRYLIVLDDVWDTTTWDDLTRPFPDVEKGSRIILTTRQKEVAFHGKGNTNPLNLRLLGPEECWELIEKRAFGKESCPDEPLDV…	GCA_011745845.1_SNU_ECW_1.0_protein	Capsicum annuum cv. ECW	Hot pepper	Capsicum	annuum
KAF3623295.1	CHAIN	chain	1	1456	(CC)(NBARC)(LRR)	NLR	CC-NLR	CNL	MKKQGEIKKGKANNFEVSFSALRKDVVNVQDFLEGLKNEEDQYVVEIAGQIEELKYHLAFICTYVQISHCDLEEFDDEMSESRQEVENLLKPILDDVDSNVGCKYNMDRVLPSLMDNIDECISSCHRSKSNATMTDEQLDFLLLNLHRLSKYLAEQIFPLETQHEILQTVSGNMKDFHGLIVNGCIEHEIVQYVLPQFQLMAERVSFFLWDYRLHWRSRLFKLAHLLMKIIPIELEVMHICYTNLKASPSAEVGRFINQLLETSPEVLREYLIHLQEHMITVTTPSTSGALNIHAMIEFLLIILTDMPKDFIHHGKLFDLLARVGELTKEVSTLVHDLEEKLSESTDETSCATLDLLKNIELLKDDLKHGYLKAPDTYQCCFPMNDGPLFMHLLLIHLN…	GCA_011745845.1_SNU_ECW_1.0_protein	Capsicum annuum cv. ECW	Hot pepper	Capsicum	annuum
KAF3623789.1	CHAIN	chain	1	689	(CC)(NBARC)(LRR)	NLR	CC-NLR	CNL	MTLLLRNLNDLLNSNAYSVDLIKEEIGWVKEDLEHIRLLFGNVEQELHRDLWTRVLDVPYEAEHAINSILARDRGLLQLIFLLPDIVEKVKLVKKEVQEIFKNTSIISANSPNKPVENKLSITGKIIVGFEEETEWIIRKLTSGPAELDVIPIVGMPGLGKTTLAYKVYNDKSVVCHFDVCAWCTVDQERNEKKLLQKIFNEVIGPKGRVNEDGIDNDVADKLRKWLFGKRYLIVLDDLWDTATWDELTRPFPTEFQKGSRVILTSRKKEVALHGKCHSDPLDLRLLRPEESWELLEKRVFGEEHCPDELKDVGEKIAQKCDGLPLDEEEVMKVIQLSYDHLSDHLKPCFLYLASYPKDKDIRISELKDLWSDEGLVEATDLSVEEVTEVYVDELISSS…	GCA_011745845.1_SNU_ECW_1.0_protein	Capsicum annuum cv. ECW	Hot pepper	Capsicum	annuum
KAF3623937.1	CHAIN	chain	1	904	(CC)(NBARC)(LRR)	NLR	CC-NLR	CNL	MAHASVASLTRTIESLLTSKSLMQSLTCDYRAEICDLHEKIGSLEVFLKNFEKNNVSGEMTDFEVEVKEVANIVEQTIQLRVTEIVLVNDEKTHERLSDTLQLLAEDMDRIWKESAKIQDKGKQVSEGSLVQDFSSPTNNILNVNNNMVGRDEQKEQLLENLTGNYSGEPKVIPIVGMGGIGKTTLVKEVYNHESILCRFDVCAWATVSQQPSIKEVLLSLLQSTIKMDDTVKTKGEAELVDMLQKSLKRKRCLIVLDDIWSCEVWDGVRRCFPTEDNAGSRIPLTTRNNEVACYVDTENLSLRMSFMDQDESWSLFKSAAFSSEALPYEFETVGKKIADECHGLPLTIVVVAGLLKSKSAIDDWESVAKGVKSFLTNDLDEQCSRVLGLSYNHLTSDL…	GCA_011745845.1_SNU_ECW_1.0_protein	Capsicum annuum cv. ECW	Hot pepper	Capsicum	annuum
KAF3624905.1	CHAIN	chain	1	1244	(CC)(NBARC)(LRR)	NLR	CC-NLR	CNL	MENEGKREKGKANNCMVSFSALRMDVVNILDFMEMLKTEEEDQNVVNMANKIEKAMKMVLAFICTYVQLSYCDFEQFEDKMTFKRQEVEDMLRPILNDVDNNIGCKYNMHHVLHSFTHNMNDCISSNHHSKSSATMTEEQLNFLLLNLHHLSKILSEYIFPLDIKFEILQNVCVNIRNFHGLIMNGYVEHEIVEYVLPQLQPMAESVGRFLWNGYIDENSLHFKLPHLFLKIIPIELEVMHIYFTNLKGSTSEEVGRVINQLLETFPDILREYLIHLQEHMVTVVTPRASGARNIHVMMEFLLIILTDMPTDFIHHDKFFDLLARVGAHTREVSNLVWDLSRNEASTNGTNRATLDLLDNIELLKEDLKHDYLKAAESSQCCFPLSDGLLFMHLLHRHL…	GCA_011745845.1_SNU_ECW_1.0_protein	Capsicum annuum cv. ECW	Hot pepper	Capsicum	annuum
KAF3625092.1	CHAIN	chain	1	1240	(CC)(NBARC)(LRR)	NLR	CC-NLR	CNL	MSDFSSSEKVSFSALRKDVVNILDIMERLKNEEDQKTVDMADQIEKLKFYLAFICTNLQLSYSVFEQFKVTTSASREVAENRFRPIWNDVHSNVRCKYNMHQVLLSLMDNIDDCISSCHYSITSAIMTEEQLDFLLLNLHHVYKFLAEIKFPLVTQYKILRDVCSDMKDFHGLIVNGCVEHKIVEYVLPQLQPMAERIGLFLLDVLINKDTGVLKLVHLLLKIIPIELEVMHICFTNLKASSSVEFVRFMKQLLNTTPDILREYLIHLQEHMVNVITSSTSGARNIHVMIEFLLIILTDFWLMLDFIHHDKLFYLLARVATLTREVSTLVHDLEENSRNEESINGTNHANLELLENIELLKKDLKKVYLKAPDSCQCYFPMNDGPLFMHLLHRHLNDLL…	GCA_011745845.1_SNU_ECW_1.0_protein	Capsicum annuum cv. ECW	Hot pepper	Capsicum	annuum
KAF3627371.1	CHAIN	chain	1	750	(CC)(NBARC)(LRR)	NLR	CC-NLR	CNL	MAYASIASLVRTMELLLMSDLPMLSLAFCHREEIVALHKKVSSIEAFLKNSEKQISSYGAMTDLEVRIKGFANAAEEKIEFGLREAMIAEDETQRGKAHEELRESLRQVAKDIDRVQEESKTIQDHKGRQVSTRSLARDMSSEKLPNLEASNNMVGSGKQKKRVLEEIRGGSSDEQKIFPIVGMGGIGKTALAKQVFNHPSIQSHFDIRAWATISKEYNVKEILLSLLQSIIKINDKVYCRSEAELADLLQKYLKRKRYLIVKDDIWNYKAWDETRQCFPIINNGSRILLTTRHTEVALYASSSNLLLKMNLMNSDESWYLFKSKAYANERFPFELKATGKEISKRCHGLPLTIVVVAGLLSKSKSTKEEWKNVAENIKSFLMKDPAEQCLCVVALSYN…	GCA_011745845.1_SNU_ECW_1.0_protein	Capsicum annuum cv. ECW	Hot pepper	Capsicum	annuum
KAF3628188.1	CHAIN	chain	1	1402	(CC)(NBARC)(LRR)	NLR	CC-NLR	CNL	MERVTEKEQLRKEEEANNSSMSFSALREDIINVLDFVERLKNEEDQKPVDVDLIEKLKSKLTFICTYVQLSYSDLDQFQDIMTGKRQEVENLLRTIFDDVDNTIRCKYNMHHVLPSLTKNMDNCISSDHCSKSNATIAEEQLNFLLLNLHHLSKYRAEKIFPLVNEYGILQNVCRNVRDFHGLIVKGCIKHEIIENILPRFQLMAESVGKFLWEDQIDQYSQLSELDEDDQTDGDSQPSDLDEDDRTDGDSQLSELDEDDQTDGNSQLSELSEDDQIDGDFQLLKLANLLIKIIPIELEVMHICFTNLKASPSAEVEGFIKQLLETSPDINREYLIHLQEHMVNVITPSTSGAQNIQVIMEFLLIILTDMPRDFIHHDKLFDLLARVGALTTEVSTLVR…	GCA_011745845.1_SNU_ECW_1.0_protein	Capsicum annuum cv. ECW	Hot pepper	Capsicum	annuum
KAF3628723.1	CHAIN	chain	1	814	(CC)(NBARC)(LRR)	NLR	CC-NLR	CNL	MQSFLKHAEEKQSGDQRVQQWVFEINSIANEVVAILETHSFVAREGDDDEFASHLKACACICRKETKFYKVTKEIQSLKQRIMDVSRKRETYGITDINNAGEGASNRSNDQSAIVRTLRRTASYVDEDHIFVGFQDVVQRLLAELLKVEPRRSIISIYGMGGLGKTTLARNLYTSPNIVSSFPTRAWICVSQEYKTMDLLRDIIKSIQGRTKENLDLLEKMTETDLEIYLRDLLKGLKYLVVVDDVWHREAWESLKRAFPDIKNGSRVIITTRKEDVAERADDKGFVHRLRFLSQEESWNLFLTKLLDVQVMVPEMERLARDMVDTCGGLPLAIVVLSGLLSHKRGLEEWQKVEDHIWKNIKDDSIEISYIISLSYNDLPTVLKQCFLYFGVFPEDRVI…	GCA_011745845.1_SNU_ECW_1.0_protein	Capsicum annuum cv. ECW	Hot pepper	Capsicum	annuum
KAF3628795.1	CHAIN	chain	1	737	(CC)(NBARC)(LRR)	NLR	CC-NLR	CNL	MLDFLRATAEYFLKVLEQARKIRPSTTEKIKSLEEKIRIAANKAKDAVDLKIFQIIKDTSLMKKSIRREDLLPVVEKMDITKREVMETLSEFSTSISDIVDDEIVEVSILPNLGSAIVWGLDDDVELIVERLRGQQSDLDIVTVSGMGGIGKTTLARRTHDHLSIRYHFDLRIWVTISQEYRRRNIFLDVLHCISKQANVSIGEDYDKKDDNELADLVRKNLMGRRYLVVVDDIWSTDVWDRIRRIFPECNNRSRILLTTRDTKVAMYADSNSPHHMTLLDLDNSWKFICDRVFGPEHDHPPELEEIGKEIAEKCQGLPLTISVIAGYLSKTARTLESWKYVTESLSEIVASHPDKCLGVLGLSYNHLPNHLKPCFLSMSSFPEDFQVETCQLIQLWIA…	GCA_011745845.1_SNU_ECW_1.0_protein	Capsicum annuum cv. ECW	Hot pepper	Capsicum	annuum
KAF3630470.1	CHAIN	chain	1	923	(CC)(NBARC)(LRR)	NLR	CC-NLR	CNL	MAYAALTSAVCSLDLFLKCDHPLLNNLRRKEEILSLCKRIIAFQEFLTDYEKIKHRHEGLKLLEGKINEKTYQVEDIVDSKLRKYFLAKNANCRRKAYSVLFRRLQVAVEEMEFIRKEAMKIKGDKISTLKFHSKVSPATLVRSPSGQQKPVGFQDELEKIIDRLRHGPRELDIISIVGMAGIGKTTLAKRAYNDPLVVNRFEVRAWTTVSQEYREKDILFDFFYQVVPPTNEMNQESYEQAAYQVYNGLMNHPPKEIYEGSEDEIADRLKKSLKRKRFLIVVDDMWSTAAWDNMSRLFPDDENGSRVILTSRLIDVATYANPDRQPHQLNFLNNDEGWELLCQKLFGKRGCPSELEEIGRSIAEKCQGLPLAIVVVAGHLSKMSKTPDCWNTVAESVG…	GCA_011745845.1_SNU_ECW_1.0_protein	Capsicum annuum cv. ECW	Hot pepper	Capsicum	annuum
KAF3630558.1	CHAIN	chain	1	609	(CC)(NBARC)(LRR)	NLR	CC-NLR	CNL	MAEAFIEVLLQNLSSFIQKELGLLYGIDEELRKLSSSLSTIKAVLQDADQEQLSEKAIRNWLQKLNSATYEVDDVLDECAVKAIGLKERARRIGCISMPSGFSLENVFFRHQIGKKVKNAIKKLDGIAEERIKFHFSEVTSKKRLSTTEEVRETGFVLTPAEVYGRDDDSRKIIEILTKHVDDTQELLVLPIVGMGGLGKTTVAQLIYNDVWVHEHFDLKIWVCVSHNFDEKRLIRAIVEAIVGKDISVSELASLQSQLITLLRGKRYLLILDDVWNEDQEKWDKLKALLTFGSTGTSVITTTRLEKVASIMGTVKPYCLSCLSEYDCWLLFKQRAFGLDRKESPNLVDIGKEIVRRCCGVPLAAKALGSLLRFKSDEKEWSFVRDSDIWNLPQDESSI…	GCA_011745845.1_SNU_ECW_1.0_protein	Capsicum annuum cv. ECW	Hot pepper	Capsicum	annuum
KAF3631805.1	CHAIN	chain	1	776	(CC)(NBARC)(LRR)	NLR	CC-NLR	CNL	MKIIPIELEVMQICYTNLKDSPSVEVGCFIKQLLETSPDILSEYMIHLQEHMVNVITSATPGARNIHVMIEFLLIVLTDMTKDFINHDILVDLMTRIGALIREVSTLIHDLEEKSRNEESTDETSLATPDLLKNIELLKEDLKNGYLKAPDSHQYCFPMNDGPLFMHLLCINLKDLLDSNAYSVALIKEEIGQVKEDLEFIRSSFVNIEQELKKDLWARVLDVAYEAKHVIDSIIVRDNGLLHLIFSLPITINKISLIKADVSNLLKIPTNKSLIVVNSPKNPVERKSLTTGKIIVGFEEETNWLISKLTSGLKDLDVISITGMAGSGKTTLAYKVYNDESVCSHFDLHAWCTIDQEYDEKKLLMKLFNQVTGSDLKFSEDIDVADKLRKQLYGKRYLI…	GCA_011745845.1_SNU_ECW_1.0_protein	Capsicum annuum cv. ECW	Hot pepper	Capsicum	annuum
KAF3631806.1	CHAIN	chain	1	1253	(CC)(NBARC)(LRR)	NLR	CC-NLR	CNL	MEKQGEIEKGKANNFEVSFSALRKDVVNVLDFMERLKNEEDQNVVDMADQIEKLKFELAFICTYVQLSYSDLKEFEDTTTGKRQEVENLLRPILNNVGKNVRCKYNMDHVLPSLMDNIDECISSCHRSKSSATMTDEQLNSLLLNLHRMSKYHAEKIFPLETQYEILQNVCGNVRDFHGLIVNGCIEHEIVQCVLPQFQLMAERVALFLWDDRLDGDYRLYKLAHLLMKIIPIELEVMRICCTKLKASPSIEVGCFIKQLLETSPDILREYLIHLQEHMVTVITASTSEAQNILVIMEFLMIILTDMPTDFIHHDKLFDLLERIGALIKEVSTLIHDLEEKSTNEESTDETSRATRDLLENIELLKDDLKHGYMKAPDSYQCYFPMNDGPLFMHMLRIH…	GCA_011745845.1_SNU_ECW_1.0_protein	Capsicum annuum cv. ECW	Hot pepper	Capsicum	annuum
KAF3632606.1	CHAIN	chain	1	888	(CC)(NBARC)(LRR)	NLR	CC-NLR	CNL	MTEVAVNSLLENLLELARENVDLIVGVQDDVKDLTAELQILKAFLQEVSKINRDTQSWKQTMKDIRNVVYKAEDSINKFLGRAKQHRDSNLAAKWMDVTYWTSVRNVAKEIKSIRIDLNDLQVKYTPLLEEATQLSTLSRTTPQPIQVNLSDEDEVVGFEEEAYTVIGKLIDGSNNLEVVPIVGMSGLGKSTLARKVYKDSRISFEFFSSIWVNVSRSYNKTEVLLSILKRLRKQLDDESDEQMVDEIRTRLGYGGKCLIVLDDVWSTDIIDVIIDVFPDNNKGHRIMLTTQLEEVASCFNRDFHKLTFLSEENSWRLFKLKIFRKECCPPELEEIGRNIAKKCSGLPLAVVVIAGVLLGRTTKRDWQFVYENMGAHLINRDQPNSCFRFIKMTYDLLS…	GCA_011745845.1_SNU_ECW_1.0_protein	Capsicum annuum cv. ECW	Hot pepper	Capsicum	annuum
KAF3632702.1	CHAIN	chain	1	941	(CC)(NBARC)(LRR)	NLR	CC-NLR	CNL	MAYAAITCLMRTIHQSMELTGYDLQPFYEKLESLRVILEKSCSITGNLEALTSLEAEIAEVAYTTEDMVDSESRHVFLAQVVEERSRAMWEIFFVLEQALECVDSTMKQSMATLASMKDLKSQTYTLSGIPEHDGEQPENIVVGHETEYKMILDQLVRGERELEVVSIVGMGGIGKTTLATKLYRDPCIMPHFDLLAKATVSQEYCARNVLLGLLSSSRDESYDQLADRLQKLLKGKRYLVVIDDIWTTGAWDDIKLCFPDCNKGSRILLTTRNVEVAEYASSGKPLYHMRLMNFDESWSLLYEKVFAKDSFPPQFEQLGKQIALKCGGLPLAIVVIAGLLSKLGKALSEWQSVAANIGSAVSTDVDIQCMRVLALSYHYLPHHLKPCFLYFAIFPEDE…	GCA_011745845.1_SNU_ECW_1.0_protein	Capsicum annuum cv. ECW	Hot pepper	Capsicum	annuum
KAF3632761.1	CHAIN	chain	1	882	(CC)(NBARC)(LRR)	NLR	CC-NLR	CNL	MVDVAVSFLLENLTQLLRDNAELIVGVKGEAENLLEDLSEFNAFLKQAAIVRSENPVLKELVKSIRKVVNRAEDAIDKFVIEAKLHKDRGVTRLWENIGHYKKVKDVAEEIKGIRDRVREIRQNNAHGLQALQDHDDLVNRGGEERQPPVVEEDDVVGFDEEAQKVIDRLLEGSDDLEVVPVVGMPGLGKTTLANKIFKHPKIEYEFFTRLWLYVSQSYKVKELYLNIISKFTGKTKQYHDMSEKDLADVVRGILEEGGKYLIVLDDVWSREAWDRIKIAFPKNNKRNRVLLSTRHHTIAKYCNERPHNLKFLTDEESWILLEKKAFHKAKCPPELETHGQSIARKCKGLPLAIVVIAGALIGKGKTTMEWEQVDQSVGEHLISRDHANNCNKLVRMSY…	GCA_011745845.1_SNU_ECW_1.0_protein	Capsicum annuum cv. ECW	Hot pepper	Capsicum	annuum
KAF3632838.1	CHAIN	chain	1	1300	(CC)(NBARC)(LRR)	NLR	CC-NLR	CNL	MEIGLAVGGAFLSSALNVLFDRLAPHGDLLNMFQKNKHDVRLLKKLKMTLVGLQAVLSDAENKQASNQHVSQWLNELRDAVDGAENLMEQVNYEALRLKVEGQLRDFEETSNQQVSDLNLSLSDDFFVNVKEKLEDTIETLEDLQKQIGLLGLKEHFASTKRETRRHSTSLVDESDVFGRQNEKKELIDRLLSEDASEKNLTVVPIVGMGGVGKTTLAKAVYNDEMVQSHFNLTAWFCVSEPYDAFRITKGLLQEIGSLQVDDNLNQLQVKLKESLKGKRFLIVLDDIWNENYNEWNDLWNVFVQGGIGSKIIVTTRKESVALMMGSEQISMDTLSIDDSWSLFKRHAFENMNPMGHPEIEEVGKQIAAKCKGLPLALKTLAGMLRSKSEVEGWRRILK…	GCA_011745845.1_SNU_ECW_1.0_protein	Capsicum annuum cv. ECW	Hot pepper	Capsicum	annuum
KAF3632844.1	CHAIN	chain	1	958	(CC)(NBARC)(LRR)	NLR	CC-NLR	CNL	MAFVDWRLNIKTTAVIAVYFDLLEMKHDLLQLEHTPLTKRIWTKHSKLSGTGKALQVSSQIETGNLLKLSMASPHGDLLKMFQKNKHDARLLKKLKTTLFGLRAVLSDAENKQASNRDVSRWLNELRDAVDGAENLMEEVNYEALRLKVEGRLRNLAETSNQQVSDLNLSLEDTIKEKLEDTIETLQDLQKQIGHLGLKEHFASTKRETRTPSTSVVEPDVFGGVGKTTLAKAAYNDEKVIDHFDLKGWFCVSEAYDALRIAKGLLQEIGSFDLNVDDNLNQLQVKLKEKLNGKRFLIVLDDVWNDNYREWDDLRNLFVQGATGSKIIVTTSKVNVAQMIGRGAINMGILSSEASWALFKRHSLENRDPPKEHPELEEVGKQIADKCKGLPLALKAIAG…	GCA_011745845.1_SNU_ECW_1.0_protein	Capsicum annuum cv. ECW	Hot pepper	Capsicum	annuum
KAF3632847.1	CHAIN	chain	1	1318	(CC)(NBARC)(LRR)(LRR)	NLR	CC-NLR	CNL	MEIGLAVGGAFLSSALNVLFDRLAPHGDLLNMFRKNKHDVRLLKKLKTTLVGLQAVLSDAENKQASNQYVNQWLNELRGAVDSAENLMEQVNYEALRLKVEGRHQNLAETSNQQVSDLSLSLSDDYFLDIKEKLEETIETLEDLQKQIGDLGLQKHLDLGKKLETRTPSTSLVDESKILGRMIEKERLIDRLLSSDSNGENLTIVPIVGMGGVGKTTLAKIVYNDKKVTGHFGLKAWFCVSEAYDAFRITKGLLQEIGSFDLKDDNNLNQLQVKLKESLKGKRFLVVLDDLWNDDSNEWDDLRNVFVEGAMGSKIIVTTRKESVALMMGSGEINVRTLSDEASWALFRRHSLENRDPPKEYPELEEVGKQIADKCKGLPLALKTLAGFLRSKSEVDEWT…	GCA_011745845.1_SNU_ECW_1.0_protein	Capsicum annuum cv. ECW	Hot pepper	Capsicum	annuum
KAF3632848.1	CHAIN	chain	1	1338	(CC)(NBARC)(LRR)	NLR	CC-NLR	CNL	MEIGLAVGGAFLSSALNVLFDRLAPHGDLLKMFRKNKHDARLLRRLKTTLVGLQAVLSDAENKQASNQYVSQWLNELRGAVDGAENLMEQVNYEALRLKVEGRHQNLAETSNQQVSDLKLNLSDDYFLNIKEKLEETIETLEDLQKQIGDLGLQKHLDLGKKLETRTPSTSLVDKSKILGRMIEKERLIDRLLSSDSNGENLTVVPIVGMGGVGKTTLAKIVYNDQKVKDHFGLKAWFCVSEAYDAFRITKGLLQEVGSFDLKDDNNLNQLQVKLKESLKGKRFLVVLDDVWNDDSNEWDDLRNLFVEGAMGSKIIVTTRKENVAGMMDSGAINVGTLSDEASWALFKQHSLKNRDPKEHPELEEVGKKIADKCKGLPLALKALAGILCRKSEVDEWRE…	GCA_011745845.1_SNU_ECW_1.0_protein	Capsicum annuum cv. ECW	Hot pepper	Capsicum	annuum
KAF3632849.1	CHAIN	chain	1	1035	(CC)(NBARC)(LRR)	NLR	CC-NLR	CNL	MDIGLAVGGAFLSSALNALFDRLAPHGDLLKMFQKHKYDVGLLEKLEAILLGLQIFLSDAENKQASDPLMGQWLNKLQSAVDSAENLMEEVNYEALRLQVEGHHQNLAETSNQQVFRLFSEALGGRRSSDDFFLNIKEKLEGTIKSLEELEKQIGRLGLQRYFGSGKKLETRTSTSVVESDVFGRQHEKKELIDRLTSKEASEKNLTVVPIVGMGGMGKTTLAKAAYSDEKVQSHFNLTAWFCVSEPYDACRITKGLLQDMGSFDLKDDNNLNRLQVKLKEKLNGKRFLIVLDDVWSDNYNEWDDLRNIFVHGDIGSKIIVTTRKESVALMIGSGAIYVGTLSDEDSWALFRRHSLENGDPMGHAELAEVGKQIAAKCKGLPLALKTLAGMLRSKSEIE…	GCA_011745845.1_SNU_ECW_1.0_protein	Capsicum annuum cv. ECW	Hot pepper	Capsicum	annuum
KAF3634241.1	CHAIN	chain	1	1484	(CC)(NBARC)(LRR)	NLR	CC-NLR	CNL	MERVKENEQVRKEEEANNSSASFSALREDVVNVLDFMERLKNEEDRKAVDVDLIEKLKLLLTFICTYVQLSYSDLDQFEDIMTDKRQEVENLLQTILDDVDNTVRCKYNMHHVLPSLADNMDDCISSHHRSKSDGTMTEERLNFLLLNLHHLSKYHAEKIFPLVTEYGILQNVCANIGDFHGLIVNGCIKHEIIENVLPLFQLMVESVGHFLWEDQTDGDSQLSELDEDDQTDGDSELSELSEDDQTDGDSELSEDDQIDGDFRLFKLAHLLMKIIPIELEVMHICYTNLKASPSVEVGRFIKQLLETSPDVLREYLIHLQEHMVTVITASTSGARNVHVIIEFLLIIVTDVPKDFIHHDKLFDLLARVGALVREVSTLVHDLIEKSRNEERIDQTICA…	GCA_011745845.1_SNU_ECW_1.0_protein	Capsicum annuum cv. ECW	Hot pepper	Capsicum	annuum
KAF3636034.1	CHAIN	chain	1	937	(CC)(NBARC)(LRR)	NLR	CC-NLR	CNL	MAHASVASLTRTIESLLTFNSPMQSLICDHREEFCALHEKVSSLEVFLKNFEKNNVFGEMTDFEVEVKEAANDVEYTIQLRLAETVLGENKSQKKKARRRFRQSLQQVAGDIDRVWKESAKIQDKGKQVPKESTNDILNVKNNMVGRDDQREQLLDDLTRSYFGELKVIPIVGMGGIGKTTLAKEVYNHVSIIYHFDVRAWATVSQKHNVKEILLSLLHSTKGDKFCTGSEAELADMLQKSLKGKRYLIVLDDMWSSEVWDDVRLCFPSENNAGSRILLTTRSNEVACHAGTENLSTQIDFMDQDESWNLFKSAAFSNEAVPSEFETIGKQIADECHGLPLTIVVVAGLLKSKRAIEDWESVSKDVTSFVTNDPDEQCSHILGLSFNHLTSDLKACLLY…	GCA_011745845.1_SNU_ECW_1.0_protein	Capsicum annuum cv. ECW	Hot pepper	Capsicum	annuum
KAF3636787.1	CHAIN	chain	1	1359	(CC)(NBARC)(LRR)	NLR	CC-NLR	CNL	MCASCGVALIRTLRVSFSALRKDVVDVLDFMERLKNEEDQNAVGMAEQIDELKLVLTFYCTYIQLSHCDLDKFEHVMSGSRQVVENLLQPILDDVDNNVRRKYNMDHVLPSLMDNIDECITSCLRSKSSATMTDEQLDFLLLNLHHLSKYLAEQIFPLETQYEILQTVSGNMKDFHGLIVNGCVEHKIVQYVLPQFQLTAERVGCFIWDGQIVGDSRLFKIAHLLLKTIPTELEVLHICYTNLRASTSVEIGHFINQLLETSPDILRGYLIHLQEHMVTVITPSTSGARNIHVMIEFLLIILTDVPKDVIHHDKLIDLLARVGALIREVSTLVRDIEERSRNEESIDETSRATLDLLEKCKLLKEDLEHVYLKAPESYQCCFPMSDGPLFMHLLHIHLK…	GCA_011745845.1_SNU_ECW_1.0_protein	Capsicum annuum cv. ECW	Hot pepper	Capsicum	annuum
KAF3638048.1	CHAIN	chain	1	1224	(CC)(NBARC)(LRR)	NLR	CC-NLR	CNL	MVQNDIDDAIDQIGMIKSGGDLSSVEVDHIKKLERELRFLRTFIKYKNVLLPDFLVKITRTAQQIVKKLDFGRIPDECRTNVNAERLVSQLQEFVEGNTSSMCNFELDDSDPTKYMDYLNKNLNDSLRHLFGVSNPYRKKEMKILKKQLTFIQKKMRFLRYLYDTEINGYVGHEKLKGLRIQIQLMDENMGHFYLSLWYGGDQTLVSCSLCLIVLVELELKKIFLGELKASKFTQSKTFREKKLPKGFSHHLHSLLRHLKNFFSARNIDVAVEFLLVFLGDVPNHAINGKRLNEVLAKIGVVVGDILCVIKEDAIKIDDAMIQILEKIEDLKEDAEERYKSLKYSPSSEFPTIGGLSFLDSFLRKLNDMLRSESSLDLIMKPYIGILDEDLSYLTSVFR…	GCA_011745845.1_SNU_ECW_1.0_protein	Capsicum annuum cv. ECW	Hot pepper	Capsicum	annuum
KAF3638116.1	CHAIN	chain	1	1063	(CC)(NBARC)(LRR)	NLR	CC-NLR	CNL	MGIFGLNRCAIAHDFEGEPGSERVVVQKSIEACQGGWELSQWSVSIFMAIRVDKRAKRSERGIFWLNRCPIAHGSGGGPEVRAYCGPKIDREASLGSERAVVQKSIEACQGGWGSSQWSVSIFVAIQLDKRVKRCERSIFGLNLCPIVHGSGCGPEIRACCGSKIDRGLPGRLGIVLVMAAYAAVISLLQTLEQFQERHRVLIQGQTAKTLESLHNTAENFRNFLDDSSRSRFDPEKIKFFEEIIISAASDAEDAIEMCWTCENASESSLNKNIRRNLGPVVERINTIKNEVMEIVSDFSTSSRNDHRFLESVGDFLIDSTSSRSNQMLQHLEGDIVQGLDEDLEIIVRRLTEPLSKLDIVTISGMGGIGKTTLARKAHDHLEIRCHFDIRVWVTISQV…	GCA_011745845.1_SNU_ECW_1.0_protein	Capsicum annuum cv. ECW	Hot pepper	Capsicum	annuum
[truncated: 18,647 more rows]
