# Supplementary material for: Activation of plant immunity through conversion of a helper NLR homodimer into a resistosome
Source: PLoS Biol. 2024 Oct 18;22(10):e3002868. doi: 10.1371/journal.pbio.3002868 (PMC11524475; doi:10.1371/journal.pbio.3002868)
Supplement: S13 Data — (FASTA) [file pbio.3002868.s028.fasta]

>CaNRC1_XP_016544830
RGGEERQPPVVEEDDVVGFDEEAQKVIDRLLEGSDDLEVVPVVGMPGLGKTTLANKIFKHPKIEYEFFTRLWLYVSQSYK
VKELYLNIISKFTGKTKQYHDMSEKDLADVVRGILEEGGKYLIVLDDVWSREAWDRIKIAFPKNNKRNRVLLSTRHHTIA
KYCNERPHNLKFLTDEESWILLEKKAFHKAKCPPELETHGQSIARKCKGLPLAIVVIAGALIGKGKTTMEWEQVDQSVGE
HLISRDHANNCNKLVRMSYDDLPYDLKACFLYFGAFPRGFLIPAWKLIRLWTAEGFIQYKGNLSLECKAEHYLNDLVNRN
LVMVMRRTSDGQIKTCRVHDMLYEFCWQEATTEENL
>CaNRC9_XP_016547302
STLSRTTPQPIQVNLSDEDEVVGFEEEAYTVIGKLIDGSNNLEVVPIVGMSGLGKSTLARKVYKDSRISFEFFSSIWVNV
SRSYNKTEVLLSILKRLRKQLDDESDEQMVDEIRTRLGYGGKCLIVLDDVWSTDIIDVIIDVFPDNNKGHRIMLTTQLEE
VASCFNRDFHKLTFLSEENSWRLFKLKIFRKECCPPELEEIGRNIAKKCSGLPLAVVVIAGVLLGRTTKRDWQFVYENMG
AHLINRDQPNSCFRFIKMTYDLLSYYQQACFLYCASFPRGFDIPAWKLIRLWIAEGLIPIQNHLTLEEQAEEYLNDLTKK
NLLMVMEQSLDGQIKTCRIHDIFYEFCKTEAMVEDIV
>CaNRC4_XP_016547338
PKKGHELTQGPSLEDDEVVGFDEEANKVIKRLFEGPAESLDIVPVVGMPGLGKTTLARKIYNDSKLSYEFFSIIWVYIGQ
SYKIKDIFLNILKFFTKRIEDHLNDDVDTLANVISVYMSKGGRCFIVLDDVWEAIVIDYVKKVFPENKKGHRIMMTTRDV
YLATYANPDPHDLKFLTPQESFELLVKRVFGNGSCPDELVGLGEKIAGSCDGVPLAVVVIAGALRGRPNKSDWQRVQKNV
AQHLYKNSQESCLKFVQMSYDRLPQEVQTCFLYCGIFPRGFDIASWKLIRMWIAEGLIKPQQTYTLEEIAELHLNDLVNR
NLLILMQKRSDGQIKACRLHDMLHEFCRKEATNKWLF
>CaNRC2_XP_016547365
RSVEERKPPVVEEDDVVGFDEEADNVIKRLLGGSDRLEVVPVVGMPGLGKTTLANKIFKHPTIGYEFFTRIWVYVSQSYR
RRELFLNIISKFTRNTKQYHVLCEEDLADVIQEFLGKGGKYLIVLDDVWSDEAWERIKIAFPNNNKCNRILLTTRDTKVA
KQCTPVPHDLKFLTEDESWILLEKKVFHKDKCPPELELSGQSIAKKCNGLPLAIVVIAGALIGKGKTSREWKQVDESVGE
HLINRDQPENCNKLVQMSYDRLPYDLKACFLYCGAFPGGFQIPAWKLIRLWIAEGFIQYKGHLSLECKGEDNLNDLVNRN
LVMVMERTSDGQIKTCRLHDMLHEFCRQEAMKEENL
>CaNRC9_XP_016547658
TTPQPRQLTLSDEDDVVGFEEEANTVIDRLINGSKSLESVPIVGMPGLGKSTLARKVYKDSRINFEFFSCIWVNVSRSYN
KTEVLLSILKNFTKPLDNKSDEKITEEICSFLEKGGRCLIVLDDVWDGEVMNFIEKIFPKGDKGHRIMMTSRQNNVASAF
NKNIHRLNLLSDDNSWLLLKKKVFRKESCSSDLEEPGFSIAKKCNGLPLAIVVIAGALLGKTKREWEFVNRNIGEHLINP
DSEDSCSRFVRMSYDLLSYDEKACFLYCATFPRGFDIPTWKLIRLWISEGFIPFDKNLTPEEKAEEYLNDLTKKNLVMVM
NWTADDQIKTCRIHDMLYEFCKKEASEDDL
>CaNRC3_XP_016547675
YNRGDEERKAPVVEEDDVVGFDEEAKTVIDRLIGGSDDVEVVPVVGMPGLGKTTLAYKIYKDPKVEYEFFTRVWVYVSQR
FKRREIFLNIISKFTRNTKQYHDTTEEDLANEVKELLGKGGKYLIVLDDVWTMEAWERIKVAFPNNGKRNRVLMTTRQTN
VAKRCNDEPHNLKFLTKDESWELLEKKVFHKEKCPPELEWPGKSIAEKCMGLPLAIVVIAGALIGKGKTTREWEFVADSV
GEHLINRDPENCKKLVQMSYDRLPYDLKACFLYCGAFLGGSQIPARKLIRLWIAEGFIQYQGPLTLEDIAEDHLNDLVNR
NLVMVMQRSYSGHIKICRVHDMLHEFCRHEAMTEENL
>CaNRC4_XP_016554892
PKKGVEPTQGPSLEDDEVVGFDEEANKVITRLFEGPAESLDIVPVVGMPGLGKTTLARKIYNDSKLSYEFFSIIWVYVGQ
SYKIKDIFLNILKFFTKRIEDHLNDDVDTLANLISDYMSKGGRCLIVLDDVWEATVIDHVKKVFPENKKGHRIMMTTRDG
YLATYANPDPHNLKFLNPKESFELLVKRVFGKGSCPDDLVKLGEKIAGSCGGVPLAVVVIAGALRGRPNKSDWQRVQKNV
AEHLYKNSQESCLKFVQMSYDRLPQEVQTCFLYCGVFPRGFDIPSWKLIRMWIAEGLIKPQQTYTLEEIAELHLNDLVKR
NLLILMQKRSDGQIKACRLHDMLHEFCRKEATNKWLF
>CaNRC8_XP_016566298
PEIVAPGTQDTLLEENKVVGFDEEAKVVIKRLVKGTKDLDVIPVVGLPGLGKTTLAIKISKDPQVSYDFFLTIWVNVGPQ
SKLKGVFLSILKAFKKQTTEYQDMDVKELPKIICEFIDKGGKCLIVLDDVWTTDVVDAVMNVFPEKSKGHRIMITTRDGR
IGRYANANPHMLKFLKMEESFQLLVNRVFGSNIRRCPVELIEHGESIAKQCFGVPLAVVVIAGALRGRTSKSDWKMVEDN
VKHLINKDDDPKSCLKFVEMSYVYLPEEMKACFLYCGAFPQGFEIPAWKLIRLWISEGLINSNLTGSPEDIAEYYLNDLI
NRNLVIVVQKRANGQVKTCRIHDMLHQFCKIEANNEGLF
>CaNRC8_XP_016567375_PARTIAL
YPAVGTDANDTLLEENEVASFEEEAKIVIKRLAKGTSDLDVIPVVGFPGLGKTTLAKKISKDPQISFEFFLTIWVNVGPQ
YKLKGIFLKILKALKKQLAKIIRESIEKGGKCLVVLDXTDVVDSFMNVFPRNSQGHRIMITTRDGRIGRYANANPHMLKF
LTNEESFQLLENRVFGSNVRSCPEELVVHGESIAKQCSGVPLGVELISGVLRGRTRQSEWKMVEDNVRELLININDPKSC
LKFVEMSYGHLPEDMKACFLYCGVFPQGFEIPAWKLIGLWISEGQISSNLKGSPEDIAEYYLNDLINRNLVIVVQKRING
QVKTCRLHNMLHHFCKMVGNNGGLF
>CaNRC4_XP_016574221_PARTIAL
PSLEDDXFVGFYEEAITLIKQLVEGPSESLDTVPIVGMPGLGKTTLARKIYNDPNLTYEFFSILWIYIGQEYKRKDIILR
IIKFFTKRIEDYLNEDVDALAKVINGYISKGGRCLIVLDDVWEATIIDHVKKVFPXNQKVHRIMMTTRERNLATYANPDP
HDLKFLTPNEIFKLLVKRVFGKESCPDELVGLGEKITGSCDGVPLVILVIAGALRGYPYKNDWQRVQKDMAQHLIKKNQE
SSSKFVEMSYDCLPQEVQICFLYSGVFPXGFDILSWKLIHLWIAEGLIKPXQTYTLEEIAKFYLNDLVNKNLVILMRNKS
DGQIKXCQLHDMLHEFCRTEANNKWLF
>NbNRC2a_NbS00018282g0019.1
EDQSAKGVQERKPPVVEEDDVVGFEEEADKVINRLLGGSSGLEVVPVVGMPGLGKTTLANKIYKHPDIGYQFFTRIWVYV
SQSYRRRELFLNIISKFTRNTKQYHDMCEEDLADEIQDFLGKGGKYLIVLDDVWSPDNTKQYHDMCEEDLADEIEDFLGK
GGKYLIVLDDVWSPDAWERIRIAFPNNNKSNRILLTTRDSKVAKQCKQCIGIPHDLKFLTEDESWILLEKKVFHKDKCPP
ELELSGKSIAKKCNGLPLAIVVIAGALIGKGKTSREWKQVDESVGEHLINKDQPENCNKLVQLSYDRLSYDLKACFLYCG
AFPGDLKACFLYCGAFPGGFEIPAWKLIRLWIAEGFIQYKGHLSLECKAEDNLNDLINRNLVMVMQRTSDGQIKTCRLHD
MLHEFCRQEAMKEENL
>NbNRC2b_NbS00026706g0016.1
EDQSAKGVEERKPPVVEEDDVVGFEEEADKVINRLLGGLSGLEVVPVVGMPGLGKTTLANKIYKHPDIGYQFFTRIWVYV
SQSYRRRELFLNIISKFTRNTKQYHDMCEEDLADEIQDFLGKGGKYLIVLDDVWSPDAWEHIKIAFPNNNKSNRILLTTR
DSKVAKQCKQCIGIPHDLKFLTEDESWILLEKKVFHKDKCPPELELSGKSIAKKCNGLPLAIVVIAGALIGKGKTSREWK
QVDESVGEHLINKDQPENCNKLVQLSYDRLSYDLKACFLYCGAFPGGFEIPAWKLIRLWIAEGFIQYKGHLSLECKAEDN
LNDLINRNLVMVMQRTSDGQIKTCRLHDMLHEFCRQEAMKEENL
>NbNRC2c_NbS00031134g0006.1
RGGQERKSPVVEEDDVVGFDEEVRMIINRLFEGSDSLEVIPIVGMPGLGKTTLANHIYKHPEVGYKFYTRIWVYVSQTYR
RRELFLNIISKFTRNTKQYHDRPEEDLADEIREFLGKSGKYLIVLDDVWSGEAWERIRIAFPENNKGNRVLLTTRDSKVA
KYCSHIPHDLKFLTMDESWILLQKKVFNKDKCPVKLEQPGKSIAEKCRGLPIAIVVIAGALIGKDKTTREWEQVDKNLSE
HIINVDSMNCKKLVQMSYDSLPYDLKACFLYCAVFPGGLEIPSWKLIRLWIAEGFIQHKSDLSLECKAEENLNDLVNRNL
VMVMQVASDGHIKTCRVHDMLHEFCRQEAVKEENL
>NbNRC3_NbS00011087g0003.1
TSYDNFNQGAQERKVPVVEEDDVVGFDDEAKTVIDRLIGGSDYVVPVVGMPGLGKTTLAYKIFKDSTVEYEFFNRIWVYV
SQSFNRREIFLNIISKFTRNTKQYHDTPEEELANEIKELLGKGGKYLVVLDDVWTREAWDRIKIAFPNNNKRNRVLMTTR
QNNVAKSCNDKPHDLKFLTENESWELLEKRVFHKEKCPFELELPGKSIAKKCRGLPLAIVVIAGALIGKGKTTREWELVA
DSVGEHLINRDPENCKKLVQMSYDRLPYDLKACFLYCGAFPGGSEISAQKLICLWIAEGFIQYQGPLTLEDIAEDHLNDL
VNRNLVMVMKRSSSGQIKTCRVHDMLHEFCRHEAMMEENL
>NbNRC4a_NbS00002971g0007.1
LNNQALQARPTLELPKKVVDFDEEANKVINRLVKESKDLEIIPVVGMPGLGKTTLARKIYKDPKISYEFFGVHWVYVGQS
YKIKDVFLNILKFFTRCTEDYQHEDVDALAKVIAGFINKGGRCLICLDDVWETKVIDYVKTIFPENEKGHRVMMTTRNRV
LATYANSDPHDLKFLTPKESFELLVKRVFGKKPCPKDLVGHGESIAGKCGGVPLAVVVIAGALRGRPNTSDWIRVERNVV
QHLFTNSEESWLKFVEMSYDHLPQEVQTCFLYFGVFPRGFDIPSWKVIRLWIAEGLIKPQESYTLEEIAEFYLNDLVNRN
LVILQQKRSDGQIKTCRLHDMLHQFCKKEASNKWLF
>NbNRC4b_NbS00016103g0004.1
LNNQALQARPTLELPKKVVDFDEEANKVINRLVKESKDLEIIPVVGMPGLGKTTLARKIYKDPKISYEFFGVHWVYVGQS
YKIKDVFLNILKFFTRCTEDYQHEDADALAKVIAGFINKGGRCLICLDDVWETKVIDYVKTIFPENEKGHRVMMTTRNRV
LATYANSDPHDLKFLTPKESFELLVKRVFGKKPCPKDLVGHGESIAGKCGGVPLAVVVIAGALRGRPNTSDWIRVERNVV
QHLFTNSEESWLKFVEMSYDHLPQEVQTCFLYCGVFPRGFDIPSWKVIRLWIAEGLIKPQESYTLEEIAEFYLNDLVNRN
LVILQQKRSDGQIKTCRLHDMLHQFCKKEASNKWLF
>NbNRC5a_NbS00000611g0010.1
PQDTLLEYKEVVGFAYEAECVIKRLVEGSKDLEFVPIVGMPGIGKTTLARKVWSHSQISNNFSKKIWVYVGRSYELKGVL
SKILISFMEHFEEFRYKDVNGLAEVICDFMAKEGGRCLIFLDDAWAKELVVVDLVKRILQENNKGHRIMMTTRDEYVASY
ASEHPHRLKYLSDEESFQLLEKRAFGNERCPDELVELGKSYSIPAQKLIRLWIAEGLIKSSPTCTFEELAENYLEEFALR
GLVTMSRDGDSIKEIGFHDVLYEFYKMEA
>NbNRC5b_NbS00020047g0002.1
DTLLEYKEVVGFAYEAECVIKRLVEGSKDLEFVPIVGMPGIGKTTLARKFWSHSQISNNFSKKIWVYVGRSYELRGILSK
ILISFMERIEEFRYKDVNGLAEVICDFMAKEGGRCLIILDDVWAKELVVVDLVKTILQENNKSHRIMMTTRDEYVASYAS
EHPHRLKYLSDEESFQLLEKRAFGNERCPDELVELGKSIATKCSGLPLAVELSAGALRSRLNKNYWERIEKNVGLYLVIE
NDPSSCREIVETSYNILPQEMKACFLYCFAFLQGYSIPAQKLIRLWIAEGLIKSSPTCTFEELAENYLEEFALRGLVTMS
RDDDSIKEIGFHDVLYEFYKT
>NbNRC5c_NbS00030989g0011.1
MHGLGKTTLAIKVFNDPQILNQFDNRIWVYVGQSYEIKDIFINILTCFRDRIEEYQDKDVNEIAKVICDFVPKEGRCLIV
LDDVWAIGVVDLVKETFPENSKGHRIMMATPRQDVASCVNPNPHDLKFLTQTESFLLLKSRVFG
>NbNRC5d_NbS00017801g0004.1
MAGLGKSTLAFKIYSDPKLSYEVFNSIWLYVGQNYSEKEIMLNILKAFMKLTDEYQNKNVDDLCKTICEFISKGGKCVIV
LDDVWTKDVMDLAKQVFPKNNKGYRIMMTTRNRNLALYASAYPHYLKFLNLEESFLLLEKRVFGSERFPYELVRCGERIA
ETCGGVPLVALAISRALRGRTRKSDWIRIEQNIWRHLMNKDDPHSCWKGLIKTRSSYTPEKIAEY
>NbNRC6_NbS00011331g0023.1
SSDHQPENVVQETQGPSLENYEVVGFDEEAKKVIERLVEGSECLDVIPVVGMPGLGKTTLARKIYNDPKIPHEFFYCIWV
FVGQSDILFNILKGFTKRIEEFQDMNETEIAEEICDRVEKSGDIVDFVKTAFPENNRGHRIMATTRYIHVARAVNADPHN
LKFLTQKESFQLLEKRAFGKSRCPVELKEYGEGIVEKCSGVPLTIVRCTNDSDWSVVKENVGKYLIEKDEHQRCLKIVGL
SYNHLPQDRKACFLYFGAFPQGFDIPAWKLIRLWIAVGLIMSNLPGSEIEEIAECHLNDFANRNLVMVMEKRCNSQIKTC
RVHDMLHEFCVKEATKLCLI
>NbNRC7a_NbS00004466g0001.1
GQQSKYISTAQDSALEEHKVIGFDKSAEEVRERLLKGSSSKNLEVASIVGMPGLGKTTLARKIYNDPGIGREYYKRVWVY
VGVSYIEKDVLLNIHEGLGLKSSGVQDKNEKQLAEIIHDFVIKGGRCLIVLDDVWEAKAVDFVMTAFPCNEGYHRILMTT
REMQVATPVSTYLHKLKFLEKQEAFELLENRVFGIRKKFPVEFVGYGNEILESCSGVPLAIVVIAGVLKSCSYRIEWETV
AKNVGQLLVTENDPDSCKKFVEVSYNHLPLDKRAPFLYISVFPRGFDIPAWKLIRLWIAEGLIKYSFPNSEIEVNAEYCL
NDIANRNLVIVTQKSSDNGQVKTFRVHDMVHEFCNEEA
>NbNRC7b_NbS00017924g0016.1
PANKVMKKLREESEDLDVVPIVGMPRLGKTTLAREVYNDDYIDDHFYKRIWVYVGQSYKLKNILLDILKEFAPRTEEFKD
KNEDQLTEVIRNFVVEGGKYLIVLDDVWEAEVVAFVKKAFPNKKGRCNRIIVTTRLDRVANAKGAVPHAAFLYFGVFPQG
FDIPAWKLIRLWIAEGLIESDFEGSEIEEIAESYLSDFASRNLVMVMQKKSNGTQIKTCRVHDMLHEFCNIEAKRISLF
>NbNRC8a_NbS00004611g0006.1
TVIKRLVEGSDELEVIPVVNIWVYVGQNYKLKEVLLSILKSFTKQMNIYQDKNENELYKIICDFVSKGGKCLIVLDDVWN
PEVVDSVMKAYPKNKKGHRIMMTTREGRVAKYANENPHNLKFLEHHESFELLEKRVFGSRSCPPDLVAHGNIIAEKCSGV
PLAVVVIAGALRGRTSEDEWQIVEQNVGKYLIDKNNPRSNCLKFVEMSYSRLPEDMKACFLYCRAFPQGFEIPAWKLIRL
WISEGLIISNLPGSTLENIAEYILNDLVNRNLLIILEKKADGKIKTCRLHDMLHMFCKVKAADEGLF
>NbNRC8b_NbS00004191g0008.1
TVIKRLVEGSDELEVIPVVILPKTKKGHRIMMTTREGRVAKYANENPHNLKFLEHDESFELLEKRVFGSRSCPPELVAHG
KIIAEKCSGVPLAVVVIAGALRGRTSEGEWQIVEQNVGKYLIDKNDPTSNCLKFVEMSYSRLPEDMKACFLYCSAFPQGF
EFPAWKLIRLWISEGLIISNLPGSTLENIAEYILNDLVNRNLLIILEKKADGKIKTCRLHDMLHMFCKVKA
>NbNRCX_NbS00030243g0001.1
VKDQELIRKVPLPEEDDVVGFDEEATEIINRLCKGSDEIEIIPIVGMPGLGKTTLANKIFKDARVQYEFVSQIWVYVAQS
YNRREVFLNIISKFTRNVKQFEYEAEEDLATAIREFLGKGGRYLIVLDDIWTLEALNELKIAFPNNHKGNKIMLTTRNSS
LAYRCNNYPHKLKFLTESECWLLLKKKVFRKDKCPLEFEELGRGIAKKCMGLPLATVVIAGSLIGRCTERDWHQVHQSVG
EHIIYRDYSIPKKLVQMSYDSLPFNLKVCFLYLGAFPRGSEIPVWKLVRLWIAEGFIPEQRPFTLESVAEEYLNELINKN
LLMVMQRASNGQTKTCRVHDMLHEFCRLEASEENI
>NbNRC2a
EDQSAKGVQERKPPVVEEDDVVGFEEEADKVINRLLGGSSGLEVVPVVGMPGLGKTTLANKIYKHPDIGYQFFTRIWVYV
SQSYRRRELFLNIISKFTRNTKQYHDMCEEDLADEIEDFLGKGGKYLIVLDDVWSPDAWERIRIAFPNNNKSNRILLTTR
DSKVAKQCKQCIGIPHDLKFLTEDESWILLEKKVFHKDKCPPELELSGKSIAKKCNGLPLAIVVIAGALIGKGKTSREWK
QVDESVGEHLINKDQPENCNKLVQLSYDRLSYDLKACFLYCGAFPGGFEIPAWKLIRLWIAEGFIQYKGHLSLECKAEDN
LNDLINRNLVMVMQRTSDGQIKTCRLHDMLHEFCRQEAMKEENL
>NbNRC2b
EDQSAKGVEERKPPVVEEDDVVGFEEEADKVINRLLGGLSGLEVVPVVGMPGLGKTTLANKIYKHPDIGYQFFTRIWVYV
SQSYRRRELFLNIISKFTRNTKQYHDMCEEDLADEIQDFLGKGGKYLIVLDDVWSPDAWEHIKIAFPNNNKSNRILLTTR
DSKVAKQCKQCIGIPHDLKFLTEDESWILLEKKVFHKDKCPPELELSGKSIAKKCNGLPLAIVVIAGALIGKGKTSREWK
QVDESVGEHLINKDQPENCNKLVQLSYDRLSYDLKACFLYCGAFPGGFEIPAWKLIRLWIAEGFIQYKGHLSLECKAEDN
LNDLINRNLVMVMQRTSDGQIKTCRLHDMLHEFCRQEAMKEENL
>NbNRC3
TSYDNFNQGAQERKVPVVEEDDVVGFDDEAKTVIDRLIGGSDYVVPVVGMPGLGKTTLAYKIFKDSTVEYEFFNRIWVYV
SQSFNRREIFLNIISKFTRNTKQYHDTPEEELANEIKELLGKGGKYLVVLDDVWTREAWDRIKIAFPNNNKRNRVLMTTR
QNNVAKSCNDKPHDLKFLTENESWELLEKRVFHKEKCPFELELPGKSIAKKCRGLPLAIVVIAGALIGKGKTTREWELVA
DSVGEHLINRDPENCKKLVQMSYDRLPYDLKACFLYCGAFPGGSEISAQKLICLWIAEGFIQYQGPLTLEDIAEDHLNDL
VNRNLVMVMKRSSSGQIKTCRVHDMLHEFCRHEAMMEENL
>NRC1
RGGEERQPPVVEEDDVVGFDDEAQTVIDRLLEGSGDLEVIPVVGMPGLGKTTLATKIFKHPKIEYEFFTRLWLYVSQSYK
TRELYLNIISKFTGNTKHCRDMSEKDLALKVQEILEEGGKYLIVLDDVWSTDAWDRIKIAFPKNDKGNRVLLTTRDHRVA
RYCNRSPHDLKFLTDEESWILLEKRAFHKAKCLPELETNGKSIARKCKGLPLAIVVIAGALIGKSKTIKEWEQVDQSVGE
HFINRDQPNSCDKLVRMSYDVLPYDWKACFLYFGTFPRGYLIPARKLIRLWIAEGFIQYRGDLSPECKAEEYLNELVNRN
LVMVMQRTVDGQIKTCRVHDMLYEFCWQEATTEENL
>NbNRC4a
KGSSETTQQGPALEDDEVVGFDEEANKVINRLVKESKDLDIIPVVGMPGLGKTTLARKIYKDPKLSYEFFGVHWVYVGQS
YKIKDVFLNILKFFTRRTEDYQHEDADALAKVIAGFINKGGRCLICLDDVWETKVIDYVKTIFPENEKGHRVMMTTRNKV
LATYANSDPHDLKFLTPKESFELLVKRVFGKKPCPKDLVGHGESIAGKCGGVPLAVVVIAGALRGRPNTSDWIRVERNVV
QHLFTNSEESCLKFVEMSYDHLPQEVQTCFLYCGVFPRGFDIPSWKVIRLWIAEGLIKPQESYTLEEIAEFYLNDLVNRN
LVILQQKRSDGQIKTCRLHDMLHQFCKKEASNKWLF
>NbNRC4b
KGSSETTQQGPALEDDEVVDFDEEANKVINRLVKESKDLEIIPVVGMPGLGKTTLARKIYKDPKISYEFFGVHWVYVGQS
YKIKDVFLNILKFFTRCTEDYQHEDVDALAKVIAGFINKGGRCLICLDDVWETKVIDYVKTIFPENEKGHRVMMTTRNRV
LATYANSDPHDLKFLTPKESFELLVKRVFGKKPCPKDLVGHGESIAGKCGGVPLAVVVIAGALRGRPNTSDWIRVERNVV
QHPFTNSEESWLKFVEMSYDHLPQEVQTCFLYFGVFPRGFDIPSWKVIRLWIAEGLIKPQESYTLEEIAEFYLNDLVNRN
LVILQQKRSDGQIKTCRLHDMLHQFCKKEASNKWLF
>NbNRC4c
KGSSETTQQGPALEDDEVVGFDEEANKVINRLVKESKDLDIIPVVGMPGLGKTTLARKIYKDPKLSYEFFGVHWVYVGQS
YKIKDVFLNILKFFTRRTEDYQHEDVDALAKVIAGFINKGGRCLICLDDVWETKVIDYVKTIFPENEKGHRVMMTTRNKV
LATYANSDPHDLKFLTPKESFELLVKRVFGKKPCPKDLVGHGESIAGKCGGVPLAVVVIAGALRGRPNTSDWIRVERNVV
QHLYTNSEESCLKFVEMSYDHLPQEVQTCFLYCGVFPRGFDIPSWKVIRLWIAEGLIKPQESYTLEEIAEFYLNDLVNRN
LVILQQKRSDGQIKTCRLHDMLHQFCKKEASNKWLF
>NRC0
ESSHRSPPQKRVPMVEEENVVGFDDEARKISSRLTNGSEELEIISIVGMGGLGKTTLAKKVYTDSSIEFHFYNRAWIYVS
QLYSRKEVFLGILDSLSLITDEMYKMNDEKLAGELFSHLRSKRYLVVIDDVWTMEAWDDLQMAFPKTATGSRILLTTRNT
EVALHANPEGLPHHLRFLTHEESWELLSKKVFRKGICPLELEDIGLQIAKKCYGLPLAIVVVSGLLLKKEKTRDWWKKIA
NDVSSYVARDPKQCMDVLALSYKHLPDHLKVCFIYFGVFPEDFEIPVWKLLRLWTSEGFVQKMGQECLEDTAEEYLEDLV
DRNLVLVAKKRASGRIKTCRIHDMLRDLSVKMGSEEKFL
>NRC2
RGSEERKPPVVEEDDVVGFDEEADIVINRLLGESNHLEVVPVVGMPGLGKTTLANKIYKHPKIGYEFFTRIWVYVSQSYR
RRELFLNIISKFTRNTKQYHGMCEEDLADEIQEFLGKGGKYLVVLDDVWSDEAWERIKIAFPNNNKPNRVLLTTRDSKVA
KQCNPIPHDLKFLTEDESWILLEKKVFHKDKCPPELVLSGKSIAKKCKGLPLAIVVIAGALIGKGKTPREWKQVDDSVSE
HLINRDHPENCNKLVQMSYDRLPYDLKACFLYCSAFPGGFQIPAWKLIRLWIAEGFIQYKGHLSLECKGEDNLNDLINRN
LVMVMERTSDGQIKTCRLHDMLHEFCRQEAMKEENL
>NRC3
FNRGDEERKAPVVEEDDVVGFDDEAKTVIDRLIGGSDYVEVVPVVGMPGLGKTTLAYKIYKDPKVEYEFFTRVWVYVSQT
FKRREIFLNIISKFTRNTKQYDDTPEDDLANEVKELLGKGGKYLIVLDDVWTMEAWDRIKIAFPNNGKRNRVLMTTRQSN
VAKRCNDKPHDLKFLTKDESWELLEKKVFHKEKCPPELELPGISIAEKCMGLPLAIVVIAGALIGKGKTTREWELVAASV
GEHLINRDPENCKKLVQMSYDRLPYDLKACFLYCGAFPGGSQIPAKKLIRLWIAEGFIQYQGPLALEDVAEDHLNDLVNR
NLVMVTQRSCSGQIKTCRVHDMLHEFCRHEAMMEENL
>NRC4a
KKGEVTQGPSLENDAVVGFDDEANKVIKRLVEGPLDSVDIIPVVGMPGLGKTTLARKIYNDPKLTYEFYSIVWVYVGQEY
KAKDIYLRILKFFKKNIEDHLNDDVDTLAKAIGGYIKKGGRCLIVLDDVWEDDVIDHVMKVFAENKKGHRIMMTTRDTRL
GFFANKEPHKLKFLETEESFELLVMRVFGRGGCPNELVVTGTEIARKCGGVPLVVVVIAGALRGRSDKKDWERVEKSVVQ
YLGEHTEDSCLKYVKMSYDYLPREVQMCFLYCGVFPRGFDIPCWKLIRLWIAEGLIKPQPESTLQVEEIAEFYLTDLLNR
NLVIIMQKRSDGQIKTCRLHDMLYQFCKKEASNKWLF
>NRC4b
GHEVTQGPSLDDDEVVGFDEEAKKVIKRLVEGPAESLAIVPVVGMPGLGKTTLARKIYNDTTLSFEFFSTIWIYAGPECK
IKDLYHKILKHFKKNIDEHLDEDDHTLAKVISGFMSKGGRCLIVLDDVWEANVIDHVKKVFPENKKGHRIMMTTRDGLLA
AYKNAEPHNLKFLLADECFELLEKRVFGKGSCPDELKDVGERIAGNCGGVPLIVVVIAGALAGRSNTTDWEIVERDVARH
AFTVNKNCGVFVEMSYDRLSQEMQTCFLYSGIFPRGFDIPAWKLIRLWIAEGLIKPQQSSTLEEIAELHLNDLVHRNLVI
LLEKRSDGQIKTCRLHDMLHQFCRTKAADKWLY
>NRC6
HHQPEKVVQEEQGSSLENHEVVGFDEEATKVINRLVEGAECLDVIPVVGMPGLGKTTLARKIFNDPKISREFFSYIWVFI
GQSTCVKRDILFNILKGFTNSFDEFKNRNEASITDEIRKRVANGGKCLIVLDDVWDPNVVDIVKTVFPDNKKAHRIMMTT
RHEDIARSVNKYPHNLKFLDGDESFQLLEKRAFGVSRCPVELVEHGEAIVAKCSGVPLTIVVIAGALRGRTSEIDWKVVR
ENVGKHLIQEDKLQRCVNVVRLSYNHLPQEKKSCFLYFGAFPQGFDIPAWKLIRLWIAEGLIMSKLSGNEIEEIAEYYLN
DFANRNLVMVMKKKSNDRIKTCRVHDMLHEFCVEEATRLTLF
>NRCX
VKDQELIRKVPLPEEDDVVGFDEEATEIINRLCKGSDEIEIIPIVGMPGLGKTTLANKIFKDARVQYEFVSQIWVYVAQS
YNRREVFLNIISKFTRNVKQFEYEAEEDLATAIREFLGKGGRYLIVLDDIWTLEALNELKIAFPNNHKGNKIMLTTRNSS
LAYRCNNYPHKLKFLTESECWLLLKKKVFRKDKCPLEFEELGRGIAKKCMGLPLATVVIAGSLIGRCTERDWHQVHQSVG
EHIIYRDYSIPKKLVQMSYDSLPFNLKVCFLYLGAFPRGSEIPVWKLVRLWIAEGFIPEQRPFTLESVAEEYLNELINKN
LLMVMQRASNGQTKTCRVHDMLHEFCRLEASEENI
>NRC1_NP_001234202
RGGEERQPPVVEEDDVVGFDDEAQTVIDRLLEGSGDLEVIPVVGMPGLGKTTLATKIFKHPKIEYEFFTRLWLYVSQSYK
TRELYLNIISKFTGNTKHCRDMSEKDLALKVQEILEEGGKYLIVLDDVWSTDAWDRIKIAFPKNDKGNRVLLTTRDHRVA
RYCNRSPHDLKFLTDEESWILLEKRAFHKAKCLPELETNGKSIARKCKGLPLAIVVIAGALIGKSKTIKEWEQVDQSVGE
HFINRDQPNSCDKLVRMSYDVLPYDWKACFLYFGTFPRGYLIPARKLIRLWIAEGFIQYRGDLSPECKAEEYLNELVNRN
LVMVMQRTVDGQIKTCRVHDMLYEFCWQEATTEENL
>NRCX_XP_004234046
LDDSKQTAHQLKRAPVVEEDEVVGFDEEADEIINRLLGGSDDVEFISIVGMPGLGKTTLANKVFKSVGYEFYNRIWVYVS
QSYTRRDLFLKIINQFTRNTEQYRYVTEEALAEVIRKHLLFGKYLIVLDDVWTQEPLDDVKIALPNKMRGKVLFTTRDDE
VGKFCCNEPHHIKFLTDHECWELLQKKVFHKDKCPLDLEVLGKRIAKKCMGLPLAALVIAGALTGRGKTKSEWEIVHQFV
SEHIISSDIRMTKKLVQMSCDSLPVNLKACFLYCGAFPKGSEIPAWKIVRLWIAEGFIRETTGSKIESVAEGYLNELVSK
SLLMVTQRTSNGQIKTFRVHDMLHEFCTLEASEENFF
>NRC4a_XP_004236958
KKGEVTQGPSLENDAVVGFDDEANKVIKRLVEGPLDSVDIIPVVGMPGLGKTTLARKIYNDPKLTYEFYSIVWVYVGQEY
KAKDIYLRILKFFKKNIEDHLNDDVDTLAKAIGGYIKKGGRCLIVLDDVWEDDVIDHVMKVFAENKKGHRIMMTTRDTRL
GFFANKEPHKLKFLETEESFELLVMRVFGRGGCPNELVVTGTEIARKCGGVPLVVVVIAGALRGRSDKKDWERVEKSVVQ
YLGEHTEDSCLKYVKMSYDYLPREVQMCFLYCGVFPRGFDIPCWKLIRLWIAEGLIKPQPESTLQVEEIAEFYLTDLLNR
NLVIIMQKRSDGQIKTCRLHDMLYQFCKKEASNKWLF
>NRC4c_XP_004236959
KITQRITQGEDDEVVGFDEEAQQVMKRLVEGPNCLDIIPVVGMPGLGKSTLARKIYNEFEFSYEFFSIVWVYVGREYKIK
DTCVRILKCFEKSIEEDVMNGDVDALGKAIRDAIRDRGGRCLIVLDDVWEAEVVDVVKRVLPGNNKGHRIMMTTRHANLA
SYANPGPYYMKPLHAEQSFELLVNRAFGNGNSCPVEFVELGQSIAHKCNGIPLQIVLIAGILRGLTDRRYWERVDKNLSQ
LYHLYDEEDKYRGVFVEMSYNHLPQDVQTCFLYCGVFPQGFDIPAWKLIRLWIAEGLIKPQQSPYTLEEIAEFYLNHLVQ
RNLVILSQKRSDGQIKTCRLHDLLHEFCRDEASKKWLF
>NRC6_XP_004237189
HHQPEKVVQEEQGSSLENHEVVGFDEEATKVINRLVEGAECLDVIPVVGMPGLGKTTLARKIFNDPKISREFFSYIWVFI
GQSTCVKRDILFNILKGFTNSFDEFKNRNEASITDEIRKRVANGGKCLIVLDDVWDPNVVDIVKTVFPDNKKAHRIMMTT
RHEDIARSVNKYPHNLKFLDGDESFQLLEKRAFGVSRCPVELVEHGEAIVAKCSGVPLTIVVIAGALRGRTSEIDWKVVR
ENVGKHLIQEDKLQRCVNVVRLSYNHLPQEKKSCFLYFGAFPQGFDIPAWKLIRLWIAEGLIMSKLSGNEIEEIAEYYLN
DFANRNLVMVMKKKSNDRIKTCRVHDMLHEFCVEEATRLTLF
>NRC3_XP_004238948
FNRGDEERKAPVVEEDDVVGFDDEAKTVIDRLIGGSDYVEVVPVVGMPGLGKTTLAYKIYKDPKVEYEFFTRVWVYVSQT
FKRREIFLNIISKFTRNTKQYDDTPEDDLANEVKELLGKGGKYLIVLDDVWTMEAWDRIKIAFPNNGKRNRVLMTTRQSN
VAKRCNDKPHDLKFLTKDESWELLEKKVFHKEKCPPELELPGISIAEKCMGLPLAIVVIAGALIGKGKTTREWELVAASV
GEHLINRDPENCKKLVQMSYDRLPYDLKACFLYCGAFPGGSQIPAKKLIRLWIAEGFIQYQGPLALEDVAEDHLNDLVNR
NLVMVTQRSCSGQIKTCRVHDMLHEFCRHEAMMEENL
>NRC0_XP_004248175
ESSHRSPPQKRVPMVEEENVVGFDDEARKISSRLTNGSEELEIISIVGMGGLGKTTLAKKVYTDSSIEFHFYNRAWIYVS
QLYSRKEVFLGILDSLSLITDEMYKMNDEKLAGELFSHLRSKRYLVVIDDVWTMEAWDDLQMAFPKTATGSRILLTTRNT
EVALHANPEGLPHHLRFLTHEESWELLSKKVFRKGICPLELEDIGLQIAKKCYGLPLAIVVVSGLLLKKEKTRDWWKKIA
NDVSSYVARDPKQCMDVLALSYKHLPDHLKVCFIYFGVFPEDFEIPVWKLLRLWTSEGFVQKMGQECLEDTAEEYLEDLV
DRNLVLVAKKRASGRIKTCRIHDMLRDLSVKMGSEEKFL
>NRC2_XP_004248798
RGSEERKPPVVEEDDVVGFDEEADIVINRLLGESNHLEVVPVVGMPGLGKTTLANKIYKHPKIGYEFFTRIWVYVSQSYR
RRELFLNIISKFTRNTKQYHGMCEEDLADEIQEFLGKGGKYLVVLDDVWSDEAWERIKIAFPNNNKPNRVLLTTRDSKVA
KQCNPIPHDLKFLTEDESWILLEKKVFHKDKCPPELVLSGKSIAKKCKGLPLAIVVIAGALIGKGKTPREWKQVDDSVSE
HLINRDHPENCNKLVQMSYDRLPYDLKACFLYCSAFPGGFQIPAWKLIRLWIAEGFIQYKGHLSLECKGEDNLNDLINRN
LVMVMERTSDGQIKTCRLHDMLHEFCRQEAMKEENL
>NRC6_XP_010319380
HHQPEKVVQEEQGSSLENHEVVGFDEEATKVINRLVEGAECLDVIPVVGMPGLGKTTLARKIFNDPKISREFFSYIWVFI
GQSTCVKRDILFNILKGFTNSFDEFKNRNEASITDEIRKRVANGGKCLIVLDDVWDPNVVDIVKTVFPDNKKAHRIMMTT
RHEDIARSVNKYPHNLKFLDGDESFQLLEKRAFGVSRCPVELVEHGEAIVAKCSGVPLTIVVIAGALRGRTSEIDWKVVR
ENVGKHLIQEDKLQRCVNVVRLSYNHLPQEKKSCFLYFGAFPQGFDIPAWKLIRLWIAEGLIMSKLSGNEIEEIAEYYLN
DFANRNLVMVMKKKSNDRIKTCRVHDMLHEFCVEEATRLTLF
>NRC4b_XP_010319428
GHEVTQGPSLDDDEVVGFDEEAKKVIKRLVEGPAESLAIVPVVGMPGLGKTTLARKIYNDTTLSFEFFSTIWIYAGPECK
IKDLYHKILKHFKKNIDEHLDEDDHTLAKVISGFMSKGGRCLIVLDDVWEANVIDHVKKVFPENKKGHRIMMTTRDGLLA
AYKNAEPHNLKFLLADECFELLEKRVFGKGSCPDELKDVGERIAGNCGGVPLIVVVIAGALAGRSNTTDWEIVERDVARH
AFTVNKNCGVFVEMSYDRLSQEMQTCFLYSGIFPRGFDIPAWKLIRLWIAEGLIKPQQSSTLEEIAELHLNDLVHRNLVI
LLEKRSDGQIKTCRLHDMLHQFCRTKAA
>NRC5_XP_010319429
QDTFLEVKNMVGLTEEANEVMKRLQIVGGTEEVECIAIVGMTGLGKTTLARKLWSDSQITDKFCKNIWVSVGQSNDLKNM
LFVILKSSTVPNEEFRCNGENELAKLIAKFVTEQDMRCLVVLDNVCGSGLVNFFKNVLPENNKGHRILMTTRRRDVAASC
ASKEPYHLKFLDGEDSFRLLEKIVFDNGIRHRKDELVEVGKSIASKCGGLPLAIEVIAGALKKVDQSAYYWKRVENNFWQ
CVVRENDTSSCWKIVEASYGSLSSEMKACFLYCLAFPKGYDIPFQMLISLWMAEGLIESNPINFSSPKDKAEDHLMEFEN
LNLVTVSREITGSIKKIKCNEIFYDFYRME
>NRC7_XP_019068866
TTQPQGPAEEDVEVVGFNKPAEDVKERLCEGSKDLDVIPIVGMPGLGKTTLSRKVYNDSSLDFYFYHKIWIYVGTSKKPK
DILVEIVKEVAQSNSKELIKDKDEDQLAHIIRDFLVERGKHLIVLDDVWDTQVVDFVKKAFPNKKSRPRGDRIMLTTRQQ
RVAEAVSARPHYLENLSKEDSIKLLEQRVFANKRTCPIELQGYRDGIVDKCCGVPLAIVVISGALRGCMDESEWRVVEEN
VGKHLINKDDHKSCLKFVETSYNHLPQEKKAAFLYFGVFPQGFDIPAWNLIRLWVAEGLIKSGHKDSEIEKVAETYLSDF
ASRNLVMVMQKRSNGQIKTCRLHDMLHEFCIIEAARISLF
>NRC7_XP_019068867
TTQPQGPAEEDVEVVGFNKPAEDVKERLCEGSKDLDVIPIVGMPGLGKTTLSRKVYNDSSLDFYFYHKIWIYVGTSKKPK
DILVEIVKEVAQSNSKELIKDKDEDQLAHIIRDFLVERGKHLIVLDDVWDTQVVDFVKKAFPNKKSRPRGDRIMLTTRQQ
RVAEAVSARPHYLENLSKEDSIKLLEQRVFANKRTCPIELQGYRDGIVDKCCGVPLAIVVISGALRGCMDESEWRVVEEN
VGKHLINKDDHKSCLKFVETSYNHLPQEKKAAFLYFGVFPQGFDIPAWNLIRLWVAEGLIKSGHKDSEIEKVAETYLSDF
ASRNLVMVMQKRSNGQIKTCRLHDMLHEFCIIEAARISLF
>NRC0_He1-St10G114200.1
ESSRRSPPQKRVPMVEEENVVGFDDEAMKISSRLTNGSEELEIISIVGMGGLGKTTLAKKVYTDPSVEFHFYNRAWIYVS
QLYSRKEVFLGILDSLGLITDEMYKMNDEKLAGELFSHLRSKRYLVVIDDVWTMEAWDDLQMAFPKTASGSRILLTTRNT
EVALHANPEGLPHHLRFLTHEESWELLSKKVFRKGSCPLELEDIGLQIAKKCYGLPLAIVVVSGLLLKKEKTRDWWKKVA
NDVSSYVARDPKQCMDVLALSYKHLPDHLKVCFIYFGVFPEDFEIPVWKLLRLWTSEGFIQQMGQECLEDTAEEYLEDLV
DRNLVLVAKKRANGRIKSCRVHDMLRDLSVKMGSEEKFL
>NRC2_He1-St10G302880.1
RGFEERKPPVVEEDDVVGFDEEADIVIKRLLGESNRLEVVPVVGMPGLGKTTLANKIYKHPKIGYEFFTRIWVYVSQSYR
RRELFLNIISKFTRNTKQYHGMCEEDLADEIQEFLGKGGKYLVVLDDVWSDEAWERIKIAFPNNNKPNRVLLTTRDSKVA
KQCTPIPHDLKFLSEDESWILLEKKVFHKDKCPPELVVPSGKSIAKKCKGLPLAIVVIAGALIGKGKTPREWKQVDDSVS
EHLINRDHPENCNKLVQMSYDRLPYDLKACFLYCSAFPGGFQIPAWKLIRLWIAEGFIQYKGHLSLECKGEDNLNDLINR
NLVMVMERTSDGQIKTCRLHDMLHEFCRQEAMKEENL
>NRC4t_He1-St04G108410.1
PKKGVQEQGPSLENDEVVGFDDEASKVIKRLVEGPAESLDIIPVVGMPGLGKTTLARKIYNDPKLSYEFFSIPWVYVGQE
YKIKDIYLRILKCFKKSIEDHLNDDVDTLAKVISDFINKGGRCLIVLDDVWEPNVIDHVKKVFAENKKGHRIMMTTRDRY
LATYANTEPHDLKFLNGKESFELLEKRVFGKGSCPDELVELGKKIAGNCGGVPLAVVVIAGALRGRPNTNDWIRVQKNVA
EHFYKNTQAGCLKFVEMSYNRLPQEVQTCFLYCGVFPRGFDIPSWKLIRLWIAEGLIKPQQTYTPEEIAEFYLNDLVNRN
LVILMRKKSDGQIKICRLHDMLHEFCRTEASNKWLF
>NRC4a_He1-St04G108415.1
KKGEITQDPSLENDAVVGFDDEANKVIKRLVEGPMESVDIIPVVGMPGLGKTTLARKIYNDSKLTYEFYSIVWVYVGQEC
KAKDIYLRILKFFKKNIEDHLNDDVDTLAKAIGGYIKKGGRCLIVLDDVWEDEVIDHVRKVFAENKKGHRIMMTTRDLRV
AKFANSEPHVLKFLKTEESFELLVMRVFGKGSCPNELVVTGKKIAEKCGGVPLVVVVIAGALRGRSDKKDWERVDKNVVQ
HFGEHTEDSCLKFVKMSYDHLPGEVQMCFLYCGVFPRGFDIPCWKLIRLWIAEGLIKPQPEFTLEEIAEFYLTDLLNRNL
VIIMKKRSDGQIKTCRLHDMLYQFCKKEASNKWLF
>NRC7_He1-St04G170480.1
NTGTQGPAEEDIEVVGFDKPAEDVIKRLSEGSKDLDVIPIVGMPGLGKTTLSRKVYNDSSLDFHFYKRMWIYVGTSKKPK
DILVEIVNEVAPSNSKELIKDKDEDQLAHIIRDFLVERGKYLIVLDDVWDTQVVDFVKKAFPNNKSQPRGDRIMLTTRQQ
RVAEAVSARPHNLEKLSEGDSFKLLEQRVFGKTRECPINLRGYGEEIVDKCCGVPLAIVVISGALKGCMDESEWIVVKEN
VGKIFINKDDDKSCLKYVETSFDIPAWKLIRLWVAEGLIKSDLQGSEIEKVAETYLSDFAGRNLVMVMQKRSNGQIKTCR
LHDMLHEFCIIEAKRISLF
>NRC4a_He1-St04G107525.1
RRGEVTQGPSLENDAVVGFDDEANKVIKRLVEGPMDSVDIIPVVGMPGLGKTTLARKIYNDSKLTYEFYSIVWVKVGQEC
KAKDIYLRILKFFKQNIEDHLNDDVDTLAKAIGGYIKKGRRCLIVLDDVWEDEVIDHVMKVFTENRKGHRIMMTTRNLRL
AKFANPEPHELKFLETEESFELLVMRVFGKGNCPNELVRTGKKIAEKCGGVPLVVVVIAGALRGRSDKKDWERVDKNVVQ
HFGEHTEDSCLKYVKMSYDHLPQDVQMCFLYCGVFPRGFDIPCWKLIRLWIAEGLIKPQPEFTLEDIAEFYLTDLLNRNL
VIIMQKRSDGQIKTCRLHDMLYQFCKKEASNRWLF
>NRC6_He1-St04G120685.1
VHQAETVVQEEQGSSLENHEVVGFDEEATKVINRLVEGAECLDVIPVVGMPGLGKTTLARKIYNDPKISREFFSYIWVFI
GQSTCVKRDILFNILKGFTNSFDEFKNRNEADITQEIRKRVANGGKCLIVLDDVWDPNVVDFVKTVFPDNKKAHRIMMTT
RHEDIARSVNKYPHNLKFLDGDESFQLLEKRAFGVSRCPVELVEHGEAIVAKCSGVPLTIVVIAGALRGRMSEIDWKVVR
ENVGKHLIQEDKLQRCVNVVRLSYNHLPQEKKACFLYFGAFPQGFDIPAWKLIRLWIAEGLIMSKLSGNEIEEIAEYYLN
DFANRNLVMVMGKRSNCRIKTCRVHDMLHEFCVEEATRLTLF
>NRC4b_He1-St04G106325.1
GHEVTQGPSLDDDEVVGFDVEAEKVIKRLVEGPAESLNIIPVVGMPGLGKTTLARKIYNDSTLSFEFFSIFWVYVGREYK
IKDIYLRILKHFKNSIDEYLNEDEDRLAKVISGFMSKGGRCLIVLDDVWEANVIDHVKKVFPENKKGHRIMMTTRDGLLA
AYANPDPHNLKFLTTEESFELLVKRVFGKGSCPDELKEVGKGIAGNCSGVPLVVVVTAGALAGRSNTTEWKVVERNVIQY
AFNVNKDCGVFVEMSYDRLSQELQTCLLYSGIFPRGFDIPAWKLIRLWIAEGLIKPQQSSTLEEIAELHLNDLVHRNLVI
LLQKRSDGQIKTCRLHDMLHEFCRTKAA
>NRC4a_He1-St04G111165.1
KKGEVTQGPSLENDAVVGFDDQANQVIKRLVEGPMDSVDTIPVVGMPGLGKTTLARKIYNDSKLTYEFYSIVWVYVGKEC
KAKDIYLRILKFFKKNIEDHLNDDVDTLAKAIGGYIKKGGRCLIVLDDVWEDEVIDHVMKVFAENKKGHRIMMTTRDLRL
AKFANPEPHELKFLETEESFELLVMRVFGKGSCPNELVVIGKEIAEKCGGVPLVVVVIAGALRGRLDKKYCERVDRNVVQ
HFGDHTEDSCLKFVKMSYDHLPQEVQMCFLYCGVFPRGFDIPCWKLIRLWIAEGLIKPQPNFTLEEIAEFCLTDLLNRNL
VIIMQKRSDGQIKTCRLHDMLYQFCKKEASNRWLF
>NRC1_He1-St05G695360.1
NSGEERQPPVVEEDDVVGFDDEAQKVIDRLLEGSGDLEVIPVVGMPGLGKTTLATKIFKHLKIEYEFFTRLWLYVSQSYK
TRELYLNIISKFTGNTKHCRDMSETDLAQKVREILDEGGKYLIVLDDVWSTDAWDRIKIAFPRNGKGNRVLLTTRDNNVA
RYCNRSPHYLKFLTDEESWILLEKRALHKAKCPPELETNGKSIARKCKGLPLAIVVIAGALIGKGKTIREWEQVDQSVGE
HFINRDQPNKLVRMSYDVLPYDWKACFLYFGTFPRGYLIPARKLIRLWIAEGFIQYRGNLSLECKAENYLNELVNRNLVM
VMQRTLDGQIKTCRVHDMLYEFCWQEATTEENL
>NRC3_He1-St05G109445.1
FNRGDEERKAPVVEEDDVVGFDDEAKIVIDRLIGGSDFVEVVPVVGMPGLGKTTLAYKIYKDPKVEYEFFTRVWVYVSQT
FKRREIFLNIISKFTRNTKQYHDTPEDDLANEVKELLGKGGKYLIVLDDVWTMDAWDRIKIAFPNNGKRNRVLMTTRESN
VARCCNDKPHNLKFLTKDESWELLEKKVFHKEKCPPELELPGESIAEKCMGLPLAIVVIAGALIGKGKTTREWELVAASV
GEHLINRDPENCKKLVQMSYDRLPYDLKACFLYCGAFPGGSQIPAKKLIRLWIAEGFIQYQGPLALEDVAEDHLNDLVNR
NLVMVMQRSCSGQIKICRVHDMLHEFCRHEAMTEENL
>NRC2_He2-St10G293280.1
RGFEERKPPVVEEDDVVGFDEEADIVIKRLLGESNRLEVVPVVGMPGLGKTTLANKIYKHPKIGYEFFTRIWVYVSQSYR
RRELFLNIISKFTRNTKQYHGMCEEDLADEIQEFLGKGGKYLVVLDDVWSDEAWERIKIAFPNNNKPNRVLLTTRDSKVA
KQCTPIPHDLKFLSEDESWILLEKKVFHKDKCPPELVVPSGKSIAKKCKGLPLAIVVIAGALIGKGKTPREWKQVDDSVS
EHLINRDHPENCNKLVQMSYDRLPYDLKACFLYCSAFPGGFQIPAWKLIRLWIAEGFIQYKGHLSLECKGEDNLNDLINR
NLVMVMERTSDGQIKTCRLHDMLHEFCRQEAMKEENL
>NRC0_He2-St10G119560.1
ESSRRSPPQKRVPMVEEENVVGFDDEARTISSRLTNGSEELEIISIVGMGGLGKTTLAKKVYTDPSVEFHFYNRAWIYVS
QQYSRKEVFLGILDSLGLITDEMYKMNDEKLAGELFSHLRSKRYLVVIDDVWTLEAWDDLQMAFPKTASGSRILLTTRNT
EVALHANPEGLPHHLRFLTREESWELLSKKVFRKGSCPLELEDIGLQISKKCYGLPLAIVVVSGLLLKKEKTRDWWKKVA
NDVSSYVARDPKQCMDVLALSYKHLPDHLKVCFIYFGVFPEDFEIPVWKLLRLWTSEGFIQQMGQECLEDTAEEYLEDLV
DRNLVLVAKKRANGRIKTCRIHDMLRDLSVKMGSEEKFL
>NRC4b_He2-St04G105725.1
GHEVTQGPSLDDDEVVGFDEEAEKVIKRLVEGPAESLNIISVVGMPGLGKTTLARKIYNDSTLSFEFFSILWVYVGREYK
IKDIYLRILKHFKNSIDEYLNEDEDRLAKVISGFMSKGGRCLIVLDDVWEANVIDHVKKVFPENKKGHRIMMSTRDGYLA
AYANPDPHNLKFLTPEESFELLVKRIFDKGSCPDELKDVGKRIAGNCGGVPLVVVVIAGALAGRSNTTEWEVVERNVAQH
AFSENKNCGVFVEMSYDRLSQEMQTCFLYCGIFPRGFDIPAWKLIRLWIAEGLIKPQQSSTLEEIAERHLNDLVHRNLVI
LLQKRSDGQIKTCRLHDMLHEFCRKEAA
>NRC4a_He2-St04G105885.1
KKEEVTQGPSLENDAVVGFDKEANTVIQRLVEGPMDSVDIIPVVGMPGLGKTTLARKIYNDSNLTYEFYSIVWVYVGKEC
KAKDIYLRILKFFKKNIEDHLNDDVDTLAKTIGGYIKKGGRCLIVLDDVWEDEVIDHVMKVFAENKKGHRIMMTTRDLRL
AKFANPEPHALKFLETEESFELLVMRVFGKGSCPNELVVIGKTIAKKCGGVPLVVVVIAGALRGRSDKKEWERVDKNVVQ
FMGENTEDSCLKFVKMSYDHLPQEVQMCFLYCGVFPRGFDIPCWKLIRLWIAEGLIKTQPESTLEERAEFCLTDLVNRSL
VIIMQKRSDGQIKTCRLHDMLYQFCKKEASNRCLF
>NRC4a_He2-St04G107830.1
KKEEVTQGPSLENDAVVGFDDEANTVIQRLVEGPMDSVDIIPVVGMPGLGKTTLARKIYNDSKLTYEFYSIVWVYVGKEC
KAKDIYLRILKFFKKNIEDHLNDDVDTLAKAIGGYIKKGGRCLIVLDDVWEDEVIDHVMKVFAENKKGHRIMMTTRDLRL
AKFANPEPHALKFLETEERALRGRSDKKDWERVDRNVVQHLGEDTEDSCLKFVKMSYDHLPQEVQMCFLYCGVFPRGFDI
PCWKLIRLWIAEGLIKPQPKFTLEERAEFCLTDLVNRNLVIIMQKRSDGQIKTCRLHDMLYQFCKMEASNRCLF
>NRC4a_He2-St04G105910.1
KKGEVTQGPSLENEAVVGFDKEANTVIQRLVEGPMDSVDIIPVVGMPGLGKTTLARKIYNDSKLTYEFYSIVWVYVGKEC
KAKDIYLRILKFFKKNIEDHLNDDVDTLAKAIGGYIKKGGRCLIVLDDVWEDEVIDHVRKVFAENKKGHRIMMTTRDLRV
AKFANEEPHELKFLETEESFELLVMRVFGKGSCPNELVVIGKKIAKKCGGVPLVVVVIAGALRGRLDKKEWERVDKNVVQ
YLGDDTKDSCCLRFVKMSYDHLPQEAQMCFLYCGVFPRGFDIPCWKLIRLWIAEGLIKPQPESTLEEIAEDCLTDLLNRN
LVIIMQKRSDGQIKTCRLHDMLYQFCKTEASNRCLF
>NRC4t_He2-St04G107135.1
PKKGVQEQGPSLENDEVVGFDEEASKVIKRLVEGPAESLDIIPVVGMPGLGKTTLARKIYNDPKLSYEFFSIPWVYVGQE
YKIKDIYLRILKCFKKSIEDHLNDDVDTLAKVISDFINKGGRCLIVLDDVWVAEVIDDVKKVFAENKKGHRIMMTTRDRY
LATYANTEPHDLKFLNGKESFELLEKRVFGKGSCPDELVELGKKIAGNCGGVPLAVVVIAGALRGRPNTNDWLRVQKNVA
EHLYKNTQAGCLKFVEMSYNRLPQEVQTCFLYCGVFPRGFDIPSWKLIRLWIAEGLIKPQQTYTPEEIAEFYLNDLVNRN
LVILMRKKSDGQIKICRLHDMLHEFCRAEASNKWLF
>NRC4a_He2-St04G107140.1
KKEEVIQGPSLENDAVVGFDKEANTVIQRLVEGPMDSVDIIPVVGMPGLGKTTLARKIYNDSKLTYEFYSIVWVYVGKEC
KAKDIYLRILKFFKKNIEDHLNDDVDTLAKAIGGYIKKGGRCLIVLDDVWEDEVIDHVRKVFAENKKGHRIMMTTRDSRV
AKYANPKPHELKFLEKEESFELLVMRVFGMGSCPNELVRTGKKIAEKCGGVPLVVVVIAGALRGRLDKKDWERVDRNVVQ
HFGEHTEDSCLKFVKMSYDHLPQEVQMCFLYCGVFPRGFDIPCWKLIRLWIAEGLIKPQPKFTLEEIAEFCLTDLLNRNL
VIIMQKRSDGQIKTCRLHDMLYQFCKMEASNRCLF
>NRC7_He2-St04G173445.1
TTGTQGPAEEDIEVVGFDKPAKDVIKRLCEGSKDLDVIPIVGMPGLGKTTLSRKVYHDSYLDFHFYKRMWIYVGTSKKPK
DILVEIVKEVAPSNSEELIKDKDEDQLAHSIREFLVERGKYLIVLDDVWDTKVVDFVKKAFPNNESQPRGDRIMLTTRQR
RVAEAVSAHPHNLEKLSKGDSFKLLEQRVFGKTRECPIKLRGYGNEIVDKCCGVPLAIVVIAGALRGCLGESEWKLVKDN
VGKHLINKDDNKSCLKFVETSYNHLPQQRKAAFLYFGVFPQGFDIPAWKLILLWVAEGLIKSDLQGSEIEEVADTYLSDF
AGRNLVMVMQKRSNGQIKTCRLHDMLHEFCIIEAERISLF
>NRC4t_He2-St04G107825.1
PKKGVQEQGPSLENDEVVGFDEEASKVIKRLVEGPAESLDIIPVVGMPGLGKTTLARKIYNDPKLSYEFFSIPWVYVGQE
YKIKDIYLRILKCFKKSIEDHLNDDVDTLAKVISDFINKGGRCLIVLDDVWVAEVIDDVKKVFAENKKGHRIMMTTRDRY
LATYANTEPHDLKFLNGKESFELLEKRVFGKGSCPDELVELGKKIAGNCGGVPLAVVVIAGALRGRPNTNDWLRVQKNVA
EHLYKNTQAGCLKFVEMSYNRLPQEVQTCFLYCGVFPRGFDIPSWKLIRLWIVEGLIKPQQTYTPEEIAEFYLNDLVNRN
LVILMRKKSDANASDQAIPSIQDKDTCRRLCIHPSI
>NRC1_He2-St05G623120.1
NSGEERQPPVVEEDDVVGFDDEAQKVIDRLLEGSGDLEVIPVVGMPGLGKTTLATKIFKHLKIEYEFFTRLWLYVSQSYK
TRELYLNIISKFTGNTKHCRDMSETDLAQKVREILDEGGKYLIVLDDVWSTDAWDRIKIAFPRNGKGNRVLLTTRDNNVA
RYCNRSPHYLKFLTDEESWILLEKRALHKAKCPPELETNGKSIARKCKGLPLAIVVIAGALIGKGKTIREWEQVDQSVGE
HFINRDQPNKLVRMSYDVLPYDWKACFLYFGTFPRGYLIPARKLIRLWIAEGFIQYRGNLSLECKAENYLNELVNRNLVM
VMQRTLDGQIKTCRVHDMLYEFCWQEATTEENL
>NRC3_He2-St05G105285.1
FNRGDEERKAPVVEEDDVVGFDDEAKIVIDRLIGGSDYVEVVPVVGMPGLGKTTLAYKIYKDPKVEYEFFTRVWVYVSQT
FKRREIFLNIISKFTRNTKQYHDTPEDDLANEVKELLGKGGKYLIVLDDVWTMEAWDRIKIAFPNNGKRNRVLMTTRQSH
VAKHCNDKPHDLKFLTNDESWELLEKKVFHKEKCPPELELPGKSIAEKCMGLPLAIVVIAGALIGKGKTTREWELVAASV
GEHLINRDPENCKKLVQMSYDRLPYDLKACFLYCGAFPGGSQIPAKKLIRLWIAEGFIQYQGPLALEDVAEDHLNDLVNR
NLVMVMQRSCSGQIKICRVHDMLHEFCRHEAMTEENL
>NRC2_St1-St10G310680.1
RGFEERKPPVVEEDDVVGFDEEADIVIKRLLGESNRLEVVPVVGMPGLGKTTLANKIYKHPKIGYEFFTRIWVYVSQSYR
RRELFLNIISKFTRNTKQYHGMCEEDLADEIQEFLGKGGKYLVVLDDVWSDEAWERIKIAFPNNNKPNRVLLTTRDSKVA
KQCTPIPHDLKFLSEDESWILLEKKVFHKDKCPPELVVPSGKSIAKKCKGLPLAIVVIAGALIGKGKTPREWKQVDDSVS
EHLINRDHPENCNKLVQMSYDRLPYDLKACFLYCSAFPGGFQIPAWKLIRLWIAEGFIQYKGHLSLECKGEDNLNDLINR
NLVMVMERTSDGQIKTCRLHDMLHEFCRQEAMKEENL
>NRC0_St1-St10G115520.1
ESSRRSPPQKRVPMVEEENVVGFDDEARKISSRLTNGSEELEIISIVGMGGLGKTTLAKKVYTDPSVEFHFYNRAWIYVS
QQYSRKEVFLGILDSLGFITDEMYKMNDEKLAGELFSHLRSKRYLVVIDDVWTMEAWDDLQMAFPKTASGSRILLTTRNT
EVALHANPEGLPHHLRFLTHEESWELLSKKVFRKGSCPLELEDIGLQISKKCYGLPLAIVVVSGLLLKKEKTRDWWKKVA
NDVSSYVARDPKQCMDVLALSYKHLPDHLKVCFIYFGVFPEDFEIPVWKLLRLWTSEGFIQQMGQECLEDTAEEYLEDLV
DRNLVLVSKKRANGRIKTCRIHDMLRDLSVKMGSEEKFL
>NRC4b_St1-St04G104045.1
GHEVTQGPSLDDDEVVGFDEEAEKVIKRLVEGPAESLNIISVVGMPGLGKTTLARKIYNDSTLSFEFFSILWVYVGREYK
IKDIYLRILKHFKNSIDEYLNEDEDRLAKVISGFMSKGGRCLIVLDDVWEKNVIDHVKKVFPENKKGHRIMMTTRDGIVA
AYKNAETHNLKFLTAEECFELLVKRVFGKGSCPDELKEVGKRIAGNCGGVPLVVVVTAGALAGRSNTTEWKVVERNVIQY
AFNVNKDCGVFVEMSYDRLSQELQTCLLYSGIFPRGFDIPAWKLIRLWIAEGLIKPQQSSTLEETAELHLNDLVHRNLVI
LLQKRSDGQIKTCRLHDMLHEFCRTKAA
>NRC6_St1-St04G119245.1
DHHAEKVVQEEQGSSLENHEVVGFDEEATKVINRLVEGAECLDVIPVVGMPGLGKTTLARKIYNDPKISREFFSYIWVFI
GQSTCVKRDILFNILKGFTNSFDEFKNRNEADITQEIHKRVANGGKCLIVLDDVWDPNVVDFVKTVFPDNKKAHRIMMTT
RHEDIARSVNKYPHNLKFLDGDESFQLLEKRAFGVSRCPVELVEHGEAIVAKCSGVPLTIVVIAGALRGRTSEIDWKVVR
ENVGKHLIQEDKLQRCVNVVRLSYNHLPQEKKACFLYFGAFPQGFDIPAWKLIRLWIAEGLIMSKLSGNEIEEIAEYYLN
DFANRNLVMVMGKRSNGRIKTCRVHDMLHEFCVEEATRLTLF
>NRC6_St1-St04G116825.1
VHQAETVVQEEQGSSLENHEVVGFDEEATKVINRLVEGAECLDVIPVVGMPGLGKTTLARKIYNDPKISREFFSYIWVFI
GQSTCVKRDILFNILKKFTNSVDEFKNRNEADITEEIRKRVANGGKCLIVLDDVWDSNVVDFVKTVFPDNKKAHRIMMTT
RHEDIARSVNKYPHNLKFLDGDESFQLLEKRAFGVSRCPVELVEHGEAIVAKCSGVPLTIVVIAGALRGRTSEIDWRVVR
ENVGKHLIQEDKLQRCVNVVRLSYNHLPQEKKACFLYFGAFPQGFDIPAWKLIRLWIAEGLIMSRLSGNEIEEIAEYYLN
DFANRNLVMVMGKTSNDRIKTCRVHDMLHEFCVEEATKLALF
>NRC4b_St1-St04G105045.1
GHEVTQGLLLDNDEVVGFDTEAKKVIKRLVKGREESLDIIIPVVGMPGLGKTILARKIYNDPKLSYEFHSIVWVYVGMEY
KIKDIYLRILKFFTKRIEDHLNDDEDTLANVISAFISNGGRCLIILDDVWEANVIDHVKKVFAENKRRHRIVITTRDGFL
AAYASPEPHNLKFLTREESFELLVRRVFGKGSCPDELKDVGKRIAGNCSGVPLILMVIAGALRGRSTTNDWQIVERNVAQ
HAFSVNIDYGVFVEMSYDRLPQEVQMCFLYCGIFPQGFDIPAWKLIRMWIAEGLIKSQQSYTLEEIAEHHLNVLVDRNLV
ILLQKRSDGQIKTCRLRDMLHEFCRTKAA
>NRC4a_St1-St04G104485.1
KKGEVTQGPSLENDAVVGFDDEANKVIKRLVEGSMDSVDIIPVVGMPGLGKTTLARKIYNDSKLTYEFYSIVWVYVGQEC
KAKDIYLRILKFFKKNIEDHLNDDVDTLAKAIGGYIKKGGRCLIVLDDVWEDEVIDHVMKVFAENKKGHRIMMTTRDLRV
AKFANPEPHELKFLKTEESFELLVMRVFGKGSCPNELVGTGKKIAEKCGGVPLVVVVIAGALRGRSDKKDWERVDKNVVQ
HFGEHTEDSCLKFVKMSYDHLPGEVQMCFLYCGVFPRGFDIPCWKLIRLWIAEGLIKPQPEFTLEEIAEFYLTDLLNRNL
VIIMQKRSDGQIKTCRLHDMLYQFCKKEASNKWLF
>NRC4t_St1-St04G104255.1
PKKGVQEQGPSLENDEVVGFDDKASKVIKRLVEGPAESLDIIPVVGMPRLGKTTLARKIYNDPKLSYEFFSIPWVYVGQE
YKIKDIYLRILKFFKKSIEDHLNDDVDTLAKVISDFINKGGRCLIVLDDVWVAEVIDDVKKVFAENKKGHRIMMTTRDRY
LATYANTEPHDLKFLNGKESFELLEKRVFGKGSCPDELVELGKKIAGNCGGVPLAVVVIAGALRGRPNTNDWVRVQKNVA
EHFYKNTQAGCLNFVEMSYNRLPQEVQTCFLYCGVFPRGFDIPSWKLIRLWIAEGLIKPQQTYTPEEIAEFYLNDLVNRN
LVILMRKKSDGQIKICRLHDMLHEFCRTEASNKWLF
>NRC6_St1-St04G114920.1
DHHAEKVVQEEQGSSLENHEVVGFDEEATKVINRLVEGAECLDVIPVVGMPGLGKTTLARKIYNDPKISREFFSYIWVFI
GQSTCVKRDILFNILKKFTNSVDEFKNRNEADITQEIRKRVANGGKCLIVLDDVWDPNVVDFVKTVFPDNKKAHRIMMTT
RHEDIARSVNKYPHNLKFLDGDESFQLLEKRAFGVSRCPVELVEHGEAIVAKCSGVPLTIVVIAGALRGRTSEIDWKVVR
ENVGKHLIQEDKLQRCVNVVRLSYNHLPQEKKACFLYFGAFPQGFDIPAWKLIRLWIAEGLIMSKLSGNEIEEIAEYYLN
DFANRNLVMVMGKRSNGRIKTCRVHDMLHEFCVEEATRLTLF
>NRC1_St1-St05G665120.1
NSGEERQPPVVEEDDVVGFDDEAQKVIDRLLEGSGDLEVIPVVGMPGLGKTTLATKIFKHLKIEYEFFTRLWLYVSQSYK
TRELYLNIISKFTGNTKHCRDMSETDLAQKVREILDEGGKYLIVLDDVWSTDAWDRIKIAFPRNGKGNRVLLTTRDNNVA
RYCNRSPHYLKFLTDEESWILLEKRALHKAKCPPELETNGKSIARKCKGLPLAIVVIAGALIGKGKTIREWEQVDQSVGE
HFINRDQPNKLVRMSYDVLPYDWKACFLYFGTFPRGYLIPARKLIRLWIAEGFIQYRGNLSLECKAENYLNELVNRNLVM
VMQRTLDGQIKTCRVHDMLYEFCWQEATTEENL
>NRC3_St1-St05G110085.1
FNRGDEERKAPVVEEDDVVGFDDEAKIVIDRLIGGSDYVEVVPVVGMPGLGKTTLAYKIYKDPKVEYEFFTRVWVYVSQT
FKRREIFLNIISKFTRNTKQYHDTPEDDLANEVKELLGKGGKYLIVLDDVWTMEAWDRIKIAFPNNGKRNRVLMTTRQSH
VAKHCNDKPHDLKFLTKDESWELLEKKVFHKEKCPPELELPGKSIAEKCRGLPLAIVVIAGALIGKGKTTREWELVAASV
GEHLINRDPENCKKLVQMSYDRLPYDLKACFLYCGAFPGGSQIPAKKLIRLWIAEGFIQYQGPLALEDVAEDHLNDLVNR
NLVMVMQRSCSGQIKICRVHDMLHEFCRHEAMTEENL
>NRC2_St2-St10G304520.1
RGFEERKPPVVEEDDVVGFDEEADIVIKRLLGESNRLEVVPVVGMPGLGKTTLANKIYKHPKIGYEFFTRIWVYVSQSYR
RRELFLNIISKFTRNTKQYHGMCEEDLADEIQEFLGKGGKYLVVLDDVWSDEAWERIKIAFPNNNKPNRVLLTTRDSKVA
KQCTPIPHDLKFLSEDESWILLEKKVFHKDKCPPELVVPSGKSIAKKCKGLPLAIVVIAGALIGKGKTPREWKQVDDSVS
EHLINRDHPENCNKLVQMSYDRLPYDLKACFLYCSAFPGGFQIPAWKLIRLWIAEGFIQYKGHLSLECKGEDNLNDLINR
NLVMVMERTSDGQIKTCRLHDMLHEFCRQEAMKEENL
>NRC0_St2-St10G116120.1
ESSRRSPPQKRVPMVEEENVVGFDDEAMKISSRLTNGSEELEIISIVGMGGLGKTTLAKKVYTDPSVEFHFYNRAWIYVS
QLYSRKEVFLGILDSLGLITDEMYKMNDEKLAGELFSHLRSKRYLVVIDDVWTMEAWDDLQMAFPKTASGSRILLTTRNT
EVALHANPEGLPHHLRFLTHEESWELLSKKVFRKGSCPLELEDIGLQIAKKCYGLPLAIVVVSGLLLKKEKTRDWWKKVA
NDVSSYVARDPKQCMDVLALSYKHLPDHLKVCFIYFGVFPEDFEIPVWKLLRLWTSEGFIQQMGQECLEDTAEEYLEDLV
DRNLVLVAKKRANGRIKSCRVHDMLRDLSVKMGSEEKFL
>NRCX_St2-St03G103560.1
FDDSKSKQTAHQLKRAPIVEEDEIVGFDEEADEIINRLLGGSDDVEFIPIVGMPGLGKTTLANKVFKSSTVGYTFDNRIW
VYVSQSYTRRDLFLNIINQFTRNTEQYRYVTEEALAEVIREHLLPGKYLIVLDDVWTWEPLDDVKIALPNKMRGSKVLFT
TRDDKLGKFCCNEPHHLKFLTDNECWELLQKKVFHKDKCPADLEELGERIAKKCMGLPLAALVIAGALTGRSKTKSEWEI
VHQYVSEHIISSDIMMTKKLVQMSCDSLSVNLKACFLYCGAFPKGSEIPAWKIVRLWIAEGFIRETMQSTVEIVAEGYLN
ELVSKSLLMVAQRTSNGQIKTFRVHDMLHEFCTLEASEENLF
>NRC4t_St2-St04G107645.1
PKKGVQEQGPSLENDEVVGFDEEANKVIKRLVEGPAESLDIIPVVGMPGLGKTTLARKIYNDPKLSYEFFSIPWVYVGQE
YKIKDIYLRILKFFKKSIEDHLNDDVDTLAKVISDFINKGGRCLIVLDDVWVAEVIDDVKKVFAENKKGHRIMMTTRDRY
LATYANTEPHDLKFLNGKESFELLEKRVFGKGSCPDELVELGKKIAGNCGGVPLAVVVIAGALRGRPNTNDWLRVQKNVA
EHLYKNTQAGCLKFVEMSYNRLPQEVQTCFLYCGVFPRGFDIPSWKLIRLWIAEGLIKPQQTYTPEEIAEFYLNDLVNRN
LVILMRKKSDGQIKICRLHDMLHEFCRKEASNKWLF
>NRC6_St2-St04G117370.1
DHHAEKVVQEEQGSSLENHEVVGFDEEATRVINRLVEGAECLDVIPVVGMPGLGKTTLARKIYNDPKISREFFSYIWVFI
GQSTCVKRDILFNILKKFTNSVDEFKNRNEADITEEIRKRVANGGKCLIVLDDVWDSNVVDFVKTVFPDNKKAHRIMMTT
RHEDIARSVNKYPHNLKFLDGDESFQLLEKRAFGVSHCPVELVEHGEAIVAKCSGVPLTIVVIAGALRGRTSEIDWRVVR
ENVGKHLIQEDKLQRCVNVVRLSYNHLPQEKKACFLYFGAFPQGFDIPAWKLIRLWIAEGLIMSRLSGNEIEEIAEYYLN
DFANRNLVMVMGKTSNDRIKTCRVHDMLHEFCVEEATRLALF
>NRC7_St2-St04G160170.1
STGTQGPAEEDIEVVGFDKPAEDVIKRLSEGSKDLDVIPIVGMPGLGKTTLSRKVYNDSSLDFHFYKRMWIYVGTSKKPK
DILVEIVNEVAPSNSKELIKDKDEDQLAHIIRDFLVERGKYLIVLDDVWDTQVVDFVKKAFPNNKSQPRGDRIMLTTRQQ
RVAEAVSARPHNLEKLSEGDSFKLLEQRVFGKTRECPINLRGYGEEIVDKCCGVPLAIVVISGALKGCMDESEWIVVKEN
VGKICTNKDDDKSCLKYVETSYNHLPQQKKAAFLYFGVFPQGFDIPSWKLIRLWVAEGLIKSDLQGSEIEKVAETYLSDF
AGRNLVMVMQKRSNGQIKTCRLHDMLHEFCIIEAERICLF
>NRC1_St2-St05G648280.1
NSGEERQPPVVEEDDVVGFDDEAQKVIDRLLEGSGDLEVIPVVGMPGLGKTTLATKIFKHLKIEYEFFTRLWLYVSQSYK
TRELYLNIISKFTGNTKHCRDMSETDLAQKVREILDEGGKYLIVLDDVWSTDAWDRIKIAFPRNGKGNRVLLTTRDNNVA
RYCNRSPHYLKFLTDEESWILLEKRALHKAKCPPELETNGKSIARKCKGLPLAIVVIAGALIGKGKTIREWEQVDQSVGE
HFINRDQPNKLVRMSYDVLPYDWKACFLYFGTFPRGYLIPARKLIRLWIAEGFIQYRGNLSLECKAENYLNELVNRNLVM
VMQRTLDGQIKTCRVHDMLYEFCWQEATTEENL
>NRC3_St2-St05G112325.1
FNRGDEERKAPVVEEDDVVGFDDEAKIVIDRLIGGSDFVEVVPVVGMPGLGKTTLAYKIYKDPKVEYEFFTRVWVYVSQT
FKRREIFLNIISKFTRNTKQYHDTPEDDLANEVKELLGKGGKYLIVLDDVWTMDAWDRIKIAFPNNGKRNRVLMTTRESN
VARCCNDKPHNLKFLTKDESWELLEKKVFHKEKCPPELELPGESIAEKCMGLPLAIVVIAGALIGKGKTTREWELVAASV
GEHLINRDPENCKKLVQMSYDRLPYDLKACFLYCGAFPGGSQIPAKKLIRLWIAEGFIQYQGPLALEDVAEDHLNDLVNR
NLVMVMQRSCSGQIKICRVHDMLHEFCRHEAMTEENL
